# Supplementary material for: Genome-wide Estrogen Receptor-α activation is sustained, not cyclical
Source: eLife. 2018 Nov 20;7:e40854. doi: 10.7554/eLife.40854 (PMC6287946; doi:10.7554/eLife.40854)
Supplement: Source code 1. [file elife-40854-code1.rmd]

---
title: "ER pfChIP-Seq Time Series"
author: "Andrew Holding"
date: "7/19/2018"
output: pdf_document
---

```{r setup, include=FALSE}
knitr::opts_chunk$set(echo = TRUE)

library("Brundle")
library("ggsci")
library("ggpubr")
library(pheatmap)
library(gridExtra)
library(ChIPpeakAnno)
library(data.table)
library(gplots)
suppressMessages(library("AnnotationDbi"))
suppressMessages(library("org.Hs.eg.db"))


```


```{r TFF1PromoterBoxPlot}


TableS1<-read.csv(file="SupplementaryTable1.csv")

peakset<-TableS1[1:61]

timeSeriesProm<-cbind(read.table(text=names(peakset[20824,-3:-1]),sep="."),
                      t(peakset[20824,-3:-1]),
                      "TFF1Prom")
colnames(timeSeriesProm)<-c("time","rep","binding","site")


peaksetCTCF<-read.csv(file="SupplementaryTable3.csv")
timeSeriesCTCF<-cbind(read.table(text=names(peaksetCTCF[42393,-3:-1]),sep="."),
                      t(peaksetCTCF[42393,-3:-1]),"CTCF")
colnames(timeSeriesCTCF)<-c("time","rep","binding","site")

timeSeries<-rbind(timeSeriesProm,timeSeriesCTCF)
timeSeries$time<-substring(timeSeries$time,2,3)

timeSeries$time<-factor(timeSeries$time, levels = seq(0,90,by=10),ordered = TRUE)


ggboxplot(timeSeries, x = "time", y = "binding",
          ylab = "Binding/normalized counts", xlab="Time/minutes",
          color = "time", palette = "jco", facet.by = "site")+
        theme(legend.position="none")

```


```{r TFF1PromoterLinePlot}

timeSeries<-rbind(timeSeriesProm,timeSeriesCTCF)
timeSeriesNumeric<-timeSeries
timeSeriesNumeric$time<-as.numeric(substr(timeSeries$time,2,length(timeSeries$time)))
timeSeriesNumeric$rep<-as.factor(timeSeries$rep)


ggline(timeSeriesNumeric, x = "time", y = "binding",
          ylab = "Binding/normalized counts", xlab="Time/minutes",
           group="rep",shape="rep",palette = "jco", facet.by = "site", color="rep") 


```

```{r TFF1 F test}

ftestMatrix<-matrix(nrow=10, ncol=10)

timeSeriesTFF1<-timeSeriesNumeric[timeSeriesNumeric$site=="TFF1Prom",]

for (timePoint1 in c(0,10,20,30,40,50,60,70,80,90)) {
    for (timePoint2 in c(0,10,20,30,40,50,60,70,80,90)) {
    result<-var.test(timeSeriesTFF1[timeSeriesTFF1$time==timePoint1,]$binding,timeSeriesTFF1[timeSeriesTFF1$time==timePoint2,]$binding,        alternative="two.sided")
    ftestMatrix[timePoint1/10+1,timePoint2/10+1]<-result$p.value
    }
}


ftestMatrixBF<-matrix(p.adjust(ftestMatrix, method="fdr"),nrow=10,ncol=10)
breaks = c(0,0.05,1)
col = c("yellow","blue")
rownames(ftestMatrixBF)<-seq(0,90,by=10)
colnames(ftestMatrixBF)<-seq(0,90,by=10)
heatmap.2(ftestMatrixBF,breaks=breaks, col=col, xlab="Time",ylab="Time", key.title="P-value", main="t-test at TFF1 Loci")

```


```{r RARAPromoterBoxPlot}


timeSeriesRARA<-cbind(read.table(text=names(peakset[11491,-3:-1]),sep="."),
                      t(peakset[11491,-3:-1]),"RARa")
colnames(timeSeriesRARA)<-c("time","rep","binding","site")

timeSeriesCTCF1<-cbind(read.table(text=names(peaksetCTCF[27787,-3:-1]),sep="."),
                       t(peaksetCTCF[27787,-3:-1]),"CTCF1")
colnames(timeSeriesCTCF1)<-c("time","rep","binding","site")

timeSeriesCTCF2<-cbind(read.table(text=names(peaksetCTCF[27788,-3:-1]),sep="."),
                       t(peaksetCTCF[27788,-3:-1]),"CTCF2")
colnames(timeSeriesCTCF2)<-c("time","rep","binding","site")

timeSeriesCTCF3<-cbind(read.table(text=names(peaksetCTCF[27789,-3:-1]),sep="."),
                       t(peaksetCTCF[27789,-3:-1]),"CTCF3")
colnames(timeSeriesCTCF3)<-c("time","rep","binding","site")

timeSeries<-rbind(timeSeriesRARA,timeSeriesCTCF1,timeSeriesCTCF2,timeSeriesCTCF3)

ggboxplot(timeSeries, x = "time", y = "binding",
          ylab = "Binding/normalized counts", xlab="Time/minutes",
          color = "time", palette = "jco", facet.by = "site") +
         theme(legend.position="none")

```


```{r RARA F test}
colnames(timeSeriesRARA)<-c("time","rep","binding","factor")

timeSeriesRARA$time<-substring(timeSeriesRARA$time,2,3)
timeSeriesRARA$time<-factor(timeSeriesRARA$time, levels = seq(0,90,by=10),ordered = TRUE)

ftestMatrix<-matrix(nrow=10, ncol=10)

for (timePoint1 in c(0,10,20,30,40,50,60,70,80,90)) {
    for (timePoint2 in c(0,10,20,30,40,50,60,70,80,90)) {
    result<-var.test(timeSeriesRARA[timeSeriesRARA$time==timePoint1,]$binding,timeSeriesRARA[timeSeriesRARA$time==timePoint2,]$binding,        alternative="two.sided")
    ftestMatrix[timePoint1/10+1,timePoint2/10+1]<-result$p.value
    }
}


ftestMatrixBF<-matrix(p.adjust(ftestMatrix, method="fdr"),nrow=10,ncol=10)
breaks = c(0,0.05,1)
col = c("yellow","blue")
rownames(ftestMatrixBF)<-seq(0,90,by=10)
colnames(ftestMatrixBF)<-seq(0,90,by=10)
heatmap.2(ftestMatrixBF,breaks=breaks, col=col, xlab="Time",ylab="Time", key.title="P-value", main="F-test at RARA Loci")


```


```{r HeatmapMax}


peaksetMeans<-peakset[,1:3]

for (timePoint in c("t0","t10","t20","t30","t40","t50","t60","t70","t80","t90"))
{
    sampleNames<-colnames(peakset)[grep(timePoint,colnames(peakset))]
    peaksetMeans[timePoint]<-rowMeans(peakset[,sampleNames])
}


peakMax <- apply(peaksetMeans[,-1:-3], 1, max) 
fracMaxBinding<-peaksetMeans[,-1:-3]/peakMax 

sortedBinding<-rbind(
    peaksetMeans[(fracMaxBinding)[,10]==1,],
    peaksetMeans[(fracMaxBinding)[,9]==1,],
    peaksetMeans[(fracMaxBinding)[,8]==1,],
    peaksetMeans[(fracMaxBinding)[,7]==1,],
    peaksetMeans[(fracMaxBinding)[,6]==1,],
    peaksetMeans[(fracMaxBinding)[,5]==1,],
    peaksetMeans[(fracMaxBinding)[,4]==1,],
    peaksetMeans[(fracMaxBinding)[,3]==1,],
    peaksetMeans[(fracMaxBinding)[,2]==1,],
    peaksetMeans[(fracMaxBinding)[,1]==1,])

sortedMaxBinding<-rbind(
    fracMaxBinding[(fracMaxBinding)[,10]==1,],
    fracMaxBinding[(fracMaxBinding)[,9]==1,],
    fracMaxBinding[(fracMaxBinding)[,8]==1,],
    fracMaxBinding[(fracMaxBinding)[,7]==1,],
    fracMaxBinding[(fracMaxBinding)[,6]==1,],
    fracMaxBinding[(fracMaxBinding)[,5]==1,],
    fracMaxBinding[(fracMaxBinding)[,4]==1,],
    fracMaxBinding[(fracMaxBinding)[,3]==1,],
    fracMaxBinding[(fracMaxBinding)[,2]==1,],
    fracMaxBinding[(fracMaxBinding)[,1]==1,])


pheatmap(as.matrix(sortedMaxBinding), cluster_rows=FALSE, cluster_cols=FALSE,trace='none',clustering_method='none',scale='none')


```
```{r HeatmapNormalised}

pheatmap((as.matrix(log(sortedBinding[,-1:-3])))/max(as.matrix(log(sortedBinding[,-1:-3]))), cluster_rows=FALSE, cluster_cols=FALSE,trace='none',clustering_method='none',scale='none')

```


```{r EarlyMaxClass}

earlyMax<-fracMaxBinding[(fracMaxBinding)[,1]==1,]
#pheatmap(as.matrix(log(earlyMax)), cluster_rows=FALSE, cluster_cols=FALSE,trace='none',clustering_method='none',scale='none')

earlyMeans<-colMeans(earlyMax)
earlySD<-sapply(earlyMax, sd, na.rm = TRUE)     
timepoint<-seq(0,90, by=10)
df<-data.frame(binding=earlyMeans,timepoint=timepoint, error=earlySD)
#ggplot(df, aes(x=timepoint, y=binding))+geom_point()+ geom_errorbar(aes(ymin=binding-error, ymax=binding+error), width=1)+geom_line()

earlyMeansRaw<-colMeans(peaksetMeans[(fracMaxBinding)[,1]==1,-1:-3])
earlySDRaw<-sapply(peaksetMeans[(fracMaxBinding)[,1]==1,-1:-3], sd, na.rm = TRUE)     
dfRaw<-data.frame(binding=earlyMeansRaw,timepoint=timepoint, error=earlySDRaw)
g1<-ggplot(dfRaw, aes(x=timepoint, y=binding))+geom_point()+ geom_errorbar(aes(ymin=binding-error, ymax=binding+error))+geom_line()+xlab("Time point")+ylab("Binding")

dfComplete<-stack(as.data.frame(peaksetMeans[(fracMaxBinding)[,1]==1,-1:-3]))
dfCompleteRep<-cbind(dfComplete,1:nrow(as.data.frame(peaksetMeans[(fracMaxBinding)[,1]==1,-1:-3])))
colnames(dfCompleteRep)<-c("binding","timepoint","Rep")
g2<-ggplot(dfCompleteRep, aes(y=binding, x=timepoint, group=dfCompleteRep$Rep))+geom_line(alpha=0.1)+xlab("Time point")+ylab("Binding")

ggarrange(g1,g2,ncol=2,labels=c("A","B"))

```


```{r Establish Classes}

#tSNE needs unqiue data
uniqueRows<-rownames(unique(peaksetMeans[,-1:-3]))
uniquePeaksetMeans<-peaksetMeans[uniqueRows,]

#Load original tSNE result used for classifying
#load(file="../RData/016_tSNEmeans.RData")

#PeakHighlights<-matrix("X",nrow=length(tsneMeans_out$Y[,1]),ncol=1)
#PeakHighlights[TableS1[uniqueRows,64]< (-25) &TableS1[uniqueRows,65]>-11]<-"A"
#PeakHighlights[TableS1[uniqueRows,64]< (-37) &TableS1[uniqueRows,65]>-11]<-"X"
#PeakHighlights[TableS1[uniqueRows,65]< (-12) &TableS1[uniqueRows,64]< (-12) ]<-"B"
#PeakHighlights[TableS1[uniqueRows,65]< (-27)                          ]<-"C"

PeakHighlights<-TableS1[uniqueRows,63]

p1<-ggplot(data.frame(TableS1[uniqueRows,64:65]), aes(TableS1[uniqueRows,64],TableS1[uniqueRows,65])) +
    geom_point(aes(colour =TableS1[uniqueRows,63]) ) 
p1
```
```{r ClassProfiles}

plotClass<-function(uniquePeaksetMeans,PeakHighlights, class,yPeakSize=max(plotA$binding) )
{
    
    peaksA<-uniquePeaksetMeans[PeakHighlights==class,]
    TableA<-cbind(read.table(text=names(peaksA[,-3:-1]),sep="."),t(peaksA[,-3:-1]))
    plotA<-stack(t(TableA[,-1]))
    colnames(plotA)<-c("row","col","a","binding")
    
    ggline(as.data.frame(plotA), x = "col", y = "binding",
              title = paste0("Class ",class), ylab = "Binding",add = "mean_se",
              palette = "jco",ylim=c(0,yPeakSize))
}


p2<-plotClass(uniquePeaksetMeans,PeakHighlights, "A",150)
p3<-plotClass(uniquePeaksetMeans,PeakHighlights, "B", 50)
p4<-plotClass(uniquePeaksetMeans,PeakHighlights, "C", 50)
p7<-plotClass(uniquePeaksetMeans,PeakHighlights, "X", 25)

grid.arrange(#p1,                             
             arrangeGrob(p2, p3, ncol = 2),
            arrangeGrob(p4, p7, ncol = 2),
             nrow = 2)                      

```

```{r tSNE200}


peaksFDRorderedUnique<-TableS1$FDR[as.numeric(rownames(uniquePeaksetMeans))]

p1<-ggplot(data.frame(TableS1[uniqueRows,66:67]), 
          aes(TableS1[uniqueRows,66], TableS1[uniqueRows,67])) +
    geom_point(aes(colour =peaksFDRorderedUnique ))+
    guides(color=guide_legend(title="FDR")) +
    scale_color_gradient(low="orange", high="blue")+ 
    xlab(" ") +
    ylab(" ") + guides(colour=guide_legend(title="FDR"))


p2<-ggplot(TableS1[uniqueRows,66:67], 
          aes(TableS1[uniqueRows,66], TableS1[uniqueRows,67])) +
    geom_point(aes(colour =PeakHighlights ))+
    guides(color=guide_legend(title="Class")) 

grid.arrange(arrangeGrob(p1, p2, ncol = 2),
             nrow = 1)

```


```{r ClassA, warning=FALSE, messages=FALSE}

PeakHighlights[TableS1[uniqueRows,68]< (-25) & TableS1[uniqueRows,69]>-11]<-"A"

peaksA<-uniquePeaksetMeans[PeakHighlights=="A",]

data(TSS.human.GRCh38)
peaksMeansRanged<-RangedData(ranges=IRanges(start=uniquePeaksetMeans$START,
                                            end=uniquePeaksetMeans$END),
                                            space=uniquePeaksetMeans$CHR)
annotatedPeakMeans <- annotatePeakInBatch(peaksMeansRanged,
                                          featureType="TSS",
                                          output="nearestLocation", 
                                          AnnotationData=TSS.human.GRCh38,select="first")
annotatedPeakMeans$symbol<-mapIds(org.Hs.eg.db,
                                  keys=annotatedPeakMeans$feature,
                                  column="SYMBOL",
                                  keytype="ENSEMBL",
                                  multiVals="first")

peaksAannotation<-as.data.frame(annotatedPeakMeans)[PeakHighlights=="A",]

peakAText<- unlist(do.call(c, lapply(peaksAannotation$symbol, 
            (function(x) {
                            if (is.null(x) | length(x) == 0) {NA} else { x } 
            }))))

peakAText[is.na(peakAText)]<-""
peakATextFiltered<-peakAText
peakATextFiltered[!(peakAText %in% c("SNX24","TFF1","GREB1","ACKR3"))]<-""

peakNumbers<-rownames(peaksA)
peakNumbers[peakATextFiltered==""]<-""
plotApdr<-cbind(data.frame(TableS1[uniqueRows,][PeakHighlights=="A",68:69]),
                as.numeric(substring(names(peaksA)[apply(peaksA[,-1:-3],1,which.max)+3],2,4)),
                paste0(peakATextFiltered,
                       peakNumbers))

names(plotApdr)<-c("x","y","time","name")

ggscatter(plotApdr,x="x", y="y",color="time", label="name", repel=TRUE)

```
```{r}


plotGene<-function(uniquePeaksetMeans,peakset, gene)
{
    peakAText[is.na(peakAText)]<-""
    seriesData<-peakset[rownames(uniquePeaksetMeans),][PeakHighlights=="A",]
    peaksA<-seriesData[peakAText==gene,]
    TableA<-cbind(read.table(text=names(peaksA[,-3:-1]),sep="."),t(peaksA[,-3:-1]))
    TableA<-melt(TableA,c("V1","V2"))
    colnames(TableA)<-c("time","rep","peak","binding")
    ggline(as.data.frame(TableA), x = "time", y = "binding",
           title = paste0("Gene ",gene), ylab = "Binding",add = "mean_se",
           palette = "jco",  color="peak")
}

p1<-plotGene(uniquePeaksetMeans,peakset, "GREB1")
p2<-plotGene(uniquePeaksetMeans,peakset, "TFF1")
p3<-plotGene(uniquePeaksetMeans,peakset, "SNX24")
p4<-plotGene(uniquePeaksetMeans,peakset, "ACKR3")
grid.arrange(
             arrangeGrob(p1, p2, ncol = 2),
             arrangeGrob(p3, p4, ncol = 2),
             nrow = 2)   
```


```{r LiteratureReview}
literature<-read.csv("SupplementaryTable4.csv")

ggline(literature, x = "Time", y = "Normalised", 
       color = "Author", palette = "jco", facet.by = "Factor")
```


```{r RawData}


TableS5<-read.csv(file="SupplementaryTable5.csv")

peakset<-TableS5[1:62]

timeSeriesProm<-cbind(read.table(text=names(peakset[20835,-3:-1]),sep="."),
                      t(peakset[20835,-3:-1]),
                      "TFF1Prom") 
colnames(timeSeriesProm)<-c("time","rep","binding","site")


peaksetCTCF<-read.csv(file="SupplementaryTable6.csv")
timeSeriesCTCF<-cbind(read.table(text=names(peaksetCTCF[42393,-3:-1]),sep="."),
                      t(peaksetCTCF[42393,-3:-1]),"CTCF")
colnames(timeSeriesCTCF)<-c("time","rep","binding","site")

timeSeries<-rbind(timeSeriesProm,timeSeriesCTCF)
timeSeries$time<-substring(timeSeries$time,2,3)

timeSeries$time<-factor(timeSeries$time, levels = seq(0,90,by=10),ordered = TRUE)


b1<-ggboxplot(timeSeries, x = "time", y = "binding",
          ylab = "Binding/normalized counts", xlab="Time/minutes",
          color = "time", palette = "jco", facet.by = "site")+
        theme(legend.position="none")

timeSeries<-rbind(timeSeriesProm,timeSeriesCTCF)
timeSeriesNumeric<-timeSeries
timeSeriesNumeric$time<-as.numeric(substr(timeSeries$time,2,length(timeSeries$time)))
timeSeriesNumeric$rep<-as.factor(timeSeries$rep)


l1<-ggline(timeSeriesNumeric, x = "time", y = "binding",
          ylab = "Binding/normalized counts", xlab="Time/minutes",
           group="rep",shape="rep",palette = "jco", facet.by = "site", color="rep") 


timeSeriesRARA<-cbind(read.table(text=names(peakset[11497,-3:-1]),sep="."),
                      t(peakset[11497,-3:-1]),"RARa")
colnames(timeSeriesRARA)<-c("time","rep","binding","site")

timeSeriesCTCF1<-cbind(read.table(text=names(peaksetCTCF[27787,-3:-1]),sep="."),
                       t(peaksetCTCF[27787,-3:-1]),"CTCF1")
colnames(timeSeriesCTCF1)<-c("time","rep","binding","site")

timeSeriesCTCF2<-cbind(read.table(text=names(peaksetCTCF[27788,-3:-1]),sep="."),
                       t(peaksetCTCF[27788,-3:-1]),"CTCF2")
colnames(timeSeriesCTCF2)<-c("time","rep","binding","site")

timeSeriesCTCF3<-cbind(read.table(text=names(peaksetCTCF[27789,-3:-1]),sep="."),
                       t(peaksetCTCF[27789,-3:-1]),"CTCF3")
colnames(timeSeriesCTCF3)<-c("time","rep","binding","site")

timeSeries<-rbind(timeSeriesRARA,timeSeriesCTCF1,timeSeriesCTCF2,timeSeriesCTCF3)

b2<-ggboxplot(timeSeries, x = "time", y = "binding",
          ylab = "Binding/normalized counts", xlab="Time/minutes",
          color = "time", palette = "jco", facet.by = "site") +
         theme(legend.position="none")


peaksetMeans<-peakset[,1:3]

for (timePoint in c("t0","t10","t20","t30","t40","t50","t60","t70","t80","t90"))
{
    sampleNames<-colnames(peakset)[grep(timePoint,colnames(peakset))]
    peaksetMeans[timePoint]<-rowMeans(peakset[,sampleNames])
}

#tSNE needs unqiue data
uniqueRows<-rownames(unique(peaksetMeans[,-1:-3]))
uniquePeaksetMeans<-peaksetMeans[uniqueRows,]

#library("Rtsne")
#set.seed(32)
#tsne_out<-Rtsne(uniquePeaksetMeans[,-1:-3],perplexity = 200 )
#saveRDS(tsne_out,file="../RData/Rmd_raw_tsne.rds")


p1<-ggplot(data.frame(TableS5[uniqueRows,64:65]), aes(TableS5[uniqueRows,64],TableS5[uniqueRows,65])) +
    geom_point(aes(colour =TableS5[uniqueRows,63]) ) +xlab("X") +ylab("Y") + labs(color='FDR') 

plotClass<-function(uniquePeaksetMeans,PeakHighlights, yPeakSize=max(plotA$binding) )
{
    
    peaksA<-uniquePeaksetMeans
    TableA<-cbind(read.table(text=names(peaksA[,-3:-1]),sep="."),t(peaksA[,-3:-1]))
    plotA<-stack(t(TableA[,-1]))
    colnames(plotA)<-c("row","col","a","binding")
    
    ggline(as.data.frame(plotA), x = "col", y = "binding",
              title = paste0("ER Binding"), ylab = "Binding",add = "mean_se",
              palette = "jco",ylim=c(0,yPeakSize))
}


p2<-plotClass(uniquePeaksetMeans,PeakHighlights, 20)


```

```{r CombinedFigure, fig.height = 8, fig.width = 5, fig.cap="Reanalysis with Raw Data"}
ggarrange(b1,
             b2,
             l1,
             ggarrange(p1, p2,labels=c("D","E"),ncol=2),
             nrow = 4, ncol=1,
            labels=c("A","B","C"))    
```
