# Supplementary material for: Genome-wide Estrogen Receptor-α activation is sustained, not cyclical
Source: eLife. 2018 Nov 20;7:e40854. doi: 10.7554/eLife.40854 (PMC6287946; doi:10.7554/eLife.40854)
Supplement: Supplementary file 1. [file elife-40854-supp1.csv]

CHR	START	END	t30.6	t60.1	t90.3	t20.4	t30.1	t70.5	t40.6	t80.3	t10.1	t10.4	t50.3	t30.3	t20.1	t90.5	t80.4	t0.4	t40.4	t90.6	t50.2	t50.4	t0.6	t60.4	t70.2	t40.1	t80.1	t20.5	t60.5	t40.5	t70.1	t20.3	t80.5	t60.3	t90.1	t10.2	t60.2	t30.2	t20.2	t70.6	t30.4	t80.2	t50.6	t0.1	t20.6	t40.3	t90.4	t0.2	t40.2
1	18322	18722	1	1	1	1	1	1	1	1	1	1	1	1	1	1	1	1	1	1	1	1	1	1	2	1	1	1	1	1	1	1	1	1	1	1	1	1	1	1	1	1	1	1	1	1	1	1	1
1	29191	29591	1	1	2	1	1	1	1	1	1	1	1	1	1	1	1	1	1	1	1	1	1	1	1	1	1	1	1	1	1	1	1	1	1	1	1	1	1	1	1	1	1	1	1	1	1	1	1
1	102562	102962	2	1	3	1	2	1	1	1	1	1	1	1	2	1	2	4	1	2	1	2	1	1	1	2	1	1	2	2	1	2	1	1	2	1	1	2	1	1	1	1	2	2	1	1	1	2	2
1	136498	136898	3	1	1	1	2	1	1	1	2	1	2	1	1	3	2	1	1	1	1	1	1	1	1	1	1	1	1	1	1	2	1	3	1	1	1	1	1	1	1	2	1	1	1	1	1	2	1
1	181345	181745	39	64	105	63	100	57	141	75	83	174	80	104	83	64	81	66	65	74	53	113	82	64	80	86	81	18	77	73	33	68	51	75	29	54	62	74	64	88	95	68	75	87	71	76	81	172	76
1	186241	186641	3	4	14	8	8	11	6	9	9	11	4	10	6	7	12	4	9	8	8	8	2	7	7	7	7	1	4	12	2	8	10	10	2	6	10	3	5	12	7	6	3	15	4	6	18	5	8
1	188859	189259	1	1	1	1	1	1	1	1	1	1	1	1	1	1	1	1	1	1	1	1	1	1	1	1	1	1	1	1	1	1	1	1	1	1	1	1	1	1	1	1	1	1	1	1	1	1	1
1	195113	195513	1	1	1	1	1	1	1	1	1	1	1	1	1	1	1	1	1	1	1	1	1	1	1	2	1	1	1	1	1	1	1	1	1	1	1	1	1	1	1	1	1	1	1	1	1	1	1
1	196421	196821	1	1	1	1	1	1	1	1	1	1	1	1	1	1	1	1	1	1	1	1	1	1	2	1	1	1	1	1	1	1	1	1	1	1	1	1	1	1	1	1	1	1	1	1	1	1	1
1	199284	199684	1	1	1	1	1	1	1	1	1	1	1	1	1	1	1	2	1	1	1	1	1	1	1	1	1	1	1	1	2	1	1	1	1	1	1	1	1	1	1	1	1	1	1	1	1	1	1
1	377023	377423	1	1	1	1	1	1	1	1	1	1	1	1	1	1	1	1	1	1	1	1	1	1	1	1	1	1	1	1	1	1	1	1	1	1	1	1	1	1	1	1	2	1	1	1	1	1	1
1	378171	378571	1	1	1	1	1	1	1	2	1	1	1	1	1	1	1	1	1	1	1	1	2	1	1	1	1	1	1	1	1	1	1	1	1	1	1	1	1	1	1	1	1	1	1	1	1	1	1
1	413038	413438	1	1	1	1	1	1	2	1	1	1	1	1	1	1	1	1	1	1	1	1	1	1	1	1	1	1	1	1	1	1	1	1	2	1	1	1	1	1	1	1	1	1	1	1	1	2	1
1	606388	606788	1	1	1	1	2	1	1	1	1	2	1	1	1	1	1	3	1	1	1	1	1	1	1	1	1	1	1	1	1	1	1	1	1	1	1	2	2	1	1	1	2	1	1	1	1	1	1
1	610986	611386	1	1	1	1	1	1	1	1	1	1	1	1	1	1	1	1	1	1	1	1	2	1	1	1	2	1	1	1	1	1	1	1	1	1	1	1	1	2	1	1	1	1	1	1	1	1	1
1	648797	649197	1	1	1	1	1	1	1	1	1	1	1	1	1	1	1	1	1	1	1	1	1	1	1	2	1	1	1	1	1	1	1	1	1	1	1	1	1	1	1	1	1	1	1	1	1	1	1
1	845615	846015	10	12	10	23	17	10	16	9	14	16	11	11	11	13	8	4	30	9	8	15	6	4	14	12	9	11	10	8	4	27	12	15	12	11	6	7	13	13	14	6	4	3	9	6	8	1	11
1	920707	921107	14	22	19	24	26	15	21	19	27	48	27	15	24	22	22	42	26	22	15	24	15	10	21	20	30	11	21	24	4	30	20	33	6	17	28	10	13	28	13	18	21	39	28	28	17	23	22
1	923677	924077	20	17	13	18	31	9	13	15	47	39	18	14	14	12	16	10	8	7	10	17	19	13	20	20	14	3	8	7	3	11	13	11	2	5	10	12	14	11	11	9	27	25	15	15	15	17	20
1	924274	924674	6	23	10	13	31	14	9	27	23	36	12	12	13	11	17	15	20	13	11	16	19	9	32	37	23	2	19	16	9	16	11	13	1	8	16	13	9	14	8	11	14	15	19	20	16	17	26
1	941855	942255	19	21	10	12	17	11	10	20	22	34	11	11	16	20	15	17	17	10	9	12	15	7	19	21	10	5	14	14	4	22	11	14	17	14	11	11	16	9	7	13	15	16	15	15	20	16	26
1	959022	959422	11	17	13	11	14	11	12	14	17	25	12	17	6	12	14	9	10	18	9	9	21	12	11	16	13	11	12	12	8	12	10	13	5	5	6	8	20	7	19	4	9	9	9	12	17	10	18
1	960613	961013	9	11	13	15	11	19	14	8	21	27	10	10	14	12	8	19	7	11	8	10	16	5	13	19	19	1	14	9	5	7	10	17	1	1	11	7	8	15	7	12	17	14	11	10	16	13	9
1	976264	976664	33	52	33	44	43	45	47	50	52	92	39	33	33	43	27	43	34	78	28	39	25	24	47	34	63	13	43	28	25	25	51	40	20	32	28	27	31	31	36	28	51	35	32	40	61	39	60
1	976691	977440	6	10	8	5	17	8	16	16	14	20	5	8	6	11	11	14	20	14	6	5	10	4	10	15	15	1	5	10	4	4	11	13	2	4	12	4	12	15	7	4	15	2	23	14	16	19	18
1	995738	996138	14	15	12	33	30	12	16	21	33	48	23	18	23	6	29	8	26	20	26	21	10	15	26	26	21	7	16	20	6	16	15	14	9	18	20	24	34	18	31	16	16	17	22	18	19	9	15
1	998968	999368	18	20	14	16	17	24	17	21	45	50	14	7	15	13	25	19	20	19	15	15	15	10	34	26	39	11	21	16	10	12	22	15	1	14	34	30	18	14	8	19	15	25	8	16	13	26	12
1	999727	1000127	11	36	11	13	19	17	20	18	29	27	13	8	25	10	25	11	12	15	10	14	12	7	14	9	19	4	9	16	12	13	15	23	2	18	21	13	17	8	14	9	18	11	14	19	10	19	15
1	1000759	1001159	16	16	16	14	20	12	19	21	15	43	13	8	29	16	22	9	12	14	16	12	9	5	31	20	19	5	26	14	2	22	13	19	10	8	14	9	10	23	8	22	11	8	21	16	16	11	13
1	1020241	1020641	11	16	5	14	29	17	21	19	20	40	16	13	14	10	15	14	27	10	19	10	18	10	24	13	16	7	18	15	4	15	7	13	8	11	15	17	15	15	10	15	18	25	9	16	17	22	18
1	1064592	1064992	5	10	5	4	16	9	9	6	19	11	9	8	6	6	10	4	7	8	14	6	16	6	8	7	10	3	7	7	2	3	7	11	1	9	10	11	4	3	4	3	8	6	5	10	4	7	7
1	1069422	1069822	16	35	22	14	33	21	28	20	33	48	27	21	23	17	44	16	24	40	30	20	17	13	19	54	40	7	34	19	25	19	14	48	7	35	18	31	26	21	16	18	20	12	33	73	28	29	35
1	1072614	1073014	11	30	13	13	15	25	15	10	27	24	42	11	26	15	11	21	23	18	14	14	10	15	22	38	19	11	10	14	4	12	14	19	5	21	8	14	18	17	15	19	15	14	15	27	16	9	25
1	1073630	1074030	138	107	189	246	216	131	123	195	317	351	254	133	129	132	178	63	291	141	277	213	24	151	304	222	125	84	173	207	63	110	112	93	31	155	186	493	338	224	182	228	160	27	101	121	269	48	190
1	1079383	1079783	13	32	33	39	41	28	21	38	46	42	26	20	20	16	24	24	37	17	29	33	8	16	27	21	18	14	16	15	13	24	16	19	11	35	48	40	44	27	20	15	25	11	23	34	32	7	40
1	1080195	1080595	15	56	21	29	30	15	20	30	20	55	25	13	20	27	19	15	26	26	11	19	10	6	26	41	27	5	20	34	23	17	26	17	9	15	15	15	19	16	25	18	45	8	14	23	16	12	13
1	1115668	1116068	8	15	13	8	8	16	14	22	19	27	12	8	7	18	12	12	12	9	4	13	13	6	15	17	19	8	30	22	2	8	10	18	2	12	10	15	13	9	8	5	18	8	19	12	26	30	18
1	1116370	1116770	12	20	19	11	21	9	24	16	23	60	20	11	16	14	18	16	15	13	7	23	25	8	23	25	36	6	16	10	7	15	12	14	8	9	14	15	10	11	8	6	13	12	19	18	12	20	19
1	1121393	1121793	7	25	12	10	11	5	6	9	8	22	7	4	14	9	11	18	6	9	9	14	1	10	13	11	15	4	7	4	3	18	8	9	8	8	14	7	8	5	2	11	12	5	8	20	20	25	15
1	1136486	1137282	22	46	31	41	30	19	17	42	49	43	32	37	20	36	25	17	48	33	31	30	30	17	44	32	57	11	28	23	19	26	15	24	7	15	25	17	29	23	23	18	35	24	28	35	35	17	22
1	1156764	1157164	2	14	10	10	11	9	7	22	18	15	29	10	10	6	6	5	15	13	15	16	11	7	20	16	12	10	8	10	7	9	3	3	11	3	14	13	24	10	11	12	12	6	2	7	13	7	9
1	1157810	1158210	13	20	21	16	39	21	19	24	25	42	23	12	16	17	25	19	26	16	16	11	16	12	16	22	12	7	27	14	9	20	13	21	9	14	14	25	23	20	11	13	20	26	19	29	18	13	12
1	1205827	1206227	9	19	24	15	21	9	12	14	17	23	18	16	15	6	11	16	17	8	12	11	19	17	7	9	21	5	16	15	26	13	12	23	10	6	15	15	18	14	8	10	7	36	8	16	12	19	7
1	1206385	1206785	13	13	25	18	17	9	10	15	28	15	11	10	9	11	11	10	12	19	14	11	13	3	14	18	25	7	14	26	5	10	13	13	4	19	16	11	10	9	12	10	16	8	14	18	15	12	14
1	1232129	1232529	25	23	10	17	14	6	15	14	23	35	20	18	13	14	14	17	19	14	11	7	42	5	34	19	22	4	21	9	8	9	8	24	3	20	8	17	19	14	9	8	15	16	20	26	7	39	19
1	1237441	1237841	29	23	41	22	18	7	10	32	24	23	34	13	15	11	24	8	38	21	31	59	17	20	39	18	17	8	19	21	17	15	12	7	2	7	34	54	21	23	34	24	15	6	9	22	31	13	22
1	1239313	1239713	22	16	24	17	20	12	9	13	21	26	23	10	24	18	15	14	13	11	12	14	10	13	12	15	10	13	15	16	9	9	12	11	4	6	14	14	5	16	9	13	8	14	12	16	34	16	10
1	1273571	1273971	15	19	27	16	26	18	25	21	29	31	22	27	15	16	20	21	22	21	20	19	30	9	25	33	29	9	14	29	14	22	15	24	1	12	9	21	14	36	8	13	21	13	24	21	23	28	23
1	1274121	1274521	20	22	17	10	37	16	28	16	20	30	15	22	12	17	24	29	15	30	9	22	21	9	14	18	22	3	17	25	1	13	13	19	4	20	20	15	14	24	14	10	20	16	17	18	12	17	15
1	1288303	1288703	1	3	1	1	2	4	1	3	4	1	1	2	1	1	3	1	1	3	1	1	2	1	2	3	2	1	1	1	1	2	1	1	1	2	4	2	1	2	1	1	3	1	3	1	1	1	1
1	1290711	1291111	8	12	16	13	16	12	11	16	10	43	12	16	18	10	17	11	12	10	8	16	8	11	16	23	12	7	15	12	10	22	14	12	6	12	14	10	13	21	6	10	10	15	19	13	27	7	16
1	1291204	1291604	8	20	21	11	23	9	13	21	16	53	21	14	17	9	19	15	12	27	11	17	9	17	27	27	19	7	23	15	13	23	13	19	8	7	33	16	25	18	11	9	6	12	10	17	24	11	16
1	1300429	1300829	5	41	17	18	20	15	13	13	15	30	13	20	11	12	15	26	21	24	16	22	20	16	26	21	17	4	15	19	4	18	14	15	12	21	14	21	22	8	14	13	16	13	18	16	22	17	21
1	1305215	1305615	10	14	14	16	20	11	12	14	14	24	16	16	6	11	18	32	17	14	15	13	6	9	14	14	17	6	24	19	15	14	11	9	5	7	13	11	19	11	12	3	20	15	12	20	11	12	22
1	1308086	1308486	14	30	14	19	17	16	18	24	21	65	15	23	23	30	22	13	12	13	15	16	29	9	24	28	29	3	45	11	20	12	14	20	3	12	28	13	14	21	32	18	16	26	16	19	28	43	21
1	1310344	1310744	7	14	11	25	13	21	16	13	18	19	17	13	14	11	6	7	14	10	27	10	11	6	19	15	10	6	22	11	9	8	12	12	11	12	27	12	15	14	17	17	8	8	7	21	21	8	19
1	1324271	1324671	5	23	18	9	16	7	14	11	17	12	9	13	4	11	12	11	7	18	12	8	12	6	15	15	12	1	18	7	5	4	14	14	2	4	8	10	12	18	7	10	13	7	9	21	14	16	12
1	1324884	1325284	11	14	16	7	20	5	11	15	17	24	23	8	8	8	12	10	6	15	7	7	20	5	14	15	14	4	21	12	5	10	4	10	2	6	7	12	12	16	12	8	14	5	10	21	12	19	11
1	1348007	1348407	8	13	12	12	7	14	7	13	17	19	16	9	16	12	11	10	8	12	11	8	16	5	23	18	13	3	13	17	10	11	10	12	5	10	8	17	13	9	7	4	10	3	9	12	8	6	14
1	1348508	1348908	14	18	18	13	19	10	10	13	19	23	13	9	21	7	9	12	15	11	14	8	20	19	11	16	18	2	16	6	5	10	11	10	2	10	17	12	12	16	8	8	9	8	8	14	7	7	9
1	1351260	1351660	1	8	9	7	4	4	12	5	5	12	7	5	6	4	15	6	7	4	4	1	4	3	6	5	6	1	2	7	1	5	5	4	1	3	3	5	5	10	1	6	3	6	5	9	1	2	3
1	1380436	1380836	8	9	11	9	19	7	2	8	11	9	16	9	7	6	13	5	14	9	16	9	3	7	15	11	6	7	16	17	7	4	8	9	1	4	12	20	16	11	9	27	8	1	6	9	27	3	12
1	1398940	1399340	17	27	11	14	20	12	29	30	25	43	18	18	12	19	11	15	19	22	10	27	17	17	28	16	18	4	18	12	11	18	8	16	6	23	22	11	18	13	15	23	20	14	13	24	18	27	26
1	1406249	1406649	8	15	11	14	13	17	17	15	9	15	9	14	11	18	14	16	14	16	8	13	14	15	13	10	18	3	15	15	12	7	13	22	9	10	11	8	8	14	7	7	8	13	21	8	8	10	12
1	1407174	1407574	13	24	19	15	18	15	19	15	19	47	20	31	16	16	17	11	14	14	9	9	24	25	19	20	20	10	19	25	10	17	24	25	5	19	12	14	23	25	10	17	14	24	31	24	30	15	30
1	1432995	1433395	29	23	18	48	18	19	28	32	37	46	29	35	35	28	23	23	36	25	26	43	16	19	25	43	32	18	13	21	20	29	24	20	8	15	33	31	104	23	34	19	21	15	15	27	23	11	32
1	1435695	1436095	6	21	16	16	18	14	20	14	19	27	12	8	11	12	12	10	12	9	6	12	28	8	24	27	20	4	11	11	6	11	8	15	1	9	8	10	23	9	10	11	18	13	7	19	11	21	11
1	1438025	1438425	9	12	8	13	15	8	6	7	13	7	7	6	3	8	7	20	3	11	8	9	3	6	11	11	7	4	14	9	14	6	10	6	2	6	4	6	7	4	15	5	5	6	9	5	15	8	6
1	1472081	1472481	4	4	5	4	7	4	4	5	5	3	3	2	8	6	11	15	2	3	4	3	4	3	5	9	7	1	7	5	4	4	3	5	1	3	3	6	8	5	2	5	15	2	6	5	5	2	4
1	1473359	1473759	5	6	7	14	7	5	9	12	10	13	6	8	11	7	12	12	3	9	7	4	3	4	13	11	6	7	8	3	3	3	7	4	1	7	7	4	10	4	7	9	6	6	4	6	4	3	6
1	1510930	1511330	7	9	7	13	8	6	11	11	5	8	8	7	9	10	7	11	6	10	12	9	9	3	16	4	5	3	6	11	12	5	13	9	9	11	3	18	9	8	8	6	9	3	10	9	12	7	5
1	1511620	1512020	19	50	21	19	23	25	35	24	30	34	34	9	27	23	20	19	17	23	13	15	19	9	30	18	23	3	26	13	27	22	16	26	12	11	16	22	20	29	13	17	17	20	13	31	29	31	25
1	1574314	1574714	15	26	22	8	22	15	20	26	17	40	22	11	23	15	26	14	16	19	9	11	13	12	24	20	46	4	18	24	8	15	16	20	4	15	14	27	11	34	8	20	17	18	10	13	21	21	11
1	1599687	1600087	9	12	21	13	48	8	13	23	21	36	9	9	11	9	14	11	9	18	16	14	22	7	18	35	22	3	14	13	3	11	15	19	6	7	11	18	12	18	13	22	9	21	13	14	13	35	15
1	1615191	1615591	10	18	12	14	17	15	14	15	27	33	14	10	12	13	17	15	25	15	15	16	20	9	20	21	23	1	13	15	10	15	9	33	1	4	14	9	19	12	10	10	16	10	17	30	14	18	19
1	1615917	1616317	5	10	5	7	9	16	27	10	14	27	8	7	21	14	21	23	24	17	10	9	15	9	16	19	34	7	17	12	7	11	7	18	4	8	10	6	8	21	12	6	11	9	9	15	12	16	16
1	1617978	1618378	7	5	11	6	6	12	9	9	13	6	13	5	3	14	9	5	8	5	7	6	7	9	22	5	5	3	7	11	3	6	5	5	1	4	12	15	8	8	5	10	4	7	2	7	9	4	14
1	1658707	1659107	10	14	14	10	18	12	15	17	16	30	10	7	14	7	10	8	12	8	10	9	11	5	21	20	30	7	17	11	8	14	4	12	2	22	14	15	13	11	4	6	11	9	18	11	17	11	28
1	1676612	1677012	13	10	8	20	8	7	3	15	13	15	10	17	8	15	11	1	11	6	8	10	1	4	13	10	3	4	4	12	6	11	3	6	5	20	10	16	16	7	12	8	8	1	1	11	16	3	10
1	1692584	1692984	5	4	11	7	4	8	10	12	10	19	6	9	10	9	6	9	8	8	6	9	11	4	12	14	12	3	10	7	11	5	16	18	7	9	7	9	16	2	6	8	7	4	9	17	10	10	7
1	1739429	1739829	2	4	5	14	9	9	6	4	8	7	6	1	6	5	7	1	9	5	13	17	1	4	13	9	9	8	7	9	2	9	6	4	4	6	5	10	14	3	12	11	8	1	2	1	5	1	3
1	1745854	1746254	16	15	11	16	7	23	22	23	11	38	19	10	12	11	11	13	18	36	9	10	14	7	21	14	27	4	14	13	17	14	20	18	13	7	16	10	8	14	14	11	19	11	18	18	18	19	20
1	1759599	1759999	11	15	15	26	29	9	11	27	31	19	18	19	22	11	17	8	36	22	23	17	9	13	17	27	14	14	17	19	7	19	14	11	13	13	12	17	33	16	21	11	4	10	21	14	41	5	17
1	1762905	1763305	8	13	13	12	13	17	4	18	20	25	11	9	9	10	11	5	13	10	6	10	10	4	21	16	18	5	12	9	3	4	7	3	5	11	9	19	21	13	13	8	11	8	16	11	8	3	8
1	1775867	1776267	7	10	14	14	14	13	8	17	14	10	14	10	7	10	10	13	15	12	5	10	10	10	23	13	9	10	9	12	1	5	11	8	2	6	21	10	7	12	13	12	13	14	8	11	8	5	9
1	1777891	1778291	14	31	21	12	21	16	22	20	30	36	14	15	30	15	23	16	12	15	13	17	21	9	22	17	24	2	9	20	15	14	15	20	7	16	15	17	16	25	11	16	11	21	20	23	12	20	15
1	1778467	1778867	25	50	17	17	18	22	37	29	20	61	12	14	17	17	26	17	31	33	18	21	26	12	35	31	37	5	33	22	17	27	13	33	8	16	17	22	20	31	10	28	18	24	24	37	24	24	33
1	1793439	1793839	18	32	28	41	32	20	34	53	45	21	43	23	19	18	21	3	85	15	36	56	9	34	76	26	29	34	36	40	18	26	13	14	21	27	46	57	54	38	44	48	29	9	18	34	50	4	43
1	1794514	1794914	8	6	3	6	4	7	6	10	7	6	3	6	5	1	3	3	19	6	17	10	6	7	16	13	7	10	7	8	5	7	5	9	4	7	5	14	6	5	6	9	3	1	3	2	7	1	7
1	1853576	1853976	7	11	7	16	9	15	9	7	28	10	8	14	15	9	18	6	13	20	14	16	1	11	17	18	15	25	11	14	15	18	9	17	18	27	5	18	16	6	16	15	16	7	13	25	18	1	13
1	1891270	1891670	7	20	19	18	19	9	21	13	13	22	37	6	19	21	15	18	9	10	14	13	15	10	12	38	22	3	10	10	3	13	6	13	2	9	8	9	13	19	9	14	19	11	30	18	13	20	8
1	1947502	1947902	5	8	4	15	10	6	9	4	22	14	18	5	8	4	6	1	11	9	13	10	1	9	12	19	6	7	12	14	11	2	6	5	3	6	7	16	13	6	10	4	8	5	8	10	7	4	16
1	2050268	2050668	18	23	27	18	14	23	19	23	17	50	16	14	13	13	18	25	17	20	7	9	18	8	26	26	19	9	13	11	8	23	11	26	6	7	14	14	18	32	9	8	16	13	18	24	13	23	18
1	2105063	2105463	6	23	13	15	14	13	17	13	19	15	8	10	13	15	11	13	15	18	12	19	5	9	18	15	13	12	15	21	12	7	13	11	10	12	17	12	16	13	20	13	24	10	8	15	13	9	8
1	2132205	2132605	9	6	7	14	11	15	10	14	9	15	16	10	11	8	5	8	6	19	11	7	6	11	17	16	6	9	22	15	5	5	10	6	6	6	11	6	6	9	13	12	12	8	8	6	11	5	8
1	2135452	2135852	16	18	12	23	24	27	22	23	25	38	19	13	23	12	18	22	23	26	20	25	29	23	22	24	28	9	20	18	6	15	24	13	5	23	25	21	24	21	12	14	19	13	24	18	15	12	18
1	2163221	2163621	14	19	19	20	13	11	14	21	15	20	14	8	15	22	16	32	11	24	13	17	9	11	19	15	15	19	21	20	7	8	8	14	7	13	15	18	11	17	12	17	13	26	9	14	18	9	7
1	2189682	2190082	11	35	10	14	14	16	17	16	14	21	12	19	15	12	12	16	13	16	17	10	9	12	11	16	47	4	9	12	7	11	6	15	7	8	18	6	12	20	9	12	16	13	21	41	13	6	15
1	2204646	2205046	7	9	3	7	9	9	9	15	11	10	10	8	8	8	4	4	5	7	6	8	6	7	12	11	18	2	8	8	6	6	4	7	2	5	14	2	19	18	8	6	7	6	7	20	7	12	8
1	2205194	2205594	7	20	7	13	18	16	11	16	14	32	16	13	11	8	15	12	25	6	10	11	13	6	12	16	16	2	14	6	4	9	10	18	1	7	11	13	22	6	9	7	14	13	8	9	14	22	11
1	2210812	2211212	2	6	12	12	8	8	3	10	13	4	7	4	7	6	7	4	13	3	12	8	2	5	8	7	2	4	8	3	4	6	6	8	2	5	11	17	11	5	6	17	2	3	3	4	7	5	5
1	2227111	2227511	19	18	10	14	11	10	25	17	35	35	13	11	12	14	3	20	11	12	20	11	17	11	29	24	15	7	16	18	7	11	10	22	6	12	20	17	21	16	14	12	18	24	20	27	24	23	21
1	2229316	2229716	13	24	22	23	31	17	26	31	44	59	23	25	26	14	22	33	26	23	14	18	48	18	22	22	25	14	27	29	8	15	15	20	6	31	23	19	17	34	17	14	17	29	23	36	12	11	12
1	2243354	2243754	19	9	18	29	24	4	10	20	30	7	37	16	18	12	23	4	38	9	32	40	9	18	27	12	2	11	9	14	2	22	10	7	6	23	25	34	22	27	17	19	11	3	5	22	21	4	9
1	2326530	2326930	6	14	12	9	11	4	4	17	14	8	17	5	23	3	17	15	6	14	8	14	6	2	8	8	10	4	9	15	7	10	6	6	6	7	5	7	5	10	13	9	7	22	4	6	21	8	7
1	2391238	2391638	10	17	14	6	15	11	18	8	13	26	15	11	19	11	9	16	11	15	9	8	9	7	19	22	14	11	7	16	6	14	9	12	1	13	10	8	10	21	6	11	8	11	21	18	15	5	18
1	2391805	2392205	6	20	18	9	40	18	13	15	15	33	13	11	18	13	12	13	13	23	6	11	26	6	20	9	15	6	9	17	6	10	8	15	3	10	7	6	23	15	5	6	12	8	8	21	6	17	10
1	2404416	2404816	19	19	11	33	46	12	12	10	35	18	16	18	30	12	16	9	19	18	29	25	3	21	22	26	21	18	10	15	9	19	20	18	6	30	27	25	43	13	18	21	21	4	21	10	20	8	13
1	2412570	2412970	18	49	23	26	27	18	23	34	34	93	29	27	27	27	33	21	21	27	17	24	27	14	36	41	40	8	24	26	24	23	17	28	9	16	15	27	32	37	17	20	27	19	48	39	28	46	22
1	2447883	2448283	4	9	17	8	24	3	5	24	26	10	14	19	9	11	10	1	13	3	34	21	4	15	38	27	11	5	12	13	13	10	6	8	3	2	31	22	22	10	18	23	8	3	7	6	36	4	15
1	2523662	2524062	8	14	15	11	20	12	8	11	8	14	10	10	10	10	6	5	9	16	13	8	6	7	13	8	11	4	10	12	5	10	4	5	5	6	9	17	11	14	9	5	4	10	7	9	6	4	23
1	2529014	2529414	3	20	7	19	20	10	12	13	16	16	6	12	13	18	12	20	6	11	13	14	12	3	5	10	13	2	30	9	1	7	11	7	8	8	10	4	20	11	10	5	10	14	13	10	7	14	10
1	2546179	2546579	11	20	13	18	16	19	17	17	21	44	14	15	16	22	16	20	22	14	9	18	28	11	27	21	30	4	27	20	15	18	19	22	7	12	22	15	20	19	21	18	14	17	11	32	26	66	15
1	2642850	2643250	9	22	15	12	14	15	22	28	21	35	14	14	20	13	11	22	17	18	8	11	20	5	21	19	24	1	10	8	10	15	13	9	3	7	14	12	12	25	15	12	14	11	8	19	21	15	17
1	2652285	2652685	10	17	14	9	28	15	2	13	11	15	9	8	13	8	14	7	9	8	22	12	20	14	24	17	9	3	10	8	5	8	12	4	4	7	17	13	12	19	7	11	4	5	7	20	19	3	10
1	2700672	2701072	1	1	1	1	1	1	1	1	1	1	1	1	1	1	1	1	1	1	1	1	1	1	1	1	1	1	1	1	1	1	1	1	1	1	1	1	1	1	1	1	1	1	1	1	1	1	1
1	2701968	2702368	1	1	1	1	1	1	1	1	1	1	1	1	1	1	1	1	1	1	1	1	1	1	2	1	1	1	1	1	1	1	1	1	1	1	1	1	1	1	1	1	1	1	1	1	1	1	1
1	2761752	2762152	1	3	2	2	2	1	3	2	1	2	2	1	2	1	4	3	1	1	2	5	3	6	3	2	3	1	2	2	1	2	5	1	1	1	3	1	1	5	1	3	2	2	3	1	2	1	1
1	2763094	2763494	1	1	1	1	1	1	1	1	1	1	1	1	1	1	2	1	1	1	1	1	1	1	1	1	1	1	1	2	1	1	1	1	1	1	1	1	1	1	1	1	1	1	1	1	1	1	2
1	2764973	2765373	1	1	1	1	1	1	1	1	1	1	1	1	1	2	1	1	1	1	1	1	1	1	1	1	1	1	1	1	1	1	1	1	1	1	1	1	1	1	1	2	1	1	1	1	1	1	1
1	2766596	2766996	1	1	1	1	1	1	2	1	1	1	1	1	1	1	1	1	1	1	1	1	1	1	1	1	1	1	1	1	1	1	1	1	1	1	1	1	1	1	1	1	1	1	1	1	1	1	1
1	2811025	2811425	10	9	7	8	8	8	6	4	8	7	5	6	10	5	7	1	12	6	17	11	1	9	11	10	6	6	5	6	4	10	1	9	2	10	6	18	13	4	5	11	3	2	3	3	13	4	4
1	2866730	2867130	4	16	13	13	17	4	4	7	12	9	8	15	5	8	5	7	7	4	12	10	10	9	8	10	7	9	10	12	6	10	10	9	5	3	7	8	8	11	11	9	5	8	10	9	10	1	7
1	3060165	3060565	4	10	8	13	8	4	5	14	10	9	5	9	16	5	9	16	13	10	3	9	6	6	11	13	14	14	6	9	7	4	7	8	5	6	4	8	12	5	7	8	8	9	6	10	2	3	6
1	3085814	3086214	11	40	21	90	43	25	11	42	52	25	29	23	23	14	25	3	33	24	37	45	3	32	63	46	21	20	25	23	16	19	11	14	5	22	37	61	73	24	60	32	34	4	15	20	43	6	23
1	3127194	3127594	20	20	8	34	27	15	11	14	26	19	17	15	12	13	6	17	22	18	10	13	7	9	22	19	13	14	8	19	12	13	11	9	7	15	9	18	23	10	20	6	7	2	14	6	12	2	17
1	3172443	3172843	4	8	12	7	10	10	9	8	9	12	9	13	8	3	11	20	8	10	8	10	4	7	12	11	9	10	14	11	8	7	13	8	7	10	3	7	11	5	6	6	22	20	10	6	9	7	9
1	3186720	3187120	3	10	7	6	7	4	3	20	17	12	8	8	8	8	6	11	6	12	6	4	22	6	17	11	7	5	7	17	3	4	17	8	2	2	18	7	6	8	7	14	8	7	10	13	3	8	12
1	3213624	3214024	49	57	62	177	105	40	56	124	134	50	65	34	78	35	67	9	118	50	108	99	9	101	132	71	59	35	80	83	24	52	61	36	25	58	135	142	119	95	90	134	57	5	23	53	81	17	58
1	3261544	3261944	21	27	45	43	56	17	21	28	38	25	37	21	53	23	47	8	49	22	35	46	3	26	74	26	15	16	36	41	28	19	24	39	6	15	40	55	38	27	50	56	24	1	14	28	41	8	32
1	3338261	3338661	28	38	28	36	50	10	11	27	48	20	29	24	40	18	48	8	40	21	39	40	5	22	36	24	29	25	20	29	17	19	18	15	7	23	22	64	38	58	40	57	17	1	10	14	40	5	18
1	3453835	3454235	15	30	22	21	60	19	37	22	28	43	18	21	21	18	37	21	20	23	20	18	19	12	30	39	50	12	27	23	13	35	24	21	14	23	24	20	21	19	22	22	31	32	32	34	22	26	26
1	3494582	3494982	9	12	14	8	13	10	27	11	14	17	14	15	7	12	6	11	27	8	9	12	13	10	13	13	13	5	7	7	8	16	4	7	7	5	10	6	12	10	8	7	12	13	10	21	12	18	7
1	3530954	3531354	10	14	14	11	15	11	22	11	11	32	16	12	18	14	13	28	13	18	10	13	9	5	23	22	28	11	14	12	7	18	12	15	1	5	14	16	13	11	10	5	13	31	8	18	14	20	18
1	3553428	3553828	15	13	9	24	29	6	11	17	58	21	23	17	18	21	14	16	12	14	19	14	13	19	16	23	16	7	10	11	12	16	8	12	2	13	23	29	23	21	19	16	21	9	8	13	11	12	22
1	3555216	3555616	12	17	32	32	36	17	15	44	77	27	24	26	24	14	26	7	32	18	28	31	7	24	44	33	17	15	23	21	8	21	8	20	5	30	15	46	47	31	26	22	21	14	19	17	30	3	46
1	3611243	3611643	16	17	20	20	18	8	11	24	20	26	14	11	12	15	12	8	16	14	17	12	7	10	14	16	11	2	12	10	7	25	13	17	14	12	14	11	16	16	11	12	8	13	9	19	17	12	17
1	3624956	3625356	7	20	6	8	11	11	15	15	21	17	12	15	13	13	9	17	14	18	8	7	11	5	10	18	15	5	22	11	8	13	7	16	5	8	7	11	9	9	19	9	13	11	14	9	10	12	18
1	3625376	3625776	20	20	12	30	21	34	28	23	21	30	25	13	20	18	17	18	15	23	18	29	5	22	21	27	41	13	29	26	19	13	13	22	8	16	13	25	14	21	25	22	22	18	13	25	19	14	19
1	3640448	3640848	52	37	49	70	76	33	21	83	96	57	59	38	36	38	42	6	76	76	122	80	7	37	101	41	33	30	40	48	18	34	81	28	2	39	65	104	95	54	68	71	44	2	16	26	96	7	54
1	3652218	3652618	14	19	8	5	17	9	11	17	16	22	12	10	9	8	22	10	20	25	10	12	7	4	21	18	16	8	20	8	8	11	12	9	10	7	9	14	10	13	10	13	20	7	15	11	16	28	12
1	3668800	3669200	11	23	19	13	18	17	13	16	20	48	23	27	22	15	18	13	20	20	9	13	12	11	46	18	28	10	16	13	5	18	7	15	7	10	10	13	21	13	17	13	14	11	35	20	12	6	11
1	3703575	3703975	5	11	13	17	22	13	15	25	25	16	12	11	14	15	17	9	27	18	16	20	9	22	29	20	15	10	25	11	7	12	10	6	5	8	46	29	20	19	20	19	10	6	8	12	20	1	6
1	3708938	3709338	7	31	19	19	14	8	21	9	16	16	12	9	14	12	26	7	13	11	7	12	5	12	15	9	19	7	12	12	7	9	15	12	10	17	14	7	17	13	10	15	11	10	18	13	10	4	10
1	3772130	3772530	23	16	16	10	15	11	23	8	16	29	10	12	7	5	21	11	17	12	11	8	10	4	19	13	14	3	21	17	12	11	6	11	2	7	12	12	6	21	10	23	8	9	14	18	11	13	5
1	3772602	3773002	12	13	14	11	23	12	20	15	16	23	9	10	9	11	9	12	22	13	8	8	19	5	32	14	14	4	16	15	5	14	8	13	3	11	5	10	16	25	10	23	11	16	14	16	14	19	8
1	3796284	3796684	12	30	11	9	18	12	25	21	20	36	14	14	13	9	23	16	15	15	14	13	34	7	14	25	15	3	16	11	12	27	10	38	7	12	8	11	9	12	10	14	6	19	11	22	10	16	17
1	3806400	3806800	1	4	1	5	1	1	1	2	5	1	1	1	1	3	1	1	1	2	2	2	1	2	3	1	1	1	3	1	1	5	2	1	1	3	1	1	3	1	2	1	1	2	2	2	1	1	3
1	3832192	3832592	10	7	11	15	6	10	7	11	16	6	14	9	7	11	8	1	15	9	14	16	2	18	8	5	10	8	12	13	8	5	9	7	4	15	7	11	18	6	11	13	11	2	4	8	24	2	8
1	3848924	3849324	9	5	4	14	8	8	8	12	4	4	4	3	6	6	6	11	6	5	14	7	3	3	8	5	7	4	5	7	5	7	5	2	6	5	6	2	7	10	13	7	7	9	6	6	3	3	7
1	3857461	3857861	27	42	74	30	44	49	28	32	46	87	44	34	31	36	26	81	39	39	21	20	36	16	44	40	57	17	27	24	15	40	27	58	21	19	52	48	49	23	23	23	43	46	48	69	29	29	47
1	3899946	3900346	12	17	14	9	11	13	14	15	19	31	17	10	13	11	11	25	13	21	11	14	16	7	16	20	19	7	11	25	5	10	12	17	8	15	19	14	6	11	13	10	30	9	14	15	15	17	14
1	3901073	3901473	5	15	12	10	13	10	14	26	15	39	14	10	9	10	14	17	12	29	8	18	14	8	19	27	30	10	20	17	3	14	10	10	7	13	21	15	23	9	7	13	8	10	25	22	20	10	8
1	4008802	4009202	10	3	11	9	8	6	5	18	9	10	12	7	6	6	9	15	6	4	6	9	6	1	8	6	8	8	10	9	6	6	11	6	18	1	11	7	4	6	5	5	12	10	10	7	7	2	7
1	4071334	4071734	8	11	7	7	4	9	7	11	5	9	7	4	2	13	8	3	21	5	16	11	3	5	12	7	4	7	11	9	5	10	3	6	1	11	8	9	18	11	8	4	8	5	10	3	14	1	4
1	4130656	4131056	12	6	1	7	9	6	5	16	9	3	4	14	7	4	7	11	15	3	4	6	3	5	8	2	11	3	11	7	1	4	9	2	5	5	7	6	3	8	7	6	6	4	4	5	10	4	1
1	4150246	4150646	5	7	4	11	6	6	6	11	12	13	14	7	5	9	5	16	5	12	1	13	3	7	11	12	5	8	9	6	5	10	5	5	11	2	3	8	11	6	3	5	7	14	9	9	9	4	4
1	4612132	4612532	9	12	9	29	14	11	7	10	10	7	22	12	8	6	16	4	23	7	12	12	2	7	13	11	13	4	15	10	7	14	9	10	7	10	8	21	23	11	18	10	7	1	10	6	11	6	11
1	4655900	4656300	23	22	24	31	25	13	20	25	28	39	14	17	16	22	32	23	39	20	28	13	19	15	23	26	42	5	33	14	36	23	27	33	10	25	24	16	16	19	11	26	18	42	13	31	26	34	18
1	4768522	4768922	1	4	8	9	9	5	2	13	21	9	10	5	10	3	3	13	5	2	8	6	4	7	10	6	10	4	10	23	7	4	9	4	5	3	7	10	11	7	7	11	10	24	6	8	7	6	8
1	5273570	5273970	7	12	16	12	6	5	12	13	19	11	12	15	14	9	8	14	14	5	10	14	7	4	12	11	8	7	8	16	8	12	11	11	3	21	11	5	10	17	6	10	7	9	4	11	5	6	5
1	5312904	5313304	15	8	22	17	18	11	5	15	14	5	20	11	11	10	11	4	28	13	8	31	4	12	16	16	10	13	18	13	15	10	8	11	1	13	17	32	26	28	16	12	14	2	5	8	15	2	15
1	5373173	5373573	20	11	12	20	15	9	9	13	21	12	16	7	26	9	18	9	11	9	10	23	3	10	22	16	21	24	12	19	16	15	5	10	5	11	16	16	11	14	9	17	11	12	10	12	37	1	12
1	5959602	5960002	4	9	10	13	8	8	6	18	10	5	6	9	14	12	6	6	9	5	14	8	1	7	10	7	8	13	14	14	2	9	7	5	6	13	11	21	12	23	11	8	6	1	11	2	12	4	9
1	5991524	5991924	4	12	13	12	22	13	9	13	11	23	8	16	15	9	8	14	7	22	10	6	11	15	11	10	12	2	10	11	10	9	9	21	3	10	7	10	16	22	8	12	14	10	6	12	9	17	9
1	5992156	5992556	14	26	14	26	25	19	21	16	20	44	31	8	15	15	11	15	23	27	24	16	20	13	21	18	27	9	17	14	12	24	15	20	10	6	13	10	21	20	11	7	19	20	27	15	7	19	22
1	6048076	6048476	6	10	6	8	12	8	4	17	5	6	6	11	4	3	9	8	5	8	7	10	3	9	7	10	7	8	4	13	5	10	11	5	4	5	8	5	7	8	4	5	7	6	6	5	15	9	5
1	6074485	6074885	3	12	8	12	15	1	2	12	7	5	9	4	9	2	5	1	12	6	4	10	4	14	7	7	3	8	9	12	7	3	6	2	8	6	19	8	11	5	2	6	2	4	5	3	14	2	6
1	6098064	6098464	13	24	27	20	20	8	8	18	9	7	22	10	9	10	21	3	23	24	30	20	2	25	29	23	5	6	17	19	10	6	18	4	10	6	32	19	26	15	16	24	11	3	6	4	29	1	34
1	6101011	6101411	21	68	64	78	41	44	17	60	51	35	48	39	26	47	87	11	99	40	93	82	3	53	94	44	40	20	102	39	33	32	32	22	16	38	74	73	80	34	52	71	43	6	27	27	88	14	69
1	6157870	6158270	17	37	25	63	27	17	20	40	49	49	33	33	49	35	21	5	44	21	40	30	7	25	32	31	35	26	43	32	24	35	10	24	14	32	52	44	46	21	68	39	18	8	24	20	29	6	28
1	6179095	6179495	9	15	17	12	12	28	15	28	17	13	18	8	12	6	7	5	14	9	18	17	11	9	14	9	13	6	15	9	6	5	7	9	6	10	27	10	16	30	11	11	10	11	10	12	17	12	8
1	6206105	6206505	11	15	17	19	35	28	19	21	15	23	22	11	16	15	14	14	20	14	19	23	20	9	36	25	26	3	25	12	9	12	14	21	2	16	12	15	18	26	12	8	20	13	14	48	12	26	14
1	6235406	6235806	10	25	14	22	38	17	16	22	22	42	41	16	22	15	24	10	13	20	15	20	14	8	15	21	34	9	26	12	9	23	16	18	10	11	14	16	24	18	18	16	15	16	19	32	24	25	15
1	6242302	6242702	4	18	10	14	16	8	15	15	14	16	13	14	4	12	15	6	5	11	17	8	12	9	19	15	13	5	10	9	6	10	10	14	1	10	11	16	7	9	4	9	6	5	3	6	11	20	8
1	6245887	6246287	15	8	35	10	13	3	6	11	10	26	16	8	19	10	17	17	10	19	20	8	17	20	28	24	22	6	10	15	4	15	8	15	5	10	15	9	13	15	8	11	12	10	16	24	11	16	8
1	6259670	6260070	9	7	18	13	14	8	12	13	12	11	16	15	11	7	24	11	20	18	11	13	14	9	13	9	14	5	15	28	9	13	10	12	2	6	17	16	13	16	6	12	8	9	8	25	22	8	21
1	6260427	6260827	5	12	12	15	23	4	7	14	12	16	15	12	17	14	18	14	6	6	8	11	17	4	21	16	12	3	10	32	5	10	16	11	1	7	10	15	9	13	9	27	19	13	14	14	16	14	10
1	6261000	6261400	5	7	13	7	17	7	23	20	14	21	12	6	9	11	8	10	3	17	8	14	12	8	12	16	9	5	11	7	3	8	8	12	1	5	10	6	4	7	8	10	13	17	9	8	12	10	9
1	6269809	6270209	8	18	18	9	15	13	19	12	16	14	11	15	7	10	12	12	10	17	10	15	15	15	14	20	13	5	18	25	11	12	12	15	13	12	17	13	18	12	10	6	10	11	18	12	18	10	15
1	6393045	6393787	22	25	26	22	28	26	18	16	28	54	20	28	13	18	21	24	18	25	15	16	23	16	23	33	24	5	31	16	8	15	16	42	5	15	15	13	29	26	16	24	24	17	24	32	25	29	36
1	6424755	6425155	11	28	13	15	19	8	27	21	30	33	19	10	16	15	15	17	15	13	16	10	20	19	18	32	17	6	21	17	4	7	13	14	1	7	19	16	30	15	12	11	18	13	15	21	9	14	18
1	6497207	6497607	8	14	10	16	21	8	11	9	13	19	8	6	7	6	3	6	6	8	6	10	13	7	21	18	17	1	8	13	4	9	6	18	1	4	6	7	16	7	5	5	9	3	10	12	9	13	12
1	6501359	6501759	9	17	16	23	11	13	10	8	13	18	14	17	15	12	15	28	17	16	8	10	3	12	13	16	16	14	13	13	9	15	15	13	15	15	13	4	6	14	23	3	17	19	15	16	20	7	14
1	6580124	6580524	10	11	13	7	10	8	7	12	12	15	8	12	15	11	23	12	9	7	8	7	11	11	28	13	20	4	13	9	7	12	14	7	5	2	4	8	14	13	9	6	23	11	10	15	6	5	10
1	6602655	6603055	19	18	17	13	23	18	24	34	30	50	28	16	19	20	20	12	21	17	15	10	30	7	23	23	25	7	8	13	8	11	15	24	2	9	16	14	18	18	16	16	19	17	24	21	14	23	9
1	6611651	6612051	18	22	21	47	16	18	29	16	30	21	25	19	22	13	29	8	41	20	28	32	4	17	39	30	18	29	24	31	24	23	9	19	34	37	32	44	34	27	32	27	26	11	11	23	29	14	22
1	6613423	6613823	14	26	15	15	13	11	22	23	11	37	15	10	27	22	19	7	13	17	11	13	21	5	37	18	22	2	26	19	13	14	5	35	13	11	7	11	14	21	10	7	16	13	19	29	18	41	21
1	6614363	6614763	14	11	12	8	23	4	11	15	13	21	13	16	14	7	15	5	13	8	8	8	17	8	9	11	22	2	11	14	4	7	10	13	3	6	7	11	7	19	8	12	17	12	10	7	9	22	4
1	6614807	6615207	6	18	13	5	23	6	14	15	10	21	8	11	10	7	15	10	11	13	10	8	11	6	8	26	18	2	6	12	3	5	5	15	1	5	10	7	6	26	14	13	11	11	13	9	13	27	6
1	6622669	6623069	10	8	8	14	20	8	14	11	11	13	11	11	15	12	10	11	38	9	15	17	5	12	17	20	17	11	9	7	4	12	9	14	3	5	14	10	16	13	12	14	8	1	6	11	6	1	9
1	6625297	6625697	15	21	19	16	24	20	20	11	18	37	22	21	24	20	24	25	23	30	14	14	22	8	24	15	39	6	22	20	15	23	23	22	3	17	22	12	24	19	17	20	12	20	25	24	34	23	28
1	6784198	6784598	16	15	12	10	24	14	23	11	27	34	16	9	15	15	21	20	12	19	6	15	11	17	24	22	18	15	14	10	4	8	12	32	5	8	16	12	17	21	11	12	33	15	22	18	10	13	16
1	6959525	6959925	81	77	151	226	190	73	47	226	282	115	131	103	86	106	143	16	280	114	176	253	7	210	324	145	59	142	132	170	75	93	103	67	53	282	194	284	272	124	208	239	129	4	54	72	279	10	210
1	6960484	6960884	102	63	73	133	73	46	35	106	136	51	62	74	64	65	79	34	126	54	75	74	6	66	109	65	33	49	83	95	38	62	50	32	53	111	107	127	111	68	87	123	61	21	30	44	98	11	75
1	7019497	7019897	9	20	12	21	10	9	12	10	14	13	13	13	19	8	12	11	17	18	12	23	5	14	16	22	9	16	28	12	12	7	8	13	1	12	13	14	19	19	32	12	11	6	4	8	10	6	10
1	7106767	7107167	11	12	14	25	15	15	10	21	27	6	14	5	12	6	7	4	11	8	13	31	2	17	27	10	17	28	16	17	5	12	14	13	18	22	15	30	35	17	29	21	21	5	9	10	17	1	11
1	7110344	7110744	11	3	15	12	8	10	3	16	10	4	9	5	5	6	11	1	6	14	13	18	2	8	7	13	11	10	7	7	10	9	9	6	11	4	5	7	7	8	10	8	13	4	5	8	18	2	11
1	7223834	7224234	16	21	35	20	18	22	11	64	10	7	29	22	12	31	42	8	60	52	42	34	3	31	69	26	17	15	24	28	11	18	34	23	24	13	66	44	22	35	33	71	32	7	21	15	85	4	27
1	7228594	7228994	6	14	17	17	16	12	12	22	14	27	25	22	13	13	16	3	18	19	16	16	7	14	36	18	19	7	18	16	5	7	13	12	10	9	10	21	22	18	21	20	12	11	10	11	15	5	9
1	7284683	7285083	8	8	13	13	12	15	12	4	17	12	14	5	13	8	9	8	12	8	8	10	8	10	11	13	9	7	14	8	8	7	14	3	7	8	34	16	12	16	8	12	8	12	8	5	15	10	10
1	7287029	7287429	9	36	23	27	17	10	7	21	18	12	12	8	14	9	23	12	16	10	16	11	2	6	17	11	28	7	11	17	9	9	24	12	14	10	16	10	22	15	12	17	14	19	11	12	17	3	5
1	7356059	7356459	11	21	9	12	14	9	7	15	14	4	12	12	11	15	9	14	10	11	14	17	5	8	20	7	20	8	29	15	14	11	6	14	6	9	12	12	13	11	11	12	14	20	7	10	11	5	3
1	7367277	7367677	10	4	12	8	7	4	15	7	11	10	16	11	5	6	6	13	21	1	4	7	5	4	8	6	15	11	7	12	11	7	6	9	5	5	6	9	8	13	11	9	9	21	10	7	7	3	7
1	7447794	7448194	121	139	241	254	233	127	100	277	239	67	280	122	120	157	315	19	340	178	533	309	10	216	420	176	115	120	205	179	98	143	161	160	57	143	345	298	249	180	203	334	123	11	50	90	318	13	175
1	7516265	7516665	15	13	15	14	5	8	8	18	25	16	13	15	21	6	15	18	22	23	12	11	4	13	17	7	11	17	20	15	10	8	8	7	17	9	18	12	10	11	19	17	12	19	10	27	24	11	11
1	7533095	7533495	9	10	16	12	9	9	5	11	16	11	22	9	15	6	9	15	10	17	6	7	4	13	4	34	13	5	11	6	9	5	5	8	4	13	5	4	9	14	10	8	7	12	19	19	6	5	10
1	7540803	7541203	3	8	7	10	7	4	1	10	4	4	9	5	4	4	2	1	10	8	15	8	7	7	19	10	6	3	5	5	9	3	3	8	3	2	7	8	6	11	9	13	6	2	1	8	13	2	8
1	7680718	7681118	11	9	23	22	25	10	19	21	13	26	10	11	14	15	12	41	16	19	11	12	3	8	15	10	10	16	17	11	4	14	12	19	9	9	26	13	9	11	9	10	18	19	11	23	8	13	17
1	7704617	7705017	8	29	16	15	22	12	12	16	31	24	20	6	8	15	7	21	11	24	10	14	22	3	16	17	15	7	12	21	1	7	18	14	3	7	10	11	10	14	14	6	13	10	11	16	12	19	9
1	7771249	7771649	13	19	10	7	16	17	11	25	16	30	16	13	13	15	12	9	11	10	6	6	15	9	16	15	28	1	7	15	19	18	10	10	3	7	8	9	8	19	10	9	15	12	19	18	14	17	12
1	7783370	7783770	3	12	9	5	9	23	11	17	21	28	2	8	5	6	4	8	6	6	8	11	23	5	22	7	19	2	12	17	6	5	8	17	3	3	11	7	10	5	2	8	12	11	17	6	7	7	13
1	7784010	7784410	15	27	16	9	16	7	10	10	18	52	18	13	12	14	12	21	13	16	14	15	14	5	18	13	23	3	13	13	8	9	4	18	7	9	9	10	22	11	11	8	14	14	17	12	25	27	11
1	7954223	7954623	6	24	6	20	4	9	7	16	10	21	11	22	15	16	13	17	11	16	16	8	4	8	13	11	31	5	19	8	6	8	6	11	5	6	20	8	10	17	9	7	22	9	12	21	21	11	6
1	7961643	7962043	12	44	13	14	19	29	29	37	24	55	39	28	19	21	27	17	27	23	11	18	23	12	25	39	52	13	35	21	16	19	17	32	14	15	26	20	55	23	24	13	22	30	26	35	28	23	20
1	8026150	8026550	14	32	16	36	29	22	26	25	23	50	26	25	16	20	17	18	49	24	17	16	18	11	29	27	25	4	29	12	14	13	20	26	11	22	17	35	38	25	15	12	20	25	31	35	22	23	28
1	8191244	8191644	7	7	26	26	9	7	6	13	20	8	12	5	6	6	12	2	21	12	17	21	2	9	18	10	7	4	17	9	9	6	18	10	6	6	21	18	16	14	10	20	6	2	3	5	17	1	9
1	8194511	8194911	34	22	41	39	22	12	22	39	69	27	35	22	26	23	25	6	48	20	38	35	6	32	95	36	23	39	43	48	22	33	29	24	19	51	52	54	72	23	47	68	19	12	14	23	40	11	26
1	8197943	8198343	33	34	63	89	67	31	21	63	100	25	68	39	56	20	55	12	103	27	78	69	9	62	96	48	30	35	48	61	24	28	34	23	20	72	76	105	96	47	47	66	22	6	19	46	75	7	48
1	8200372	8200772	16	16	7	11	15	5	4	19	16	8	10	6	7	4	15	5	24	9	17	31	4	8	26	11	10	8	8	12	11	9	11	8	3	11	25	29	17	16	8	13	6	8	2	12	11	7	9
1	8202204	8202604	8	11	16	19	20	12	11	11	15	12	10	8	36	14	22	5	10	16	12	23	1	10	16	9	18	18	19	20	10	9	6	11	5	11	13	17	15	4	10	18	17	11	17	11	34	7	13
1	8202625	8203025	15	23	57	32	20	15	8	47	55	14	38	36	27	17	31	9	49	23	54	55	3	34	65	33	17	26	33	43	15	13	20	13	11	23	45	50	42	56	40	79	31	4	19	19	78	3	31
1	8259117	8259517	17	16	23	49	48	23	20	31	42	28	20	32	30	18	35	5	45	35	31	44	4	27	26	24	14	19	19	27	21	15	14	24	14	61	31	52	72	18	62	24	14	5	18	23	37	1	20
1	8318054	8318454	18	27	19	45	41	18	17	22	23	32	19	10	24	10	32	11	42	44	39	32	21	28	47	17	14	12	22	21	12	28	16	20	6	12	36	37	33	17	19	30	21	10	15	19	35	13	18
1	8339207	8339607	9	10	9	10	12	5	10	26	13	29	11	15	8	6	6	10	5	8	8	15	4	7	9	15	13	7	15	12	13	8	8	6	3	7	15	12	9	15	7	9	13	8	11	9	16	4	12
1	8343500	8343900	48	51	74	105	108	26	26	84	108	67	94	58	55	47	87	5	117	63	107	120	11	134	172	97	52	27	78	60	48	38	54	34	15	30	190	99	111	70	78	115	41	11	22	31	196	4	49
1	8391191	8391591	4	14	6	15	9	6	6	7	10	4	11	7	5	4	9	2	9	15	10	17	2	5	20	9	8	3	11	9	7	4	6	6	2	5	14	13	17	6	7	7	5	2	2	6	15	2	14
1	8423768	8424168	6	21	12	15	12	13	11	17	17	22	13	8	10	16	12	12	18	7	13	16	20	6	20	9	11	6	27	11	3	7	9	9	4	5	8	7	13	8	11	8	12	16	15	15	17	40	18
1	8763944	8764344	7	9	10	16	9	7	12	16	14	10	15	8	25	17	16	11	16	8	15	13	4	13	9	8	15	11	22	20	6	12	14	13	6	5	16	14	16	8	13	15	12	12	8	11	15	6	16
1	8915435	8915835	18	12	11	26	11	23	25	24	16	32	19	25	16	14	13	13	23	13	20	17	9	14	21	15	12	23	20	14	21	20	14	26	18	22	13	18	25	40	21	7	20	15	20	21	6	3	16
1	8922919	8923319	8	12	9	19	16	16	6	13	13	8	7	9	12	4	6	6	15	2	8	11	4	6	10	10	3	10	13	6	4	7	8	7	2	6	5	13	8	19	7	2	6	11	6	13	5	10	8
1	8989887	8990287	8	11	20	20	20	17	8	22	25	12	28	16	23	10	12	8	15	14	20	14	9	12	14	12	8	6	15	18	6	18	21	8	6	13	18	22	21	10	13	17	14	9	12	17	28	5	15
1	8993907	8994307	9	5	5	4	2	2	7	6	8	7	3	2	9	1	2	9	10	4	6	5	3	7	15	2	8	2	9	7	2	9	9	4	3	4	5	16	5	7	4	6	7	7	5	5	5	8	1
1	9113030	9113797	28	31	45	45	45	21	26	18	41	38	32	17	51	13	28	14	54	26	57	31	10	42	66	41	38	16	22	41	20	27	34	27	13	41	23	71	59	38	46	37	21	11	25	32	26	6	29
1	9193803	9194203	8	6	9	19	19	5	6	6	16	5	13	13	19	7	24	6	24	11	7	10	4	19	13	11	5	22	5	23	4	12	7	4	3	12	15	6	19	10	11	9	5	5	8	12	10	4	17
1	9280613	9281013	6	10	7	7	14	6	2	10	9	15	10	11	15	6	17	9	14	12	7	12	6	4	13	4	13	6	9	21	2	13	7	13	5	7	13	15	4	9	8	8	17	11	11	12	20	19	13
1	9292970	9293370	12	19	17	13	26	9	32	16	32	40	8	10	14	21	14	9	14	15	7	16	20	11	22	19	21	1	11	17	5	9	6	12	4	6	14	17	10	23	17	18	13	9	14	16	23	20	13
1	9303069	9303469	8	14	20	16	13	19	14	14	18	15	8	16	9	8	18	3	27	24	14	23	6	16	17	20	18	9	12	12	13	11	7	5	7	7	18	18	18	15	19	11	13	4	8	10	36	4	12
1	9315429	9315829	8	8	5	13	11	2	4	7	13	10	12	9	10	6	7	2	8	6	10	4	2	11	8	3	5	8	4	11	5	5	4	4	4	4	16	9	15	6	11	11	9	2	11	6	14	1	17
1	9325846	9326246	10	19	11	16	15	7	8	22	11	18	28	20	16	16	14	5	23	11	24	20	3	11	15	34	18	6	9	16	11	11	15	9	4	7	32	17	30	12	19	25	13	2	5	10	23	1	22
1	9384613	9385013	12	11	9	37	19	16	5	10	19	19	17	9	18	6	8	2	30	17	20	17	5	19	25	22	10	15	10	13	11	6	11	4	4	20	14	24	25	21	20	22	20	4	13	7	15	3	13
1	9389734	9390134	11	10	4	15	6	10	8	18	12	8	11	7	6	5	5	7	19	8	10	11	1	9	20	6	3	5	3	10	7	3	10	5	4	8	9	11	12	5	8	8	7	5	5	8	20	1	11
1	9450256	9450656	10	6	8	11	9	8	2	7	13	10	8	6	6	4	7	1	11	6	7	9	7	7	11	13	5	3	8	10	10	2	5	6	2	3	8	12	17	3	6	2	9	8	2	15	10	6	7
1	9539486	9539886	21	24	18	12	21	18	13	37	22	53	17	8	19	22	30	14	15	25	19	18	41	8	45	19	18	4	16	14	5	16	13	20	4	17	19	18	23	16	11	19	31	5	17	17	15	37	22
1	9589089	9589489	10	22	21	18	17	13	35	16	18	28	12	12	11	16	11	18	10	12	17	4	17	5	33	16	25	7	13	9	8	8	17	15	7	16	19	15	6	19	10	11	7	11	9	22	16	44	11
1	9651368	9651768	13	18	13	15	13	14	8	11	8	15	14	10	15	16	10	14	5	10	8	8	8	11	22	12	5	8	26	18	6	4	7	20	8	5	7	12	10	16	8	10	19	9	9	12	20	11	10
1	9689216	9689616	10	11	8	12	16	10	17	15	22	22	11	9	15	6	10	16	8	10	8	6	24	5	11	8	15	4	12	4	1	8	5	12	3	3	3	9	11	14	5	6	6	6	8	11	10	15	6
1	9823214	9823614	5	14	15	10	19	7	16	22	13	18	8	8	14	7	7	9	6	8	16	7	10	6	12	27	22	6	10	5	4	9	11	13	1	4	13	12	7	15	10	9	11	12	7	11	10	14	10
1	9823692	9824092	11	17	12	12	22	15	27	17	12	34	11	11	18	17	19	11	25	24	16	15	18	6	20	25	17	2	14	9	6	16	11	22	5	8	7	9	12	26	6	17	13	13	18	28	11	11	14
1	9862891	9863291	5	2	6	6	6	6	1	6	11	4	10	7	16	7	5	2	3	7	7	5	6	8	12	8	4	4	4	5	3	6	4	6	2	6	6	13	9	18	6	9	7	7	6	15	14	3	9
1	9909711	9910111	13	23	14	18	29	9	22	20	27	36	18	18	14	14	19	23	12	18	22	22	15	13	19	19	23	6	14	14	6	9	10	28	8	10	13	13	21	31	7	15	22	21	12	17	11	20	17
1	9910428	9910828	9	11	14	12	13	11	16	20	22	42	17	16	8	11	10	14	24	14	7	10	15	10	16	29	15	2	15	13	13	13	6	24	2	12	20	12	16	17	9	7	12	6	19	18	14	19	34
1	9943066	9943466	27	46	25	21	18	18	30	30	21	41	20	25	27	35	22	32	31	24	17	18	19	16	22	47	27	7	30	28	13	25	18	17	20	16	18	19	18	19	14	16	19	15	28	35	24	28	36
1	9951745	9952145	13	6	7	15	9	13	9	19	11	10	6	12	12	13	8	4	19	15	11	17	1	14	12	17	18	32	14	17	9	14	5	10	9	17	10	13	25	5	25	11	12	5	20	10	7	1	14
1	9996886	9997286	21	17	11	14	12	28	6	12	13	17	14	9	9	13	12	22	11	6	10	11	12	14	12	8	24	12	23	14	6	3	11	11	1	10	9	11	12	15	17	6	12	8	11	11	9	6	6
1	10018558	10018958	25	27	32	49	23	26	26	48	36	28	28	23	29	30	25	4	50	45	46	53	4	23	41	35	29	34	19	27	28	21	39	23	20	26	32	28	40	39	31	35	34	2	17	24	44	3	34
1	10032967	10033367	9	23	17	9	21	22	28	17	17	42	31	34	24	42	19	25	36	22	21	15	43	14	41	35	50	8	18	20	18	29	23	45	11	22	23	20	24	20	18	16	26	14	49	34	38	36	27
1	10210898	10211298	13	28	11	5	12	12	12	13	17	67	14	14	16	7	17	20	15	11	13	13	19	6	34	22	20	2	15	8	5	9	7	15	9	7	13	5	10	20	8	12	13	16	21	16	14	27	13
1	10398946	10399346	11	20	16	16	23	34	26	26	45	80	27	19	15	21	27	19	26	24	19	23	25	16	48	25	39	8	23	18	12	14	17	17	8	14	46	25	32	28	13	15	18	29	24	27	22	36	16
1	10430645	10431045	17	72	34	25	26	23	52	29	32	75	31	28	46	26	61	31	35	36	22	21	14	17	43	42	76	6	33	17	31	27	34	38	8	32	17	24	31	29	14	19	31	27	38	47	34	36	34
1	10438727	10439127	34	26	6	26	14	10	13	15	23	13	15	11	11	12	12	3	36	10	23	22	4	20	14	15	14	16	31	20	11	11	12	11	8	24	16	13	9	22	20	29	18	3	9	6	19	2	8
1	10472153	10472553	7	15	8	10	9	6	33	14	13	30	8	10	10	14	21	3	12	13	8	8	16	12	21	23	10	8	15	15	9	12	11	14	5	13	10	17	8	16	5	11	11	20	17	17	11	13	16
1	10474882	10475282	11	29	6	14	20	15	10	17	26	32	16	15	13	17	26	15	14	16	26	18	12	10	14	34	26	7	25	9	7	20	7	52	7	16	13	10	14	15	10	13	13	17	10	18	13	27	12
1	10516402	10516802	12	13	9	11	5	5	8	4	20	5	8	5	11	7	23	4	13	9	10	12	3	11	14	14	12	8	10	11	9	7	8	17	7	14	22	25	13	12	15	14	7	2	8	23	16	1	16
1	10635022	10635422	9	15	20	9	13	8	10	11	11	13	19	9	11	6	14	16	11	8	10	6	6	10	14	26	14	2	14	8	11	7	8	18	7	3	8	6	10	10	7	13	17	16	8	10	8	2	8
1	10693869	10694269	13	9	12	12	16	6	17	19	17	38	9	6	13	15	10	17	10	16	9	12	18	9	10	19	23	1	15	20	4	6	5	18	1	13	16	16	13	11	8	13	14	9	7	16	14	15	18
1	10704568	10704968	13	13	36	12	26	13	18	20	31	35	12	12	9	30	13	25	16	24	16	20	6	7	22	11	15	4	19	11	8	28	6	22	8	11	19	23	18	11	14	14	16	13	10	17	18	11	14
1	10710547	10710947	8	10	10	9	10	4	6	5	15	6	13	5	8	3	7	9	14	12	2	11	3	3	11	16	3	4	6	27	6	11	3	6	3	5	10	7	8	5	16	6	13	4	3	7	6	1	4
1	10735732	10736132	3	3	7	7	9	5	2	20	9	6	12	7	8	3	13	7	15	2	10	10	4	7	13	12	7	3	9	6	7	3	8	4	11	5	15	10	6	4	9	20	12	1	2	10	13	4	6
1	10752367	10752767	12	21	23	20	25	16	22	38	23	14	30	26	21	20	31	7	36	21	25	42	2	25	48	23	30	14	20	22	15	14	27	15	8	22	19	32	28	26	20	30	16	3	16	16	17	2	31
1	10756014	10756414	5	11	13	11	16	7	11	12	13	28	9	9	10	8	11	17	16	14	22	15	12	9	23	9	17	7	14	9	3	9	15	11	10	8	14	12	15	12	12	15	11	12	9	14	34	9	13
1	10794848	10795248	6	14	16	16	17	13	9	16	15	27	9	17	10	11	12	10	6	13	10	7	10	10	21	9	26	3	23	11	6	5	6	9	6	5	8	9	12	9	14	7	8	14	4	8	9	4	9
1	10796050	10796450	11	39	10	5	33	13	25	33	27	32	29	10	21	11	10	16	14	21	13	16	19	12	25	13	17	12	25	17	12	13	14	17	5	8	18	14	28	21	16	16	12	29	15	22	16	17	11
1	10796649	10797049	17	19	10	19	10	17	20	18	15	21	16	10	9	14	24	8	15	11	13	15	7	10	15	12	17	5	19	10	10	13	10	16	1	12	8	20	13	19	8	11	9	8	10	17	20	14	16
1	11059664	11060064	16	27	35	29	30	25	25	32	42	57	25	17	17	21	28	33	32	40	26	21	33	16	39	26	28	8	40	17	26	20	25	31	7	25	27	31	23	30	11	36	25	37	21	32	28	43	18
1	11273199	11273599	15	28	18	13	12	16	12	16	20	28	20	12	20	13	15	15	21	11	11	11	9	12	35	19	46	8	15	17	18	19	8	18	8	22	9	12	22	16	10	17	12	15	15	27	13	23	15
1	11292366	11292766	6	11	16	15	11	5	6	12	11	12	16	5	8	10	6	5	19	7	18	7	4	9	11	11	9	8	6	13	3	9	9	9	8	24	4	12	8	5	10	7	9	4	9	12	7	2	12
1	11374375	11374775	51	32	40	55	29	22	18	42	29	29	52	27	26	31	45	9	99	28	56	94	3	40	66	48	29	27	52	40	37	16	30	25	18	37	56	67	52	41	42	42	34	12	29	33	50	15	44
1	11654690	11655090	18	26	19	7	21	6	10	18	18	24	14	8	15	11	9	11	14	18	14	15	13	10	15	14	14	10	13	12	14	8	10	13	5	3	9	17	12	15	6	11	8	17	9	10	15	25	18
1	11664529	11664929	7	10	27	11	12	13	17	17	21	41	18	20	21	17	14	14	5	9	14	8	18	13	11	19	19	11	22	24	4	14	14	18	1	6	8	11	9	30	10	17	21	17	18	20	25	25	9
1	11680627	11681027	6	12	8	5	33	8	15	21	14	18	12	10	14	5	14	13	7	17	10	15	15	5	12	10	9	3	10	11	4	4	8	15	7	14	10	8	8	12	6	11	11	7	11	16	15	7	13
1	11691154	11691554	13	23	12	11	16	3	9	6	16	16	8	10	12	8	8	9	12	21	7	7	17	3	20	10	10	1	10	8	10	15	15	22	2	3	17	11	10	12	7	2	10	11	27	8	11	15	10
1	11787930	11788330	6	13	10	15	12	10	13	15	13	29	8	10	9	6	7	7	8	9	10	15	5	5	10	12	10	8	14	8	24	17	7	9	1	13	21	12	9	13	14	8	12	6	6	15	23	12	13
1	11794386	11794786	16	21	8	26	34	9	14	13	31	31	10	12	21	13	16	5	25	10	20	22	3	45	30	24	14	10	21	19	19	15	12	8	12	15	41	21	37	30	17	13	12	1	10	9	21	2	9
1	11881970	11882370	4	8	11	12	8	8	3	5	9	6	4	9	6	5	7	6	7	16	6	8	3	6	17	6	4	7	12	4	7	5	5	3	5	5	10	5	7	15	6	5	5	11	1	4	11	4	9
1	11908434	11908834	5	17	11	22	14	23	31	12	15	24	10	12	12	33	23	15	15	18	8	12	20	11	21	25	34	11	22	18	26	29	13	24	12	11	13	14	22	14	8	9	20	8	39	24	16	16	30
1	11922606	11923006	4	5	1	17	5	3	1	11	13	10	5	4	3	8	6	2	6	3	14	8	6	7	8	6	5	5	9	12	3	4	3	1	3	5	11	12	15	5	24	11	5	3	3	8	13	1	6
1	11925813	11926213	7	10	5	10	8	11	10	12	15	11	13	10	6	6	5	4	3	7	10	2	2	6	11	8	7	4	9	9	4	3	6	4	1	4	3	5	5	16	8	7	9	4	5	6	6	6	7
1	11934547	11934947	16	18	7	13	19	16	22	12	22	22	15	6	9	12	16	10	16	19	19	19	24	12	17	10	22	6	20	11	10	10	22	15	6	11	11	13	18	25	12	7	7	12	9	21	17	27	17
1	12019369	12019769	6	11	14	14	20	8	10	9	23	25	8	9	6	10	8	7	4	13	5	9	14	2	6	5	25	4	9	9	5	8	9	13	1	7	10	9	7	5	10	8	13	11	11	23	9	14	8
1	12125798	12126198	5	10	10	5	9	10	9	14	11	9	10	8	5	6	8	10	7	11	10	8	2	8	36	17	11	5	11	13	8	8	11	7	2	13	9	20	6	12	9	14	5	6	10	9	7	15	5
1	12148290	12148690	18	8	38	33	18	14	7	32	17	10	21	11	19	15	16	4	63	15	37	26	4	30	50	11	15	22	17	21	10	9	19	11	8	8	28	49	31	18	29	28	12	1	5	10	37	3	14
1	12164613	12165013	5	9	14	8	20	9	14	11	11	11	15	8	13	7	24	11	9	15	5	15	8	13	13	6	7	8	6	18	5	5	9	9	4	8	8	8	7	12	8	8	12	15	9	5	15	13	9
1	12193753	12194153	5	13	8	9	5	2	7	12	11	7	20	10	4	12	5	1	16	9	12	13	1	7	15	5	7	9	13	13	3	17	9	8	5	2	7	14	9	15	10	20	14	4	6	18	15	1	7
1	12485599	12485999	40	37	57	103	73	30	50	79	129	63	55	56	65	42	52	15	88	61	61	157	10	61	95	41	27	50	54	53	30	59	31	21	21	102	74	136	120	53	126	108	43	7	36	23	79	9	48
1	12486394	12486794	37	43	81	130	65	57	33	45	115	45	51	46	50	42	61	7	108	57	75	101	11	68	99	53	28	36	62	72	24	40	36	48	25	70	98	110	138	52	103	83	45	10	36	15	121	11	59
1	12528497	12528897	6	19	17	37	15	20	7	12	25	25	19	31	18	14	18	11	18	6	13	20	9	13	20	11	13	17	18	23	11	12	17	23	10	21	24	22	13	30	15	14	13	7	9	15	13	3	12
1	12540094	12540494	13	13	13	61	35	17	21	15	48	45	27	41	26	12	28	16	29	15	28	30	8	17	22	47	17	19	22	22	15	16	19	12	10	24	24	28	58	19	42	20	10	19	9	13	18	6	31
1	12541606	12542006	3	12	11	16	10	6	7	3	19	13	10	10	14	10	6	4	12	2	6	20	3	6	17	15	12	5	8	9	3	8	5	5	2	10	12	7	29	14	15	11	5	6	4	7	9	5	10
1	12549115	12549515	12	21	13	47	36	15	13	38	33	29	20	20	19	12	13	31	35	17	19	23	14	20	24	24	16	6	20	12	15	11	16	12	2	21	19	25	31	20	33	13	13	10	6	16	24	8	25
1	12549578	12549978	32	30	47	108	52	59	26	54	61	69	56	68	46	39	103	23	98	40	62	72	19	59	110	59	25	42	61	68	33	40	54	34	23	67	65	93	122	52	78	54	94	15	41	36	84	13	48
1	12595850	12596250	5	14	20	24	18	8	15	31	31	41	15	15	16	10	17	12	16	7	18	12	19	6	25	16	18	4	5	7	4	7	14	10	5	10	21	10	18	14	7	20	27	10	16	21	17	19	18
1	12600312	12600712	49	53	73	176	95	33	57	102	127	50	96	57	60	43	72	10	143	46	153	142	4	84	173	72	37	66	92	103	38	51	63	21	38	65	130	163	156	110	124	132	59	4	32	63	110	12	73
1	12616093	12616493	12	37	23	43	28	24	13	17	42	27	32	17	37	16	28	11	33	10	17	28	2	16	43	19	21	21	30	25	15	18	10	22	14	26	18	40	30	19	34	24	20	7	18	26	38	8	25
1	12618366	12618766	11	15	10	10	13	10	12	11	8	26	17	10	21	19	26	15	21	14	12	13	10	19	16	15	32	9	16	21	5	13	10	25	12	16	12	12	11	31	8	15	12	10	11	9	17	12	13
1	12621574	12621974	8	17	22	15	36	13	12	15	27	16	9	18	12	11	19	19	14	12	17	14	14	11	19	20	22	9	15	10	7	21	12	7	4	7	10	10	14	23	15	19	14	32	13	12	13	16	8
1	12654636	12655036	3	8	9	18	20	5	5	12	13	9	4	2	5	7	10	3	18	15	11	13	4	15	13	13	5	3	6	5	11	9	4	9	5	10	10	5	13	10	6	6	3	3	6	8	16	1	6
1	12764022	12764422	3	2	7	5	9	3	5	3	11	8	12	5	8	6	5	17	12	5	6	5	1	8	10	1	15	5	4	13	5	7	5	3	10	9	11	5	3	11	8	7	7	18	9	5	10	9	8
1	13017273	13017673	1	1	2	1	1	1	1	1	2	1	2	2	1	1	1	1	4	1	1	2	1	2	1	1	3	1	1	1	1	1	2	1	1	2	2	1	1	1	1	1	3	1	2	1	1	1	2
1	13019891	13020291	9	10	18	6	12	10	9	14	20	7	9	6	8	15	9	11	4	11	6	16	6	6	14	7	6	22	27	5	3	10	7	8	7	7	10	11	16	12	12	9	14	11	13	11	13	6	11
1	13047314	13047714	11	2	2	5	3	5	2	2	2	1	2	4	3	3	4	5	2	1	1	2	1	3	1	2	2	1	1	6	2	1	4	5	2	2	3	2	2	2	2	2	5	2	4	2	1	1	1
1	13138489	13138889	1	1	1	1	1	1	1	1	1	1	1	1	1	1	1	1	1	1	1	1	1	1	1	1	1	2	1	1	1	1	1	1	1	1	1	1	1	1	1	1	1	1	1	1	1	1	1
1	13181081	13181481	1	1	1	1	1	2	1	1	1	1	1	1	1	1	1	1	1	1	1	1	1	1	1	1	1	1	1	1	1	1	1	1	1	1	1	1	1	1	1	1	1	1	1	1	1	1	1
1	13208682	13209082	1	1	1	1	1	1	1	1	1	1	1	1	1	1	1	1	1	2	1	1	1	1	1	1	1	1	1	1	1	1	2	1	1	1	1	1	1	1	1	1	1	1	1	1	1	1	1
1	13211077	13211477	1	1	1	1	1	1	1	1	1	1	1	1	1	1	1	1	2	1	1	1	1	1	1	1	1	1	1	1	1	1	1	1	1	1	1	1	1	1	1	1	1	1	2	1	1	1	1
1	13222645	13223045	2	1	1	1	1	4	1	1	1	2	1	2	1	4	1	1	1	1	1	1	1	2	2	2	1	1	2	2	2	1	2	2	1	1	2	1	3	2	1	1	2	2	2	1	2	1	1
1	13241537	13241937	7	4	7	13	3	10	7	11	8	11	4	9	7	6	12	4	19	6	8	14	2	11	15	12	5	10	15	16	7	8	5	5	7	4	19	24	12	6	14	19	4	2	6	6	4	1	3
1	13427227	13427627	10	7	7	11	8	10	4	6	8	1	7	5	15	8	8	7	9	8	4	6	3	4	10	5	6	7	5	11	3	4	10	7	4	11	6	5	10	11	7	8	9	15	3	4	3	3	5
1	13577676	13578076	9	7	11	10	10	6	8	14	13	4	13	4	11	2	11	2	18	6	18	17	3	10	25	5	10	7	17	10	10	10	9	9	2	5	15	15	16	13	11	23	10	1	3	12	19	1	11
1	13700131	13700531	14	12	8	15	19	10	15	16	29	17	10	9	13	7	8	10	18	10	9	12	15	8	23	19	18	5	16	10	5	6	14	13	8	12	7	9	18	11	9	16	23	17	11	18	15	19	8
1	13749340	13749740	16	23	21	16	28	13	32	21	20	52	31	19	13	15	21	23	27	15	28	22	17	13	22	41	40	8	22	21	19	21	11	55	7	13	15	9	19	15	17	15	24	28	30	26	26	35	19
1	13757727	13758127	8	11	6	10	3	10	9	12	11	6	6	12	7	8	8	4	14	14	13	12	4	5	10	8	6	5	8	10	4	7	12	6	1	16	7	12	10	12	17	11	6	2	5	13	9	1	4
1	13764975	13765375	7	8	11	8	9	8	10	8	5	9	25	9	7	3	8	16	9	9	3	5	7	6	6	8	10	9	7	8	10	6	13	4	3	10	4	7	4	8	6	9	6	16	7	3	7	5	6
1	14282585	14282985	13	7	7	8	13	9	7	8	10	6	14	4	12	6	10	5	21	10	9	11	3	10	8	16	5	9	10	15	4	5	5	3	10	6	3	21	11	11	13	7	7	1	4	3	7	2	8
1	14291157	14291557	13	11	25	14	16	7	12	18	9	13	10	13	9	9	6	25	13	20	9	11	3	5	15	11	6	9	8	15	6	9	9	6	7	7	10	13	10	14	15	6	15	11	12	16	8	7	16
1	14826066	14826466	12	14	13	9	5	16	3	6	5	5	8	8	4	6	8	5	7	11	2	5	5	6	8	10	7	7	10	20	8	9	9	6	8	6	5	8	6	5	4	3	8	9	6	8	6	3	5
1	14913841	14914241	16	17	25	23	22	18	8	42	17	19	24	12	11	10	20	2	34	31	24	32	6	20	48	29	19	10	36	19	13	7	13	7	4	16	42	44	30	16	27	41	22	1	8	10	42	2	16
1	14924038	14924438	13	25	20	17	27	12	20	28	21	61	14	11	14	15	9	14	13	17	11	28	26	19	34	19	38	4	24	17	4	5	11	15	10	10	18	9	14	11	5	3	23	16	30	15	13	19	17
1	14924894	14925294	11	18	8	15	14	11	7	13	12	33	11	5	10	18	16	17	15	15	23	17	11	17	19	19	19	8	17	12	15	13	14	19	14	9	15	24	15	18	10	17	16	14	29	20	20	21	8
1	14926012	14926412	25	38	45	88	26	29	25	70	54	22	31	56	45	39	46	12	96	60	79	74	5	47	125	32	45	42	62	50	19	25	29	15	24	55	94	67	88	32	70	83	47	7	23	44	102	4	41
1	14977257	14977657	22	24	23	32	32	38	16	41	42	14	52	24	32	16	27	8	50	33	40	36	2	20	44	30	18	16	51	47	18	13	27	20	17	21	46	67	91	38	50	57	25	5	16	17	50	6	29
1	15015808	15016208	12	9	8	52	28	11	12	11	39	14	22	16	12	5	16	3	54	11	27	19	4	9	13	15	9	20	27	17	3	12	10	8	12	22	21	46	32	18	17	16	9	5	7	18	24	1	13
1	15017159	15017559	9	16	27	23	17	11	6	10	21	13	9	11	15	7	10	7	22	14	14	10	2	9	26	18	15	13	17	12	36	17	15	17	7	22	9	20	21	11	13	12	10	7	15	11	6	1	10
1	15025496	15025896	27	23	49	81	44	21	27	39	127	26	49	35	47	14	31	5	50	30	93	36	6	34	81	32	36	29	37	47	24	22	26	26	14	57	64	106	92	25	52	76	25	4	15	31	52	8	48
1	15048454	15048854	5	7	10	13	10	7	4	7	22	6	12	10	1	4	10	4	8	8	19	10	2	17	17	10	13	8	14	19	4	2	12	9	2	12	12	10	14	10	6	15	5	1	2	7	17	2	11
1	15055551	15055951	9	11	13	14	6	8	6	7	10	10	5	4	8	5	15	11	15	12	8	16	8	6	7	11	6	5	9	8	6	8	9	5	10	11	8	5	12	15	7	6	9	12	6	10	9	4	5
1	15200631	15201031	24	16	34	29	26	21	18	13	17	23	26	12	26	15	17	21	26	23	9	23	13	18	28	25	20	37	26	25	20	26	15	14	16	17	18	27	18	15	14	17	18	28	27	26	24	5	19
1	15242357	15242757	7	9	9	7	6	7	4	5	13	13	7	13	10	12	10	12	11	13	12	11	8	7	13	7	4	19	18	13	9	11	10	8	9	11	11	10	7	23	11	9	7	7	9	11	14	2	14
1	15284981	15285381	35	20	26	33	35	24	17	34	38	31	31	20	29	23	28	5	57	33	31	47	5	24	47	18	18	38	19	33	15	18	18	17	18	49	32	37	70	39	43	24	30	7	19	22	45	2	24
1	15325359	15325759	10	11	8	18	14	8	5	16	7	13	9	10	12	7	8	15	10	9	10	16	12	12	11	7	8	11	12	10	6	18	17	8	9	6	9	5	16	6	11	11	9	11	15	11	18	5	7
1	15405182	15405582	8	14	13	17	15	5	6	23	12	14	10	10	3	15	12	2	28	8	20	13	6	9	18	19	12	23	11	14	17	13	17	10	4	6	23	29	16	11	14	16	16	3	14	13	17	1	18
1	15409377	15409777	8	24	16	10	17	13	17	12	21	35	13	14	15	16	17	14	12	16	10	9	13	21	23	26	12	4	23	18	12	12	2	12	7	7	39	11	16	12	12	13	13	13	10	15	16	12	10
1	15454190	15454590	8	22	7	13	13	8	6	14	13	11	6	9	11	6	12	13	12	9	5	20	11	16	24	9	9	9	10	9	11	9	9	6	9	9	15	18	23	8	17	9	4	8	4	3	11	1	5
1	15463097	15463497	16	30	40	71	34	28	10	42	42	14	34	18	23	47	55	6	62	26	71	47	3	43	59	30	17	21	58	30	18	19	26	10	10	18	48	60	57	28	39	54	25	3	19	12	64	2	50
1	15463595	15463995	6	12	9	13	5	4	8	17	10	9	11	4	14	5	10	7	7	3	6	15	3	10	12	11	6	9	11	12	9	5	9	3	1	4	11	11	7	8	19	18	11	1	2	6	12	1	7
1	15482953	15483353	7	4	9	9	11	11	1	10	5	4	10	3	10	4	5	2	23	3	27	12	5	12	13	5	3	4	11	4	8	2	9	1	3	2	12	22	19	14	10	13	4	4	1	5	13	1	8
1	15526888	15527288	10	28	12	11	38	19	16	7	15	22	19	18	18	19	20	11	20	13	16	13	25	5	33	16	13	6	15	11	10	15	17	25	7	10	15	13	12	24	9	6	12	13	9	18	14	15	15
1	15584927	15585327	13	15	24	15	24	8	20	18	26	25	20	12	20	13	16	12	12	11	16	12	9	10	22	11	18	5	28	13	7	19	23	14	8	12	11	14	16	29	15	15	17	11	11	29	21	26	13
1	15684166	15684566	16	10	11	9	14	11	9	11	16	21	13	7	10	12	12	15	7	8	9	8	6	6	23	10	13	3	13	11	3	4	4	3	2	8	6	17	14	22	3	4	10	7	11	9	7	32	7
1	15684573	15684973	12	11	20	6	9	12	9	15	14	13	12	6	11	7	3	12	9	6	17	14	4	16	26	13	6	6	8	10	10	6	10	8	1	10	9	14	15	14	6	10	7	11	8	8	7	20	7
1	15758997	15759397	14	21	31	17	28	14	20	24	22	27	13	5	18	10	29	18	22	15	13	21	15	11	29	14	16	2	29	28	9	17	10	10	10	8	13	13	15	18	14	11	8	14	8	35	8	18	12
1	15784134	15784534	3	3	5	4	3	1	4	8	7	6	8	6	7	5	6	16	5	5	3	5	2	2	9	5	7	9	7	14	3	8	5	3	3	5	4	1	4	4	2	3	4	6	2	6	2	1	3
1	15795252	15795652	6	7	7	9	8	7	21	14	13	12	12	10	12	10	6	7	18	6	2	18	6	7	9	8	14	15	9	10	5	6	2	7	4	11	7	10	12	5	15	17	9	6	15	13	14	2	11
1	15830241	15830641	7	5	12	7	3	10	10	4	2	5	4	9	4	2	13	10	5	11	7	10	1	6	8	8	3	12	10	6	2	7	6	3	8	10	5	12	9	5	8	9	4	6	8	5	20	4	5
1	15834845	15835245	19	26	15	16	22	28	30	17	10	41	15	28	21	24	16	14	18	17	14	16	23	9	18	13	19	7	14	16	16	14	21	43	4	15	18	13	28	23	15	8	12	16	25	22	30	29	31
1	15847535	15847935	17	18	13	24	28	25	25	22	16	49	20	16	28	33	18	18	19	26	19	17	31	7	24	45	32	7	22	17	16	22	10	31	8	19	15	17	49	18	20	16	22	20	25	28	12	28	23
1	15952179	15952579	5	7	7	13	5	6	4	8	6	5	8	6	6	11	6	4	9	8	6	13	2	4	11	14	8	4	6	10	6	9	7	3	3	3	3	3	9	16	11	5	6	10	9	3	13	1	4
1	15975784	15976184	16	33	18	18	17	11	13	22	25	31	18	13	11	13	15	30	18	24	17	8	21	7	33	27	22	7	23	14	21	16	16	14	5	7	11	9	11	13	13	14	17	19	24	24	28	24	13
1	16012597	16012997	8	19	21	21	17	21	12	12	22	34	17	19	31	11	27	28	25	18	21	13	14	12	19	22	24	7	22	16	11	25	19	11	14	12	12	19	18	18	16	11	28	28	13	10	18	8	11
1	16138907	16139307	5	9	15	15	4	4	10	10	12	19	8	6	7	2	13	11	10	11	10	10	20	4	13	7	9	7	6	10	12	10	8	7	2	6	12	16	19	4	6	14	8	7	7	8	12	5	10
1	16155595	16155995	12	31	13	16	18	15	32	23	30	26	14	11	11	15	23	9	12	14	11	10	32	10	16	12	16	6	17	15	12	10	14	18	13	11	18	15	7	33	11	13	9	20	15	21	14	20	18
1	16167521	16167921	12	25	14	13	22	10	26	15	14	27	14	8	22	7	9	11	8	15	6	8	25	5	17	12	16	6	17	11	18	8	12	12	1	9	11	11	3	14	9	9	12	10	9	13	5	29	13
1	16173595	16173995	11	23	10	20	26	12	19	26	37	21	19	16	32	11	19	4	45	15	19	14	20	5	28	17	32	11	15	20	9	19	20	17	7	15	19	39	21	34	20	16	13	10	16	11	14	7	15
1	16175846	16176246	18	15	26	38	64	7	12	22	50	19	24	21	25	11	16	5	28	12	25	22	4	10	39	39	32	19	23	33	6	13	9	14	8	30	28	42	54	41	22	24	21	7	10	17	26	10	16
1	16206811	16207211	11	21	21	16	18	18	27	17	18	27	11	12	16	14	21	13	23	21	16	9	23	10	24	16	14	4	11	14	6	21	8	19	5	8	11	15	8	14	11	14	11	11	5	23	12	25	11
1	16217343	16217743	6	7	4	7	5	14	26	8	8	17	7	7	15	10	9	12	8	14	7	9	4	10	4	11	9	2	17	7	5	16	8	15	7	1	8	6	3	21	8	10	7	13	17	12	11	6	9
1	16375622	16376022	14	15	15	17	11	7	16	10	15	10	16	7	9	11	18	6	11	9	10	17	1	8	12	16	6	17	10	9	6	10	6	13	7	5	14	21	11	17	19	16	9	1	5	12	16	1	10
1	16441745	16442145	3	8	8	6	6	5	1	17	6	13	4	4	7	4	5	4	9	4	5	5	12	11	8	6	5	11	6	11	2	4	8	5	1	12	4	5	2	15	8	8	7	10	5	6	7	1	7
1	16498606	16499006	21	26	26	21	24	15	24	27	32	36	16	15	15	28	21	23	14	25	9	11	15	10	18	26	19	7	23	25	10	30	16	17	5	10	18	14	7	19	15	15	23	17	16	20	28	26	19
1	16499310	16499710	14	24	8	8	17	13	13	13	30	26	17	8	11	13	20	20	17	11	11	10	12	13	18	20	21	8	14	18	8	8	14	14	10	14	12	12	20	15	16	11	22	12	19	13	7	13	13
1	16513590	16513990	3	8	3	6	4	7	13	2	4	14	9	7	6	7	5	13	7	13	8	8	11	9	10	14	24	3	5	3	13	13	6	12	5	12	8	7	14	10	9	2	11	7	20	13	9	4	10
1	16601242	16601642	8	3	7	7	7	10	7	5	9	6	4	6	7	8	6	3	11	7	5	6	2	4	14	9	4	10	7	5	6	5	8	3	3	16	5	8	4	4	7	7	6	6	3	4	6	2	1
1	16608248	16608648	147	164	162	206	187	130	101	252	193	148	190	214	201	191	211	55	495	205	210	248	44	150	367	211	160	192	162	160	125	193	180	156	146	256	263	291	277	181	266	196	161	44	225	176	311	36	181
1	16613486	16613886	41	86	46	37	70	76	69	60	66	169	75	61	74	56	74	57	68	89	47	34	77	31	129	81	107	25	65	43	32	42	35	68	27	30	47	45	56	65	67	41	61	95	74	75	49	51	53
1	16614317	16614717	19	30	40	59	48	35	23	30	82	36	43	32	33	30	34	17	51	28	35	40	20	37	76	44	34	31	48	38	15	28	25	29	25	29	101	48	71	54	40	51	20	29	28	28	38	13	20
1	16665650	16666050	1	2	1	1	1	1	1	1	1	1	1	1	1	1	2	1	1	1	1	1	1	1	1	1	1	1	1	1	1	1	1	1	1	1	1	1	1	1	1	1	1	1	1	1	1	1	1
1	16666708	16667108	1	1	1	1	1	1	1	1	1	1	1	1	1	1	1	1	1	1	1	1	1	1	1	1	1	1	2	1	1	1	1	1	1	1	1	1	1	1	1	2	1	1	1	1	1	1	1
1	16708820	16709220	1	1	1	1	1	1	2	1	1	1	2	1	1	1	1	1	1	1	1	1	1	1	1	1	1	1	1	1	1	1	1	1	1	1	1	1	1	1	1	1	3	1	1	1	1	1	1
1	16713463	16713863	1	1	1	3	3	2	1	1	1	1	1	2	1	2	2	1	4	2	3	1	2	1	5	1	1	1	1	2	1	5	1	5	1	2	1	3	5	1	2	2	1	1	1	6	1	1	1
1	16716877	16717277	11	23	13	16	14	9	17	15	21	20	16	13	10	10	20	16	13	34	17	13	9	13	14	24	15	11	16	8	11	14	11	17	1	10	11	15	10	17	9	14	13	8	13	29	8	18	12
1	16851398	16851798	1	1	1	1	1	1	1	1	1	1	2	1	1	1	1	1	1	1	1	1	1	1	1	2	1	1	1	1	1	1	1	1	1	1	1	1	1	1	1	1	1	1	1	1	1	1	1
1	16873295	16873695	3	6	2	10	15	6	5	4	4	25	9	5	5	4	7	5	9	5	7	4	6	5	8	8	8	3	3	8	7	4	4	8	1	5	9	10	6	9	2	4	10	7	3	5	7	7	9
1	16879923	16880323	3	2	2	3	3	4	5	1	1	1	1	1	2	1	3	2	3	3	3	2	1	2	1	1	2	4	3	1	4	3	4	3	1	1	10	3	1	1	2	1	2	3	2	1	2	2	2
1	16895955	16896355	3	13	4	3	1	5	5	3	5	8	5	8	4	2	5	11	9	4	2	9	2	3	7	3	6	7	4	2	10	4	1	13	8	4	4	4	3	4	9	1	17	3	12	6	6	2	4
1	16952149	16952549	3	5	6	7	5	2	4	5	4	3	6	3	4	7	3	3	4	6	3	5	4	4	9	9	9	3	7	5	4	2	3	8	2	1	4	3	4	2	5	3	6	3	7	6	4	1	2
1	16953951	16954351	1	1	2	1	2	1	2	1	2	1	1	1	1	1	1	5	1	1	2	5	4	1	1	2	1	2	2	1	1	1	1	2	2	2	2	2	2	1	1	2	1	2	1	1	1	1	3
1	17011550	17011950	12	24	10	11	13	14	11	16	5	39	13	10	12	16	14	11	13	17	10	9	22	5	25	21	17	3	22	16	7	16	14	19	5	7	16	14	24	12	12	13	17	14	17	18	13	27	9
1	17029485	17029885	34	42	34	53	15	35	14	61	17	17	30	52	23	36	33	7	54	48	42	40	3	28	88	25	57	28	54	38	12	23	27	18	21	23	53	30	43	35	38	49	57	4	19	32	69	2	32
1	17229603	17230003	6	19	7	25	13	14	7	22	29	16	25	19	13	11	10	3	16	5	18	16	6	12	16	14	10	13	13	15	7	10	8	5	2	11	20	24	55	17	23	20	9	6	10	16	12	2	11
1	17233671	17234071	15	25	20	42	23	14	17	24	41	22	19	13	17	13	22	9	41	15	26	20	8	9	19	25	24	11	31	14	18	17	16	19	11	24	23	25	36	22	13	17	14	12	15	20	20	9	12
1	17245254	17245654	12	6	14	14	19	4	7	6	26	11	17	12	13	7	8	4	21	10	19	16	2	6	6	8	10	7	9	10	6	11	7	9	4	4	13	19	14	8	9	14	3	3	8	5	13	3	5
1	17250605	17251005	11	25	19	18	21	14	8	13	35	16	22	11	19	11	15	10	16	11	18	17	9	14	19	25	30	7	16	20	15	13	10	7	5	18	20	24	24	19	12	25	20	9	12	27	21	1	15
1	17276645	17277045	6	11	15	20	19	17	5	17	23	19	17	16	17	8	8	16	11	7	10	6	2	7	15	13	15	6	10	22	19	4	7	15	6	17	13	16	9	12	8	3	12	17	13	15	5	8	16
1	17314763	17315163	44	32	24	47	27	19	10	42	31	12	38	20	24	18	45	4	74	26	62	72	7	39	51	25	15	19	26	37	16	9	22	11	5	33	44	87	65	39	37	47	28	7	9	20	49	11	56
1	17438320	17438720	25	25	24	20	30	18	13	26	36	30	14	14	39	29	22	15	22	15	22	23	14	10	30	17	18	15	18	20	8	14	20	16	10	13	17	22	13	20	13	21	20	30	18	24	30	23	12
1	17441622	17442022	6	9	22	10	10	8	25	12	14	6	13	19	17	24	11	16	13	20	8	16	10	12	13	15	19	15	28	13	10	24	13	14	13	15	10	13	17	23	12	11	13	10	23	15	26	8	12
1	17468837	17469237	7	5	4	13	19	2	5	13	14	9	11	9	8	4	11	4	12	20	10	17	2	9	12	7	8	7	8	15	4	5	6	5	4	16	10	13	35	9	10	10	6	2	8	6	6	4	6
1	17472751	17473151	23	17	10	30	23	13	6	14	17	10	14	10	16	6	13	1	11	26	19	24	4	11	15	14	6	17	11	11	5	24	16	8	4	15	15	27	32	10	18	16	10	3	13	10	14	1	8
1	17499002	17499402	6	2	10	14	11	8	6	20	9	12	3	7	13	7	5	3	9	10	3	11	3	7	17	10	10	15	9	7	6	6	7	8	7	13	13	10	12	6	13	4	11	5	12	3	10	1	8
1	17516271	17516671	6	13	11	15	16	7	10	13	10	17	10	9	13	8	11	11	8	17	13	14	4	26	13	22	17	5	15	13	8	8	8	9	9	3	17	8	8	13	4	10	11	13	12	11	15	4	10
1	17520042	17520442	12	39	20	27	26	10	18	13	22	27	20	21	11	18	35	18	30	18	21	27	20	26	34	32	24	6	23	19	9	22	15	17	10	8	26	23	35	14	21	22	21	7	17	16	39	9	52
1	17525076	17525476	14	31	19	17	14	10	12	21	26	19	15	14	12	18	17	5	31	15	10	20	3	12	15	21	15	9	17	22	21	13	10	6	8	8	19	14	29	15	14	17	24	10	19	16	18	2	8
1	17539563	17539963	14	11	13	27	17	8	7	26	35	55	18	15	18	21	7	11	12	18	10	15	18	14	12	19	20	5	37	22	8	7	11	17	3	13	11	12	19	17	22	11	17	17	18	15	15	37	15
1	17540194	17540594	7	23	16	11	12	21	23	18	14	26	19	10	14	6	11	12	17	17	14	13	5	8	15	17	13	3	12	8	22	10	9	15	6	13	18	17	18	25	14	11	11	19	11	17	20	5	20
1	17559840	17560240	16	60	34	81	71	22	25	31	104	40	54	41	47	20	32	4	72	22	57	54	4	26	57	48	29	30	33	26	25	24	59	39	29	35	44	86	71	38	55	38	23	7	19	41	47	1	40
1	17561447	17561847	29	31	44	41	46	14	15	22	70	39	55	21	34	14	20	8	25	11	23	25	5	15	20	22	23	15	22	20	5	26	18	14	11	21	21	45	35	25	28	25	18	7	14	27	37	2	13
1	17577556	17577956	21	15	29	47	37	21	13	37	49	20	37	19	36	20	32	8	47	20	51	32	2	23	88	31	28	18	19	26	14	17	13	9	9	33	27	86	49	29	34	47	18	5	19	13	45	3	16
1	17582332	17582732	4	6	13	16	11	9	6	7	13	9	8	6	19	8	7	12	17	6	8	7	7	12	23	17	19	14	12	23	11	11	13	7	7	4	10	18	11	8	12	10	7	5	7	9	11	2	8
1	17599595	17599995	10	8	18	22	21	11	8	11	12	5	16	8	9	11	37	7	28	9	17	19	2	13	27	10	14	13	10	20	5	9	7	6	5	6	14	19	11	10	15	12	7	3	9	4	28	1	11
1	17697136	17697536	5	8	11	10	13	5	4	10	20	10	10	7	11	11	21	12	9	8	10	13	1	14	13	12	17	6	11	23	2	7	21	11	11	5	12	11	9	17	11	24	11	15	9	11	15	8	9
1	17777063	17777463	6	5	8	11	4	3	7	14	17	5	7	8	6	10	4	5	10	9	4	7	6	1	12	14	6	3	14	7	4	6	6	3	12	1	7	7	9	7	12	9	5	10	7	5	9	4	3
1	17834410	17834810	6	9	27	13	13	13	8	10	14	4	15	8	14	9	11	2	18	16	15	18	3	15	20	20	12	8	15	12	9	8	8	14	5	11	18	18	19	14	18	12	5	1	5	3	38	1	7
1	17878937	17879337	4	16	16	15	17	6	4	11	12	6	10	17	10	7	7	4	14	3	15	11	4	7	11	11	6	9	11	12	5	7	13	9	3	3	21	10	15	10	8	17	6	7	4	8	21	2	16
1	18362097	18362497	2	3	9	10	11	6	4	9	11	14	8	12	7	4	4	12	9	11	5	11	2	8	6	23	6	6	6	8	5	1	13	8	9	6	12	14	6	7	7	5	7	9	3	11	6	4	10
1	18365899	18366299	12	19	16	64	24	13	13	27	23	16	24	22	17	17	15	6	32	13	29	39	5	26	55	28	11	17	18	26	12	17	19	13	10	27	18	26	50	22	36	31	17	4	13	7	30	4	19
1	18384048	18384448	2	7	2	21	9	8	4	9	11	4	13	5	8	3	4	15	11	6	19	5	6	5	12	3	2	8	2	5	14	7	7	4	1	2	6	14	8	2	13	3	3	1	5	5	14	1	10
1	18569850	18570250	7	3	13	10	4	4	3	5	7	9	10	7	8	9	10	17	5	6	6	3	9	5	8	7	4	8	7	9	10	10	13	5	4	5	6	5	7	5	5	6	15	15	10	8	8	5	4
1	18606792	18607192	3	6	7	12	13	7	6	7	13	14	3	8	8	5	4	8	4	7	14	4	14	5	7	6	11	2	4	8	7	6	8	6	2	2	5	12	11	5	7	9	13	4	9	6	12	2	1
1	18731184	18731584	3	4	3	6	3	9	5	10	5	8	7	4	6	9	3	6	5	4	11	6	1	3	4	4	8	4	4	6	4	5	8	3	9	8	9	6	4	13	4	5	6	3	8	8	8	14	6
1	18806361	18806761	3	8	4	13	9	11	7	7	14	12	8	7	13	13	8	16	7	10	6	8	3	8	9	5	8	4	16	15	8	11	9	14	1	11	15	7	8	9	12	7	9	7	7	7	13	15	7
1	18931701	18932101	10	13	14	20	20	11	7	11	17	12	17	15	18	10	17	10	34	8	20	16	8	11	23	9	27	9	14	12	4	10	5	12	6	13	12	26	21	21	13	18	14	3	5	12	23	4	12
1	18956282	18956682	10	21	17	7	41	10	20	15	13	16	8	7	9	8	14	8	15	10	10	9	26	6	20	21	26	3	12	7	2	12	8	11	3	10	11	12	13	29	5	5	15	18	10	11	12	30	8
1	19007495	19007895	29	21	26	69	70	23	29	51	62	28	29	31	44	12	35	7	118	30	30	49	5	50	54	47	16	22	37	51	15	47	19	26	20	29	44	37	49	27	46	48	17	7	16	29	35	3	17
1	19010510	19010910	10	9	11	6	20	5	10	10	15	20	22	7	21	14	12	14	24	20	6	12	1	19	16	19	14	12	14	15	15	23	6	16	6	5	15	11	12	13	12	8	9	7	15	24	12	2	4
1	19029422	19029822	13	22	9	11	17	9	7	16	43	24	14	8	6	16	17	17	15	8	16	10	9	9	18	16	12	7	10	9	5	7	10	15	7	3	12	12	13	18	12	13	18	11	11	13	15	7	12
1	19251405	19251805	6	16	18	13	19	15	13	33	26	27	16	14	18	17	19	18	14	13	18	12	12	12	36	28	25	7	14	14	10	13	12	20	3	23	9	23	20	17	10	10	19	15	14	13	19	11	43
1	19252046	19252446	10	14	16	15	8	9	11	25	16	13	5	12	11	13	19	14	15	7	9	6	18	8	15	20	9	5	11	21	10	7	16	11	15	14	11	16	9	17	13	19	13	13	9	10	16	9	25
1	19312048	19312448	27	21	26	22	25	28	36	19	29	34	18	18	20	25	23	29	33	48	25	20	33	17	35	22	20	15	25	26	21	14	27	21	7	15	12	21	36	19	22	14	32	15	18	28	22	43	15
1	19326448	19326848	2	5	12	9	11	14	5	10	11	8	6	3	6	5	5	14	7	7	9	11	1	4	14	8	7	5	11	6	5	2	9	5	2	3	10	6	12	9	9	18	11	5	11	8	19	8	12
1	19360354	19360754	5	9	6	8	15	4	2	3	6	5	12	5	3	5	7	4	14	5	12	9	3	7	12	2	6	6	5	3	10	8	8	4	4	5	7	10	7	6	3	5	5	4	4	3	16	3	8
1	19387182	19387582	6	9	4	7	6	9	2	13	6	4	12	5	11	15	9	13	11	9	3	5	1	4	6	8	17	4	5	13	10	5	10	9	6	7	10	5	8	1	7	7	9	9	16	12	8	1	8
1	19395704	19396104	8	7	13	16	16	6	3	7	5	35	19	12	5	10	6	9	15	7	13	10	13	6	19	4	5	9	7	11	5	15	10	7	7	7	8	8	7	9	13	6	12	16	15	8	10	3	11
1	19401150	19401550	14	7	4	17	10	13	17	8	18	19	14	11	8	10	14	7	17	9	8	12	5	11	31	15	14	16	17	11	10	8	12	12	10	14	27	9	13	10	17	13	11	7	7	5	12	4	8
1	19425753	19426153	28	87	93	89	54	33	27	71	47	17	44	39	38	50	171	4	111	64	80	78	1	72	121	41	51	22	52	44	39	29	77	26	28	48	118	100	81	71	58	119	50	8	13	30	127	1	50
1	19426687	19427087	12	20	14	24	17	6	7	10	25	13	18	9	15	11	15	3	29	9	22	18	3	12	31	16	12	9	27	28	14	13	13	13	3	13	20	16	16	12	11	20	14	7	12	16	24	3	16
1	19427151	19427551	33	43	40	60	42	22	44	46	60	34	56	30	32	23	40	6	106	26	41	62	7	43	108	54	40	82	66	56	30	32	26	31	28	47	69	65	63	49	69	86	49	17	27	44	76	11	32
1	19448641	19449041	7	19	6	8	10	2	10	8	11	4	15	7	6	7	16	6	3	6	20	12	2	3	17	17	8	6	8	7	3	4	2	6	6	4	15	15	11	8	10	8	6	9	5	5	7	5	9
1	19469449	19469849	11	10	18	17	11	11	6	11	11	5	12	13	17	6	18	10	19	23	30	16	7	10	20	16	16	14	17	20	11	15	10	11	12	15	12	15	16	10	10	23	13	7	9	16	47	2	21
1	19472092	19472492	22	23	28	24	18	25	17	23	30	9	51	36	20	20	29	13	40	23	33	25	6	23	27	44	23	25	17	22	13	15	13	19	20	17	14	24	20	24	22	39	18	13	22	21	41	4	23
1	19485478	19485878	20	19	14	8	17	5	13	9	13	47	17	8	12	6	14	11	17	15	15	12	15	5	24	25	23	4	10	14	8	13	5	28	10	11	8	29	16	17	8	8	14	13	16	17	12	24	24
1	19592459	19592859	11	5	27	16	9	13	6	11	10	2	17	3	13	7	13	2	29	13	14	14	1	11	14	12	11	24	8	7	11	7	10	12	5	4	22	23	11	11	20	18	14	2	11	13	21	1	11
1	19593225	19593625	9	13	10	13	11	7	8	13	9	4	11	8	9	3	7	7	10	10	12	11	3	7	20	15	4	7	7	11	1	6	7	3	1	6	11	15	15	8	9	13	6	5	8	5	5	1	6
1	19596626	19597026	65	93	71	107	72	75	61	166	99	90	110	69	63	62	98	15	130	124	67	102	17	80	161	109	62	44	181	121	54	69	53	64	32	87	101	164	138	94	110	120	122	21	76	77	151	18	97
1	19619762	19620162	7	12	12	15	9	15	13	21	17	12	9	20	17	11	10	5	27	12	12	25	6	15	28	11	7	20	21	10	5	13	11	8	10	19	15	17	16	11	14	13	16	4	2	9	16	6	19
1	19643970	19644370	12	28	16	11	25	9	17	13	16	46	8	8	13	26	11	30	22	17	29	19	20	10	19	23	27	4	16	19	8	16	15	16	5	11	22	15	20	12	13	14	17	21	15	14	29	27	18
1	19644475	19644875	15	21	11	17	14	14	9	11	12	18	7	11	10	11	7	14	9	10	8	7	11	5	12	17	16	3	17	6	4	8	10	10	5	2	9	4	12	11	4	10	22	12	8	15	13	14	15
1	19664865	19665265	9	20	10	7	15	12	11	27	22	30	14	11	14	9	12	10	8	8	9	9	19	12	13	18	14	4	17	4	4	6	7	8	2	2	9	7	26	18	3	11	15	5	12	12	9	19	8
1	19786980	19787380	12	15	14	23	16	17	14	13	18	19	18	12	17	10	24	16	30	18	14	19	9	14	15	20	13	10	12	15	12	11	13	14	14	7	10	17	13	17	15	9	12	27	21	9	12	5	9
1	19825161	19825561	5	12	18	12	7	7	6	5	9	10	10	7	6	7	11	12	10	19	8	2	4	5	6	9	17	7	11	7	11	7	9	14	8	4	11	6	6	5	4	7	8	30	8	7	3	3	2
1	20089236	20089636	20	14	15	26	12	18	24	12	28	18	26	24	11	18	13	20	22	20	22	8	11	9	24	14	23	24	23	36	23	20	20	22	11	27	12	16	22	22	21	19	18	37	19	27	19	16	16
1	20204979	20205379	8	7	5	6	7	1	3	7	8	11	10	4	5	5	5	7	8	3	3	8	2	3	10	4	9	11	7	6	6	3	9	4	5	21	5	7	6	6	5	3	7	8	4	7	6	3	5
1	20232579	20232979	17	11	13	10	9	6	6	11	8	9	15	8	10	5	4	4	20	8	9	10	8	8	13	10	8	16	8	13	14	8	11	10	2	8	8	10	13	6	11	10	8	9	10	10	8	6	7
1	20355843	20356243	12	13	11	15	12	11	8	12	16	17	15	8	23	13	22	8	14	15	8	16	6	7	15	15	6	16	8	9	10	7	4	4	4	6	12	23	9	15	6	20	11	7	9	6	37	8	9
1	20356818	20357218	10	17	27	18	14	14	14	20	16	15	22	19	13	23	17	4	34	14	25	24	8	15	19	33	19	25	24	36	10	24	15	15	12	18	13	18	23	45	27	20	15	10	24	17	31	1	16
1	20357249	20357649	17	17	34	39	56	16	22	38	22	24	36	19	23	17	37	5	50	43	37	46	6	27	42	30	18	17	19	32	8	15	13	21	16	14	31	50	42	31	40	35	16	3	11	23	67	4	22
1	20432923	20433323	5	12	12	22	9	7	6	11	6	7	12	3	9	7	10	13	7	10	7	12	5	7	7	5	8	8	10	16	4	13	8	10	12	8	10	7	8	6	4	6	11	3	6	4	9	5	6
1	20441821	20442221	4	5	10	11	7	7	6	7	9	20	8	10	4	5	6	11	7	5	4	6	5	5	7	12	7	10	6	11	6	7	7	4	3	6	10	10	9	9	6	4	10	6	14	9	11	3	14
1	20484572	20484972	16	16	11	10	15	9	8	14	14	30	11	11	9	9	9	13	10	19	8	14	6	15	13	19	11	3	21	12	4	13	6	7	3	7	13	11	4	9	5	6	5	11	11	9	15	11	11
1	20486551	20486951	9	36	21	14	24	9	12	17	17	19	13	10	9	8	15	24	8	24	15	16	25	20	10	20	22	5	21	14	8	12	8	12	8	8	15	15	15	18	10	8	14	11	13	23	16	19	23
1	20614217	20614617	5	11	8	19	8	5	4	10	9	9	3	11	9	14	8	7	8	7	6	10	5	11	13	9	11	7	5	6	10	6	6	6	2	18	5	12	21	2	10	5	10	9	15	8	7	3	8
1	20656108	20656508	5	9	6	10	4	6	3	10	10	16	8	8	7	10	1	13	6	11	10	6	5	7	8	8	10	13	20	7	8	9	9	8	6	5	11	8	6	13	10	8	7	8	9	9	9	8	4
1	20663390	20663790	7	14	7	10	8	28	8	15	13	5	8	10	8	7	10	12	8	7	13	13	6	8	11	12	8	5	10	5	10	7	4	3	7	6	15	11	9	16	14	12	14	11	9	8	13	4	15
1	20699481	20699881	10	14	10	10	21	13	9	10	12	14	8	11	13	17	4	12	18	17	11	7	15	5	13	7	7	8	11	8	8	9	15	11	7	9	11	19	10	16	7	11	10	21	10	30	12	5	11
1	20784772	20785172	13	12	17	14	21	5	14	15	23	13	33	7	21	6	15	8	17	6	18	15	8	10	22	11	9	12	27	15	10	15	12	6	8	15	20	21	25	16	17	14	6	9	11	17	28	4	13
1	20786889	20787289	21	20	14	18	31	17	19	25	28	45	26	16	25	13	35	23	24	21	18	15	32	8	60	26	37	8	33	20	12	10	10	26	2	12	15	32	24	22	18	19	16	14	17	28	19	44	14
1	20815531	20815931	1	1	2	1	1	1	1	1	1	1	1	1	1	1	1	1	1	1	1	1	1	1	1	1	1	1	1	1	1	1	1	1	1	1	1	1	1	1	1	1	1	1	1	1	1	1	1
1	20816216	20816616	1	1	1	1	1	1	1	1	1	2	1	1	1	1	2	1	1	1	1	1	1	1	1	1	1	1	1	2	1	1	1	1	1	1	1	1	1	1	1	1	1	1	1	1	1	1	2
1	20964776	20965176	9	8	9	15	9	8	9	8	17	14	17	9	15	15	12	20	12	11	7	10	9	9	16	12	12	16	17	19	14	12	5	11	14	15	10	13	9	10	8	25	16	18	8	11	6	6	10
1	21064086	21064486	9	5	9	9	8	13	14	9	19	15	7	10	12	15	13	16	13	12	12	21	8	6	20	11	8	13	14	11	13	13	7	11	10	20	14	31	19	20	21	15	12	9	12	18	23	3	14
1	21176489	21176889	11	15	22	12	20	11	15	14	16	22	9	13	12	14	11	11	10	8	8	13	30	9	17	22	17	3	15	12	4	13	10	29	10	8	11	6	13	13	7	11	9	15	13	16	17	24	5
1	21241651	21242051	78	54	124	164	90	52	34	97	105	48	86	93	75	51	89	11	131	47	137	130	3	98	155	68	35	74	68	141	27	48	94	49	14	66	117	144	175	84	82	163	71	4	35	42	171	5	88
1	21242833	21243233	7	11	12	16	8	7	12	14	10	8	10	8	11	13	9	1	16	8	7	13	4	7	16	23	9	7	11	15	14	8	11	7	13	10	7	14	36	5	18	11	6	2	7	6	13	1	7
1	21251895	21252295	19	31	18	68	32	20	18	31	23	14	19	18	17	22	21	10	35	27	16	47	8	21	60	41	23	31	23	20	9	19	21	24	13	22	26	43	62	33	51	25	25	8	17	21	36	3	23
1	21268503	21268903	30	40	40	93	80	43	29	68	63	31	48	39	37	32	32	33	87	39	77	65	7	33	89	49	22	23	45	50	31	23	42	18	14	26	48	83	92	37	72	51	22	11	15	31	85	11	53
1	21324541	21324941	16	16	17	23	10	16	15	22	32	29	23	23	20	18	26	32	26	19	19	23	13	8	28	24	25	17	23	22	24	25	34	17	18	21	13	31	43	23	21	21	51	15	39	18	22	7	22
1	21336962	21337362	9	6	5	16	7	1	5	24	14	12	10	9	9	4	13	3	14	4	11	9	8	6	17	10	5	2	13	6	7	2	6	3	3	2	14	12	13	9	12	20	13	4	10	6	10	3	5
1	21345159	21345559	15	31	14	22	16	16	29	18	18	33	15	14	21	17	15	15	11	11	12	14	31	11	27	18	20	6	10	20	14	16	16	11	5	10	10	15	16	26	13	12	11	20	21	33	11	37	11
1	21345643	21346043	15	23	10	9	16	19	16	18	21	15	17	9	24	21	11	12	11	14	8	6	16	9	12	10	8	7	20	12	10	11	17	16	9	11	11	13	15	14	10	12	19	12	10	20	16	25	11
1	21383829	21384229	15	9	11	16	12	6	3	9	8	10	8	11	12	22	9	9	12	7	6	8	5	3	5	7	31	17	12	7	7	10	8	11	11	8	7	4	4	22	7	9	7	15	11	8	8	2	4
1	21388422	21388822	1	1	1	1	1	1	1	1	1	1	1	1	1	1	1	1	1	1	1	1	1	1	1	2	1	1	1	1	1	1	1	1	1	1	1	1	1	1	1	1	1	1	1	1	1	1	1
1	21401795	21402195	2	1	5	11	8	5	5	8	8	4	8	2	5	2	6	3	18	9	12	11	1	4	9	8	1	5	2	12	4	9	4	7	1	3	7	10	14	7	6	7	2	1	1	1	8	1	7
1	21427865	21428265	2	2	1	2	1	1	2	1	1	2	1	2	2	1	1	2	1	1	2	1	1	2	1	1	1	1	1	1	1	1	1	1	1	1	1	1	2	1	1	1	1	2	1	1	1	1	1
1	21428390	21428790	1	1	1	1	4	1	1	1	2	5	3	1	1	1	1	3	1	1	1	1	1	2	2	1	1	1	1	1	1	1	1	1	1	1	2	1	1	1	2	1	3	1	1	3	2	1	1
1	21440124	21440524	9	26	19	23	36	11	14	24	30	29	16	16	5	22	18	18	15	23	14	23	18	15	24	31	19	13	21	18	6	15	15	14	5	22	12	24	15	26	22	16	18	13	14	17	21	17	30
1	21444648	21445048	16	11	14	12	8	7	5	12	7	7	7	9	8	7	10	1	13	4	11	6	3	7	13	15	10	4	8	12	7	12	9	6	11	12	11	15	14	5	9	7	8	7	6	6	17	1	16
1	21514791	21515191	13	9	9	27	15	12	4	21	25	13	17	14	14	17	13	7	22	9	14	18	3	13	20	20	8	24	16	19	6	9	7	5	14	10	16	20	20	13	41	14	9	3	11	7	22	1	3
1	21587219	21587619	8	12	13	24	14	21	10	21	17	13	14	10	20	6	12	20	15	9	15	17	12	9	17	18	23	14	17	10	7	11	9	8	8	10	13	15	12	19	17	20	17	17	10	14	12	6	14
1	21622141	21622541	27	16	15	24	15	11	21	18	23	42	15	16	18	10	20	9	15	38	21	12	16	11	22	19	11	2	17	12	6	2	14	10	3	8	12	17	17	12	21	15	14	8	11	17	38	12	12
1	21626829	21627229	11	15	13	16	22	13	12	27	17	23	15	23	18	22	15	14	39	14	16	16	12	10	28	18	20	15	20	15	12	10	11	26	10	16	12	17	20	18	14	12	15	4	29	22	19	5	16
1	21634386	21634786	19	32	21	33	31	28	23	20	31	85	29	42	29	17	24	25	37	22	16	29	23	17	58	31	33	14	18	18	11	23	15	20	20	19	19	28	39	21	48	22	22	17	24	24	22	14	13
1	21639051	21639451	22	23	23	67	45	18	18	34	90	43	28	24	31	20	29	3	48	18	38	39	10	26	54	40	26	23	27	19	6	18	20	9	8	25	87	58	67	22	42	38	20	8	11	20	38	2	25
1	21648997	21649397	2	9	7	9	12	4	6	7	9	3	4	8	9	9	22	8	7	9	4	7	5	3	12	6	10	3	7	5	7	8	8	5	1	16	18	6	8	1	10	11	10	6	7	4	17	4	6
1	21651808	21652208	15	20	8	9	9	4	8	11	11	14	5	4	5	4	12	7	5	4	10	6	7	3	19	11	8	4	22	3	1	6	6	5	5	3	5	5	7	11	6	16	5	7	7	5	9	18	6
1	21666853	21667253	8	13	9	15	12	6	18	9	15	13	17	10	10	13	10	13	23	6	8	10	10	12	28	15	10	29	17	12	4	12	13	10	10	15	13	8	15	21	14	15	14	9	11	24	14	8	11
1	21782927	21783327	11	30	13	15	25	18	38	24	27	48	21	20	14	19	29	25	17	20	17	15	43	14	34	30	44	12	20	16	15	20	13	42	11	11	14	14	14	17	13	14	16	23	22	28	16	26	16
1	21841030	21841430	10	6	15	13	10	6	7	9	24	7	8	7	7	5	9	11	11	20	9	11	7	4	8	7	7	4	10	10	4	5	5	9	6	9	3	8	10	6	4	15	3	12	7	9	7	1	10
1	21904714	21905114	17	17	20	36	12	13	14	13	27	17	43	16	17	13	20	5	28	10	27	28	1	15	20	46	13	15	17	19	2	12	9	9	8	23	18	28	30	17	28	33	8	2	11	18	27	4	17
1	21937019	21937419	17	19	15	7	24	16	19	23	19	51	27	12	9	6	8	13	13	26	11	9	23	10	22	16	28	3	14	16	4	10	10	18	6	5	11	16	25	29	13	10	14	11	13	11	12	23	12
1	21937433	21937833	7	15	29	11	16	10	12	14	15	36	15	14	15	8	8	17	8	20	9	6	16	6	15	17	16	7	11	10	7	14	10	18	9	4	13	16	12	11	7	7	18	9	9	13	9	19	14
1	22052946	22053346	15	27	19	17	20	16	14	26	19	37	18	13	14	24	11	16	20	17	19	14	31	13	18	20	21	4	15	30	6	14	12	18	8	13	26	11	15	17	10	12	27	20	22	33	13	23	13
1	22141253	22141653	5	13	7	9	12	10	1	14	14	12	7	4	5	3	8	10	6	14	3	6	5	5	7	12	8	5	14	6	3	8	7	6	3	9	8	10	15	3	12	10	8	5	9	8	12	6	13
1	22255648	22256048	6	19	15	11	12	11	7	16	23	10	21	12	16	6	15	3	20	8	10	34	4	18	21	17	16	4	10	20	8	7	10	9	28	9	17	10	9	10	11	14	7	3	10	8	16	2	10
1	22259669	22260069	14	13	16	15	9	10	15	15	17	23	12	14	23	9	20	22	23	22	23	31	7	11	35	15	16	8	12	20	12	11	13	10	18	13	9	10	21	9	13	23	10	6	14	11	34	5	8
1	22288830	22289230	6	15	8	14	14	6	5	7	16	9	12	11	13	17	8	5	10	4	10	9	4	8	16	8	19	7	7	12	9	8	5	4	6	6	15	19	16	6	13	16	7	3	7	12	17	1	12
1	22412847	22413247	48	45	29	106	47	54	21	74	116	48	76	67	46	30	56	13	126	49	70	105	9	77	114	51	42	57	69	65	35	33	37	31	25	66	96	92	240	55	111	98	34	12	37	38	61	4	32
1	22415501	22415901	12	18	11	36	16	12	13	13	23	15	12	15	10	9	14	10	16	10	9	15	6	12	12	11	11	13	22	14	9	13	17	8	14	10	10	24	21	16	11	17	9	31	12	6	15	6	14
1	22442511	22442911	17	18	27	55	22	15	10	13	35	15	25	19	22	12	32	5	57	33	32	28	5	31	43	19	16	20	33	29	26	13	29	14	8	21	40	38	34	32	24	46	13	7	11	16	35	3	21
1	22447491	22447891	8	12	10	17	11	10	7	10	34	4	9	5	15	8	8	4	11	11	22	9	3	12	27	5	10	11	11	20	8	8	5	4	6	11	13	20	23	9	12	10	8	7	11	12	15	10	12
1	22451822	22452222	13	31	18	18	18	18	22	18	22	43	32	12	21	17	21	22	23	24	8	10	28	7	39	20	28	7	25	24	13	13	10	23	3	26	13	19	27	18	10	6	17	14	17	26	7	8	20
1	22469497	22469897	29	13	11	23	14	9	6	19	17	11	20	14	10	4	16	2	24	19	17	44	7	15	24	14	7	19	14	15	14	6	18	12	7	22	31	27	22	22	24	24	16	2	9	6	13	7	9
1	22472576	22472976	66	54	64	87	74	47	25	62	106	27	75	40	97	57	101	2	105	77	109	109	4	77	110	75	25	95	68	89	45	28	58	21	38	65	106	148	84	66	68	127	56	7	34	23	139	5	67
1	22500118	22500518	8	10	7	13	9	4	4	11	13	10	9	8	15	4	9	13	3	12	14	9	1	3	7	5	7	16	15	13	5	16	10	13	10	8	6	8	6	19	14	7	13	10	6	10	10	8	9
1	22542839	22543239	15	12	11	10	46	21	6	19	10	22	17	18	13	5	12	13	14	28	7	10	4	9	15	9	14	14	14	17	4	8	6	11	21	20	11	13	22	13	17	10	8	16	21	13	5	11	9
1	22559929	22560329	20	9	10	15	13	12	5	9	9	15	12	5	11	6	7	7	8	13	13	11	10	10	5	8	12	13	12	7	4	19	8	15	10	7	6	13	13	13	7	8	12	10	13	13	14	2	10
1	22625899	22626299	14	20	19	20	12	15	3	11	13	15	11	15	12	13	13	5	16	8	13	25	4	10	24	14	5	13	17	14	14	8	12	6	6	5	21	20	19	21	14	19	12	2	4	8	19	3	10
1	22710718	22711514	10	21	14	18	21	8	17	31	25	53	21	17	10	20	17	13	9	27	13	20	13	31	29	25	23	11	26	17	12	8	13	18	16	11	25	12	18	22	10	17	14	17	21	14	19	17	15
1	22914845	22915245	9	14	14	14	12	8	9	9	10	14	9	13	10	12	8	17	10	15	9	12	12	6	10	13	5	11	11	13	12	7	4	5	16	6	17	11	10	10	11	9	8	12	12	8	11	5	11
1	23110726	23111126	7	6	14	23	8	6	5	8	10	6	11	8	8	9	12	2	11	6	13	10	2	7	11	7	9	5	9	6	7	8	4	2	1	12	8	9	27	9	9	15	10	1	12	11	11	2	5
1	23123377	23123777	7	15	7	20	5	9	8	16	13	8	14	7	14	17	13	2	34	16	16	29	1	20	30	16	14	11	25	12	11	13	8	8	7	13	28	13	20	9	24	23	13	3	7	17	21	1	18
1	23168026	23168426	7	16	5	11	10	17	5	11	9	25	9	3	9	9	5	5	7	7	10	6	15	4	10	12	10	6	15	6	5	3	8	14	2	8	14	8	6	19	13	8	5	8	10	7	6	11	12
1	23306278	23306678	6	5	7	11	12	4	4	10	2	3	10	7	1	4	6	1	19	6	10	13	6	8	18	4	2	10	9	4	3	1	14	7	8	6	8	15	9	5	6	16	3	1	1	7	12	1	3
1	23329912	23330312	33	19	20	62	37	24	19	27	51	22	57	33	31	29	28	4	47	30	22	36	9	19	55	30	23	40	41	40	21	52	38	20	23	40	28	54	55	24	42	32	27	10	19	41	45	5	29
1	23344434	23344834	14	22	31	19	18	29	23	20	25	50	28	21	20	23	32	26	21	34	13	19	37	12	45	37	35	11	31	32	21	24	17	30	8	15	23	31	23	25	24	19	19	18	19	22	18	29	17
1	23366660	23367060	12	11	12	16	13	13	13	13	9	9	12	12	18	13	12	6	25	11	27	15	3	27	13	14	13	13	19	12	11	15	12	10	17	22	15	28	26	22	14	16	11	5	11	19	10	2	17
1	23394070	23394470	18	21	52	39	17	10	13	34	17	9	29	15	24	15	47	4	51	16	32	45	6	29	45	22	16	13	22	46	9	18	18	10	13	14	33	37	38	32	21	36	12	1	5	25	41	4	62
1	23424805	23425205	3	10	7	13	22	5	11	12	14	17	22	13	4	6	16	12	15	6	12	5	3	8	6	7	10	5	10	10	2	10	11	12	7	3	9	11	11	7	4	17	16	12	11	11	7	16	12
1	23534209	23534609	1	4	7	7	4	3	5	4	8	3	2	5	5	5	3	3	10	5	7	16	5	11	7	4	2	3	2	10	3	7	1	2	2	11	3	2	10	3	4	6	1	1	1	6	11	1	7
1	23585640	23586040	20	17	23	58	17	38	17	22	40	20	19	27	24	17	19	5	29	19	11	46	8	23	35	34	20	18	19	32	14	18	19	27	15	43	30	23	56	18	31	21	17	3	21	9	31	3	23
1	23617229	23617629	9	6	15	13	13	7	5	8	14	9	7	16	8	9	13	3	19	4	11	20	1	9	11	10	9	16	10	12	5	6	11	11	7	9	11	13	18	7	6	19	8	2	4	4	24	2	8
1	23619456	23619856	9	18	11	20	15	6	19	13	11	28	12	8	10	16	13	18	11	13	8	15	6	5	22	23	15	4	14	13	4	11	18	8	1	9	9	13	9	12	11	3	12	8	7	13	11	9	14
1	23688925	23689325	1	1	1	1	1	1	2	1	1	1	1	1	1	1	1	1	1	1	1	1	1	1	2	1	1	1	1	1	1	1	1	1	1	1	1	1	1	1	1	1	3	1	1	1	1	1	1
1	23692120	23692520	12	21	16	30	21	16	20	25	18	20	16	14	15	17	12	31	9	30	11	22	8	18	21	36	28	9	28	15	17	14	19	16	10	13	11	6	11	11	21	6	16	12	18	23	5	8	22
1	23716340	23716740	5	4	7	12	7	18	7	6	5	5	7	13	8	9	19	13	11	12	9	7	5	6	10	7	7	6	11	7	5	12	15	5	9	7	9	12	11	7	6	9	20	6	10	8	6	3	7
1	23743578	23743978	21	28	12	18	20	20	13	54	18	41	18	15	20	12	20	16	11	18	15	10	34	10	29	26	35	7	14	19	12	15	21	14	3	7	14	9	17	13	12	19	15	24	10	15	14	22	9
1	23778297	23778697	11	18	8	22	24	20	38	18	26	36	18	16	20	12	14	21	15	10	6	19	32	11	29	15	27	1	20	12	19	13	18	12	7	12	14	17	19	16	11	16	10	13	7	27	9	41	17
1	23800664	23801064	10	24	14	14	23	17	26	19	9	24	14	10	13	11	12	10	13	22	5	12	21	7	27	15	28	6	22	17	20	15	4	27	6	8	18	8	10	23	10	11	18	8	18	20	15	27	23
1	23805806	23806206	6	12	6	8	8	3	7	9	7	7	9	7	14	9	9	12	15	10	9	6	8	6	5	8	10	7	8	22	5	8	7	5	8	3	4	12	4	9	7	5	5	8	6	6	10	3	6
1	23838418	23838818	7	13	14	13	25	18	8	9	19	7	8	7	11	7	10	15	14	15	9	11	14	9	10	9	5	6	19	14	6	13	12	13	10	11	12	15	14	22	12	9	17	8	6	8	18	14	10
1	23867714	23868114	14	25	25	21	24	23	29	23	28	26	23	19	20	17	14	23	41	25	22	13	15	17	19	25	34	1	18	22	7	25	19	27	11	13	14	11	10	18	5	31	11	21	25	18	20	36	16
1	23957079	23957479	7	17	10	23	13	11	21	17	20	17	26	16	21	14	17	17	45	25	16	21	12	16	24	19	18	14	22	23	17	28	23	21	9	19	15	26	29	39	16	21	15	11	25	22	23	5	24
1	23959145	23959545	36	35	24	39	50	35	32	40	70	80	63	39	32	53	35	74	33	26	17	42	30	53	70	38	52	14	45	38	22	28	27	54	7	20	23	32	40	59	35	39	46	50	35	37	31	33	43
1	23979958	23980358	25	56	42	45	79	51	34	82	68	90	50	42	48	55	46	61	70	30	35	49	44	43	66	74	50	28	47	39	19	49	30	37	13	53	39	58	41	54	40	41	46	45	41	53	50	52	108
1	23993577	23993977	2	1	1	1	1	1	1	1	1	1	1	1	1	2	1	1	1	1	1	1	1	1	1	1	1	1	1	1	1	1	1	1	2	1	1	1	1	1	1	1	1	1	1	1	1	1	1
1	24001249	24001649	23	14	20	39	26	14	11	35	47	14	22	16	22	18	22	5	56	15	26	34	2	32	33	16	14	55	20	36	20	15	17	15	14	20	35	31	67	18	52	26	21	4	15	19	24	2	26
1	24011595	24011995	4	11	16	22	10	12	10	14	13	9	12	10	14	7	9	6	20	12	10	16	1	30	17	11	17	16	12	13	9	8	4	7	10	11	14	19	28	26	18	12	14	6	11	8	8	1	11
1	24018805	24019205	45	43	38	90	61	54	34	57	93	60	52	29	50	32	45	13	72	72	53	82	10	50	88	53	41	42	49	49	39	38	51	31	30	62	46	54	63	44	83	44	31	6	20	29	69	7	47
1	24203443	24203843	9	14	3	13	14	13	14	20	12	17	13	14	12	15	15	14	23	9	9	12	8	6	23	18	18	11	13	10	18	6	25	16	11	11	14	17	17	17	16	12	9	7	18	16	14	16	15
1	24216345	24216745	12	19	9	9	12	8	7	11	11	33	9	11	7	7	15	9	11	13	10	10	5	6	15	10	10	2	7	7	5	6	9	11	5	5	7	7	11	10	17	5	7	12	22	10	7	6	9
1	24364560	24364960	4	2	6	9	7	11	1	5	16	7	3	2	7	4	5	2	12	9	9	6	2	7	27	8	13	4	9	10	2	4	5	3	1	6	10	10	14	10	9	7	7	1	4	9	12	1	3
1	24491919	24492319	4	7	3	5	7	7	2	7	17	11	4	5	5	8	9	10	13	5	8	6	2	7	9	5	12	5	4	11	7	2	9	7	6	16	5	9	11	13	7	14	8	5	1	6	16	9	5
1	24502310	24502710	21	14	14	10	14	8	8	18	15	19	9	12	13	14	25	17	16	10	5	9	6	4	11	16	16	3	31	16	15	9	13	11	2	10	13	8	11	8	10	16	10	12	14	15	13	8	11
1	24502762	24503162	14	12	9	6	13	8	13	11	12	19	10	11	11	5	13	8	9	5	7	9	24	7	17	9	12	1	17	8	5	8	6	9	4	12	7	10	13	6	10	16	11	15	7	15	11	13	7
1	24570406	24570806	21	30	18	35	26	28	27	32	19	18	30	15	17	25	29	3	44	17	59	45	4	26	33	31	19	27	14	23	9	20	21	14	4	19	33	38	23	24	25	33	20	1	12	20	46	10	20
1	24597730	24598130	11	12	11	7	9	11	12	17	10	14	10	9	21	9	14	11	7	29	12	14	3	10	6	12	16	19	14	6	10	12	7	19	12	17	15	13	12	8	8	10	8	13	10	18	18	7	14
1	24605611	24606011	12	15	28	22	19	11	7	16	18	10	22	18	18	18	19	7	36	24	15	18	4	22	17	30	6	10	17	17	4	2	18	8	7	24	16	23	20	22	15	25	9	3	12	18	11	1	14
1	24632748	24633148	17	10	16	21	18	7	25	13	16	10	24	13	14	12	7	20	16	19	16	15	7	16	32	16	12	23	15	23	24	15	13	26	11	22	11	35	22	19	20	15	14	8	19	15	11	4	14
1	24643315	24643715	10	11	20	17	18	11	14	15	12	36	12	9	13	15	14	25	15	13	13	15	10	6	13	26	15	3	10	7	4	19	14	14	9	8	39	15	10	17	9	12	14	15	19	15	5	19	14
1	24745161	24745561	15	51	17	16	18	17	18	18	17	44	14	15	14	18	23	28	24	27	7	14	30	15	22	24	23	5	20	32	13	28	16	23	2	14	16	16	24	25	16	5	35	10	17	31	11	17	13
1	24848505	24848905	7	20	15	12	19	16	14	29	13	30	15	10	14	10	16	11	11	21	4	8	14	16	18	24	25	4	20	15	12	19	9	14	13	7	11	18	9	19	11	9	10	24	17	18	13	26	16
1	24896407	24896807	4	12	8	11	7	11	7	5	7	12	10	9	9	4	9	8	15	7	6	20	7	7	13	9	11	12	14	10	6	9	2	8	7	10	9	14	15	8	9	8	6	7	10	5	6	3	9
1	24962245	24962645	7	11	6	6	5	5	3	7	11	9	6	8	4	4	4	14	6	4	13	13	3	5	6	5	6	5	7	7	7	5	5	8	10	6	12	5	3	7	8	5	7	13	5	5	18	7	4
1	24991227	24991627	7	10	9	16	7	18	8	11	6	6	4	14	12	5	5	20	13	5	9	6	2	5	10	8	16	14	9	10	9	8	8	5	7	7	12	6	6	10	7	3	12	13	10	14	8	3	8
1	25012169	25012569	8	18	7	9	7	3	9	10	11	13	10	8	12	5	8	13	14	16	15	8	6	5	11	14	10	6	24	10	8	10	8	8	3	8	9	10	19	18	7	9	15	16	11	9	8	3	5
1	25246986	25247386	12	27	9	23	19	16	16	21	19	31	18	16	9	13	16	12	28	17	9	10	13	11	13	18	14	6	11	14	5	14	10	15	14	13	10	19	22	20	7	11	14	14	19	19	19	8	15
1	25295460	25295860	1	1	3	2	2	1	2	2	2	3	3	1	2	2	3	3	3	2	4	2	2	1	7	2	2	1	2	2	2	3	1	2	3	2	1	3	1	1	1	1	1	2	1	2	2	1	1
1	25337804	25338204	1	6	3	3	2	3	1	1	8	5	7	2	4	3	2	2	1	4	1	1	1	1	7	3	1	4	4	5	1	2	1	4	1	1	4	2	3	6	1	3	2	3	4	6	1	1	7
1	25338320	25338720	8	22	12	22	14	12	14	16	28	38	22	8	15	17	13	15	16	21	10	11	35	16	20	14	14	5	8	16	9	12	12	28	4	9	16	8	12	12	9	12	12	21	12	23	10	9	10
1	25397523	25397923	1	4	3	1	2	1	1	1	3	1	2	1	2	1	2	1	4	1	2	1	1	1	1	1	2	1	3	2	1	1	2	3	1	1	1	1	1	1	1	1	2	1	5	3	1	2	1
1	25430069	25430469	14	16	22	14	23	12	26	15	23	26	13	8	36	18	15	13	19	24	8	11	20	7	18	28	19	15	12	15	13	8	14	14	4	10	9	19	11	16	6	15	18	33	18	26	24	23	19
1	25431240	25431640	10	13	21	3	14	7	11	11	23	26	7	15	13	16	8	9	8	19	13	7	19	7	16	11	8	4	10	6	2	11	14	13	3	6	7	14	12	13	7	13	11	8	12	12	17	11	13
1	25442041	25442441	9	10	11	14	17	8	9	12	4	10	8	11	11	6	8	14	8	20	6	12	3	9	11	4	16	10	17	10	6	6	12	6	9	13	10	15	8	8	7	9	7	11	10	9	12	1	10
1	25458768	25459168	13	12	12	23	13	6	11	14	14	8	15	8	9	12	9	7	18	9	20	24	6	13	19	9	12	11	13	8	4	10	13	5	4	6	18	11	15	18	13	11	9	6	18	5	11	1	4
1	25476166	25476566	55	41	67	119	41	32	20	105	45	44	69	57	42	32	71	8	116	42	71	128	2	66	140	57	36	86	70	71	32	65	61	27	24	56	106	106	96	69	96	97	50	4	40	35	148	3	66
1	25506694	25507094	1	2	3	5	7	2	4	8	4	8	6	3	4	2	3	3	6	2	3	2	1	3	2	2	3	3	10	1	2	2	2	3	2	2	8	2	3	2	4	5	3	3	6	4	2	2	3
1	25543657	25544057	11	28	14	15	14	15	18	10	29	21	12	7	15	5	16	18	11	20	8	14	22	10	16	13	17	5	18	13	5	13	12	21	5	4	17	13	17	15	14	10	13	20	18	11	16	16	47
1	25573529	25573929	4	24	14	20	19	16	14	16	16	25	16	13	15	31	25	21	18	10	12	18	9	7	16	19	27	5	28	13	14	20	10	15	11	11	10	14	21	10	15	5	19	14	21	14	17	16	19
1	25616655	25617055	17	19	14	14	12	9	10	23	23	34	14	7	19	16	7	12	7	15	16	13	17	13	16	15	24	4	19	16	6	3	16	14	2	12	11	6	12	17	6	20	9	21	9	13	14	22	6
1	25708251	25708651	6	11	6	7	7	19	2	19	12	6	13	4	10	14	17	7	13	12	7	14	6	8	14	8	6	5	12	4	14	6	6	7	12	9	18	9	13	8	8	15	5	3	5	6	11	1	4
1	25757113	25757513	36	62	51	97	107	38	23	51	68	26	86	37	53	29	37	7	126	37	123	78	7	55	86	44	32	29	47	57	19	27	58	18	24	30	66	95	92	62	77	66	38	6	24	64	70	8	46
1	25797187	25797587	10	12	7	9	21	6	17	7	10	18	23	6	9	13	10	7	5	12	9	4	5	6	5	13	28	3	21	18	4	20	11	17	6	6	6	9	11	11	15	13	7	7	13	19	11	11	8
1	25800077	25800477	9	16	17	12	21	8	10	13	22	27	10	5	13	12	19	5	8	12	10	9	7	9	21	15	20	3	21	11	2	7	9	7	2	6	6	15	10	25	6	9	10	10	7	14	9	30	5
1	25859089	25859489	12	23	25	9	23	16	18	12	19	28	16	10	18	16	13	13	17	13	17	11	17	13	24	24	17	9	16	14	14	14	10	21	6	13	17	10	19	23	11	8	17	11	22	16	17	19	10
1	25875420	25875820	11	23	14	7	21	12	21	18	15	39	16	12	13	13	20	15	12	19	13	17	15	10	16	17	10	3	15	26	10	6	12	21	3	8	11	10	10	16	7	10	12	14	15	16	15	10	18
1	25890439	25890839	6	9	10	13	11	15	15	5	16	18	18	10	11	15	18	15	15	17	9	11	7	12	27	15	11	9	18	18	11	14	11	12	12	12	20	15	13	16	11	22	8	15	7	9	15	11	13
1	25922676	25923076	5	14	9	8	11	3	11	11	13	20	5	4	4	10	8	5	4	13	8	4	10	6	10	11	8	4	7	10	3	8	6	6	4	6	7	14	7	9	4	13	13	9	12	4	13	4	8
1	26110593	26110993	16	24	16	13	23	21	23	24	19	21	10	27	18	20	20	19	23	21	14	19	18	12	21	27	29	6	27	21	7	13	19	29	10	17	10	15	19	22	26	11	11	24	27	12	26	24	16
1	26111394	26111794	15	20	19	12	18	21	19	21	17	37	16	17	16	12	14	19	13	7	9	9	24	14	15	14	27	5	13	16	8	15	13	22	4	7	9	9	19	15	13	14	13	16	17	21	21	24	18
1	26201142	26201542	6	10	4	17	10	6	4	8	10	10	7	12	6	7	7	14	5	9	10	13	4	4	8	9	14	6	9	9	6	7	5	2	5	3	8	9	15	10	8	14	7	5	6	10	10	1	10
1	26234298	26234698	11	28	15	31	16	12	19	26	19	34	17	17	15	20	13	15	12	33	11	25	17	9	43	31	36	11	22	19	19	19	24	25	12	17	16	16	20	25	16	16	26	21	19	23	24	12	31
1	26235035	26235435	13	17	9	15	24	14	21	12	10	9	14	13	17	11	8	30	14	11	9	9	10	13	21	8	11	13	21	13	19	8	14	9	4	8	9	7	11	20	12	8	10	17	11	9	19	3	14
1	26268826	26269226	4	3	10	2	4	1	4	4	4	7	6	5	8	6	16	5	11	5	11	5	3	6	12	8	2	7	2	7	5	5	5	1	7	5	12	9	5	4	8	8	6	1	3	5	10	5	2
1	26306409	26306809	9	7	13	16	12	4	10	22	21	32	12	11	19	23	6	13	11	14	12	10	22	7	26	13	12	4	13	13	9	14	7	13	3	7	15	14	17	13	7	14	12	10	19	12	14	23	14
1	26336527	26336927	6	15	7	13	17	10	11	19	12	23	6	6	13	12	8	13	14	9	10	12	28	10	28	14	14	4	11	10	11	14	11	11	9	5	16	9	13	22	8	12	14	5	6	20	11	36	6
1	26404503	26404903	24	16	12	24	15	14	22	17	20	15	17	11	24	6	17	9	22	13	6	23	6	13	36	18	9	19	17	13	14	21	13	13	6	20	9	20	32	11	23	10	13	4	12	22	25	4	19
1	26472027	26472427	14	19	18	16	25	14	21	18	18	30	24	20	28	25	22	21	20	17	12	14	17	12	29	20	27	9	28	18	9	22	23	26	7	11	12	21	16	24	19	19	17	15	15	19	20	10	22
1	26472621	26473021	11	17	15	11	35	14	22	15	18	39	11	7	20	15	22	10	11	10	8	13	26	5	18	32	29	3	17	10	12	23	13	20	7	9	12	6	15	16	9	16	17	27	23	17	14	23	14
1	26501439	26501839	14	10	8	9	20	15	14	7	17	14	16	9	13	10	5	9	27	19	17	17	2	12	14	15	9	8	11	17	5	18	10	12	7	7	6	7	6	12	4	13	8	8	11	15	6	11	19
1	26529825	26530225	8	25	7	12	15	14	26	17	18	25	13	7	25	12	14	33	19	12	10	12	23	8	17	20	21	4	18	16	2	16	13	22	7	9	23	11	8	24	6	13	15	28	15	22	20	20	16
1	26537003	26537403	6	7	7	10	16	4	5	4	17	14	11	8	8	6	15	8	9	8	13	21	5	14	14	14	5	6	8	3	11	10	5	5	4	3	9	16	8	13	14	13	14	5	9	10	12	3	6
1	26584106	26584506	5	3	13	14	11	8	4	9	10	10	9	4	4	5	10	15	7	8	6	7	8	14	16	5	10	10	12	13	9	1	9	9	5	22	11	8	4	11	10	8	10	10	4	10	8	3	10
1	26608880	26609280	10	5	11	9	7	12	6	11	4	6	9	11	6	13	7	11	11	6	5	7	5	5	3	7	9	8	12	11	3	6	2	6	23	8	5	5	3	5	7	5	12	9	6	15	9	2	5
1	26620720	26621120	21	25	21	22	26	22	28	21	25	30	22	29	22	27	24	34	21	36	23	14	18	16	30	26	31	13	32	20	7	14	21	29	19	20	19	19	26	17	31	16	27	18	25	28	21	27	32
1	26693018	26693418	14	21	20	18	11	26	18	26	17	17	13	12	21	10	12	32	16	24	15	17	3	17	30	14	41	12	18	15	6	20	15	14	9	19	16	22	15	25	20	17	25	23	19	20	20	14	14
1	26695335	26695735	23	39	26	26	35	37	34	31	27	60	19	14	29	34	26	37	28	42	23	35	23	11	31	30	41	13	34	30	19	23	54	20	8	11	18	21	21	23	23	22	31	20	22	21	36	24	28
1	26696135	26696535	15	9	19	4	11	6	8	10	8	18	11	4	8	8	15	8	18	10	6	7	8	6	14	14	13	1	10	4	4	12	10	15	4	8	7	3	10	10	8	7	12	11	16	14	12	23	9
1	26696896	26697296	10	28	14	16	26	18	8	20	27	62	8	19	14	18	13	17	17	15	8	13	23	9	41	21	26	7	19	16	6	11	15	14	9	7	12	9	14	13	17	10	17	20	13	25	18	22	16
1	26787754	26788154	10	18	13	15	15	17	12	7	30	52	15	12	15	13	17	18	15	22	9	9	24	8	53	23	27	3	18	18	6	11	12	18	2	5	22	21	28	19	7	18	13	14	28	16	11	21	17
1	26803375	26803775	1	5	5	3	6	1	1	3	2	5	3	2	1	1	3	3	1	4	1	3	2	1	3	2	3	1	2	2	3	3	1	4	3	8	2	2	1	1	1	3	1	4	1	3	4	8	3
1	26818307	26818707	1	1	1	1	1	1	1	1	1	1	1	1	1	1	1	1	1	1	1	1	1	1	1	1	1	1	2	1	1	1	1	1	1	1	1	1	1	1	1	2	1	1	1	1	1	1	1
1	26838628	26839028	4	17	14	15	12	12	13	12	19	7	11	10	7	8	10	9	15	6	11	19	8	12	27	8	21	20	11	13	8	9	10	9	5	5	18	18	13	16	11	33	14	5	8	6	19	5	13
1	26864596	26864996	10	27	21	21	36	12	27	28	37	28	25	14	19	19	27	15	12	17	17	21	21	15	26	20	20	13	21	28	13	19	16	24	10	9	22	10	20	17	11	20	18	30	13	11	21	14	8
1	26914039	26914439	21	20	20	43	39	13	13	25	64	22	25	25	30	27	51	8	56	35	41	40	4	15	37	32	17	17	30	28	19	33	22	24	11	45	36	52	59	23	31	38	18	8	16	39	58	4	26
1	26948098	26948498	19	14	21	39	12	9	15	23	25	21	42	17	21	12	20	6	48	24	22	25	5	17	15	21	12	23	12	18	14	8	4	11	11	23	15	26	33	20	27	32	21	5	23	28	21	4	18
1	26993707	26994107	9	13	18	12	34	13	19	22	20	48	19	15	17	13	12	23	14	21	11	17	21	7	24	18	21	7	31	17	9	10	13	23	5	11	12	25	18	17	11	18	13	19	16	19	15	16	20
1	27031209	27031609	7	11	29	21	24	19	10	17	28	29	21	8	16	15	12	27	10	14	12	12	9	8	18	22	14	18	8	12	19	16	10	10	18	12	19	27	12	16	11	7	15	17	11	11	14	7	7
1	27070307	27070707	15	17	17	13	16	6	5	14	14	19	16	10	12	4	12	17	13	16	9	14	4	11	11	9	13	4	11	20	11	10	12	7	7	6	3	10	12	11	17	6	28	14	15	9	18	3	7
1	27099422	27099822	6	14	14	15	15	10	15	22	15	14	8	15	12	12	17	14	6	12	3	9	10	14	19	21	19	10	29	23	20	8	12	9	4	11	8	10	8	8	8	8	20	16	14	13	11	11	11
1	27144447	27144847	14	12	14	13	13	16	11	27	14	20	12	11	14	6	12	13	13	29	2	23	12	16	17	21	15	12	15	6	10	9	11	9	7	16	11	5	12	8	9	8	12	9	28	10	7	5	12
1	27288834	27289234	1	1	1	1	1	1	1	1	1	1	1	1	1	1	1	1	1	1	1	1	1	1	1	1	1	1	1	1	1	1	1	1	1	1	1	1	1	1	1	1	1	1	1	1	2	1	1
1	27321951	27322351	18	21	14	24	19	24	15	18	17	56	18	35	18	37	25	17	40	22	22	21	33	14	33	24	45	4	27	15	16	19	11	22	10	12	24	19	10	24	11	11	36	15	27	45	26	39	26
1	27349507	27349907	12	24	16	13	23	15	16	29	21	24	22	11	16	14	18	13	15	16	13	18	16	12	16	19	28	7	28	11	8	16	7	15	3	6	10	13	19	24	9	16	10	27	21	24	14	29	7
1	27391204	27391604	2	20	10	13	19	9	7	12	15	20	11	13	11	10	11	13	18	9	6	8	5	4	10	11	15	3	16	15	7	10	11	14	9	5	12	8	12	10	7	10	9	10	6	8	12	7	6
1	27428478	27428878	8	11	3	15	8	6	6	9	13	11	8	5	11	2	13	13	10	9	3	9	2	3	6	7	16	3	4	3	13	8	8	9	3	5	5	8	7	13	12	7	7	19	8	15	4	3	5
1	27527987	27528387	21	32	35	26	25	24	31	30	63	40	23	19	17	16	22	15	26	17	23	14	27	11	39	31	41	4	34	33	4	17	23	25	6	15	20	24	28	15	14	20	26	33	28	28	16	16	29
1	27541945	27542345	43	41	44	98	52	35	33	62	102	56	65	41	52	43	54	11	123	42	65	58	24	74	102	49	28	48	51	52	33	36	33	39	19	153	75	89	110	51	67	57	38	6	15	37	58	13	52
1	27557949	27558349	23	18	41	48	30	11	10	28	54	30	52	17	20	30	29	8	78	26	35	68	1	24	42	16	22	23	30	30	24	28	11	24	8	36	38	64	48	40	25	29	12	10	16	31	55	17	34
1	27563481	27563881	12	15	11	19	21	4	4	15	25	6	13	14	18	13	17	5	12	12	15	13	3	12	24	14	6	15	13	12	8	7	3	6	7	13	13	22	15	17	10	14	7	6	13	14	27	4	14
1	27600456	27600856	4	6	15	9	12	9	6	9	18	9	14	9	15	5	7	11	9	11	7	11	9	6	10	14	6	12	16	10	11	9	6	13	4	8	12	5	8	26	7	9	9	8	7	10	11	1	5
1	27601672	27602072	13	14	13	12	33	13	15	27	22	28	16	14	7	18	15	10	15	20	10	21	11	12	13	12	14	13	11	22	8	13	12	14	4	14	16	9	33	26	10	8	14	11	16	15	12	17	5
1	27603113	27603819	29	27	19	30	41	25	24	14	30	40	25	23	19	23	20	22	16	39	17	21	16	12	35	26	26	9	26	28	12	36	32	36	20	12	25	10	18	22	15	20	27	14	33	31	37	24	16
1	27603853	27604253	13	30	19	15	22	12	17	29	18	52	18	17	12	26	17	20	13	15	6	16	26	6	29	25	20	7	16	19	33	20	11	14	14	13	17	11	13	19	8	13	17	16	26	23	18	17	20
1	27644987	27645387	4	8	8	8	9	4	2	11	13	8	11	12	9	7	8	4	14	3	15	10	4	15	17	13	7	3	14	8	6	5	2	4	2	3	19	11	23	7	11	6	4	1	5	4	14	2	3
1	27659836	27660236	7	20	9	8	10	10	8	8	8	25	8	13	11	6	5	18	8	28	4	9	14	9	26	16	15	3	14	13	2	13	4	14	1	6	7	11	10	7	3	5	16	10	18	16	16	14	20
1	27726286	27726686	10	27	17	20	18	13	21	10	9	31	16	10	10	20	15	13	16	10	19	11	22	7	18	13	17	3	33	7	6	11	11	17	3	11	14	9	7	15	6	3	8	16	18	12	14	33	24
1	27744564	27744964	5	9	2	11	6	6	3	6	7	9	4	4	12	16	7	8	15	3	13	7	5	3	8	3	3	14	6	10	5	4	5	3	3	9	11	8	8	9	14	10	12	8	7	9	13	6	6
1	28068644	28069044	6	10	7	8	6	9	8	17	6	4	11	7	8	5	3	4	14	3	13	6	1	6	8	4	1	5	3	6	6	6	4	6	3	7	19	10	12	11	16	7	5	1	2	5	13	1	7
1	28163356	28163756	2	10	10	11	11	4	5	6	10	5	7	10	10	2	12	3	11	9	16	11	1	7	12	7	7	6	13	8	6	7	12	11	5	8	16	21	17	19	7	7	4	2	4	5	6	7	1
1	28259848	28260248	6	16	11	12	18	8	8	10	12	21	21	12	22	14	12	9	10	15	5	4	17	2	14	9	18	3	13	8	10	12	15	16	4	6	7	10	5	6	11	11	8	14	11	26	12	17	15
1	28314012	28314412	14	12	31	37	28	15	21	29	31	16	26	21	29	22	32	10	30	22	25	32	9	14	70	23	28	21	23	36	14	13	18	14	10	32	21	54	33	23	25	28	19	6	17	14	24	10	19
1	28329460	28329860	8	8	18	9	16	10	8	10	6	10	11	5	11	7	10	14	7	8	18	7	5	13	26	10	6	7	8	16	11	5	9	13	1	12	10	20	15	13	6	15	7	10	12	10	17	8	9
1	28369551	28369951	11	23	16	15	9	16	23	14	12	28	16	4	13	13	31	15	21	11	10	13	19	10	18	14	11	9	7	20	10	12	13	12	8	8	13	13	10	31	6	16	14	16	12	23	11	10	20
1	28520172	28520572	14	27	45	65	69	26	20	37	89	39	62	30	56	56	49	13	64	27	45	54	6	38	81	36	23	19	31	67	29	45	32	30	11	49	40	90	69	44	46	125	40	12	25	30	77	4	49
1	28526922	28527322	13	17	14	31	22	23	39	22	42	40	18	18	20	18	18	8	25	24	16	48	15	19	29	18	14	14	16	20	15	21	10	14	10	38	24	31	23	24	28	22	25	8	17	21	28	7	23
1	28552734	28553134	15	15	15	13	24	29	30	12	11	21	10	10	19	28	13	11	15	26	9	19	24	10	18	25	22	7	9	20	12	15	9	36	7	20	11	11	13	6	10	10	9	7	24	13	22	14	22
1	28737035	28737435	18	39	13	24	28	14	15	18	21	48	15	31	14	18	19	19	19	16	17	19	23	14	25	28	25	3	16	24	8	16	24	39	9	14	18	18	23	18	10	17	19	14	25	34	20	24	28
1	28775214	28775614	15	14	16	11	16	17	24	13	14	31	8	17	12	19	18	23	14	19	10	17	11	7	19	54	23	13	26	12	13	12	13	19	5	6	20	8	24	17	16	5	12	12	16	19	18	19	15
1	28796815	28797215	8	14	15	31	16	20	11	12	17	14	19	15	11	15	6	15	14	19	6	28	5	8	17	21	22	11	13	13	7	16	8	19	12	13	16	13	14	16	24	5	15	20	9	14	11	4	11
1	28887490	28887890	3	10	6	14	17	15	10	14	13	20	11	9	10	13	9	15	14	19	12	11	9	8	15	7	9	6	20	8	3	4	9	8	2	2	7	9	3	7	5	4	7	8	10	9	12	8	8
1	28914643	28915380	15	22	22	14	20	21	12	23	20	40	18	19	25	14	24	20	19	24	15	14	28	19	19	23	20	5	20	22	14	23	24	22	1	17	17	16	21	27	12	17	45	25	21	23	11	27	15
1	29105910	29106310	13	6	11	20	7	15	8	19	22	14	7	8	11	7	11	7	18	13	8	10	7	8	23	14	17	12	9	9	10	14	9	9	11	16	15	17	24	13	17	24	14	5	10	17	12	3	16
1	29181371	29181771	12	20	12	32	17	18	36	22	27	39	17	13	29	10	18	18	20	23	16	19	28	10	37	24	28	4	13	15	13	18	19	19	20	15	18	15	9	15	23	14	16	18	17	27	12	51	16
1	29227552	29227952	8	27	27	22	14	17	13	10	19	27	30	22	36	13	14	7	35	13	15	20	5	11	26	10	11	10	17	20	23	26	16	27	25	25	18	20	17	26	19	22	16	5	18	31	29	7	26
1	29237781	29238181	16	19	19	14	23	5	14	23	21	36	15	8	7	11	13	10	16	17	13	10	29	11	17	14	22	1	22	13	6	8	22	10	1	6	12	13	12	33	2	19	7	13	8	13	13	30	5
1	29258660	29259060	4	7	8	11	15	6	5	9	8	5	6	2	5	2	7	7	6	4	8	9	8	7	9	14	15	6	3	6	2	5	3	6	1	14	6	23	12	4	7	8	5	4	3	5	11	6	4
1	29344079	29344479	4	4	12	9	16	7	7	5	5	8	9	9	7	4	6	5	13	10	6	7	5	9	12	16	7	1	7	12	8	12	4	11	4	3	6	7	6	4	6	16	4	10	2	17	8	7	1
1	29550552	29550952	4	10	10	13	13	4	10	13	14	7	15	7	11	10	10	6	17	9	10	12	2	10	17	16	4	2	7	12	4	9	8	7	3	4	16	11	13	9	5	22	8	2	7	6	17	3	8
1	29723387	29723787	8	6	4	3	7	3	5	3	12	2	9	2	1	3	4	6	3	5	1	5	5	5	4	2	5	2	6	4	1	2	1	2	1	2	7	6	3	6	4	7	8	7	5	9	4	3	1
1	30302764	30303515	26	29	51	47	55	18	8	69	46	13	38	33	29	25	51	7	52	32	49	62	4	50	60	35	21	32	36	33	19	22	39	25	13	45	60	74	43	36	60	53	43	3	12	26	79	6	66
1	30332924	30333324	8	8	14	11	6	4	5	8	6	2	6	5	10	13	7	8	10	10	12	7	5	8	11	12	6	7	6	11	4	15	8	4	3	7	14	9	13	12	12	8	4	7	5	6	14	2	6
1	30345525	30345925	32	33	20	46	36	32	18	40	63	28	27	32	35	27	41	20	52	53	32	58	4	36	55	46	18	65	40	43	13	26	30	20	31	44	42	51	77	19	77	29	34	11	23	18	30	6	17
1	30382710	30383110	25	31	47	70	28	53	31	51	43	26	29	41	22	33	27	3	55	25	54	65	5	58	62	37	36	51	54	40	26	32	28	28	25	42	38	46	77	47	69	59	41	4	30	25	58	4	32
1	30398148	30398548	2	5	11	10	11	4	3	11	9	9	7	5	4	1	2	6	9	4	16	8	1	5	11	6	4	3	5	15	1	1	14	5	4	4	9	7	10	7	8	5	5	1	1	1	20	1	7
1	30461670	30462070	32	42	49	95	55	33	25	91	80	32	67	47	50	50	65	7	171	58	89	82	9	57	105	52	39	42	58	46	23	29	56	23	24	49	127	104	93	52	96	90	40	6	34	24	120	7	53
1	30467176	30467576	1	9	6	5	2	5	3	6	6	7	5	4	5	6	6	5	6	5	6	5	4	2	15	3	1	6	8	8	1	3	6	4	1	3	4	11	7	4	4	8	3	6	10	4	5	2	2
1	30522058	30522458	3	5	10	11	7	10	4	9	11	14	7	8	5	5	5	11	9	8	2	7	1	4	4	7	15	7	11	11	3	6	9	7	5	6	19	12	11	12	5	7	7	10	4	7	10	2	6
1	30655232	30655632	3	7	11	6	8	5	6	4	8	10	4	3	4	6	3	7	4	7	4	1	8	4	3	4	2	1	3	2	1	1	4	4	1	1	7	4	4	4	2	5	2	6	9	9	6	7	3
1	30698030	30698430	13	18	13	10	10	14	12	13	25	13	13	13	16	10	18	20	13	20	13	11	5	14	18	12	21	9	26	17	22	13	14	17	10	8	14	8	14	19	11	20	14	22	8	10	10	6	9
1	30737860	30738260	11	9	14	13	16	10	13	13	12	13	9	10	7	12	5	7	16	8	3	6	2	8	14	8	3	14	14	14	6	7	6	9	4	5	5	6	12	11	5	10	9	19	10	10	9	3	7
1	30815634	30816034	12	18	15	23	19	6	6	17	21	6	24	11	13	11	14	4	26	6	37	20	4	17	24	22	4	11	13	9	9	11	6	11	9	14	17	26	24	5	14	15	7	1	7	9	23	1	19
1	30824108	30824508	13	28	15	14	20	14	21	20	34	24	23	15	28	16	33	16	17	18	19	16	11	8	16	23	24	9	29	19	16	19	18	20	14	23	14	22	19	21	19	10	16	25	21	45	24	13	16
1	30908810	30909210	17	12	9	11	16	12	17	9	19	16	17	7	15	6	18	12	4	15	13	8	11	10	14	20	15	3	15	10	3	6	14	12	4	9	13	7	10	24	7	11	12	11	18	12	12	11	12
1	31186559	31186959	39	31	52	64	36	36	42	67	51	37	80	37	38	37	42	16	71	45	72	60	5	42	90	70	46	37	48	60	33	32	47	31	28	44	75	175	103	78	72	66	61	12	31	32	61	4	55
1	31196659	31197059	10	3	22	13	20	6	3	16	7	2	8	8	13	7	9	5	22	9	16	16	3	5	15	10	11	6	5	11	3	11	7	4	5	5	19	21	12	9	7	9	4	2	4	2	14	1	12
1	31229484	31229884	2	13	9	17	11	8	3	12	12	7	8	10	13	6	12	12	15	9	10	14	4	4	16	16	8	6	3	14	12	9	6	9	3	10	11	13	7	5	15	7	11	4	11	6	11	6	5
1	31258683	31259083	12	18	10	32	19	15	11	48	23	14	28	15	23	12	24	5	36	31	25	34	4	33	41	35	14	19	56	23	17	12	20	14	10	31	46	55	55	27	31	40	31	5	12	12	41	2	17
1	31269551	31269951	13	6	7	10	5	12	6	10	4	6	7	7	15	5	9	1	11	8	4	37	1	17	23	7	8	11	11	11	3	6	11	6	23	12	7	14	7	4	11	3	5	3	9	5	11	1	13
1	31368773	31369173	16	19	17	21	21	12	13	14	19	7	21	14	16	16	17	7	31	16	47	32	4	18	33	13	13	18	24	27	3	13	17	8	14	23	38	33	46	30	19	26	17	3	13	9	54	2	18
1	31413148	31413548	3	15	10	15	12	14	14	13	15	27	18	10	12	19	16	12	12	19	13	15	12	6	24	8	31	3	12	11	5	11	9	11	3	8	18	10	7	13	14	10	13	11	14	18	22	15	8
1	31431760	31432160	10	19	9	9	18	15	12	33	21	17	18	10	6	11	11	19	8	10	16	21	13	10	10	8	14	12	18	17	15	3	10	18	5	16	20	5	37	18	15	17	11	6	10	20	20	7	11
1	31471545	31471945	10	9	10	31	17	10	16	13	10	13	14	7	10	4	20	4	36	7	17	18	3	11	13	16	16	12	16	5	8	10	8	4	3	7	14	24	28	9	7	8	5	2	10	6	12	1	7
1	31501519	31501919	11	2	23	16	11	8	10	9	14	9	11	11	8	7	17	18	17	10	16	11	5	12	10	7	9	7	9	14	11	4	12	7	1	18	13	29	13	5	13	22	7	14	5	9	17	8	6
1	31549624	31550024	13	14	11	8	14	9	14	9	17	12	16	11	10	8	8	7	14	11	18	6	3	6	21	14	13	4	14	27	12	10	7	12	13	4	10	7	11	10	14	11	19	24	10	20	14	2	13
1	31562902	31563302	9	21	11	24	15	8	6	20	51	12	19	14	21	23	13	3	41	14	27	14	7	21	19	21	11	25	10	31	7	16	10	12	8	34	21	35	31	20	21	19	7	4	13	18	21	1	13
1	31584010	31584644	16	30	14	24	27	7	9	18	27	27	20	8	16	10	8	8	17	21	15	40	9	10	18	16	14	11	13	11	10	12	12	16	11	12	21	19	18	18	13	11	14	13	13	18	12	9	14
1	31688756	31689156	7	16	10	9	6	5	4	3	6	2	7	8	15	6	8	10	4	9	5	9	3	2	5	15	7	12	12	10	5	4	6	6	4	4	9	5	3	9	3	8	6	11	7	10	11	1	11
1	31691944	31692344	6	10	7	9	9	7	8	8	16	16	12	12	16	13	7	9	15	18	9	12	11	9	11	7	12	8	15	13	5	3	9	9	6	6	7	6	9	11	7	8	8	15	9	13	8	6	6
1	31707734	31708134	6	6	7	5	19	12	4	7	9	7	8	6	9	11	4	12	6	12	8	9	3	7	6	4	4	9	4	14	3	7	10	6	9	5	5	9	10	7	7	7	5	15	7	8	8	3	3
1	31736671	31737071	12	8	12	14	23	7	3	6	9	17	8	8	9	8	7	14	10	17	14	7	2	8	16	11	4	3	7	6	4	5	8	11	2	2	11	10	9	16	9	6	7	5	7	8	14	13	8
1	31769475	31769875	18	19	19	21	9	13	10	25	19	17	15	23	17	12	5	2	20	8	10	19	4	11	13	15	12	13	12	13	21	20	15	14	2	16	14	27	27	23	17	15	7	6	20	8	11	5	9
1	31788321	31788721	6	20	14	10	15	18	22	18	15	34	9	22	15	12	12	12	9	18	7	11	12	19	13	19	13	9	17	11	15	15	3	14	16	10	17	9	15	10	12	9	10	6	24	16	22	12	19
1	31830696	31831096	18	42	49	43	41	20	15	30	24	18	29	34	22	20	35	10	62	32	51	52	2	52	55	21	16	14	22	23	19	21	22	12	19	21	53	60	54	20	38	58	14	11	16	16	79	3	59
1	31842871	31843271	76	104	111	173	81	64	40	119	113	43	81	57	65	90	115	11	178	72	129	137	8	105	151	91	59	61	147	104	58	61	67	36	42	67	131	114	166	73	94	133	71	9	53	58	134	8	94
1	31855056	31855456	10	7	7	27	10	7	7	20	19	16	8	13	16	18	20	5	12	14	17	16	4	22	24	8	14	11	19	11	13	13	10	5	8	14	25	13	17	11	38	15	13	7	8	6	19	1	6
1	31880134	31880534	26	35	38	74	29	39	22	47	60	22	33	21	49	20	35	6	74	28	76	62	9	39	72	24	13	28	32	31	13	18	18	26	17	25	82	57	60	49	72	77	33	5	14	21	41	1	31
1	31932369	31932769	8	19	12	24	13	15	12	11	9	16	7	8	22	8	12	8	40	22	11	11	5	9	21	12	16	21	26	12	7	12	15	13	8	16	9	15	19	7	12	11	10	4	13	11	11	3	10
1	32014013	32014413	14	27	26	15	29	20	16	19	34	40	42	13	19	12	20	15	15	19	12	12	14	9	27	20	26	8	19	23	7	23	26	29	3	13	22	20	19	18	15	12	15	11	21	30	15	21	10
1	32072677	32073077	15	25	20	11	21	21	22	19	21	39	29	17	27	27	18	17	16	19	22	16	24	7	39	30	27	2	17	20	18	27	4	20	7	19	13	44	18	26	11	14	24	8	18	24	13	29	14
1	32107928	32108328	4	11	17	13	10	11	10	9	14	18	10	6	12	8	10	6	13	9	10	17	13	19	19	11	15	8	11	14	10	17	11	8	15	13	8	10	11	14	11	11	17	14	18	21	5	1	8
1	32179770	32180170	12	20	18	16	17	19	28	24	24	45	36	12	19	18	44	25	30	30	14	19	28	19	19	33	20	8	11	36	9	15	10	14	5	12	20	14	18	34	12	17	14	18	24	27	13	18	26
1	32205552	32205952	12	19	16	18	28	19	11	17	20	23	18	14	20	17	32	20	11	19	11	15	22	15	35	21	25	11	25	21	16	10	15	21	6	16	20	23	24	26	12	19	15	17	22	16	24	10	26
1	32234794	32235194	9	7	15	16	14	8	14	9	14	12	14	17	12	10	10	19	15	15	9	23	5	8	12	9	14	5	11	12	4	20	9	12	7	7	12	17	19	19	17	15	13	14	11	9	15	6	14
1	32241408	32241808	13	15	18	13	11	19	15	21	14	15	10	17	15	16	20	16	9	9	12	21	15	14	12	21	15	10	15	17	5	13	10	27	10	7	12	8	14	14	13	7	12	17	17	10	23	10	5
1	32290512	32290912	12	4	10	14	8	21	7	10	9	14	15	12	6	11	9	20	13	10	4	11	5	5	5	4	12	15	12	16	10	9	21	9	5	6	6	10	10	11	9	14	12	10	8	15	14	5	18
1	32292131	32292531	13	13	12	11	21	15	11	15	5	23	13	22	16	21	13	20	13	16	13	15	11	11	19	30	25	9	14	16	6	17	16	13	4	15	18	9	24	16	13	16	11	9	10	21	17	13	22
1	32332794	32333194	15	25	30	71	34	30	12	33	30	12	38	21	23	31	26	9	49	24	50	46	7	20	93	50	22	22	29	28	14	30	27	20	15	28	35	34	93	28	44	43	25	2	13	30	60	3	29
1	32336119	32336519	11	26	13	23	24	23	13	24	24	42	21	18	10	15	16	22	11	17	23	15	29	8	33	24	20	5	22	13	21	18	10	28	4	11	12	10	11	13	15	11	17	15	26	31	9	25	21
1	32351873	32352273	16	23	24	29	28	30	18	22	26	48	32	33	25	18	46	40	19	20	12	18	28	18	28	41	28	8	33	23	20	19	34	19	18	13	18	13	25	22	28	13	45	39	32	38	22	27	25
1	32361727	32362127	24	23	20	34	36	20	25	44	45	62	35	22	38	17	30	25	23	18	24	18	66	16	30	32	22	11	25	21	13	18	22	16	14	11	25	21	22	34	21	23	33	24	22	20	22	35	25
1	32539424	32539824	13	23	7	16	14	9	20	23	22	21	8	13	13	13	18	19	13	20	10	5	13	13	27	18	11	2	21	11	7	9	11	7	5	16	11	16	17	18	10	16	14	12	11	15	15	37	11
1	32612107	32612507	11	9	16	15	24	8	20	21	21	19	19	19	22	18	17	16	18	17	10	8	12	12	18	13	21	13	18	13	17	13	13	25	5	10	18	15	14	19	16	15	16	15	15	24	9	8	11
1	32741976	32742376	11	16	15	11	18	11	10	18	14	22	19	16	14	13	8	10	12	9	17	12	9	8	20	7	25	5	20	16	6	9	9	18	3	5	12	12	4	17	9	8	19	15	8	13	16	13	10
1	32753753	32754153	12	22	20	15	36	15	27	17	21	31	15	18	16	15	22	16	13	27	19	19	30	11	22	32	35	5	16	17	8	16	16	31	4	8	15	24	19	30	25	16	19	31	19	22	19	38	17
1	32817042	32817755	14	33	21	23	45	31	36	25	39	38	25	14	39	25	27	23	64	31	33	27	30	20	45	36	37	10	22	30	13	52	27	38	6	23	21	14	36	33	19	28	22	20	28	47	33	41	24
1	32817857	32818257	7	23	8	15	18	11	20	14	15	32	21	12	19	20	14	30	23	22	15	14	9	13	28	24	25	6	13	20	9	22	11	23	7	15	14	7	24	20	12	13	13	22	26	19	12	15	25
1	32870649	32871049	11	17	12	8	11	7	7	12	33	30	14	8	5	5	7	6	8	10	9	9	11	8	14	10	8	3	7	11	3	10	7	9	2	6	9	9	10	18	4	10	7	9	5	11	15	17	12
1	32963795	32964195	12	16	17	17	31	13	17	33	29	24	10	12	12	10	12	13	21	16	10	16	21	15	25	25	7	5	17	19	7	13	16	9	3	23	11	11	11	16	16	12	15	16	12	10	17	13	23
1	32964649	32965049	32	21	11	14	13	20	14	27	18	26	13	17	12	22	8	9	13	16	7	11	21	8	24	21	8	4	19	14	12	18	12	17	12	17	16	16	18	20	10	9	8	11	15	19	16	20	17
1	32974698	32975098	1	2	1	1	1	1	1	1	2	2	1	1	1	1	1	1	1	1	1	2	2	1	1	1	1	2	1	1	1	1	1	1	1	1	2	1	1	2	1	1	1	1	1	1	1	2	2
1	33005773	33006173	14	12	7	32	14	17	18	16	28	24	17	17	21	14	9	6	13	16	18	26	8	22	21	15	33	27	21	15	17	14	18	16	12	26	18	28	24	17	30	12	24	4	21	15	8	2	8
1	33052299	33052699	1	1	2	1	1	1	1	2	1	1	1	1	1	1	2	1	1	4	1	1	1	1	1	1	1	1	1	1	1	1	2	1	1	1	1	1	1	1	1	1	1	1	1	1	1	2	3
1	33080801	33081201	9	10	8	8	14	14	14	19	12	16	6	14	13	22	6	8	27	30	10	16	15	10	9	12	16	10	20	14	10	11	15	23	11	10	13	14	13	11	9	7	15	9	19	24	11	9	16
1	33132047	33132447	6	14	5	10	7	6	10	5	10	13	9	5	10	10	5	10	10	9	4	7	1	5	10	8	7	9	11	8	2	2	7	5	9	3	6	5	4	16	17	7	9	26	10	13	1	2	3
1	33178432	33178832	7	8	6	8	5	7	6	7	14	14	8	7	6	6	13	1	8	12	6	14	8	3	19	7	6	6	8	5	3	7	2	8	10	8	21	16	18	4	3	11	2	1	3	5	13	4	5
1	33181769	33182169	11	24	8	9	18	9	24	13	9	24	11	8	6	15	16	11	12	14	9	8	4	9	17	20	13	3	9	9	8	8	18	16	7	10	16	11	8	13	6	13	10	13	8	22	15	19	9
1	33255902	33256302	5	17	16	14	14	11	8	15	13	38	9	7	15	7	16	14	17	10	22	9	19	10	14	14	17	3	24	10	4	7	11	9	4	7	10	13	11	7	7	19	13	25	14	12	10	13	17
1	33349805	33350205	9	26	7	11	21	6	33	11	19	29	12	7	5	16	9	11	18	10	8	8	11	10	31	13	26	11	10	10	11	8	6	23	1	9	6	11	13	9	9	21	13	19	19	30	10	19	20
1	33372696	33373096	11	16	7	13	22	9	13	11	15	11	22	7	9	7	17	7	12	14	17	13	10	8	10	10	20	9	10	11	12	4	6	9	8	12	6	6	7	11	10	7	12	23	7	7	9	13	5
1	33430389	33430789	25	28	15	13	20	13	16	25	39	40	16	13	17	17	25	20	13	40	18	20	20	11	19	16	35	9	22	16	11	16	21	24	9	14	16	28	24	17	18	25	16	31	19	29	41	16	20
1	33660434	33660834	18	25	27	34	25	11	8	28	18	8	37	24	28	21	31	8	46	21	38	44	1	36	43	38	25	19	19	14	12	9	23	10	7	28	32	33	39	24	25	72	19	2	14	19	60	7	20
1	33944094	33944494	22	10	15	23	25	16	9	21	15	14	22	24	17	12	14	8	22	26	22	23	3	32	23	19	17	16	23	20	19	17	23	13	14	17	12	43	25	25	22	15	23	13	15	24	19	2	10
1	33946771	33947171	4	14	9	18	5	4	4	14	7	8	6	5	6	7	11	3	17	4	17	9	1	6	12	5	5	8	10	13	4	4	3	8	3	7	14	9	17	7	10	12	11	3	2	8	8	1	6
1	34427694	34428094	3	4	5	6	7	5	5	11	8	10	6	9	8	6	6	19	7	5	8	8	5	8	5	7	11	5	8	11	2	5	8	3	5	3	2	4	8	5	8	2	10	17	4	2	10	1	7
1	34787540	34787940	9	19	17	26	20	19	15	29	14	14	24	17	11	12	20	7	23	19	16	26	9	23	28	35	24	18	35	22	12	14	16	12	12	11	27	32	19	23	19	29	20	10	19	14	49	8	9
1	34824936	34825336	3	12	21	23	7	11	11	15	16	12	21	13	15	12	25	6	19	22	15	39	5	10	19	20	15	12	18	15	13	12	17	12	25	12	16	14	16	11	10	22	8	6	12	13	21	6	12
1	34825624	34826024	89	106	136	184	121	54	57	145	152	146	111	76	93	109	149	29	206	113	242	220	14	99	215	107	84	82	132	143	50	86	110	85	41	110	197	192	221	139	131	207	110	21	71	78	340	16	134
1	34832130	34832530	1	9	9	7	6	6	6	19	7	4	6	17	5	7	7	2	20	9	9	9	1	8	15	8	17	2	15	9	5	4	6	3	6	5	9	7	10	6	11	13	8	1	3	8	18	1	6
1	34843307	34843707	10	13	13	24	14	25	14	28	21	10	38	19	14	20	31	3	52	18	26	33	3	22	44	15	17	13	31	27	8	18	24	11	9	8	28	23	37	27	21	32	15	6	12	18	41	2	17
1	34845403	34845803	6	9	2	28	18	11	7	9	9	10	9	6	9	8	8	7	18	9	7	8	8	3	12	4	9	5	26	7	3	8	9	12	4	6	9	16	8	12	5	12	4	8	6	7	14	4	4
1	34934020	34934420	7	6	21	14	6	11	8	8	12	5	10	15	7	10	12	4	26	13	15	14	7	15	14	10	12	13	20	8	9	10	9	6	8	15	11	12	12	7	13	23	6	3	12	11	15	1	13
1	35160081	35160481	10	8	9	8	11	7	8	9	15	3	9	14	8	11	7	14	14	6	7	9	4	6	6	5	14	6	12	17	7	10	4	4	14	6	5	8	6	9	7	8	6	7	15	10	8	4	4
1	35192517	35192917	7	19	19	13	18	15	15	8	23	22	20	11	15	12	8	15	18	14	13	8	22	12	35	17	14	6	13	16	7	9	6	18	3	11	18	8	13	14	13	13	12	16	12	21	12	14	12
1	35268659	35269059	13	12	18	24	23	23	18	19	22	27	36	9	17	16	26	18	40	24	20	39	28	11	43	30	23	13	25	19	17	18	20	16	8	35	17	32	50	28	12	16	17	15	20	25	26	59	33
1	35454735	35455135	12	9	17	12	5	7	5	11	9	12	7	11	16	9	13	15	9	11	12	8	6	5	12	8	5	16	12	14	11	11	10	3	5	10	9	11	9	7	9	7	13	10	4	6	15	1	7
1	35558306	35558706	5	13	16	7	9	11	14	13	19	11	10	21	16	11	9	12	5	18	4	13	9	11	12	10	12	7	13	13	3	9	11	10	4	7	11	12	13	23	17	15	13	13	15	20	16	9	8
1	35558903	35559303	13	13	15	19	29	19	25	20	18	27	21	14	15	12	17	25	11	10	13	16	10	9	16	13	16	12	9	18	6	13	11	16	8	18	15	11	26	22	16	10	11	11	13	21	22	11	19
1	35641371	35641771	14	18	9	19	13	19	10	8	8	14	12	12	13	14	18	9	10	18	9	9	17	8	14	10	18	8	10	6	7	26	14	23	4	11	11	17	14	15	7	7	18	10	19	14	9	7	13
1	35807963	35808363	14	15	10	14	7	11	9	15	9	41	6	9	11	10	11	10	4	8	8	14	5	5	13	13	11	2	17	10	10	14	8	14	3	3	7	10	10	15	6	6	13	9	20	12	16	9	8
1	35899932	35900332	6	11	11	23	14	9	8	12	12	8	11	14	10	18	9	10	19	15	11	13	9	22	12	11	17	15	23	12	20	12	7	7	17	7	24	11	18	10	10	2	6	12	12	10	22	2	7
1	35930810	35931210	7	30	11	7	18	10	16	8	16	36	10	21	12	12	11	19	13	27	8	8	22	12	23	23	20	2	16	13	9	13	4	18	1	10	11	12	14	16	7	12	11	16	14	16	19	15	27
1	36155853	36156253	10	15	22	17	21	24	17	17	23	44	13	16	14	22	20	16	21	16	20	9	34	8	24	15	24	3	27	17	5	11	14	22	1	14	12	9	23	12	12	8	16	13	23	27	17	42	17
1	36204056	36204456	6	10	9	30	8	12	5	20	10	10	19	7	16	8	8	2	22	6	29	19	4	11	22	19	19	7	19	22	13	9	9	10	3	9	24	20	18	10	14	15	14	2	9	10	22	1	16
1	36268921	36269321	1	11	6	16	7	23	19	13	11	7	6	6	10	9	7	4	5	9	8	10	8	6	13	13	9	3	8	12	6	6	6	7	3	12	8	9	10	19	18	8	9	3	8	12	8	3	12
1	36306973	36307373	7	32	13	17	28	19	15	14	15	16	12	16	15	7	12	15	20	16	12	14	29	6	16	14	19	4	10	14	3	5	22	15	7	9	6	9	20	15	8	11	13	8	10	25	13	9	20
1	36323355	36323755	11	14	9	9	17	8	16	12	10	21	24	11	13	12	16	6	5	10	6	7	24	6	9	13	10	4	15	4	8	5	13	9	4	6	6	12	10	6	5	4	9	13	10	16	7	15	9
1	36329712	36330112	8	10	6	18	7	15	5	13	9	6	22	5	10	7	15	4	22	10	23	18	4	4	38	17	6	11	7	8	9	7	11	3	1	6	15	25	22	10	10	19	7	1	4	6	8	1	8
1	36386266	36386666	24	19	35	15	20	22	17	15	17	26	20	13	30	12	14	23	36	22	13	17	15	33	28	31	22	16	26	18	21	13	12	23	16	11	19	20	18	39	20	12	15	18	28	36	14	9	14
1	36408436	36408836	14	19	17	33	20	11	15	18	28	13	17	13	18	5	14	9	30	6	11	27	9	18	21	11	12	24	18	43	9	18	13	11	4	18	15	27	27	27	17	18	8	3	8	20	19	2	20
1	36475849	36476249	5	6	5	7	14	3	6	11	13	11	14	6	7	9	7	20	9	16	4	11	8	11	6	9	13	8	7	5	8	15	7	14	9	4	10	6	5	10	7	7	12	16	9	9	12	5	10
1	36486906	36487306	14	13	15	13	21	12	41	18	22	26	13	10	20	17	6	6	23	17	9	20	11	9	25	32	17	7	12	16	12	18	8	15	15	9	17	24	18	20	21	23	14	6	17	13	17	12	11
1	36593880	36594280	7	11	4	12	9	17	4	5	10	4	14	7	6	4	6	2	14	8	6	12	3	10	6	10	12	7	11	11	7	6	8	9	1	8	13	8	9	14	14	10	1	4	1	3	18	2	5
1	36751485	36751885	24	15	13	20	14	12	11	17	15	20	13	26	13	17	17	11	27	8	10	20	5	12	13	19	12	17	11	8	12	18	19	14	17	16	16	11	14	9	12	18	9	4	25	11	31	5	36
1	37033876	37034276	11	16	18	9	26	14	14	21	27	34	14	9	21	18	14	23	12	11	12	17	13	17	27	30	22	13	13	20	5	12	16	12	8	6	19	12	27	23	18	17	15	10	12	11	14	15	18
1	37034639	37035039	6	11	12	15	21	8	14	11	15	9	3	8	10	9	6	8	4	11	6	14	6	6	17	15	8	2	7	7	2	8	6	6	4	10	6	5	18	17	7	5	9	7	7	8	14	8	14
1	37037584	37037984	6	16	19	27	18	18	8	19	20	20	14	11	18	13	16	37	17	14	14	20	6	12	21	19	13	10	18	19	12	14	14	17	5	11	14	16	18	11	22	8	14	22	11	18	20	11	8
1	37038612	37039012	16	25	30	26	27	21	21	28	30	28	30	27	27	29	47	28	39	34	32	22	9	11	31	46	35	12	28	21	15	31	19	24	32	22	36	29	36	32	25	36	37	18	22	30	38	13	24
1	37081270	37081670	1	1	1	1	1	1	1	2	1	1	1	1	1	1	1	1	1	1	1	1	2	1	1	1	1	1	1	1	1	1	1	1	1	1	1	1	1	1	1	1	1	1	1	1	1	1	1
1	37255463	37255863	6	14	13	21	17	11	20	17	9	17	12	9	9	10	18	13	8	12	6	9	4	10	15	10	24	9	13	12	5	10	11	7	13	5	10	8	13	20	10	6	9	13	9	12	7	7	15
1	37474040	37474767	23	50	33	19	40	17	34	27	18	71	30	25	61	28	29	30	25	29	21	24	40	22	59	26	40	14	23	26	32	33	19	78	9	18	25	20	32	33	21	29	23	29	35	34	36	43	38
1	37495397	37495797	15	11	12	16	15	6	3	7	21	8	7	16	18	4	9	12	25	7	8	15	5	13	20	12	8	16	11	18	10	10	6	8	7	15	15	26	18	19	20	22	10	1	7	4	12	2	8
1	37605209	37605609	7	12	8	11	28	7	7	6	7	6	10	10	8	7	8	8	4	10	5	5	8	7	15	17	19	10	11	9	4	11	6	8	8	4	12	7	10	22	11	3	7	12	7	11	11	8	5
1	37612854	37613254	10	15	13	14	16	14	8	17	13	10	11	8	9	9	15	5	36	16	15	13	2	12	37	18	16	12	12	10	7	21	11	8	8	8	14	10	22	21	13	13	7	2	8	20	13	1	22
1	37634497	37634897	11	13	8	10	14	8	14	13	8	20	12	10	16	9	12	34	10	11	7	16	9	8	12	16	12	2	16	13	3	8	9	13	3	6	13	15	10	19	10	8	9	15	14	9	6	21	9
1	37653938	37654338	6	5	7	19	14	5	8	8	30	12	13	6	6	6	6	9	14	6	8	8	2	16	14	10	5	3	9	5	4	5	6	12	3	5	13	15	11	7	10	11	7	3	8	1	6	3	5
1	37689939	37690339	7	11	11	8	18	8	11	9	12	7	6	6	9	12	8	10	4	6	8	5	9	7	10	12	9	5	6	11	3	14	9	9	3	13	9	5	5	7	4	13	10	11	16	8	8	1	10
1	37691558	37691958	32	22	19	18	20	15	13	20	15	27	22	20	14	15	17	17	16	14	18	10	20	11	18	18	13	3	14	24	7	15	12	9	3	16	13	13	17	11	17	21	16	8	10	16	19	21	29
1	37778638	37779038	8	9	6	9	10	8	4	16	9	7	12	6	16	8	19	14	10	15	11	11	5	5	5	8	13	19	17	13	6	9	11	7	20	8	15	5	18	11	16	9	14	13	10	8	8	6	8
1	37790096	37790496	2	4	2	2	2	5	3	3	4	3	1	3	3	2	4	3	3	3	2	4	3	1	4	2	4	1	1	3	1	2	1	2	3	1	4	3	1	5	2	1	3	2	2	3	4	1	2
1	37793274	37793674	73	78	127	148	112	101	55	170	131	89	126	55	60	99	112	18	139	155	212	202	13	80	268	89	81	40	100	103	40	51	120	44	23	58	168	144	130	128	96	154	106	5	38	63	204	19	190
1	37807887	37808287	20	15	4	12	17	13	19	17	12	33	17	17	18	18	19	25	23	17	13	15	21	6	24	23	25	4	10	15	6	13	26	22	5	10	25	11	14	19	10	14	19	19	36	24	16	21	15
1	37896012	37896412	1	1	1	1	1	1	1	1	1	2	1	1	1	1	1	1	1	1	1	1	1	1	2	1	1	1	1	1	1	1	1	1	1	1	1	1	1	1	1	1	1	2	1	1	1	1	1
1	37931513	37931913	12	9	13	15	15	25	13	14	38	37	23	7	17	11	29	10	22	11	12	14	20	10	18	23	27	9	21	13	7	15	12	7	3	11	34	14	21	16	7	13	16	20	13	14	12	14	10
1	38005149	38005549	3	24	8	12	9	9	10	12	19	23	4	6	13	9	23	10	5	7	8	6	12	8	7	11	14	1	12	8	7	10	8	6	3	13	9	11	7	9	10	10	9	9	10	15	19	22	8
1	38046688	38047088	19	21	12	10	11	9	16	19	23	27	12	12	12	13	10	11	20	15	14	10	14	2	24	21	24	5	29	18	6	10	10	26	10	10	12	13	9	27	9	23	21	15	13	8	7	18	14
1	38123540	38123940	23	30	27	30	48	18	44	50	55	22	44	22	25	30	30	10	60	29	41	28	22	22	65	37	28	38	70	33	23	24	27	20	8	37	52	53	64	38	34	63	34	11	17	29	47	8	38
1	38642296	38642696	3	13	7	14	10	7	6	10	18	10	16	5	8	4	15	1	13	4	14	10	2	14	17	18	5	13	5	10	8	18	2	17	5	22	20	14	16	11	6	16	7	5	7	7	12	6	8
1	38859243	38859643	9	22	12	11	14	14	14	14	40	19	9	10	18	8	19	13	11	18	17	9	17	6	12	15	23	8	10	16	8	6	9	20	3	7	7	12	13	9	14	13	12	11	12	36	23	24	8
1	38873085	38873485	13	22	20	8	16	16	20	18	11	25	39	21	16	16	8	16	16	19	6	10	14	12	12	21	18	7	14	12	9	9	8	8	8	8	11	6	10	22	12	9	16	17	4	18	18	17	11
1	38990938	38991338	14	15	15	15	22	14	15	21	29	42	19	13	12	19	17	13	20	16	13	14	18	12	12	34	25	7	16	25	6	14	13	27	6	6	15	30	18	30	14	11	23	15	22	26	13	37	24
1	39080891	39081291	12	7	25	12	9	6	9	12	17	9	10	8	5	12	8	12	6	12	7	9	11	7	12	14	11	3	8	12	4	6	10	14	6	10	17	17	4	3	5	14	8	10	4	9	9	18	7
1	39094641	39095041	4	9	8	20	7	10	9	9	11	14	10	5	7	10	7	9	12	10	10	15	7	5	8	15	7	9	9	23	7	13	8	8	11	12	10	7	16	8	11	6	13	3	8	13	7	4	10
1	39105339	39105739	8	23	15	14	19	21	13	34	19	44	21	18	14	8	17	18	13	16	6	12	25	15	21	31	23	2	29	18	9	14	14	16	2	12	13	9	9	17	8	14	37	18	13	22	18	14	8
1	39116921	39117321	14	15	19	18	10	11	9	29	20	21	21	18	18	11	14	14	16	22	8	45	5	24	31	21	8	17	24	14	18	13	19	11	28	14	33	27	30	11	17	20	16	3	23	15	12	2	12
1	39142821	39143221	49	65	82	112	56	37	30	92	80	40	53	38	52	42	77	18	116	58	131	147	9	71	120	55	50	73	91	63	36	57	54	38	44	84	136	106	153	70	103	102	90	17	42	42	163	7	82
1	39174725	39175125	4	9	12	13	6	4	7	19	6	3	7	8	10	5	9	3	16	8	10	7	4	7	16	10	9	4	7	12	4	8	7	8	1	3	13	16	7	3	9	16	7	3	8	5	12	3	6
1	39178913	39179313	38	48	39	71	32	39	20	107	60	31	92	64	43	26	42	5	93	54	46	63	4	51	113	53	48	33	66	49	27	31	29	33	23	41	61	56	138	58	103	76	26	3	25	25	51	2	28
1	39184238	39184638	7	5	4	36	6	16	11	6	15	9	13	8	9	16	14	10	23	14	10	15	5	7	9	11	14	5	12	7	9	11	10	8	26	17	11	15	15	8	9	5	9	10	7	6	10	1	8
1	39249107	39249507	16	13	26	24	12	15	11	13	9	10	15	15	11	16	12	12	35	25	14	18	8	8	21	16	16	20	14	9	21	21	10	13	20	20	15	12	14	12	13	11	11	7	12	23	16	5	11
1	39255270	39255670	32	16	15	34	18	26	23	21	31	17	22	16	20	19	20	13	43	31	27	20	3	26	68	25	30	31	30	41	27	28	29	17	19	27	24	42	55	24	30	29	25	4	28	29	15	7	32
1	39408746	39409146	18	19	19	17	14	17	13	12	21	39	22	13	17	15	9	18	14	15	9	12	42	8	14	24	26	4	18	16	11	8	14	32	6	17	15	15	13	12	13	9	11	12	20	20	11	24	20
1	39901100	39901500	22	12	13	12	18	7	16	14	20	19	14	7	13	6	24	15	11	13	11	18	21	9	16	15	14	9	17	21	5	11	11	25	5	8	8	12	10	24	13	9	16	21	5	12	13	30	16
1	39980624	39981024	20	17	28	34	38	16	16	16	42	21	17	8	42	24	27	11	31	20	20	24	8	16	22	31	20	28	19	26	14	10	13	10	9	18	18	24	30	14	14	31	15	6	19	20	38	7	24
1	40029311	40029711	4	5	2	8	3	4	6	4	23	17	5	3	12	5	5	9	8	7	7	6	6	4	9	7	7	7	4	2	6	7	3	4	1	15	6	9	5	15	6	13	5	3	5	8	10	4	3
1	40030530	40030930	17	17	15	25	27	14	9	23	30	18	22	22	23	15	21	8	39	23	16	21	4	14	31	18	13	22	16	18	9	9	17	18	11	53	33	20	55	16	30	26	13	9	19	15	22	2	13
1	40097116	40097516	19	15	17	27	23	11	18	21	22	32	18	10	24	21	16	31	18	22	15	17	18	13	23	22	19	9	21	23	10	23	15	18	11	27	19	10	17	20	13	14	12	16	33	21	28	25	12
1	40141029	40141429	11	12	13	13	10	7	4	9	17	12	6	11	13	3	5	3	12	6	8	14	10	8	19	8	6	11	9	10	10	14	4	11	10	11	21	10	12	10	11	15	7	4	6	9	15	2	13
1	40257873	40258273	13	34	17	22	22	24	25	21	17	46	28	17	26	23	19	22	27	28	19	21	22	15	33	32	30	8	18	11	14	18	11	15	8	19	22	15	23	27	10	13	15	23	16	29	26	16	15
1	40306323	40306723	4	19	9	16	12	11	13	10	13	13	10	8	9	9	8	14	7	18	14	14	5	18	8	15	10	8	7	7	13	12	8	11	18	17	15	15	16	11	11	8	13	8	19	18	11	4	23
1	40312360	40312760	9	9	17	13	19	12	7	8	9	14	8	9	10	14	11	18	6	14	8	15	13	6	6	11	15	4	16	10	7	10	7	6	4	7	7	6	12	15	8	6	10	13	12	10	8	16	9
1	40316334	40316734	12	20	18	20	19	7	16	13	23	44	14	12	23	25	15	10	18	16	17	24	18	15	23	16	17	9	25	15	6	7	16	14	4	9	20	11	17	17	25	16	19	15	17	20	16	19	13
1	40508519	40508919	12	18	11	10	20	23	24	12	9	20	13	13	6	13	21	9	16	13	14	12	18	6	17	16	13	5	13	13	19	12	3	13	2	10	19	11	12	25	14	10	13	7	11	16	15	19	10
1	40665497	40665897	8	22	16	10	35	9	14	20	15	23	20	15	9	18	14	17	12	11	9	14	15	15	16	14	16	6	30	10	5	9	22	16	7	8	12	14	10	15	10	9	18	17	11	36	19	20	11
1	40688430	40688830	8	10	8	9	9	7	6	7	9	10	17	9	9	6	9	11	3	5	5	9	3	3	7	10	15	10	19	7	10	10	9	9	20	7	6	9	9	6	7	8	3	14	9	14	14	6	10
1	40696365	40696765	14	14	29	26	27	15	12	22	16	12	22	17	31	14	23	5	38	13	31	28	5	15	105	30	7	14	25	29	15	13	11	12	10	25	35	49	29	37	26	48	12	3	6	11	28	1	14
1	40782551	40782951	7	6	23	4	15	12	9	10	7	7	12	8	10	4	5	8	14	10	17	11	4	13	12	17	10	11	10	12	9	11	8	10	3	4	11	10	11	9	5	13	11	8	8	12	6	9	8
1	40783540	40783940	13	13	14	15	24	11	15	21	16	28	17	10	11	6	25	12	9	20	11	14	16	12	10	18	24	6	7	18	11	12	15	13	3	5	11	11	11	18	10	10	13	14	9	19	14	14	18
1	40803921	40804321	2	9	6	9	13	2	5	9	12	7	15	10	6	14	12	4	14	3	17	17	1	12	15	11	9	6	14	19	7	10	6	8	6	6	17	15	10	11	13	8	8	6	8	7	15	2	12
1	40861687	40862087	14	19	10	9	18	9	47	22	15	32	12	11	12	7	12	8	8	7	12	21	21	8	10	15	17	2	10	8	9	14	6	9	1	6	8	17	14	22	12	19	13	10	11	15	20	37	16
1	40898191	40898591	3	3	18	16	14	14	9	7	14	9	11	7	10	8	11	5	15	10	13	18	2	10	8	15	11	10	12	15	7	6	7	9	13	11	9	11	14	9	16	4	4	3	7	5	17	2	9
1	40899388	40899788	23	26	28	41	26	28	22	20	36	36	25	47	25	24	30	11	43	24	24	34	8	31	31	30	36	25	30	34	31	32	31	36	7	19	30	28	44	34	35	26	22	4	31	29	41	5	48
1	40901906	40902306	3	8	8	18	8	10	5	7	9	9	10	13	13	9	11	4	15	14	9	10	8	9	11	23	11	2	12	10	6	10	5	9	3	9	10	11	21	14	9	14	10	1	9	11	8	1	15
1	40919373	40919773	24	20	30	110	35	26	23	39	51	19	39	19	18	20	28	5	46	38	46	51	8	25	101	65	26	23	24	27	28	22	20	39	14	27	42	60	69	39	74	38	34	5	21	30	72	2	29
1	40923628	40924028	23	25	20	29	19	19	18	24	16	13	22	18	22	19	21	7	45	37	9	29	3	13	34	24	15	17	25	27	22	17	23	21	14	15	16	21	20	22	35	7	20	3	29	13	46	5	20
1	40979875	40980275	9	9	6	9	18	21	8	17	22	34	16	17	11	9	21	20	18	19	6	7	15	8	27	25	18	3	15	10	18	12	14	11	8	12	8	9	17	13	9	12	32	16	21	14	14	14	16
1	41150947	41151347	3	7	5	7	6	3	5	8	5	13	4	5	13	6	7	1	14	8	9	8	8	8	12	10	3	8	7	7	9	8	5	3	8	12	8	4	17	6	6	13	9	2	7	7	7	1	6
1	41241680	41242080	16	21	21	34	30	19	24	24	45	29	17	11	26	17	27	12	24	14	24	20	17	14	40	26	26	5	14	26	9	16	14	17	7	18	24	29	29	21	28	29	23	6	10	24	23	32	9
1	41353786	41354186	10	16	10	17	19	12	26	17	13	20	22	10	21	19	17	22	17	12	9	10	13	5	19	15	17	13	19	10	14	15	9	35	12	12	18	16	22	11	13	25	18	14	13	13	18	17	22
1	41362045	41362445	11	11	16	8	21	18	15	26	22	30	11	10	23	21	27	18	9	11	9	9	19	10	16	18	31	1	24	20	12	20	16	23	1	2	12	13	12	24	9	10	13	10	17	14	16	12	10
1	41363308	41363708	8	8	12	8	13	6	4	12	12	7	11	6	11	6	17	4	9	11	16	10	7	13	26	20	13	11	11	5	10	6	10	5	3	3	8	14	8	22	11	11	3	6	5	8	18	7	12
1	41415416	41415816	6	9	13	15	31	6	7	14	32	9	17	13	23	9	7	8	39	13	17	20	4	10	13	25	11	9	12	15	5	15	5	11	7	8	8	15	12	9	9	19	9	10	8	13	13	8	12
1	41419025	41419425	14	15	15	17	28	20	27	16	17	32	30	26	40	21	26	42	30	29	26	36	17	17	37	20	28	11	25	26	23	32	14	22	8	23	15	22	19	25	18	21	28	30	27	24	28	22	27
1	41462607	41463007	11	11	11	13	16	10	2	5	15	8	11	7	15	7	9	17	10	5	4	11	5	3	7	2	7	11	5	12	7	11	5	4	4	5	4	9	8	13	10	5	8	24	11	5	6	2	4
1	41468117	41468517	5	9	6	9	23	5	9	19	19	10	8	8	7	6	10	4	19	8	4	9	7	9	6	11	7	11	5	9	2	6	2	5	4	25	8	18	19	8	14	6	12	9	9	10	12	1	2
1	41496201	41496601	43	36	23	39	30	20	18	24	37	38	19	21	23	35	25	25	17	24	17	15	30	22	14	32	16	10	26	33	12	23	21	31	5	18	23	35	29	18	26	18	23	25	24	20	27	29	25
1	41514283	41514683	18	14	10	21	19	7	9	17	40	15	6	13	23	12	13	7	19	22	12	19	8	9	13	10	4	28	14	9	8	10	17	3	8	19	15	16	29	14	35	17	12	5	8	7	12	6	8
1	41515047	41515447	8	14	9	11	13	22	11	23	14	15	17	7	12	12	18	8	12	8	15	11	12	17	11	17	34	8	16	6	9	11	10	18	6	14	13	10	13	11	13	11	14	10	22	15	15	4	19
1	41632948	41633348	14	10	14	23	13	12	8	19	19	15	11	5	13	10	12	10	14	27	22	21	11	14	20	23	10	12	7	10	6	5	19	9	2	12	14	13	12	12	14	17	16	3	4	10	10	4	20
1	41661855	41662255	16	19	9	9	15	8	3	24	16	20	12	9	9	12	8	14	18	19	10	9	9	4	16	9	21	2	18	6	3	9	18	14	2	3	13	9	10	11	9	8	6	7	10	8	16	16	7
1	41719539	41719939	1	12	11	3	3	5	3	7	5	10	9	7	3	5	16	2	20	3	9	5	1	8	17	6	4	1	4	7	4	2	2	4	2	2	19	11	10	5	11	16	3	2	3	3	9	1	4
1	41764783	41765183	7	8	6	10	12	13	6	18	13	10	13	8	11	2	10	3	12	8	15	15	1	10	27	8	8	9	13	11	6	8	12	5	6	6	24	20	21	16	9	11	10	8	3	6	12	2	7
1	41778345	41778745	32	50	78	84	50	29	25	66	71	26	42	35	35	29	85	5	115	37	72	73	2	49	89	28	24	30	34	38	24	20	47	24	19	47	102	86	57	53	51	91	38	4	21	21	88	3	49
1	41789678	41790078	214	143	269	285	157	122	93	259	213	109	162	137	178	143	326	25	436	197	323	332	13	214	501	126	81	166	401	292	106	137	189	105	75	211	306	272	279	273	223	651	141	14	62	103	298	10	148
1	41795012	41795412	17	5	16	13	16	14	11	12	14	9	18	12	13	14	13	10	38	10	17	19	3	12	28	19	10	22	27	11	7	14	11	17	18	16	22	21	18	13	22	22	18	10	8	14	21	4	13
1	41823386	41823786	16	15	15	15	12	10	13	21	19	15	17	9	12	9	19	18	24	13	43	33	13	11	21	22	15	13	17	17	9	24	13	14	11	18	13	19	25	14	26	9	13	11	9	17	20	15	13
1	41860171	41860571	55	42	57	84	38	38	27	62	107	36	56	43	68	37	108	6	106	105	93	112	9	68	107	72	33	63	82	70	39	41	59	40	21	82	88	133	99	62	87	108	42	6	32	88	103	2	50
1	41862569	41862969	36	25	21	42	26	23	23	30	45	15	62	35	50	31	23	14	66	29	31	44	6	25	48	61	24	30	29	29	25	16	19	16	20	53	35	40	55	52	37	86	33	5	34	32	41	3	29
1	41866234	41866634	31	27	57	67	57	17	38	72	98	51	80	32	48	24	44	8	75	36	102	68	6	41	93	53	34	34	45	51	23	25	34	24	10	36	74	173	114	47	70	83	37	6	20	28	70	3	59
1	41868152	41868552	69	60	206	184	98	59	42	138	103	47	91	65	65	78	102	34	164	93	110	145	8	75	176	72	44	96	80	81	58	81	70	64	44	108	233	196	160	109	120	137	88	12	30	63	145	13	103
1	41890913	41891313	6	7	10	21	9	7	3	10	10	15	12	3	6	5	8	7	24	12	14	25	2	8	17	11	2	8	8	23	6	9	13	6	3	12	12	9	15	8	11	5	7	6	3	7	14	3	7
1	41918004	41918404	7	15	14	16	15	7	10	37	16	28	11	10	8	8	8	7	15	14	6	9	16	12	22	23	14	3	25	19	1	7	18	10	4	10	13	13	12	20	9	15	20	14	11	12	13	22	15
1	41984663	41985063	13	7	8	11	5	11	8	10	2	9	6	12	10	2	6	17	9	4	7	22	4	9	6	6	13	9	5	8	3	10	7	6	17	5	12	4	6	5	6	6	10	7	9	7	7	1	3
1	42152113	42152513	48	43	71	83	52	27	19	51	89	45	47	36	48	44	62	7	106	51	130	126	6	63	115	41	23	37	63	67	29	32	57	34	17	71	114	106	122	60	68	103	49	6	19	34	175	1	70
1	42164251	42164651	5	15	17	10	7	9	2	14	9	11	15	25	16	11	9	16	13	13	8	7	8	7	23	5	11	7	8	17	7	13	7	10	5	7	24	14	13	8	11	11	10	8	10	20	26	7	9
1	42165629	42166029	16	33	15	34	21	37	41	47	52	41	33	31	29	31	24	12	44	24	28	41	10	18	33	25	27	20	28	25	28	29	14	34	13	21	35	32	87	38	30	36	19	17	24	43	24	4	36
1	42206223	42206623	5	11	8	16	7	19	5	12	4	6	8	10	9	9	12	3	26	5	7	9	11	5	12	13	17	12	19	4	8	13	11	13	8	13	9	13	7	16	10	5	6	3	9	15	10	1	7
1	42302073	42302473	12	14	23	15	13	10	11	14	16	7	5	19	14	12	15	14	16	9	11	13	16	8	9	23	22	9	14	11	13	9	13	11	8	14	13	11	9	20	13	7	6	36	13	20	7	6	7
1	42335194	42335594	20	24	21	25	23	17	27	21	47	38	24	16	13	21	17	16	24	17	22	19	24	11	31	33	50	12	14	27	13	29	20	29	5	21	15	23	24	30	14	18	20	25	27	48	29	41	24
1	42335902	42336302	17	12	9	7	8	18	10	7	13	15	18	14	10	13	8	10	20	10	9	12	11	13	25	13	21	12	13	8	8	15	8	18	10	40	12	14	13	9	6	8	16	7	7	12	7	3	14
1	42380636	42381036	26	18	19	17	15	14	9	14	14	30	16	7	14	12	22	20	27	15	11	26	23	9	16	21	17	2	23	14	3	7	9	15	1	13	15	7	18	29	11	12	16	21	16	8	15	41	10
1	42456322	42456722	20	21	15	14	18	14	20	11	19	23	22	10	29	24	22	20	18	20	16	21	21	12	20	22	18	4	18	16	11	14	14	13	8	9	13	22	14	20	20	11	22	19	15	18	34	20	16
1	42681862	42682262	4	9	15	7	6	8	15	11	16	18	8	19	12	10	7	10	8	16	11	13	9	13	14	16	15	8	11	24	10	15	9	18	8	9	10	11	7	9	12	15	13	10	14	17	11	5	9
1	42682472	42682872	8	8	5	7	25	7	21	11	20	30	10	5	8	10	11	4	8	13	4	12	15	6	10	10	10	2	6	14	3	7	3	11	4	4	11	9	16	22	6	13	6	8	2	16	13	9	9
1	42682906	42683306	8	9	14	15	16	10	9	13	12	19	13	12	14	9	12	10	7	14	8	15	14	9	16	11	14	3	12	6	2	18	4	14	6	6	11	12	14	12	5	12	14	3	31	16	17	19	6
1	42737254	42737654	13	9	10	14	7	12	9	25	10	21	10	11	16	7	9	8	9	12	3	14	5	3	7	8	8	11	15	10	11	3	9	8	6	5	10	9	10	21	6	9	10	9	18	8	13	7	6
1	42759145	42759545	4	9	11	8	12	8	3	12	12	13	11	11	3	8	9	14	9	11	8	5	2	9	13	7	9	9	14	11	6	3	5	6	13	4	11	4	5	15	9	5	6	14	9	3	12	1	5
1	42767174	42767574	8	36	8	15	26	16	11	12	14	23	10	15	11	14	13	20	12	28	14	14	23	11	22	14	22	4	25	15	11	18	8	19	8	14	16	12	17	27	15	20	13	13	18	19	16	14	34
1	42816809	42817209	10	27	13	22	21	18	18	14	8	39	13	12	12	27	19	17	21	21	10	9	16	9	13	22	22	5	39	9	16	6	12	15	8	11	10	11	26	11	10	13	22	19	23	22	13	36	21
1	42937750	42938150	14	13	20	50	19	13	21	31	23	51	28	21	40	27	30	10	33	22	17	28	2	23	24	21	21	21	33	33	11	35	15	22	11	35	23	27	42	33	51	24	19	5	30	28	19	8	15
1	42958698	42959098	21	35	18	19	20	30	31	20	22	41	25	21	27	16	19	17	18	18	31	20	29	7	32	16	17	6	28	19	13	17	13	23	11	14	31	21	21	51	19	18	19	17	24	37	27	31	26
1	42973298	42973698	8	22	15	17	23	19	7	23	20	9	15	12	15	14	18	2	28	16	34	36	6	13	23	18	14	13	13	17	13	10	27	3	7	11	23	33	28	25	20	21	11	5	7	11	33	1	11
1	42992371	42992771	92	74	90	147	98	76	41	114	122	51	177	79	90	82	96	23	126	112	120	131	14	71	173	93	58	80	190	128	64	97	131	66	46	94	106	153	172	122	127	127	97	15	46	65	162	12	93
1	42993548	42993948	14	12	9	15	12	6	4	9	11	4	23	10	12	16	14	6	13	12	19	17	2	8	26	20	9	11	11	10	11	6	4	7	11	6	10	26	12	14	9	13	9	2	9	11	10	3	7
1	43120037	43120437	1	2	3	1	2	4	3	1	1	3	2	2	1	2	4	3	3	1	1	2	8	1	12	4	3	1	2	2	1	1	5	3	1	4	2	5	5	4	2	1	2	1	3	2	3	2	5
1	43136000	43136400	7	13	10	12	24	8	10	11	11	7	12	7	11	6	22	2	17	9	9	12	3	12	9	7	7	9	11	8	9	7	5	8	3	5	12	10	8	19	9	8	7	3	3	8	18	1	20
1	43225106	43225506	8	11	7	10	8	8	4	11	7	8	10	9	9	17	26	16	9	7	10	12	6	7	10	5	7	11	12	16	5	4	12	9	14	2	12	13	9	18	4	17	17	16	7	8	12	4	11
1	43235842	43236242	9	12	13	10	13	5	18	17	18	15	15	18	13	6	8	10	14	21	10	23	4	11	18	20	17	3	10	8	10	14	6	9	15	12	12	8	13	16	16	11	10	12	10	5	7	7	7
1	43283927	43284327	7	12	16	10	7	6	10	5	9	7	8	7	15	7	6	9	10	5	9	11	9	13	12	6	15	4	4	18	6	10	4	9	6	4	9	4	11	9	9	5	10	12	5	6	12	5	3
1	43349028	43349428	17	26	16	19	17	16	20	16	13	50	11	26	12	13	12	7	13	19	9	16	14	13	13	10	9	5	16	21	13	16	29	29	10	9	17	15	13	29	12	18	16	19	22	27	21	23	22
1	43367452	43367852	9	18	12	14	19	14	26	14	25	32	21	20	18	23	16	23	12	22	14	15	6	11	14	47	27	9	19	13	13	8	12	17	6	10	19	15	36	16	10	9	14	17	10	20	21	21	20
1	43453562	43453962	9	18	12	24	16	14	11	17	18	24	8	6	10	12	10	13	12	8	7	7	13	5	30	14	27	5	9	9	6	10	7	11	1	10	13	15	15	19	6	6	13	14	13	7	15	17	12
1	43492832	43493232	10	9	5	20	11	8	3	11	14	6	11	9	9	3	6	9	16	6	6	13	5	9	18	12	2	8	11	8	14	6	8	9	8	10	8	8	11	3	22	7	4	3	4	4	8	1	7
1	43550168	43550568	15	13	6	18	14	23	13	13	12	40	14	23	13	15	20	28	27	20	13	12	27	6	27	22	16	3	11	13	16	23	9	18	7	12	16	14	16	15	18	13	29	11	20	33	13	23	24
1	43639893	43640293	14	13	21	40	19	17	14	68	24	20	30	25	14	14	28	2	41	14	23	17	14	19	36	11	11	20	21	22	13	12	21	13	14	9	18	18	33	21	25	43	35	6	11	18	20	2	19
1	43707413	43707813	9	17	5	13	14	13	23	22	20	27	8	6	10	10	18	8	13	18	8	11	29	7	28	21	32	6	13	4	7	6	14	15	7	17	12	16	15	11	10	18	9	7	20	17	15	17	17
1	43783628	43784028	15	16	22	24	19	19	11	13	14	15	17	9	28	13	15	11	23	14	8	24	2	14	22	15	16	10	24	22	18	13	15	26	14	15	18	15	16	10	13	16	15	6	13	15	23	12	20
1	43830815	43831215	46	32	32	70	37	45	30	62	43	34	49	38	60	64	65	19	109	43	40	76	5	60	102	44	49	70	86	75	46	44	58	42	40	62	62	107	74	84	59	88	40	13	33	27	69	8	46
1	43936389	43936789	12	17	27	12	32	15	18	24	19	29	13	15	20	16	28	13	13	16	12	16	28	5	20	39	32	9	18	23	7	12	11	19	8	15	17	22	13	20	11	24	16	26	16	17	12	33	12
1	43939262	43939662	6	9	8	11	10	10	14	11	14	11	9	12	12	11	8	9	13	9	8	16	8	5	10	11	13	5	11	17	10	15	11	4	10	8	6	6	4	21	10	15	12	13	6	19	12	21	11
1	43974644	43975044	21	38	20	25	21	16	38	18	23	48	29	22	23	22	29	33	27	33	16	22	23	13	27	31	37	7	38	28	24	28	17	38	2	24	22	25	25	28	12	22	18	59	26	26	27	25	37
1	43979065	43979465	30	23	16	13	25	5	13	23	64	55	23	6	6	19	13	10	14	18	11	19	20	19	15	16	16	2	20	11	9	4	16	18	1	10	9	17	16	31	5	6	21	16	11	10	18	29	12
1	43991602	43992002	7	18	21	15	24	14	22	39	19	37	22	11	15	21	16	18	22	21	8	15	16	12	22	28	27	6	23	11	3	17	6	19	2	22	16	18	18	17	14	6	26	16	14	26	21	14	28
1	44030071	44030471	16	27	13	7	22	24	10	13	14	23	14	19	13	17	11	25	11	9	9	8	11	9	13	22	8	6	20	8	5	17	7	20	6	11	13	9	17	10	12	19	20	18	10	20	12	14	19
1	44067573	44067973	24	16	33	47	36	31	20	37	45	10	42	31	21	24	44	7	65	46	67	36	2	41	70	18	15	50	39	49	14	21	30	17	17	25	56	53	64	41	93	67	28	1	15	20	45	3	22
1	44168719	44169119	6	2	6	13	7	9	6	12	8	3	6	7	9	5	10	14	3	2	8	7	15	12	6	5	14	20	3	10	2	6	12	4	3	4	6	14	10	7	10	9	5	11	7	10	10	2	11
1	44239467	44239867	5	14	4	10	9	7	8	17	7	11	12	3	7	8	6	8	6	16	3	9	3	7	15	9	16	8	8	7	8	5	9	8	7	6	9	4	11	6	10	6	10	9	8	4	10	7	11
1	44568135	44568535	8	7	5	6	7	9	7	9	10	7	14	9	11	9	12	5	21	8	8	8	1	6	18	12	8	13	14	5	9	6	10	15	6	11	13	14	13	14	15	6	6	6	21	6	23	8	8
1	44574467	44574867	14	23	15	28	10	19	10	20	13	15	22	9	12	9	21	6	40	12	22	22	4	12	52	15	12	12	20	18	9	12	12	8	10	12	19	22	34	21	32	25	20	8	12	11	23	1	16
1	44603747	44604147	8	10	4	12	8	17	10	9	21	10	6	4	10	8	9	19	8	10	10	11	11	6	22	11	11	10	21	8	6	12	4	12	4	5	24	8	11	12	6	5	11	13	12	6	12	4	8
1	44631821	44632221	10	27	19	15	22	21	18	14	16	22	13	11	15	9	25	10	11	13	10	7	17	9	19	19	27	3	13	12	12	13	17	28	3	16	12	17	15	13	10	18	15	9	17	25	14	20	14
1	44739574	44739974	24	16	9	8	14	11	14	8	7	22	12	6	11	10	14	14	16	10	5	11	11	6	14	13	16	8	27	18	14	14	7	9	7	15	10	9	9	16	7	6	14	14	15	13	9	5	11
1	44775180	44775580	13	12	11	11	21	13	36	9	10	26	10	7	7	9	11	13	23	14	5	9	10	6	25	12	18	11	16	15	10	9	10	13	11	11	13	6	6	12	9	10	15	22	16	23	15	10	13
1	44820157	44820557	8	18	5	14	17	13	25	20	10	16	11	13	16	10	19	10	14	15	26	17	13	5	18	18	18	11	12	13	10	22	9	35	7	13	10	17	12	12	15	13	13	23	9	15	11	15	13
1	44986414	44986814	6	9	9	6	10	9	19	12	28	20	14	7	11	10	14	11	15	30	11	10	8	11	20	19	17	10	9	7	14	15	7	24	11	16	13	12	22	9	6	5	7	10	10	27	15	17	17
1	45162531	45162931	5	5	4	7	4	5	7	7	8	7	2	4	9	7	4	7	4	5	10	4	1	4	5	7	3	6	5	4	2	3	5	3	2	11	2	5	2	5	5	5	5	5	10	9	8	1	10
1	45206453	45206853	17	19	8	9	25	17	28	19	19	59	17	14	17	11	15	19	13	11	14	17	21	8	25	16	20	7	11	16	3	11	4	25	3	3	11	32	21	12	13	5	15	13	18	16	14	12	22
1	45222904	45223304	3	2	4	1	1	3	1	1	1	2	2	1	1	1	1	2	2	1	1	1	1	1	1	2	1	1	1	1	2	1	1	1	1	2	1	1	1	1	1	1	1	2	1	2	4	1	1
1	45304633	45305033	11	35	43	29	25	17	11	35	27	18	32	13	29	24	25	11	39	22	37	47	3	18	43	37	17	12	20	48	20	17	18	18	16	16	32	48	34	26	38	35	27	3	9	20	42	3	21
1	45339820	45340220	15	39	15	13	22	12	17	31	12	34	16	14	12	9	14	16	15	29	11	14	11	15	16	29	23	7	29	18	17	17	14	14	15	10	10	18	23	18	14	9	19	20	25	26	22	13	19
1	45347942	45348342	6	11	10	23	10	13	4	16	25	10	12	8	10	4	9	5	13	3	10	32	5	15	9	9	8	12	13	9	9	8	7	6	10	7	11	9	15	10	13	6	8	1	6	8	10	1	10
1	45490923	45491323	7	30	9	13	13	9	18	22	18	56	13	9	13	32	12	18	22	19	17	22	17	11	21	16	20	7	25	17	9	12	11	18	4	24	23	19	30	27	6	11	20	13	24	19	34	29	24
1	45516784	45517184	48	58	62	84	55	46	24	85	42	29	40	91	43	50	62	10	103	47	90	66	4	47	144	45	56	31	64	61	35	23	40	31	14	36	94	59	59	48	94	81	65	4	27	39	113	9	42
1	45519283	45519683	12	15	11	16	13	16	3	14	10	12	30	21	13	12	15	3	25	10	12	22	4	15	25	22	26	15	15	12	12	10	12	15	7	17	22	16	42	17	21	17	12	3	12	18	24	8	7
1	45521600	45522000	15	31	10	42	37	26	19	27	28	51	35	23	26	20	28	19	39	22	27	26	30	19	23	32	44	12	28	21	11	21	18	28	19	20	24	47	37	38	20	24	17	27	31	43	31	29	38
1	45583863	45584263	9	30	32	16	16	14	12	10	16	29	19	15	18	18	17	11	29	23	20	12	19	9	12	22	28	10	12	15	30	15	21	22	6	16	22	14	9	9	16	17	20	27	17	20	19	15	15
1	45584513	45585245	26	28	25	18	13	15	43	14	38	31	24	26	20	16	16	23	20	23	20	13	20	20	32	24	37	17	29	39	24	23	24	23	9	15	23	16	24	20	18	13	23	24	28	30	10	17	26
1	45685923	45686323	7	14	19	19	14	12	16	14	19	24	24	16	15	9	13	13	18	15	8	11	20	8	27	17	8	12	13	20	9	16	6	12	3	23	16	17	8	11	8	9	16	10	11	22	13	4	13
1	45724960	45725360	1	1	1	1	1	1	1	1	1	1	1	1	1	1	1	1	1	1	1	1	1	1	1	1	1	1	1	2	1	1	1	1	1	1	1	1	1	1	1	1	1	1	1	1	1	9	1
1	45802784	45803184	12	20	11	5	18	18	5	14	12	15	13	14	16	17	17	5	16	14	11	16	6	7	19	28	11	18	15	26	15	11	10	16	10	9	12	22	11	9	14	9	7	10	12	16	24	8	4
1	45803466	45803866	9	7	5	7	10	5	10	9	13	17	7	17	2	8	10	5	6	7	3	6	1	4	14	13	20	4	6	13	4	4	3	8	5	7	4	4	7	11	4	8	6	6	11	9	7	12	9
1	45813798	45814198	12	5	9	12	13	17	15	8	8	8	10	13	10	7	4	17	14	3	9	9	4	6	7	5	8	14	10	21	5	7	11	12	9	15	5	13	10	12	8	1	6	15	11	5	11	4	4
1	45852796	45853196	13	1	5	25	8	4	5	5	5	4	10	3	10	5	11	2	21	10	14	20	1	14	15	5	5	6	7	8	2	8	10	3	7	6	14	14	17	4	11	13	8	2	9	3	18	1	5
1	45872111	45872511	11	15	14	16	13	9	9	10	8	26	12	12	5	9	10	8	19	16	11	11	5	12	14	11	19	12	20	8	11	9	11	12	6	12	9	10	15	21	13	18	17	6	16	17	30	3	14
1	46172411	46172811	7	23	8	12	14	15	9	13	13	25	14	10	13	11	10	6	14	14	13	9	5	19	11	25	14	11	18	15	9	9	7	8	10	16	17	13	15	12	10	9	5	9	4	11	12	4	11
1	46173310	46173710	8	17	13	29	13	12	15	6	16	14	16	21	7	11	18	17	6	8	8	10	19	11	20	14	10	13	14	18	6	10	8	9	6	6	16	11	19	16	10	8	14	18	16	14	23	5	11
1	46183490	46183890	13	20	17	13	14	18	14	14	10	24	11	13	10	29	17	11	11	14	7	13	13	4	14	18	21	12	25	13	5	17	9	15	13	7	11	9	13	8	9	13	14	17	11	13	8	17	22
1	46241646	46242046	1	1	1	1	1	1	1	1	1	1	1	1	1	1	3	1	3	1	1	1	1	1	1	3	1	1	1	1	1	3	1	1	1	1	1	1	1	2	2	1	1	1	2	1	1	3	1
1	46248049	46248449	3	12	10	14	11	28	11	19	19	25	14	9	15	16	9	13	9	15	20	13	5	6	13	12	11	8	15	11	17	6	10	3	8	6	13	10	17	17	18	11	12	9	7	13	11	5	10
1	46302356	46302756	7	27	16	13	29	11	11	9	12	19	13	11	12	14	15	14	13	15	16	11	17	11	24	20	17	4	14	13	8	9	22	24	11	12	12	11	9	16	7	13	14	20	10	13	10	12	11
1	46394133	46394533	14	23	26	14	25	8	22	12	15	21	37	13	24	9	14	11	13	16	17	7	42	10	15	12	28	5	27	12	4	18	11	16	4	12	18	17	18	21	22	13	11	14	14	21	26	21	19
1	46402144	46402544	6	18	6	7	12	9	6	15	13	7	7	10	9	7	5	8	8	5	11	7	14	7	15	10	18	1	11	8	11	6	7	6	3	10	5	17	10	14	3	9	8	5	15	7	7	8	4
1	46489659	46490059	4	6	17	7	25	3	12	8	13	18	9	4	17	7	9	7	7	6	7	9	11	14	12	11	9	8	10	5	3	9	11	13	6	6	10	7	11	14	8	7	11	12	9	14	12	14	8
1	46517116	46517516	22	13	16	22	18	17	28	18	12	28	17	12	16	18	32	21	22	18	11	11	8	16	14	11	22	17	16	33	11	18	19	19	15	10	9	15	18	17	11	10	15	19	11	23	10	8	23
1	46522625	46523025	7	7	14	15	21	12	11	13	19	15	13	9	9	6	15	5	23	10	9	18	2	24	33	14	10	7	14	19	10	11	5	12	5	14	14	21	8	7	10	24	19	7	13	15	25	1	12
1	46668311	46668711	10	20	31	11	25	18	41	13	30	29	12	14	13	23	18	11	17	28	8	21	29	8	29	18	30	5	18	16	8	20	9	12	12	7	12	26	17	14	13	26	17	14	16	25	16	17	17
1	46718793	46719193	8	18	15	12	18	10	9	17	17	19	12	13	10	11	9	6	7	18	5	8	16	10	11	10	17	2	12	12	5	13	4	24	7	15	6	12	7	8	5	11	8	11	20	12	18	17	10
1	46757739	46758139	15	15	12	15	18	8	15	8	13	15	21	17	17	9	12	10	17	10	12	17	7	9	14	15	15	15	12	16	6	20	11	15	5	8	6	13	11	8	10	15	14	5	24	14	22	3	7
1	47333768	47334168	14	23	13	26	17	25	32	19	25	42	22	16	20	26	22	30	27	17	12	34	28	12	27	41	36	9	33	16	20	21	18	27	10	11	20	22	36	21	10	18	19	16	19	28	14	18	33
1	47405580	47405980	4	13	5	19	12	16	4	3	5	6	8	7	1	10	5	7	6	7	10	10	1	9	10	8	9	8	7	4	8	7	4	2	6	6	5	4	6	7	9	5	9	10	5	7	9	2	5
1	47618927	47619327	22	13	5	36	16	22	8	19	15	10	18	24	10	13	12	33	15	14	10	14	9	10	15	12	14	20	26	21	22	11	14	13	18	9	11	14	12	14	13	10	10	16	21	22	18	6	16
1	47781124	47781524	10	9	6	11	9	18	13	8	10	17	13	25	16	12	13	15	10	10	9	8	7	6	10	12	12	6	17	9	27	13	11	8	15	8	8	8	18	14	14	10	19	13	12	20	11	13	15
1	47889306	47889706	7	5	13	28	5	9	7	53	12	9	17	13	10	10	28	1	17	9	26	19	3	25	32	16	4	12	11	12	10	8	16	9	3	18	26	17	39	10	13	41	9	3	1	8	25	2	14
1	47894630	47895030	28	54	34	74	27	30	53	77	35	23	46	25	40	39	37	11	43	31	47	57	1	44	78	35	23	16	46	38	45	30	36	30	27	38	48	59	51	54	48	63	31	2	18	44	50	5	43
1	47921031	47921431	13	6	9	15	9	11	3	8	12	5	19	8	22	9	12	1	20	9	8	18	1	6	19	11	5	7	8	10	4	8	9	13	1	10	14	15	20	12	13	18	10	1	3	10	14	3	9
1	48382676	48383076	1	1	1	1	1	1	1	1	1	1	1	1	1	1	1	1	1	1	1	1	1	1	1	1	2	1	1	1	1	1	1	1	1	1	1	1	1	2	1	1	1	1	1	1	1	1	1
1	48718106	48718506	3	3	7	8	20	11	8	2	11	4	6	7	6	4	8	10	5	7	10	8	11	4	7	2	17	9	6	8	4	7	6	7	8	1	6	8	9	23	5	6	6	10	4	5	7	6	8
1	50438967	50439367	6	2	5	7	8	7	8	7	12	7	14	7	6	8	10	9	16	10	16	9	6	1	11	7	5	10	7	22	3	15	3	8	4	5	3	8	10	10	6	6	7	3	4	6	10	6	7
1	50959635	50960035	8	12	8	10	15	9	25	5	12	23	11	12	13	17	16	22	8	7	7	6	12	9	11	15	26	5	11	9	5	12	9	18	3	12	15	8	10	8	8	8	8	17	22	12	15	22	15
1	50968500	50968900	17	34	22	20	25	19	39	21	40	54	21	23	26	28	26	32	31	26	12	21	17	35	32	25	27	8	20	18	15	27	12	31	3	17	20	19	20	46	11	18	61	50	42	31	22	22	32
1	50977909	50978309	8	15	16	13	32	10	15	24	36	32	16	15	14	7	15	17	15	22	9	17	11	17	17	30	14	5	16	15	3	14	11	11	4	10	20	15	16	11	8	12	15	18	13	17	15	17	16
1	51218566	51218966	25	9	6	15	4	1	7	11	7	6	3	8	8	17	4	12	8	15	6	10	3	4	3	11	3	12	9	8	5	13	11	8	12	10	6	12	11	9	6	5	8	13	9	5	6	1	10
1	51306900	51307300	18	17	31	23	25	23	12	33	22	10	17	15	18	27	35	5	37	28	38	28	4	24	37	29	10	23	30	31	16	9	35	5	3	10	42	39	43	18	58	40	16	4	7	8	36	2	14
1	51314399	51314799	5	16	5	15	9	31	7	7	11	6	9	9	15	13	7	20	12	11	11	17	14	9	10	12	30	7	11	6	4	8	9	15	9	17	13	11	14	9	13	10	11	22	9	7	15	11	6
1	51321356	51321756	50	46	60	87	49	57	31	77	65	35	67	27	39	52	68	4	92	103	101	90	3	57	101	68	32	38	48	48	41	19	92	27	22	21	96	73	53	52	61	90	61	5	12	23	120	5	62
1	51329274	51329674	22	22	17	16	23	20	13	37	17	17	20	21	18	27	22	8	51	25	26	21	10	9	39	30	24	18	15	13	21	14	16	20	17	15	22	20	21	19	20	13	15	4	29	24	29	10	13
1	51329842	51330242	6	14	16	10	10	12	14	10	10	35	11	8	11	10	14	10	8	13	10	9	4	4	28	17	20	8	16	12	8	8	9	15	6	6	5	8	17	9	10	12	12	11	15	18	10	11	15
1	51518895	51519295	8	27	18	17	31	24	21	14	48	66	19	18	18	14	28	16	22	29	13	18	21	13	23	27	46	3	30	13	11	18	21	29	4	15	22	21	11	20	13	17	19	23	21	25	21	31	21
1	51541777	51542177	29	77	91	74	43	31	21	68	39	14	48	31	34	39	121	6	114	46	78	75	2	58	102	29	45	28	54	55	37	21	65	24	20	44	104	74	67	63	59	99	35	2	27	36	88	3	61
1	51558380	51559012	27	25	12	25	19	14	26	25	26	30	23	16	24	14	36	16	52	28	27	30	16	19	40	20	16	15	55	27	29	26	24	28	26	28	20	26	24	31	26	53	22	9	24	13	29	4	13
1	51567648	51568048	50	33	54	76	45	25	64	57	63	37	46	39	36	30	45	11	121	37	41	68	17	48	118	42	37	115	76	52	41	34	33	45	31	67	78	65	70	65	56	75	43	10	28	42	67	4	39
1	51578714	51579114	16	10	14	31	20	15	13	28	30	18	31	16	21	13	18	3	26	13	62	35	5	21	44	28	6	25	14	22	7	18	13	8	5	39	21	38	32	16	28	27	17	5	9	7	14	1	13
1	51629175	51629575	11	7	10	8	3	9	6	9	11	6	7	9	15	8	11	1	14	15	3	12	6	5	13	7	5	15	7	9	11	11	9	16	17	21	13	7	12	5	16	15	8	4	10	9	9	2	11
1	51968604	51969004	11	11	12	11	10	14	6	4	21	4	17	4	19	7	12	5	23	9	6	12	8	7	19	26	5	10	9	3	7	5	7	6	7	16	14	6	14	10	13	13	7	1	14	8	11	3	5
1	51973659	51974059	23	6	11	18	18	8	12	22	17	17	11	13	17	6	12	7	20	12	8	17	2	16	24	13	4	19	17	14	5	6	9	4	8	16	20	41	24	15	15	22	8	4	6	3	8	1	10
1	51977208	51977608	18	17	45	58	32	17	25	37	42	41	32	25	25	29	21	22	47	48	26	29	9	15	34	24	15	40	24	26	7	39	11	30	31	36	58	49	37	20	30	23	36	9	24	24	31	7	28
1	52033317	52033717	12	27	19	9	17	12	11	20	12	17	13	3	10	12	15	15	11	22	8	7	11	9	19	17	16	4	13	27	5	9	17	14	6	13	16	9	10	8	9	10	27	11	15	16	11	6	13
1	52049859	52050259	7	1	4	15	6	10	3	12	5	5	7	4	2	3	5	10	6	10	2	9	6	7	4	9	8	11	30	8	3	9	5	6	12	5	6	8	6	7	14	6	12	20	10	5	15	1	2
1	52056341	52056741	9	15	22	11	16	17	13	18	18	21	12	13	11	15	15	16	11	25	10	15	13	10	18	12	18	6	24	7	13	10	19	11	13	13	27	12	15	19	4	10	12	16	14	9	16	12	10
1	52142579	52142979	11	15	17	14	16	10	15	13	26	41	10	13	19	14	24	25	13	18	29	25	22	13	24	13	32	8	16	23	9	16	21	22	4	10	14	16	18	13	9	15	30	17	17	26	29	15	26
1	52264492	52264892	7	8	6	15	8	6	3	3	6	5	7	11	15	4	3	8	9	7	9	7	3	2	10	7	12	8	9	9	6	6	3	2	9	4	12	4	4	7	11	7	13	14	8	9	12	1	5
1	52365898	52366298	14	32	17	20	16	24	20	37	27	44	38	21	17	20	20	14	22	19	27	22	25	9	38	23	38	11	36	16	11	16	16	31	6	12	16	17	45	21	14	35	22	24	23	20	33	27	18
1	52404407	52404807	23	37	21	36	32	40	31	27	30	39	34	24	23	21	29	32	43	34	29	28	24	18	30	32	33	15	47	17	20	27	24	37	34	18	31	43	55	35	19	17	35	24	27	42	25	12	30
1	52424436	52424836	11	12	17	21	8	11	12	10	9	17	13	11	11	7	13	4	25	15	11	10	4	17	10	10	14	13	12	10	26	17	8	16	9	18	19	17	12	13	9	9	7	8	13	14	13	1	18
1	52698107	52698507	11	26	16	12	11	16	18	18	32	26	18	18	19	13	13	12	19	16	13	13	23	6	23	14	32	6	26	17	20	20	11	24	5	10	7	8	19	16	7	11	21	17	20	23	19	18	14
1	52726437	52726837	5	13	16	13	21	11	14	16	21	32	5	8	9	9	8	16	7	10	12	6	20	10	21	14	9	2	13	12	7	6	10	19	9	15	7	12	11	13	7	8	8	8	11	20	8	13	12
1	52842957	52843357	15	18	21	13	22	9	13	14	20	24	16	11	12	13	25	17	31	18	12	22	20	10	18	25	28	7	21	11	6	19	10	17	3	10	21	11	11	15	6	11	10	23	13	24	17	35	20
1	53121774	53122174	6	11	7	15	20	7	7	15	17	9	10	6	19	7	13	17	6	7	8	12	1	9	7	14	6	9	8	15	8	2	8	2	1	6	9	7	9	6	6	5	10	11	8	11	17	5	4
1	53196583	53196983	7	9	11	11	12	11	15	15	28	24	19	23	13	20	18	14	10	11	12	18	20	5	19	21	12	6	22	13	8	15	13	8	4	9	13	11	13	24	13	20	15	19	15	14	17	11	14
1	53220358	53220758	11	17	11	6	27	13	30	17	14	27	9	8	8	17	12	21	8	28	8	13	15	4	18	18	21	2	13	5	5	12	9	18	1	16	12	10	18	22	13	4	12	3	10	18	7	8	16
1	53327920	53328320	20	21	10	16	16	9	16	12	13	25	9	9	7	13	16	14	3	18	12	16	13	15	16	13	18	5	12	17	7	10	13	18	6	6	11	16	9	13	10	5	9	10	22	15	8	20	4
1	53430313	53430713	4	10	9	9	4	6	4	16	12	11	14	14	13	10	3	7	6	8	7	13	5	5	7	10	14	25	15	11	13	20	10	7	9	7	2	9	13	10	7	7	9	6	16	10	10	4	13
1	53534127	53534527	7	9	9	8	15	9	3	13	10	8	8	9	8	8	4	3	10	11	7	14	3	7	16	11	10	7	14	6	2	7	4	7	3	4	20	14	17	10	8	9	3	4	5	8	14	1	5
1	53577193	53577593	10	13	6	12	10	7	3	9	7	9	6	16	8	9	6	15	8	11	10	6	9	6	5	10	9	3	9	8	3	7	6	9	12	5	5	13	15	15	14	4	9	16	5	3	4	4	11
1	53662346	53662746	11	7	11	11	7	2	4	6	14	9	10	9	5	23	8	15	11	10	10	8	8	4	7	8	10	11	14	13	3	9	4	2	3	3	7	9	12	6	4	7	14	4	5	10	8	6	10
1	53739128	53739528	6	13	9	12	8	9	11	14	14	24	9	7	14	8	11	9	6	12	13	12	10	1	13	12	8	2	19	9	5	10	9	11	1	3	11	8	13	10	17	5	16	5	8	22	5	16	6
1	53838291	53838691	12	30	13	21	23	56	27	24	23	35	23	17	18	25	13	15	24	31	23	17	28	10	29	22	27	7	16	6	27	18	22	19	12	9	31	30	18	36	17	13	16	9	17	33	19	28	29
1	53907237	53907637	10	23	16	22	23	15	8	21	16	16	23	11	24	25	18	6	32	19	17	30	2	10	32	16	22	20	24	16	15	13	19	15	13	17	18	26	20	21	15	23	16	1	9	23	22	1	11
1	53913614	53914014	18	9	15	15	11	14	9	17	18	17	25	14	19	15	10	12	14	11	10	9	9	2	9	12	21	31	23	19	11	26	11	8	8	14	13	15	13	14	12	3	18	21	19	16	11	7	11
1	53942381	53942781	24	10	18	31	20	31	16	15	33	16	30	19	25	24	19	5	34	19	15	27	3	15	64	19	17	24	20	25	19	21	12	15	14	42	19	60	31	23	30	35	17	5	20	21	26	3	13
1	53945807	53946207	16	27	35	28	30	16	24	19	17	57	27	19	22	19	19	15	15	23	22	24	25	14	43	29	38	7	21	16	6	15	11	22	4	19	15	30	24	28	11	19	21	16	21	29	21	45	23
1	54013967	54014367	5	6	12	17	12	4	3	5	11	10	10	11	11	3	10	7	7	3	11	8	7	10	10	6	5	3	2	11	1	7	9	4	3	5	10	11	11	13	9	9	3	6	7	9	13	5	5
1	54016166	54016566	18	32	39	65	54	18	29	35	80	48	65	49	36	38	50	18	55	31	39	63	10	31	64	31	37	36	27	44	23	39	29	35	9	57	47	79	69	30	53	85	34	20	39	27	49	13	55
1	54052940	54053340	4	23	11	17	11	16	14	18	21	17	11	17	14	17	18	7	10	26	7	20	11	9	21	15	16	5	11	14	9	14	9	13	1	14	14	18	17	19	15	12	14	16	22	13	17	10	10
1	54218301	54218701	11	5	8	19	10	16	13	10	11	11	11	8	13	11	9	1	21	11	21	23	3	18	18	14	9	9	15	8	7	3	7	3	3	11	16	14	19	7	14	13	7	1	6	3	22	4	5
1	54228006	54228406	8	12	12	14	17	9	10	8	16	11	11	12	11	8	12	10	8	8	4	9	5	5	9	9	11	3	18	16	4	7	14	4	6	7	8	8	9	13	7	11	6	12	12	8	12	1	7
1	54405921	54406321	7	7	13	13	21	9	23	15	9	27	4	8	15	12	13	12	6	8	6	14	13	6	12	38	25	3	16	11	6	9	10	12	4	4	8	7	9	16	6	7	22	20	9	9	5	15	9
1	54425211	54425611	5	6	5	16	4	12	8	14	12	6	7	6	6	9	9	5	8	7	6	15	1	10	11	10	4	9	11	8	6	5	6	1	6	3	4	8	13	9	14	10	5	13	7	6	13	4	6
1	54561901	54562301	1	1	1	1	1	1	1	1	1	1	1	1	1	1	1	2	1	1	1	1	1	1	1	1	1	1	1	1	2	1	1	1	1	1	1	1	1	1	1	1	1	1	1	1	1	1	1
1	54641062	54641462	12	10	10	21	6	17	3	15	25	10	21	15	17	9	23	8	24	7	15	20	5	20	20	17	6	17	17	19	3	16	13	9	6	8	13	15	20	12	18	16	22	8	9	14	17	5	10
1	54648744	54649144	9	5	11	11	8	8	9	19	12	9	15	8	7	7	13	14	15	11	7	10	12	6	18	12	12	7	11	11	7	7	14	9	6	4	17	10	12	10	12	11	13	10	11	6	12	9	11
1	54715667	54716067	14	25	17	16	19	15	36	28	19	20	16	9	14	16	15	21	11	21	16	16	23	16	23	21	31	9	24	10	4	13	7	15	23	5	15	18	11	24	13	13	12	9	16	32	14	32	14
1	54861215	54861615	17	25	12	27	17	13	17	11	18	18	19	11	31	9	23	14	26	24	8	17	6	12	30	12	9	16	17	19	14	9	15	33	16	12	18	18	23	14	23	13	15	7	17	12	18	3	12
1	54886744	54887144	8	13	18	13	17	23	16	22	25	27	12	16	21	7	27	12	17	17	11	9	15	5	17	17	27	6	23	22	5	12	24	16	7	18	12	16	13	38	14	11	17	15	14	13	13	25	9
1	54887392	54887792	4	4	14	6	25	12	20	12	13	10	11	8	16	10	10	10	9	13	7	11	11	6	17	21	21	6	19	15	9	12	9	10	1	6	14	8	12	19	9	15	9	10	10	8	10	17	16
1	54980612	54981012	8	11	9	12	15	11	10	10	14	22	6	7	10	5	8	5	14	7	5	9	6	5	8	10	6	1	7	10	3	10	12	7	3	4	6	9	7	7	4	13	5	4	5	10	9	4	4
1	55049504	55049904	4	6	10	11	11	5	15	7	5	8	17	7	6	5	9	16	9	6	6	9	5	5	4	9	8	5	7	11	2	11	10	7	1	3	2	2	7	15	7	3	7	22	3	7	5	7	9
1	55215297	55215697	20	21	11	9	18	10	23	14	30	50	18	12	11	15	18	19	10	17	10	13	15	16	16	25	16	7	10	10	12	9	11	15	5	11	5	19	14	31	19	10	25	19	24	16	21	14	23
1	55273047	55273447	4	10	10	9	11	9	8	16	14	6	11	8	9	7	10	8	8	14	4	11	5	9	15	17	12	8	6	8	9	11	7	5	6	12	5	13	10	10	9	4	8	18	9	9	7	3	8
1	55307511	55307911	41	18	19	34	11	18	25	15	22	17	12	17	14	18	16	3	27	12	12	13	1	12	14	32	10	15	22	18	10	16	13	8	23	25	12	20	27	12	27	14	13	13	16	10	17	1	17
1	55429082	55429482	25	23	19	41	24	22	29	35	40	30	24	26	26	24	29	16	39	34	24	31	12	26	49	35	23	58	27	34	18	24	19	23	16	44	28	22	73	17	54	32	27	7	24	29	16	6	17
1	55506995	55507395	7	9	4	9	6	29	6	7	6	5	9	3	6	5	3	9	10	7	4	10	5	9	6	9	16	8	2	15	9	5	7	7	15	6	6	7	3	6	6	7	7	15	13	5	6	2	7
1	55684032	55684432	8	4	16	30	9	16	8	18	12	12	8	12	11	11	14	8	8	22	8	29	2	12	29	21	14	15	8	14	10	11	19	9	17	20	22	17	10	8	12	12	8	1	9	6	10	3	8
1	56521177	56521577	16	4	8	13	10	10	2	24	10	11	12	13	12	11	15	1	42	18	13	18	1	8	30	12	8	12	15	9	4	11	15	8	4	15	15	18	21	16	26	16	10	3	11	10	11	1	11
1	56547874	56548274	3	11	17	17	11	11	10	14	10	25	16	9	12	9	14	3	24	13	11	8	2	7	31	13	15	13	12	9	4	10	10	6	10	12	3	20	11	10	17	14	9	14	19	8	14	1	12
1	56688435	56688835	11	6	12	16	7	13	13	11	14	5	15	11	15	7	18	7	19	12	11	14	3	9	19	5	11	10	12	11	8	13	4	5	14	19	15	16	15	9	7	14	7	3	9	10	13	1	11
1	56788114	56788514	27	50	46	62	30	39	27	37	31	29	27	22	32	39	65	15	81	31	30	45	1	29	53	19	47	22	22	25	35	29	39	21	41	54	57	42	44	35	45	43	26	14	26	25	41	9	41
1	56811264	56811664	11	14	6	21	15	11	10	19	17	10	8	8	11	9	21	5	33	17	13	15	11	12	27	9	9	9	24	11	11	11	14	14	5	14	11	13	20	25	14	26	10	9	10	11	8	2	11
1	58065565	58065965	9	9	7	10	19	10	20	13	22	11	11	6	13	10	11	17	14	19	9	12	3	5	7	10	13	20	15	12	4	8	9	12	11	8	15	11	5	16	5	12	11	17	9	7	12	5	13
1	58277402	58277802	5	3	2	5	6	6	1	3	8	6	7	6	6	2	9	7	1	10	3	3	1	5	5	3	1	14	7	7	5	11	4	6	17	2	3	5	2	8	4	6	7	15	2	1	6	1	2
1	58546127	58546527	13	31	14	12	14	23	20	22	20	25	11	16	19	29	27	18	13	30	12	22	27	7	30	26	30	4	28	20	8	14	16	38	6	14	22	22	20	17	13	18	16	20	19	52	31	26	20
1	58577176	58577576	17	32	22	21	23	24	39	25	22	38	46	22	30	27	23	18	32	23	14	18	22	18	30	59	38	14	11	22	12	23	13	32	4	24	19	20	35	34	19	23	22	14	46	56	25	40	28
1	58583996	58584396	8	5	7	11	5	5	7	12	8	20	10	6	11	14	5	8	19	8	3	9	5	11	14	13	3	7	7	14	4	10	10	8	2	19	9	10	9	7	13	6	8	8	15	11	6	1	6
1	58783446	58783846	9	15	25	18	26	12	18	17	20	35	14	13	14	20	18	32	16	17	11	11	12	9	21	15	18	12	14	15	10	12	11	28	10	14	17	17	12	16	12	17	14	13	19	20	14	14	17
1	58784344	58784744	13	39	27	21	31	18	29	31	33	50	34	17	18	25	22	25	35	26	20	23	16	14	31	38	37	8	17	47	6	29	24	34	9	18	20	15	20	28	25	18	41	20	31	43	18	22	21
1	58815090	58815490	17	23	17	16	19	12	19	22	23	33	18	22	17	14	12	9	12	27	11	11	18	15	12	36	17	6	27	19	9	10	12	17	6	21	21	18	19	17	12	9	19	16	21	18	18	26	15
1	59029710	59030110	14	18	19	19	16	25	8	27	19	14	20	14	20	28	17	12	23	13	18	42	5	20	32	19	11	22	26	24	14	15	10	19	17	22	28	26	43	15	14	20	15	10	19	10	20	3	26
1	59055952	59056352	10	7	11	14	7	8	5	6	13	6	11	9	11	7	11	4	19	10	17	14	1	16	17	5	7	5	8	21	7	8	4	9	12	12	17	14	9	14	9	14	4	4	2	4	25	1	6
1	59139407	59139807	11	12	14	19	12	14	9	20	21	11	13	27	16	8	20	7	24	13	18	21	4	13	21	13	17	8	21	11	6	9	8	11	10	13	31	12	24	19	19	18	23	3	7	15	18	4	14
1	59214678	59215078	5	15	9	15	10	13	11	11	13	13	18	16	13	7	8	5	15	12	12	17	2	9	17	19	17	17	8	16	12	12	3	13	6	13	15	13	32	16	13	6	5	3	14	18	8	4	10
1	59215839	59216239	8	8	7	21	8	15	6	7	13	5	10	8	9	18	13	6	10	7	10	7	4	3	9	10	5	5	14	10	3	8	9	9	9	5	11	12	10	9	6	9	4	12	7	7	10	1	5
1	59814548	59814948	7	17	8	21	13	7	16	11	18	26	13	10	15	22	6	15	19	21	11	16	13	5	20	12	17	7	11	11	6	10	8	20	3	13	16	10	14	15	6	11	9	7	16	19	16	28	15
1	59856783	59857183	22	16	20	38	21	11	17	18	67	17	36	24	22	14	22	6	41	16	34	18	11	18	45	17	22	28	18	32	24	14	16	16	11	30	22	30	50	18	17	28	15	9	9	33	21	4	23
1	60129918	60130318	8	3	7	15	5	5	3	7	8	3	5	4	8	7	6	6	7	5	5	5	2	7	6	7	7	9	12	18	8	3	5	13	1	14	11	4	4	8	5	6	4	8	4	11	4	1	4
1	60490026	60490426	1	2	9	3	5	5	1	8	6	6	3	4	4	6	9	9	12	6	2	9	3	2	1	5	3	6	5	6	5	7	6	5	3	6	2	3	4	6	6	1	8	5	4	8	5	11	1
1	60514328	60514728	10	3	7	6	3	8	4	9	5	2	9	6	18	9	9	11	10	18	7	15	3	2	6	7	8	15	12	7	8	6	6	8	17	8	4	7	7	3	9	6	9	15	12	7	11	1	7
1	60861231	60861631	6	6	2	4	6	4	4	4	9	4	8	19	7	11	7	9	7	2	3	5	8	4	8	5	4	12	9	20	2	7	8	5	7	8	7	4	2	15	9	8	8	15	7	2	6	1	3
1	60925423	60925823	8	7	9	11	25	8	24	13	15	16	13	10	11	7	6	11	5	28	10	11	5	9	15	10	8	6	12	14	4	9	8	15	6	9	7	11	27	15	15	10	11	11	9	9	6	3	5
1	60963255	60963655	4	7	7	18	13	6	12	6	16	10	8	10	15	10	11	8	12	5	14	24	1	14	17	11	8	12	10	16	2	6	8	8	2	11	17	15	21	12	19	15	3	2	13	4	17	3	11
1	61082219	61082619	6	5	10	6	14	5	7	10	8	29	5	13	9	8	4	5	7	13	6	5	5	3	10	15	5	2	19	5	3	5	9	9	2	3	11	5	7	11	6	4	7	12	7	14	7	5	7
1	61215665	61216065	29	34	31	52	35	35	20	45	47	23	42	25	22	33	40	6	67	35	31	63	1	87	87	54	26	35	58	39	51	28	36	24	26	47	97	66	72	31	50	51	37	3	25	25	57	2	27
1	61293914	61294314	9	31	13	24	17	10	14	17	15	12	12	23	8	13	19	2	32	22	12	20	3	21	25	25	17	16	18	12	11	11	11	17	11	21	29	37	35	20	25	25	8	4	16	16	20	1	27
1	61404225	61404625	3	7	4	10	4	10	6	12	10	7	7	9	3	9	8	6	8	10	7	7	1	9	15	7	7	8	9	9	6	5	4	8	6	8	10	8	16	7	5	8	10	3	10	9	5	5	6
1	61496338	61496738	28	16	25	57	15	18	17	34	21	34	23	28	27	26	19	9	33	25	34	44	5	31	53	31	8	42	31	34	19	23	27	18	15	32	55	41	62	20	67	43	25	7	24	21	22	8	24
1	61642388	61642788	14	30	13	40	20	36	20	25	35	25	29	22	40	22	23	10	51	21	28	30	11	12	26	36	19	14	15	23	16	16	15	20	19	30	40	36	48	33	32	27	23	9	18	22	28	7	33
1	61742342	61742742	17	37	27	26	48	34	30	23	43	50	31	30	23	35	16	16	34	26	46	31	41	21	52	38	34	9	28	21	17	21	39	33	10	40	22	37	29	36	26	19	24	15	32	66	31	36	21
1	61744260	61744660	26	16	16	46	21	25	18	29	26	23	52	20	40	15	29	9	38	33	16	33	8	27	39	32	22	49	56	39	13	63	34	25	24	49	18	45	34	19	46	30	21	8	32	23	22	6	24
1	62210161	62210561	18	19	20	12	16	16	22	25	15	16	27	16	19	19	27	23	26	23	14	18	9	13	26	31	31	22	20	19	17	25	16	10	25	15	10	28	19	10	13	13	12	19	11	17	20	9	7
1	62437366	62437766	9	7	23	9	23	9	8	9	10	23	10	5	12	11	5	11	10	10	10	5	5	19	23	12	6	3	13	7	4	10	13	15	3	3	10	8	9	18	8	9	6	11	11	12	13	2	11
1	62687948	62688348	23	17	30	16	17	19	22	19	17	42	12	12	10	13	37	18	24	20	18	14	24	15	22	20	15	5	13	28	5	12	13	15	8	6	9	12	11	18	12	10	18	20	18	34	22	20	27
1	63039489	63039889	12	6	7	12	5	8	10	8	6	6	13	3	7	9	9	14	6	12	5	5	6	6	18	7	14	12	14	21	7	7	7	15	16	14	7	12	7	7	10	8	15	15	9	9	10	3	10
1	63322592	63322992	12	11	16	9	14	15	23	19	17	17	11	13	12	19	10	13	7	19	10	18	17	15	10	14	12	4	15	15	3	17	11	11	4	12	13	17	7	14	15	19	17	13	11	15	17	10	17
1	63523134	63523534	17	18	22	16	15	43	23	18	17	21	16	16	26	19	13	17	16	19	16	23	15	16	38	27	26	13	20	20	17	15	8	26	19	17	21	18	23	20	14	12	13	12	21	18	25	17	21
1	63593576	63593976	12	22	12	11	19	16	21	20	15	37	12	16	11	14	10	10	9	7	8	9	19	13	11	11	10	4	13	21	7	14	14	14	2	9	11	7	16	18	8	11	12	14	13	13	12	7	17
1	63774260	63774660	11	18	19	18	12	8	23	14	19	27	17	12	15	16	18	18	11	12	15	15	15	10	22	23	30	9	23	24	2	7	16	11	6	7	15	8	7	16	12	15	22	17	11	10	13	18	17
1	63847278	63847678	11	17	11	22	8	12	11	9	11	8	8	14	9	14	8	16	12	11	7	15	6	11	11	13	14	15	14	15	6	10	11	9	5	11	10	13	12	10	11	15	22	11	4	6	11	4	14
1	63915153	63915553	7	4	4	8	15	15	8	11	12	3	8	7	8	11	3	18	7	6	4	7	1	10	5	5	8	8	14	10	9	4	7	6	7	2	6	8	7	7	9	3	4	10	9	7	14	3	5
1	64436182	64436582	1	4	4	7	2	8	3	8	2	6	7	5	4	6	6	4	18	3	3	9	1	7	5	8	6	6	5	2	7	5	3	2	7	2	3	10	9	8	10	7	14	5	4	6	16	2	6
1	64719577	64719977	3	3	7	10	1	5	2	2	8	7	5	6	7	2	8	7	3	5	6	6	3	3	3	6	3	8	6	7	2	3	7	2	7	8	6	3	11	12	8	4	2	4	4	6	6	1	3
1	64745145	64745545	16	32	19	33	29	13	32	35	30	40	23	19	35	30	24	25	16	23	27	19	19	15	40	16	31	8	22	20	6	16	30	19	18	19	23	23	15	25	18	13	25	15	20	27	16	46	19
1	64879069	64879469	51	33	50	94	71	26	18	64	77	26	68	38	107	33	66	8	87	40	51	72	7	54	128	48	32	52	52	67	42	19	36	32	26	54	74	87	79	41	85	90	40	5	26	22	83	4	47
1	64898272	64898672	15	18	15	36	23	21	21	30	33	22	32	20	26	25	29	11	37	21	26	38	9	17	38	21	31	25	31	24	10	30	24	18	11	35	21	44	36	41	26	47	18	8	21	14	38	3	14
1	64915847	64916247	15	12	12	17	23	10	11	10	16	12	8	17	18	11	19	10	20	9	8	11	25	13	18	24	16	13	7	17	11	14	7	10	13	15	12	18	18	16	24	7	14	8	20	6	10	1	16
1	64966235	64966635	6	16	12	10	22	16	17	17	19	38	14	7	13	10	17	18	20	26	13	7	15	13	25	25	16	4	9	21	4	27	8	16	5	8	14	6	15	16	9	22	14	12	14	25	13	28	17
1	64979911	64980311	7	9	4	8	6	7	5	6	14	10	7	11	13	15	5	8	19	6	9	16	6	8	26	9	10	8	10	10	9	12	4	10	5	26	16	7	24	7	12	13	4	6	15	8	13	1	11
1	64983136	64983536	84	61	62	143	120	51	32	72	234	56	102	66	85	54	75	8	134	73	89	142	2	162	155	109	52	77	57	72	49	41	60	54	23	93	109	178	153	101	119	156	111	11	33	40	105	6	73
1	64989421	64989821	4	7	13	11	8	5	7	10	11	7	8	2	8	7	8	4	15	15	11	6	4	12	18	14	9	9	11	8	14	9	7	8	3	30	9	14	12	7	7	5	9	2	8	5	13	1	15
1	64996861	64997261	14	16	8	5	3	6	9	7	6	2	9	9	11	8	7	5	16	7	3	6	4	10	13	17	6	8	4	8	7	8	5	5	20	18	9	8	9	6	8	10	5	3	6	5	11	3	6
1	65002570	65002970	13	17	8	13	14	17	12	11	17	15	7	8	9	10	19	12	9	12	5	12	9	12	7	11	10	13	13	15	8	11	13	13	1	6	5	11	17	10	6	9	9	13	9	9	11	6	9
1	65006831	65007231	5	13	7	16	8	9	6	15	9	5	9	6	12	11	7	1	14	6	7	15	4	13	28	14	17	8	12	8	5	7	12	9	11	16	19	12	14	21	22	23	6	5	7	7	9	1	8
1	65044362	65044762	60	47	90	96	63	72	38	112	71	28	77	45	45	80	68	8	118	130	151	144	5	86	188	56	41	47	59	78	38	31	104	38	35	70	129	127	93	70	88	130	83	5	22	37	154	6	106
1	65067073	65067473	9	15	15	8	14	8	13	22	14	21	8	13	13	18	11	11	17	22	11	15	23	6	22	22	18	1	9	13	9	6	20	18	1	12	24	8	4	16	11	8	14	12	36	10	19	19	13
1	65309746	65310146	8	21	8	6	14	9	10	18	10	28	17	11	11	4	14	11	7	9	7	5	13	7	10	9	17	3	13	7	7	11	9	18	4	7	11	6	3	6	13	6	12	16	21	7	8	12	10
1	65420653	65421053	8	20	10	11	16	23	14	14	31	38	15	12	12	11	23	21	23	18	10	8	19	9	26	19	29	9	21	15	11	10	12	10	10	10	17	23	13	19	11	14	19	15	8	14	11	19	14
1	65717804	65718204	8	12	10	9	10	10	4	11	10	5	10	8	11	6	19	10	9	11	6	9	1	10	10	11	14	3	9	9	10	8	25	5	7	16	21	11	7	9	6	7	8	10	9	7	10	5	8
1	66876630	66877030	20	7	10	6	9	9	10	9	7	5	11	8	4	6	18	16	12	9	9	10	5	4	8	9	2	8	17	9	9	6	6	6	13	7	5	2	7	11	6	8	9	10	4	10	5	2	7
1	66930368	66930768	26	24	11	17	33	15	39	28	39	38	28	9	13	17	25	19	31	18	15	21	18	12	53	31	34	16	39	23	12	19	17	27	7	9	19	18	25	27	13	23	29	20	31	27	17	14	20
1	67053960	67054360	9	16	22	13	17	21	10	22	18	28	15	11	13	10	19	11	5	18	22	16	15	11	17	11	16	6	12	6	3	16	7	30	8	7	17	10	11	10	10	9	14	14	9	15	12	11	3
1	67429908	67430308	7	15	10	15	11	11	14	13	23	20	9	9	12	16	13	10	8	14	12	12	8	4	12	15	14	4	18	9	10	5	9	11	13	9	16	10	10	14	6	11	8	15	13	18	18	11	11
1	67468227	67468627	12	17	21	27	23	12	10	20	22	14	34	22	28	17	22	1	26	18	30	26	4	11	25	25	15	15	22	15	16	17	7	10	9	24	16	20	45	28	21	51	14	6	11	26	30	1	17
1	67676928	67677328	3	6	3	6	6	9	9	5	6	6	4	8	9	3	8	10	8	5	3	6	6	7	4	5	7	8	15	8	7	9	6	11	6	8	5	8	3	19	5	6	10	6	11	8	3	3	8
1	67685188	67685588	15	18	34	25	35	22	19	25	30	43	17	15	17	23	14	34	23	41	21	19	21	9	30	18	33	11	14	17	16	19	18	40	10	22	30	32	24	20	17	14	26	21	26	32	20	30	23
1	67685979	67686379	13	19	17	13	15	13	8	8	12	26	17	10	8	11	9	25	11	18	12	9	17	5	14	18	13	3	11	27	6	22	16	11	6	6	17	6	17	12	8	10	25	16	13	14	7	16	11
1	67832786	67833186	8	13	14	12	19	16	8	19	10	23	17	8	10	4	14	8	10	16	8	8	10	8	12	17	18	5	14	21	4	6	16	11	1	10	20	15	8	14	14	12	25	19	9	10	13	10	9
1	67833253	67833653	7	14	13	11	12	9	9	14	16	27	12	10	9	8	11	13	9	10	9	22	25	14	19	16	16	4	17	11	6	8	10	15	2	8	13	9	5	10	9	13	8	8	20	12	8	17	7
1	68570798	68571198	10	6	4	10	5	5	12	3	7	14	6	7	11	7	5	14	12	14	9	18	7	4	12	7	10	16	14	8	2	8	12	7	21	17	10	9	10	8	12	9	10	12	13	8	11	6	6
1	68758855	68759255	15	8	3	19	6	10	9	9	8	7	7	11	2	13	12	11	7	10	11	9	7	7	10	5	5	8	19	12	3	10	8	6	6	4	13	5	5	11	10	7	17	8	16	14	10	3	6
1	69567126	69567526	7	9	10	7	8	12	5	19	14	12	14	8	5	11	9	7	2	11	8	5	15	3	8	8	18	2	14	10	6	6	12	8	6	6	4	12	13	10	5	6	7	10	7	7	10	4	4
1	69928208	69928608	1	1	3	10	1	1	1	1	3	3	1	2	1	2	2	3	5	1	4	2	1	3	2	2	1	1	4	1	1	2	5	2	4	3	4	8	1	1	1	2	4	4	2	1	1	1	3
1	70205446	70205846	10	25	26	21	17	18	17	13	20	30	22	9	19	16	23	15	21	32	7	19	5	5	20	24	22	6	16	17	26	22	12	29	8	7	11	12	13	12	15	12	8	17	23	24	14	10	15
1	70718366	70718766	16	12	28	20	10	15	3	10	15	15	9	17	15	5	13	3	14	17	5	11	4	9	25	24	24	17	14	21	5	9	10	8	10	25	14	15	13	9	17	15	13	3	9	17	13	1	14
1	70773113	70773513	8	7	11	18	7	10	12	1	16	10	11	4	10	9	7	10	10	11	2	5	6	3	10	12	6	13	8	10	4	5	10	12	8	15	8	9	10	12	6	8	9	16	9	9	6	1	3
1	70892190	70892590	10	8	11	9	10	5	5	5	12	5	13	5	5	7	7	18	16	17	12	22	7	6	11	8	6	19	11	4	7	5	10	9	10	12	11	7	8	6	7	4	9	14	9	6	9	7	3
1	70915330	70915730	23	21	41	45	27	16	11	39	37	13	28	21	47	24	24	1	53	36	39	49	3	22	63	36	15	44	34	35	19	15	28	13	22	28	47	57	28	26	35	58	29	3	11	14	50	3	30
1	71047602	71048002	10	14	20	12	19	22	35	21	39	32	21	23	23	20	15	11	13	26	13	27	24	17	25	34	24	11	25	20	10	19	12	24	5	15	13	15	21	45	18	22	28	13	26	24	12	17	16
1	71448594	71448994	23	15	15	27	40	30	19	35	22	10	28	15	25	22	24	11	31	68	42	43	1	20	50	16	17	14	23	27	6	7	20	18	13	36	49	48	59	36	32	24	17	4	11	18	38	3	22
1	71918588	71918988	14	5	12	19	9	8	6	10	9	9	9	2	4	8	14	2	18	12	7	8	2	13	13	5	4	16	7	6	5	11	9	10	3	4	13	11	8	9	11	11	10	1	12	6	12	2	5
1	72003047	72003447	12	5	11	23	8	5	7	15	9	17	8	13	7	11	9	5	20	14	9	16	2	11	17	6	6	16	11	13	16	10	8	9	5	13	12	10	11	14	15	14	7	2	8	16	16	1	15
1	72282650	72283050	12	13	11	15	20	14	6	12	13	35	17	16	12	15	12	19	11	17	12	18	14	24	13	12	15	9	14	28	5	14	8	10	6	7	19	14	9	19	8	10	15	10	11	10	19	11	11
1	72322542	72322942	10	9	9	20	9	8	5	13	2	6	4	14	6	2	8	13	9	12	9	15	11	14	6	6	8	9	12	10	7	8	14	6	6	7	7	4	9	11	11	7	11	5	10	3	6	4	14
1	73813676	73814076	14	10	7	14	14	17	10	9	8	7	11	8	5	18	12	26	8	10	8	11	10	8	5	10	14	15	33	11	9	6	6	10	8	12	4	4	10	10	8	5	14	17	16	16	5	3	8
1	74324037	74324437	10	12	3	30	10	9	8	21	6	15	11	15	18	9	11	1	24	8	16	19	1	19	33	16	17	15	11	17	20	8	10	7	13	25	20	12	18	10	37	19	9	7	3	13	19	5	17
1	74485181	74485581	16	14	6	18	12	17	8	20	7	13	17	10	9	8	16	8	15	10	10	14	20	10	16	16	12	11	16	15	8	8	18	9	13	18	9	22	19	25	18	9	11	7	11	16	8	5	12
1	74567159	74567559	7	6	11	8	11	19	10	5	4	3	6	8	8	6	4	8	13	9	8	8	9	6	6	4	9	10	8	8	6	4	15	10	17	5	9	7	7	12	4	7	7	10	4	11	7	8	3
1	74652496	74652896	70	55	87	124	103	56	40	107	84	36	164	66	79	53	92	4	122	56	133	113	4	74	138	71	61	62	118	91	49	60	125	44	39	56	110	144	113	106	126	155	67	5	32	66	169	4	75
1	74733211	74733611	9	26	18	17	20	9	25	20	15	21	35	18	23	21	35	37	21	21	19	21	20	7	56	33	36	13	26	32	14	20	21	26	12	25	21	41	7	20	24	19	17	10	25	25	20	13	22
1	75724419	75724819	11	17	33	16	34	20	30	13	17	37	20	12	26	15	22	24	18	22	20	19	23	19	44	16	27	7	18	18	5	12	13	18	9	20	19	12	19	27	14	25	23	16	21	21	19	15	14
1	76059451	76059851	16	15	17	40	18	11	20	14	20	19	14	15	17	9	37	11	30	18	14	28	7	27	32	19	15	23	16	20	13	23	8	12	9	18	9	23	23	10	12	15	12	8	13	21	24	2	18
1	76700022	76700422	1	1	3	2	1	2	1	1	3	2	2	1	4	3	2	1	1	6	1	3	5	1	1	2	1	1	1	3	1	1	2	2	1	1	5	2	1	1	1	3	4	2	3	5	1	1	1
1	76763773	76764173	23	17	17	14	11	10	18	14	31	16	13	19	16	8	11	1	20	22	9	31	5	19	30	11	6	13	12	13	9	11	6	10	13	35	14	24	28	9	40	23	14	2	7	12	12	4	13
1	76867650	76868050	5	15	9	13	7	11	21	12	10	23	8	8	11	4	13	7	7	19	7	17	14	8	13	9	8	3	16	14	2	13	13	15	7	3	10	16	8	11	6	5	7	12	16	12	18	12	13
1	76876684	76877084	4	8	13	11	10	13	4	8	8	6	7	6	8	6	9	4	6	5	5	9	4	8	9	6	6	17	12	8	7	7	20	10	6	5	5	4	7	9	8	4	10	6	8	5	10	5	16
1	76944106	76944506	20	13	8	15	12	14	10	11	10	9	8	12	8	15	6	4	28	12	7	15	2	13	19	27	13	21	17	14	11	6	13	8	15	19	12	14	36	11	21	8	12	2	9	13	5	1	14
1	77219064	77219464	8	14	9	40	8	25	16	16	9	11	12	15	10	17	8	12	14	20	12	24	13	5	21	12	14	7	17	11	19	14	10	22	5	14	11	3	22	15	13	16	9	11	13	11	18	9	22
1	77397251	77397651	9	14	10	18	11	8	3	13	4	11	7	18	6	6	6	20	5	13	11	12	1	8	11	8	7	13	11	10	22	8	18	4	5	5	2	7	6	10	5	3	6	12	10	7	15	7	8
1	77682357	77682757	10	10	12	12	14	17	11	14	11	28	10	13	19	13	26	23	17	14	9	10	14	11	10	25	16	8	21	15	7	21	23	15	20	11	11	12	9	15	16	14	26	14	32	23	16	16	13
1	77759433	77759833	15	17	16	15	19	16	13	31	27	34	15	10	23	14	24	8	10	14	14	12	24	12	32	17	18	9	17	18	8	7	13	18	4	7	14	12	22	25	8	21	29	12	12	19	14	24	11
1	77811667	77812067	1	1	1	1	1	1	2	2	1	2	1	1	1	1	1	1	2	1	1	1	1	1	1	1	1	1	2	1	1	1	1	1	2	1	1	2	1	1	2	1	2	1	2	1	3	2	3
1	78413544	78413944	11	6	11	16	3	10	4	8	12	5	7	8	18	4	8	10	6	7	4	5	8	6	10	9	6	14	11	10	6	4	8	19	9	10	3	10	4	10	10	6	7	7	8	6	12	5	9
1	79392456	79392856	7	9	6	11	5	12	6	20	7	6	3	4	7	4	10	2	25	14	6	15	1	7	11	7	12	13	11	7	3	6	14	6	11	6	12	8	6	31	16	12	5	2	3	5	12	2	4
1	80083843	80084243	8	7	2	11	12	14	18	8	7	9	9	9	11	11	13	5	17	10	10	14	8	8	21	20	15	10	15	12	5	11	13	5	11	16	12	8	13	16	11	14	11	10	11	10	7	7	12
1	80607092	80607492	5	4	11	11	8	5	11	5	10	5	4	7	11	5	7	15	9	3	4	4	4	12	3	7	12	9	5	12	4	4	6	3	7	4	3	3	5	8	6	5	7	13	8	7	7	6	4
1	80930112	80930512	8	9	10	16	9	5	14	15	17	14	19	9	33	8	19	33	15	17	7	15	9	5	13	20	9	10	24	15	14	14	8	17	15	13	11	11	11	14	17	12	17	46	11	18	16	13	15
1	81167058	81167458	16	12	9	23	15	12	8	13	33	7	16	13	18	3	10	5	27	11	11	14	4	14	18	14	8	12	6	12	12	12	8	8	8	19	16	23	15	13	18	15	13	1	10	6	18	1	14
1	81801897	81802297	8	13	11	12	20	8	9	13	16	9	6	8	9	15	9	5	11	9	10	11	17	11	8	8	17	3	11	13	4	5	14	6	3	5	15	6	1	11	6	8	15	6	5	7	14	12	8
1	82363485	82363885	19	13	14	19	10	18	9	19	9	5	8	14	12	15	19	2	25	16	14	16	3	16	29	21	8	12	13	11	7	13	8	7	17	13	21	12	12	7	22	14	10	4	6	9	19	2	19
1	82386792	82387192	19	13	13	32	16	12	7	27	20	8	15	8	13	18	19	7	24	14	20	21	1	13	29	20	10	45	29	8	8	17	18	8	15	23	24	25	48	9	44	23	16	2	7	4	25	2	12
1	82435409	82435809	11	10	7	11	8	40	14	15	13	18	13	12	13	8	4	19	6	7	4	14	4	5	9	11	23	32	16	20	13	7	8	11	19	10	4	13	8	6	10	11	22	20	14	17	9	3	12
1	82858079	82858479	6	8	6	6	5	7	5	7	5	2	6	6	7	8	8	3	7	4	3	10	1	10	15	9	5	4	4	3	7	8	12	2	11	13	9	12	10	5	6	3	13	2	4	6	9	2	11
1	82864567	82864967	16	9	6	13	7	9	5	29	5	5	7	6	5	15	11	3	33	16	13	21	1	10	30	6	10	9	18	16	4	4	16	4	13	10	31	12	15	9	19	19	9	2	16	11	24	1	8
1	83163983	83164383	9	7	5	8	6	9	4	21	6	12	13	9	3	7	15	4	18	7	7	15	5	9	24	10	7	10	11	7	3	8	7	5	6	11	13	15	12	14	20	18	3	2	7	6	18	1	9
1	83355846	83356246	1	1	1	1	1	1	1	2	1	1	1	1	1	1	1	1	1	1	1	1	1	1	1	1	1	1	1	1	1	1	1	1	1	1	2	1	1	1	1	1	1	1	1	1	1	1	1
1	83520806	83521206	7	14	3	12	4	8	4	9	9	10	7	7	10	5	8	12	4	12	5	10	4	9	11	12	7	10	6	8	10	8	13	7	10	10	9	5	5	6	11	6	5	10	15	5	10	2	7
1	83998395	83998795	24	23	21	13	11	6	16	16	9	20	15	16	13	15	17	17	17	17	16	10	10	5	13	10	14	11	39	34	20	13	13	17	13	9	13	8	8	21	13	22	9	23	16	11	13	7	10
1	83999128	83999528	11	13	9	12	28	8	21	13	20	33	22	7	9	9	12	13	11	11	11	11	2	10	28	11	16	12	29	16	7	14	10	15	11	15	14	14	11	21	7	16	14	16	7	22	15	9	11
1	84077594	84077994	18	27	10	13	22	13	25	23	27	30	11	6	15	8	14	13	15	18	15	16	24	17	25	17	15	8	23	14	5	10	14	24	5	15	16	8	8	15	9	17	12	25	7	11	20	20	17
1	84298365	84298765	11	19	17	15	8	8	12	19	25	12	10	10	12	8	18	10	14	24	14	16	14	4	15	15	17	4	7	14	15	5	8	17	7	16	8	10	9	17	12	13	7	14	8	23	22	27	15
1	84298854	84299254	12	25	18	18	11	15	9	16	13	22	32	18	18	15	17	27	21	23	12	9	15	19	22	18	13	9	18	16	10	8	14	15	3	24	11	12	13	24	12	20	12	7	27	18	18	21	14
1	84479234	84479634	16	13	16	9	20	13	28	22	23	27	20	7	12	14	10	22	17	19	17	8	13	7	16	21	23	9	19	29	10	9	16	25	6	15	11	16	16	21	8	13	25	14	18	15	9	8	22
1	84506274	84506674	8	16	20	25	24	23	20	20	11	40	10	12	9	21	14	20	24	30	9	20	20	7	22	24	15	11	15	12	11	20	11	27	6	13	29	23	14	13	8	17	21	18	21	20	14	12	11
1	84574150	84574550	11	26	21	21	16	15	16	23	19	34	27	17	15	20	24	27	21	30	15	24	29	10	19	19	16	15	16	23	17	14	11	21	12	16	9	8	15	22	15	6	14	14	22	32	12	16	11
1	84604546	84604946	15	19	9	16	13	27	8	22	11	15	12	13	15	10	10	16	10	24	9	8	4	9	17	12	13	9	27	15	7	7	13	7	3	11	15	15	9	17	17	13	26	21	12	14	12	8	11
1	84634673	84635073	16	14	18	17	21	16	14	17	22	27	16	25	9	13	15	13	22	18	12	22	8	14	30	14	14	16	12	17	14	13	11	10	17	24	15	19	22	13	18	15	12	7	20	18	17	4	15
1	84774818	84775218	17	23	17	15	17	12	19	9	16	38	12	10	17	16	10	25	16	18	23	24	20	8	12	20	33	8	24	22	19	12	16	16	12	12	15	8	20	12	10	14	20	6	16	11	27	8	8
1	85048406	85048806	17	38	12	22	23	14	24	29	27	23	22	35	25	20	22	15	18	27	12	23	22	16	38	20	54	10	28	27	12	15	15	14	10	8	18	17	17	29	21	15	22	24	27	41	30	26	13
1	85073608	85074008	7	12	9	15	9	8	7	22	18	9	17	14	12	7	17	3	23	9	17	20	1	16	31	8	12	11	12	8	7	3	9	8	3	9	19	6	39	12	16	26	10	1	3	7	25	3	10
1	85201214	85201614	13	23	19	34	35	20	26	21	24	53	22	21	16	17	23	19	25	25	17	17	14	14	15	26	19	8	29	12	15	11	21	29	5	15	13	17	21	20	5	15	21	33	26	27	28	36	19
1	85276172	85276572	10	16	37	17	12	17	14	12	23	34	18	11	11	11	23	11	17	12	7	10	14	12	20	10	26	4	15	20	17	17	9	14	5	10	17	8	15	15	5	9	17	22	17	34	13	10	11
1	85278686	85279086	22	14	34	47	19	15	9	28	49	12	39	17	21	18	18	4	55	25	33	29	5	31	60	23	25	17	32	35	24	17	24	14	17	29	46	51	47	28	38	64	27	3	17	25	53	1	22
1	85297834	85298234	20	21	19	23	14	22	31	29	28	27	30	19	21	28	20	7	45	24	26	22	7	20	51	25	20	28	34	27	16	21	14	22	24	57	19	41	30	26	19	17	25	7	29	22	26	4	20
1	85464161	85464561	10	18	13	13	18	7	8	12	10	16	13	9	12	10	13	9	17	13	8	16	19	11	14	9	10	10	22	14	2	10	7	15	11	12	16	9	10	12	13	8	6	14	9	11	11	17	12
1	85464877	85465277	12	18	9	14	18	6	18	11	22	25	10	10	11	21	15	16	10	19	14	10	25	5	20	28	18	4	17	20	7	12	12	13	6	8	11	14	6	10	11	3	13	12	18	20	26	11	11
1	85495497	85495897	10	6	9	7	7	7	6	10	11	5	4	7	6	13	11	2	12	9	8	8	3	7	10	11	13	8	11	8	1	6	8	3	6	6	12	15	8	26	15	16	10	2	8	9	15	1	5
1	85504240	85504640	18	7	23	16	27	20	18	25	16	10	15	11	12	11	17	5	37	33	22	25	4	20	35	12	15	20	17	22	11	5	16	12	8	18	30	17	48	22	22	29	16	1	17	16	22	2	29
1	85550898	85551298	32	14	29	64	24	36	18	29	20	11	26	13	25	22	32	4	45	41	41	51	6	43	49	25	15	35	38	26	20	39	28	26	10	26	47	53	57	26	25	31	36	6	19	21	49	2	38
1	85576486	85576886	14	38	20	29	28	18	18	25	13	58	20	25	24	16	23	13	14	18	9	28	11	12	22	26	26	5	26	15	30	22	19	27	12	13	28	12	19	29	12	18	24	22	41	35	28	26	35
1	85599122	85599522	15	16	22	21	29	11	13	15	27	23	25	22	18	12	16	17	15	17	28	20	8	36	24	20	17	18	40	23	16	13	13	17	13	10	35	22	25	18	13	15	11	12	14	18	39	2	27
1	85607186	85607586	5	27	8	20	14	12	10	7	13	14	8	16	3	10	11	6	12	16	12	18	5	15	15	9	16	8	14	16	7	16	7	5	5	24	11	16	17	9	11	11	11	10	16	5	10	4	34
1	85630516	85630916	14	15	3	14	11	16	10	9	4	9	13	6	5	18	15	9	15	8	9	8	3	5	6	3	17	11	20	13	10	9	6	2	16	2	9	5	4	6	9	6	7	11	16	8	9	9	15
1	85642118	85642518	6	5	7	11	9	4	10	6	10	13	10	7	16	4	8	7	5	6	7	11	2	6	6	10	9	11	15	5	1	9	8	6	6	4	9	5	8	8	11	9	6	9	10	8	11	3	6
1	85735975	85736375	8	6	12	10	6	11	12	8	16	8	12	8	10	7	6	11	14	11	7	12	5	6	9	6	8	11	10	12	17	5	15	9	22	10	14	9	8	16	16	7	12	9	8	11	11	3	13
1	85748414	85748814	1	1	1	1	3	1	1	1	1	1	1	1	1	6	1	1	1	1	1	1	1	3	4	1	1	1	1	1	1	1	2	1	2	1	1	1	1	1	1	1	1	1	1	2	2	1	1
1	85822695	85823095	25	15	15	66	29	45	18	37	38	23	44	18	26	26	41	7	45	43	35	43	10	33	56	25	33	31	51	35	11	27	45	26	11	33	51	45	61	36	52	59	30	3	15	34	52	5	29
1	85830488	85830888	12	14	25	34	23	19	8	27	22	16	20	12	21	15	30	4	26	24	35	20	3	18	54	16	16	10	22	21	5	15	14	13	11	19	22	42	33	22	27	36	13	1	13	14	20	5	11
1	86395882	86396282	7	15	20	10	18	11	22	15	14	13	9	9	16	13	13	11	9	10	15	8	13	10	18	14	17	2	18	13	7	11	11	20	10	12	13	8	8	20	14	19	15	14	20	12	6	4	6
1	86434329	86434729	4	8	13	9	9	3	14	6	7	9	9	5	4	12	27	8	17	11	12	12	6	8	13	7	4	5	14	16	4	7	8	6	8	10	9	7	9	12	4	8	8	8	7	9	20	7	9
1	86650065	86650465	18	8	11	14	8	9	8	11	6	8	32	10	12	24	10	15	10	14	9	8	5	5	16	5	8	23	20	19	10	16	12	14	15	9	6	16	12	12	14	17	17	22	12	13	11	10	10
1	86704972	86705372	17	28	32	22	31	19	57	41	38	48	37	26	20	18	26	28	23	36	20	38	33	26	33	22	26	7	26	16	14	28	15	23	4	16	33	33	21	23	25	28	28	25	30	26	41	20	29
1	86793014	86793414	25	27	22	35	25	32	31	28	26	34	16	27	19	26	17	15	38	11	16	45	9	28	25	30	13	20	21	41	15	25	15	27	29	27	17	17	45	29	35	17	16	10	33	26	26	4	23
1	87328426	87328826	25	13	11	18	19	20	17	10	11	48	10	19	11	13	20	11	13	10	8	15	17	14	13	20	19	5	23	17	9	16	11	31	3	6	6	10	9	10	7	9	19	15	27	16	16	23	16
1	88293760	88294160	14	9	13	22	11	9	4	15	10	4	19	22	18	17	12	4	16	17	19	22	3	21	19	29	12	20	20	16	19	12	8	8	10	18	28	25	56	9	19	21	17	1	10	18	20	2	20
1	88342193	88342593	1	1	1	3	1	2	1	2	1	1	1	1	1	1	1	1	1	1	2	1	1	1	2	1	1	1	1	1	1	1	1	4	1	1	1	1	1	1	1	2	1	1	1	1	1	1	1
1	88509327	88509727	6	6	8	9	7	6	5	14	7	7	6	7	6	8	6	6	15	12	6	7	1	8	12	9	7	7	9	5	14	3	5	6	6	6	10	7	11	8	5	11	3	1	3	7	19	1	9
1	89381648	89382048	5	4	9	7	5	19	4	9	4	10	10	6	4	8	11	4	8	3	6	4	2	3	4	12	5	5	12	6	8	7	9	2	6	4	4	4	10	12	10	5	12	6	5	1	9	6	3
1	89417964	89418364	1	1	1	1	1	1	1	2	1	2	1	1	1	1	1	1	1	1	1	1	2	1	1	1	1	1	1	1	1	1	1	1	1	1	1	1	1	1	1	1	1	1	1	1	1	1	1
1	89524752	89525152	10	32	22	23	26	16	33	34	26	28	25	13	17	17	20	17	19	25	17	26	36	14	37	23	36	1	25	15	13	16	17	21	16	15	25	24	22	36	13	13	18	20	20	25	16	29	19
1	89743328	89743728	6	8	11	9	7	4	6	13	3	2	18	7	7	11	16	2	11	4	10	12	2	5	25	4	6	2	11	11	3	4	11	9	8	10	15	7	11	11	11	14	8	1	6	11	12	1	12
1	89821100	89821500	10	19	11	8	15	10	20	30	30	25	29	12	16	22	22	23	16	23	14	10	38	12	20	9	39	2	34	18	9	14	13	13	5	10	17	24	24	36	11	25	15	10	8	13	23	34	14
1	89890074	89890474	10	7	9	5	9	11	20	8	13	13	6	6	16	11	14	7	13	9	8	10	4	10	10	18	7	8	13	8	8	14	12	12	8	10	10	6	15	4	22	13	10	6	15	9	11	1	8
1	89994996	89995396	28	34	30	38	38	26	45	24	38	63	22	28	26	20	22	20	34	38	22	26	36	15	23	33	26	9	28	28	19	36	22	42	8	10	11	15	21	28	17	29	17	18	24	34	17	32	22
1	91021325	91021725	4	10	9	11	19	6	18	8	14	23	10	12	11	14	16	26	14	12	11	13	8	5	16	18	20	4	12	4	15	8	14	17	3	10	11	12	13	12	8	7	7	28	8	21	17	14	15
1	91099741	91100141	7	16	10	7	14	5	9	15	25	3	21	9	9	9	12	5	20	12	8	21	4	27	20	12	5	9	11	13	5	6	5	7	4	9	7	20	16	18	11	14	13	3	9	10	14	1	11
1	91100205	91100605	6	14	23	22	15	7	8	36	28	6	16	7	11	7	25	2	34	8	24	38	1	11	33	19	9	6	15	18	9	10	18	9	10	27	26	28	26	19	24	31	15	4	6	8	41	2	18
1	91500696	91501096	19	23	12	14	9	9	15	13	10	14	7	11	11	23	12	9	15	12	9	10	11	5	14	26	9	4	13	13	8	22	6	17	8	10	16	13	11	11	9	8	13	16	15	22	13	13	17
1	91582868	91583268	14	6	5	12	7	7	5	6	7	3	4	8	5	9	6	1	10	7	8	7	1	8	9	9	5	11	3	6	4	3	8	3	7	6	11	13	7	5	17	4	7	5	6	3	10	2	6
1	91737201	91737601	9	9	9	22	14	12	10	7	7	9	12	6	10	10	7	14	8	6	4	10	3	6	12	13	29	13	9	13	6	10	7	7	14	7	5	13	15	12	7	5	5	17	16	15	6	4	7
1	91959051	91959451	21	8	16	27	15	20	22	22	16	16	15	9	13	11	11	5	23	33	22	31	8	18	34	17	14	12	9	17	15	14	11	13	16	21	21	22	15	12	27	19	19	2	10	18	28	3	21
1	92298740	92299140	24	23	14	18	23	17	22	30	26	39	20	18	20	37	22	28	29	29	20	25	26	9	29	18	29	7	24	19	8	21	28	34	17	16	22	18	17	37	15	20	24	26	40	31	24	19	17
1	92756507	92756907	9	8	21	19	9	11	6	16	15	5	12	12	11	7	16	3	24	12	14	9	7	7	34	6	6	13	6	11	5	13	11	11	10	12	12	13	20	17	23	11	10	6	10	15	17	3	16
1	92784635	92785035	16	21	23	20	26	31	26	26	49	53	17	15	17	19	25	24	20	25	15	26	32	16	39	22	31	11	28	23	18	12	21	21	11	11	33	23	24	34	15	20	23	21	24	24	13	29	19
1	92961493	92961893	20	50	21	25	18	17	27	19	39	42	18	15	25	21	53	23	18	19	19	18	17	15	34	21	30	3	20	22	10	13	20	18	5	16	33	14	20	24	6	23	30	16	25	25	15	34	20
1	92961941	92962341	9	16	11	12	14	5	16	11	11	11	3	7	16	12	18	12	6	13	14	6	6	12	22	20	21	5	19	18	6	10	9	9	9	7	10	9	7	10	6	14	13	17	12	11	9	6	9
1	93078945	93079345	12	12	14	17	21	14	44	19	24	34	19	19	10	17	15	19	34	21	11	15	33	12	35	16	23	15	23	17	8	13	18	23	11	15	15	20	26	20	17	18	23	17	28	15	19	20	19
1	93179060	93179460	9	5	5	2	4	6	8	12	18	4	9	6	5	5	9	8	8	6	6	7	7	7	2	8	6	4	13	8	6	5	4	11	2	4	5	2	5	6	6	3	4	8	6	5	4	1	6
1	93180081	93180481	17	35	23	13	25	20	29	21	40	33	18	15	17	23	41	25	29	41	34	32	22	18	31	25	36	11	33	15	14	29	16	46	12	28	26	21	31	28	16	18	16	24	22	55	29	35	36
1	93277331	93277731	1	1	2	1	1	4	1	1	2	2	6	1	1	1	1	1	1	2	1	1	1	1	1	5	1	1	3	1	1	1	1	2	6	2	1	2	2	2	1	3	1	1	1	1	2	1	5
1	93345762	93346162	9	17	11	9	18	11	11	13	16	28	8	6	10	11	10	17	12	15	9	15	14	8	17	27	30	11	13	15	8	4	8	23	3	9	13	17	11	16	4	7	18	13	20	16	6	10	21
1	93447930	93448330	11	16	34	17	22	26	14	12	28	39	13	15	9	12	16	22	16	11	14	16	10	9	16	21	22	10	13	19	10	23	8	21	2	10	22	15	13	13	15	10	15	24	18	24	12	24	26
1	93570538	93570938	9	12	14	16	7	6	5	7	10	10	9	10	12	8	6	13	17	9	6	10	7	6	7	12	10	10	8	13	5	13	10	5	17	3	8	7	6	9	8	5	20	12	12	4	9	2	4
1	93599244	93599644	31	29	48	77	49	40	14	120	60	25	39	30	41	19	36	4	79	43	65	65	4	65	91	78	23	41	68	77	27	27	33	20	27	44	97	96	75	40	72	106	46	10	22	29	132	1	31
1	93609274	93609674	25	25	55	68	44	30	26	63	64	47	39	39	35	24	46	5	67	25	40	128	11	46	89	35	36	42	38	43	24	34	32	28	41	43	44	66	64	32	41	58	29	8	32	28	47	2	50
1	93614522	93614922	10	8	8	9	7	7	8	6	8	13	5	5	9	18	12	14	12	13	14	11	4	8	17	13	11	16	12	9	13	17	12	7	5	17	7	5	10	13	9	7	6	6	8	4	18	2	5
1	93779718	93780118	31	37	36	43	26	30	20	41	50	32	24	44	32	42	25	12	52	27	37	54	10	25	67	19	39	23	29	38	15	27	20	21	18	28	40	27	53	35	51	31	25	12	23	35	70	6	17
1	93843862	93844262	8	8	13	10	13	14	14	13	16	17	14	9	7	15	15	11	8	7	13	13	10	10	15	10	15	7	15	10	16	10	9	12	6	4	14	8	15	10	12	17	13	10	15	15	11	10	11
1	93846426	93846826	23	25	31	45	32	30	22	30	35	49	41	21	17	29	40	33	54	28	33	26	20	16	21	34	33	12	32	23	17	21	29	35	14	19	34	46	51	38	24	13	29	31	25	31	46	31	25
1	93847804	93848204	10	10	17	15	17	15	16	9	22	16	11	9	12	16	13	15	16	19	7	7	19	8	12	15	25	6	14	11	11	15	13	19	10	7	7	11	12	6	7	15	10	36	13	13	11	14	8
1	93908707	93909107	23	34	46	30	37	22	38	38	89	53	43	20	32	24	26	11	51	31	53	35	11	23	72	50	44	14	26	42	28	26	24	25	8	33	38	42	56	30	32	45	29	12	22	29	40	13	37
1	94021150	94021550	8	13	14	14	17	13	16	7	18	14	24	8	17	14	17	27	11	12	9	14	20	11	19	21	13	15	15	24	12	13	16	13	9	11	12	17	15	16	17	8	15	13	14	16	11	6	11
1	94100956	94101356	25	12	8	41	19	9	13	8	53	17	15	10	16	15	16	6	36	16	18	39	15	9	13	17	10	18	15	33	15	9	18	7	9	36	22	36	39	18	20	12	18	8	14	12	12	15	27
1	94117887	94118287	17	13	6	27	16	5	11	11	34	19	13	15	53	14	16	5	15	16	14	16	7	7	15	17	10	30	13	15	16	12	7	6	8	19	12	28	18	9	24	19	6	7	16	13	27	4	14
1	94237209	94237609	8	22	46	18	19	14	26	21	39	62	29	24	21	23	16	15	14	32	28	20	30	12	20	29	26	5	19	25	10	20	17	17	6	20	19	25	17	38	14	17	19	19	27	35	26	28	14
1	94247647	94248047	17	16	12	12	16	13	18	27	26	35	19	12	19	10	16	12	18	23	18	19	19	14	18	13	12	7	16	20	6	7	17	15	6	8	12	20	29	23	22	19	15	6	13	15	21	21	17
1	94250336	94250736	6	6	4	14	5	8	6	6	9	8	8	4	5	6	4	1	13	8	12	11	3	6	7	7	8	8	7	3	3	10	5	3	5	7	6	9	9	4	8	6	4	2	3	3	7	1	5
1	94252309	94252709	14	13	16	28	16	11	9	22	23	9	14	18	11	5	10	4	39	10	16	39	1	13	22	12	10	24	11	9	24	13	8	9	15	16	25	23	26	16	24	26	13	3	18	10	28	1	16
1	94418649	94419049	8	16	7	13	17	7	7	9	11	24	7	10	6	12	12	11	5	16	9	8	12	14	11	25	20	4	14	7	7	8	7	10	7	6	27	11	7	9	12	5	6	6	9	7	10	5	11
1	94423011	94423411	10	14	15	16	9	15	8	11	14	9	11	12	8	8	12	1	14	11	14	19	2	14	19	12	10	13	18	18	8	6	8	6	11	10	19	15	23	13	17	24	7	6	5	6	11	2	21
1	94590230	94590630	10	12	11	26	14	11	10	13	22	16	11	14	20	13	18	4	26	16	14	23	3	15	24	15	16	21	27	13	10	11	13	10	10	17	27	21	24	8	17	17	12	4	11	12	10	8	13
1	94620333	94620733	7	5	10	17	12	9	7	14	10	11	11	12	16	9	16	9	11	3	3	14	7	11	11	12	18	4	16	10	9	12	7	4	12	7	13	9	12	20	17	11	16	17	6	17	6	5	10
1	94823078	94823478	9	9	14	22	5	13	9	24	18	12	14	8	12	6	17	1	32	7	16	18	1	11	15	11	4	15	16	20	6	9	10	3	10	15	21	17	24	17	26	16	10	4	7	13	30	1	14
1	94896411	94896811	6	17	8	17	17	26	7	17	9	5	15	6	10	7	9	8	29	16	18	24	1	15	32	14	10	11	14	10	8	11	14	22	20	14	11	19	22	14	13	14	10	4	8	18	12	1	11
1	94926801	94927201	10	12	10	13	20	12	6	17	15	21	11	7	15	8	11	15	7	9	8	9	11	8	13	20	19	4	14	8	3	8	9	11	3	6	11	8	6	9	10	11	10	20	9	13	14	19	10
1	94972363	94972763	11	10	19	15	12	17	6	25	15	5	21	16	11	12	23	3	25	17	17	24	1	19	64	9	4	18	13	26	10	13	18	7	4	23	22	33	20	28	18	29	10	2	2	8	16	4	14
1	94993864	94994264	12	11	13	14	14	5	6	13	10	11	8	8	11	10	8	6	17	14	10	14	5	10	22	26	17	7	3	13	10	6	9	9	11	11	11	17	13	15	9	7	7	5	8	21	9	4	10
1	95117322	95117722	20	17	18	20	29	18	18	21	25	52	33	15	24	14	39	26	27	18	17	26	29	17	28	21	34	11	13	38	10	20	16	22	4	9	15	14	16	31	15	12	21	23	19	31	20	38	12
1	95953756	95954156	11	10	9	12	12	9	7	19	9	16	20	12	9	11	17	6	15	14	7	12	3	8	14	13	14	20	8	21	8	19	10	22	4	25	7	12	16	13	12	24	11	1	14	17	16	3	12
1	96059748	96060148	16	12	17	19	9	7	25	28	17	11	15	16	11	12	11	3	21	12	8	21	1	9	25	15	9	10	6	7	9	17	6	6	5	50	16	36	22	8	16	17	8	6	12	6	10	1	11
1	96060547	96060947	12	11	41	17	16	16	3	13	14	11	14	11	16	11	18	5	21	19	25	23	8	13	29	14	9	13	12	18	4	13	12	14	10	14	18	29	31	14	17	17	7	3	8	13	26	3	27
1	96072810	96073210	18	8	14	27	13	13	10	19	19	27	19	32	6	11	10	7	23	13	10	17	3	11	14	11	7	28	12	17	4	21	11	11	8	29	18	13	32	13	20	14	13	5	15	12	26	2	14
1	96075722	96076122	7	5	5	19	7	7	5	18	10	12	8	10	13	11	15	6	19	14	6	16	5	10	17	27	5	16	23	9	8	9	14	7	10	15	12	14	25	14	21	10	7	3	12	10	7	3	14
1	96087487	96087887	7	9	12	25	7	8	4	14	10	6	5	12	7	6	13	3	12	18	12	21	5	14	25	4	5	12	13	5	7	12	7	8	2	12	15	5	18	5	16	11	10	8	9	7	31	1	10
1	96164421	96164821	47	26	51	124	40	46	28	76	66	46	50	54	45	40	46	31	111	73	76	81	10	50	125	44	20	77	64	48	34	49	53	28	30	109	33	83	98	37	120	57	33	6	47	31	92	11	35
1	96234388	96234788	10	11	8	20	11	16	12	19	13	19	17	23	19	12	41	17	35	20	12	17	12	13	21	15	22	17	20	15	12	22	6	18	20	31	13	12	19	7	20	13	36	6	29	18	10	1	12
1	96688747	96689147	14	8	16	15	9	5	16	27	15	29	19	13	24	12	17	19	12	14	10	12	15	6	9	17	15	19	18	19	10	12	20	17	9	7	9	16	22	17	19	13	24	21	12	14	17	9	8
1	96721438	96721838	9	17	14	16	21	13	21	26	14	29	14	5	15	8	15	24	13	16	6	9	19	15	23	9	27	2	16	15	7	7	10	21	7	4	12	9	8	12	9	11	12	16	11	18	16	17	12
1	96840852	96841252	30	14	33	60	25	30	21	43	24	16	28	22	46	15	28	1	66	26	25	56	4	30	71	18	7	29	44	31	21	28	25	27	26	54	40	44	49	34	52	46	20	4	13	21	39	1	24
1	96880689	96881089	9	11	6	9	7	8	7	14	3	5	13	10	13	10	23	6	21	14	3	11	1	11	22	9	10	9	14	13	8	6	10	5	10	10	14	13	14	10	11	6	10	3	7	3	8	1	10
1	96983178	96983578	18	15	19	21	20	15	9	18	19	16	12	17	7	8	20	4	27	6	25	34	3	22	39	20	19	25	17	19	6	11	18	9	17	29	35	43	34	24	29	33	24	6	7	12	25	1	11
1	97094391	97094791	4	3	3	11	7	10	13	12	6	5	8	6	4	10	6	2	30	11	9	10	3	15	6	10	4	9	6	7	4	9	8	11	7	5	7	5	6	10	12	12	4	2	7	7	3	4	10
1	99748379	99748779	6	3	2	11	4	3	9	6	6	1	8	7	6	7	7	8	8	5	11	6	6	3	17	6	4	9	1	5	6	12	10	3	7	14	13	9	17	4	12	5	6	2	8	4	10	1	9
1	99850013	99850413	12	22	14	11	24	12	19	19	37	32	16	11	14	16	20	19	14	12	9	7	14	13	15	22	10	4	6	9	13	11	13	28	5	5	14	16	17	20	8	6	21	9	13	15	17	16	20
1	99887185	99887585	12	9	12	7	11	4	9	26	12	11	7	8	8	7	7	3	15	11	7	8	2	10	19	17	10	14	7	16	5	9	7	8	14	18	22	17	15	11	18	13	10	2	4	8	10	1	8
1	99956887	99957287	17	11	7	12	9	7	8	8	10	13	8	8	9	18	6	12	7	4	8	8	3	10	5	10	4	10	11	15	5	6	4	6	18	11	5	7	6	9	6	3	13	18	7	6	14	3	4
1	100038394	100038794	7	15	11	13	7	8	18	18	24	24	8	21	16	27	18	16	15	14	11	12	20	10	18	16	16	10	20	14	6	9	15	22	6	10	13	10	10	21	17	12	15	15	17	13	9	11	12
1	100266084	100266484	7	10	6	7	11	7	10	18	17	13	8	6	15	12	6	15	4	13	12	12	12	10	20	17	34	12	9	13	8	7	11	15	5	5	6	6	9	7	12	8	11	8	15	11	5	2	12
1	100352811	100353211	6	16	15	17	26	19	11	24	17	31	17	16	16	14	17	21	14	31	16	15	16	13	22	21	28	12	16	12	8	11	19	4	4	15	11	16	12	19	10	18	18	14	13	14	26	7	9
1	100430328	100430728	14	16	11	17	17	15	18	35	10	20	20	23	23	15	19	11	57	18	17	23	6	18	38	24	12	27	11	9	16	29	14	19	26	20	15	26	27	15	35	24	14	3	24	20	17	2	16
1	100440091	100440491	9	4	5	7	5	8	3	12	6	17	8	7	11	3	5	2	12	10	4	13	6	3	29	7	4	3	5	8	2	4	7	5	4	7	7	6	12	6	13	12	6	2	9	5	8	2	4
1	100451321	100451721	6	6	9	12	7	14	3	6	13	16	12	11	12	9	18	7	16	11	9	13	1	8	31	14	11	9	9	7	6	8	9	12	16	13	31	19	19	16	16	10	9	3	8	15	12	6	12
1	100485773	100486173	13	38	25	46	14	22	29	30	21	12	15	12	16	15	29	6	33	17	14	14	8	30	41	19	24	21	16	13	25	23	20	21	15	37	41	20	27	18	25	21	16	3	19	17	26	1	19
1	101365962	101366362	20	9	20	13	5	15	4	23	12	9	11	9	12	12	21	1	35	15	14	20	1	11	38	10	5	11	33	15	7	9	15	6	13	22	28	20	13	18	12	42	12	2	3	10	8	1	13
1	101938321	101938721	10	12	10	11	3	6	10	10	9	2	6	10	8	7	8	12	23	9	8	6	10	4	14	8	8	18	17	12	5	3	8	10	9	12	5	5	13	10	12	5	7	4	8	12	8	5	5
1	102615515	102615915	5	11	7	11	15	8	10	4	10	12	8	4	8	2	9	4	9	10	6	9	4	8	21	10	4	9	15	8	5	15	9	9	7	22	12	11	11	6	9	10	4	5	6	6	11	2	11
1	102793939	102794339	11	6	5	6	4	8	10	11	8	6	6	8	9	5	6	12	16	17	3	8	6	7	7	10	13	19	11	13	5	14	8	14	21	10	5	10	8	4	9	6	8	15	10	16	21	2	7
1	102825982	102826382	10	5	11	18	13	14	8	13	14	9	15	14	11	9	6	5	11	11	10	16	2	15	13	21	9	9	11	9	8	7	8	4	6	13	9	14	16	9	13	23	14	3	18	14	12	1	7
1	102833103	102833503	25	15	15	35	22	21	16	23	25	21	20	25	22	18	22	7	34	27	24	32	11	34	51	36	14	35	32	34	11	18	25	22	11	30	23	78	48	25	30	34	20	3	22	9	23	2	24
1	102941273	102941673	18	8	16	33	20	12	9	16	17	19	14	10	15	13	10	8	27	11	13	16	3	16	20	13	8	29	14	17	15	13	11	18	9	25	36	33	21	10	27	12	11	6	10	13	7	3	16
1	103526024	103526424	11	20	17	16	13	13	15	18	14	25	13	9	18	14	14	21	17	23	10	17	10	10	13	18	17	15	17	30	11	26	8	14	15	6	17	16	13	13	16	10	30	14	16	20	13	3	8
1	104980032	104980432	7	4	4	8	7	7	8	14	9	11	7	10	5	3	6	10	3	9	4	6	5	8	9	9	6	16	23	13	1	6	6	3	11	5	5	6	3	7	8	6	7	11	7	10	7	2	6
1	106195770	106196170	24	14	12	24	10	17	14	23	9	17	20	22	16	17	23	16	25	17	18	49	6	26	24	16	13	31	26	25	8	20	27	8	45	22	20	14	15	14	12	14	14	4	20	18	16	3	20
1	106412347	106412747	4	21	16	11	13	8	11	12	17	29	6	10	7	14	10	17	8	15	17	12	2	11	20	15	12	4	6	11	7	11	11	11	3	12	16	14	9	19	5	9	12	9	4	7	23	14	17
1	107115343	107115743	34	25	24	33	22	26	22	36	18	27	29	62	30	33	28	31	43	26	31	31	7	25	42	32	50	43	30	36	19	26	27	28	48	26	45	19	20	24	29	26	51	42	31	56	38	5	17
1	107420493	107420893	44	42	78	54	49	52	24	129	35	16	109	66	28	45	58	10	111	82	64	105	2	71	154	31	36	55	97	56	42	32	54	38	50	42	103	72	136	73	76	108	61	10	29	45	99	3	57
1	107501208	107501608	10	9	9	31	22	14	6	16	12	12	11	15	15	9	19	20	36	14	9	20	10	6	6	12	14	13	14	9	9	11	16	8	14	9	11	17	14	24	16	13	17	14	12	5	20	7	6
1	107641364	107641764	20	13	35	24	10	16	24	16	14	19	15	18	19	17	27	14	45	19	16	27	16	19	41	28	27	16	19	22	32	26	17	28	27	25	17	32	18	11	12	12	16	34	19	27	16	6	12
1	107732860	107733260	10	12	7	18	11	8	15	11	20	3	11	11	12	7	9	14	17	10	16	10	10	7	21	7	9	15	18	11	15	5	7	12	18	16	12	8	11	12	15	14	16	16	9	24	12	4	5
1	107738533	107738933	32	27	23	42	16	22	31	37	41	25	34	34	46	20	17	17	61	23	32	39	15	41	85	50	17	45	40	53	20	43	17	19	41	99	38	47	49	27	27	26	19	16	32	34	31	7	30
1	107756357	107756757	119	44	94	146	54	70	38	89	81	31	102	60	62	60	103	19	225	103	80	228	26	100	167	79	54	113	115	105	56	71	78	48	68	109	132	138	111	90	128	107	85	19	48	45	108	17	93
1	107785890	107786290	25	14	28	14	15	22	16	14	19	11	19	20	11	30	12	21	28	23	20	19	4	22	15	23	13	36	26	27	16	13	11	14	15	18	15	25	18	14	24	24	20	14	24	14	30	13	23
1	107829611	107830011	59	41	71	96	25	64	55	62	110	54	86	122	92	50	87	26	128	78	70	114	10	70	154	74	49	132	95	88	45	91	63	51	64	144	84	97	89	109	116	142	57	18	65	49	97	12	69
1	107854482	107854882	64	26	71	84	83	48	38	75	61	42	68	54	56	37	79	25	89	117	65	107	5	72	110	35	25	82	67	96	30	48	55	52	38	139	86	98	158	66	70	88	48	10	30	40	86	13	55
1	107911721	107912121	23	12	8	41	15	23	9	17	16	8	10	23	34	12	21	8	35	21	16	28	7	28	28	18	11	34	12	11	7	29	26	19	21	18	33	16	26	14	12	15	22	7	25	14	21	5	13
1	108199163	108199563	187	189	273	335	159	185	106	282	194	246	250	202	178	185	219	34	363	212	227	414	17	194	419	251	149	273	237	240	227	209	194	166	105	206	342	295	297	268	236	326	211	35	165	215	461	31	280
1	108235358	108235758	4	5	12	15	4	6	3	12	6	5	9	7	8	6	14	1	17	11	11	12	1	10	23	9	2	9	8	8	1	7	5	6	2	7	27	10	14	2	7	8	8	2	3	2	24	1	7
1	108237501	108237901	1	2	1	1	1	1	1	1	1	1	1	1	1	1	1	1	1	1	1	1	2	1	1	1	1	1	1	1	1	1	1	1	1	1	1	1	1	1	1	1	1	1	1	1	1	1	2
1	108314728	108315128	15	21	14	28	16	18	20	14	10	11	12	15	15	36	23	10	33	13	14	21	5	22	36	28	26	21	36	18	22	18	17	18	28	18	13	15	16	7	19	22	24	7	21	20	22	2	24
1	108381959	108382359	1	1	1	1	1	1	1	1	1	1	1	1	1	1	1	1	1	1	1	1	1	1	1	1	1	1	1	1	1	1	1	1	1	1	1	1	1	1	2	1	1	1	1	1	1	1	1
1	108426902	108427302	1	1	1	2	2	2	1	3	1	1	2	1	6	1	1	1	2	1	1	3	1	1	4	3	1	3	2	1	1	3	1	1	6	2	1	1	1	2	1	1	1	2	1	1	1	1	4
1	108456446	108456846	1	1	1	1	1	1	1	1	1	1	1	1	1	1	1	1	1	1	1	1	1	1	1	1	1	1	1	1	1	1	2	1	1	1	1	1	1	1	1	1	1	1	1	2	1	1	1
1	108458123	108458523	1	1	1	1	1	1	1	1	1	1	1	1	1	1	1	1	1	1	1	1	1	1	1	1	1	1	1	1	1	1	1	1	1	1	1	1	1	1	1	1	1	1	1	1	1	1	1
1	108459242	108459642	2	1	2	1	2	1	1	2	1	3	3	3	1	1	1	1	5	1	3	2	1	1	4	2	1	3	5	2	2	2	2	1	11	5	2	9	2	1	1	2	1	1	1	1	4	1	1
1	108489374	108489774	2	1	2	1	2	1	1	1	1	1	3	1	3	1	2	1	1	1	3	3	2	1	1	2	1	1	2	1	1	1	2	1	1	1	1	5	1	1	3	5	2	1	1	2	1	3	1
1	108503182	108503582	12	14	22	41	26	11	15	19	38	10	19	15	14	8	29	7	47	18	20	24	4	17	24	22	8	25	15	25	13	13	15	13	7	21	27	37	31	18	19	18	12	7	8	16	22	1	15
1	108554050	108554450	26	37	22	56	64	17	31	31	67	32	42	46	59	52	51	16	60	22	27	48	19	38	74	55	37	67	39	69	34	34	32	29	36	66	44	52	67	30	43	92	27	11	29	22	37	3	29
1	108661164	108661564	25	46	41	30	42	25	90	55	33	58	38	29	22	40	39	26	25	36	25	47	35	25	42	40	46	10	38	33	13	32	15	34	13	28	34	49	29	33	40	28	32	19	40	43	36	48	39
1	108811672	108812072	25	13	22	17	15	19	9	19	21	15	15	20	21	11	17	7	27	15	13	20	6	20	24	22	9	10	9	15	15	12	9	26	16	30	20	22	20	11	24	19	16	11	16	10	25	2	14
1	108963123	108963523	30	53	32	35	44	34	35	24	45	80	32	47	23	32	26	27	27	30	20	18	23	22	34	41	37	17	36	39	23	29	34	47	17	27	32	25	37	28	25	30	35	23	43	40	48	51	34
1	109041802	109042202	32	43	30	31	32	42	36	32	35	83	34	36	25	45	33	49	40	25	20	36	37	11	38	82	45	10	39	25	26	30	23	43	12	20	33	18	58	49	37	31	33	29	31	39	34	45	44
1	109090522	109090922	22	51	31	67	39	53	50	35	31	44	39	27	26	46	30	25	30	53	23	42	34	19	87	74	49	21	29	27	32	33	30	44	17	20	35	31	52	38	24	22	53	34	38	36	33	27	36
1	109096329	109096729	16	31	32	45	31	42	31	38	17	13	42	28	30	26	29	24	70	31	24	46	16	30	69	43	35	26	44	19	55	20	28	33	39	21	32	33	27	20	47	19	26	9	26	31	69	6	32
1	109115633	109116033	26	13	14	19	12	16	15	19	17	9	21	23	21	9	31	12	30	24	19	15	7	19	20	20	8	22	16	21	20	12	18	15	14	19	18	27	29	11	22	23	23	7	15	13	16	6	13
1	109137957	109138357	48	53	86	164	59	58	41	153	106	80	89	62	93	56	103	13	129	63	119	87	24	81	132	70	51	61	49	71	46	40	75	41	28	76	103	106	170	74	94	156	97	13	45	69	101	9	87
1	109149245	109149645	17	25	26	70	25	24	42	61	36	27	30	21	32	22	31	11	41	23	25	38	15	26	65	33	37	29	23	20	20	22	28	27	33	27	29	37	42	28	29	61	20	11	17	38	39	12	20
1	109152174	109152574	65	58	81	126	67	71	71	65	80	60	88	59	101	61	74	29	132	54	67	101	14	54	167	57	50	62	105	71	70	57	54	85	49	101	77	91	89	96	104	77	71	20	71	88	127	16	95
1	109154499	109154899	18	14	19	13	8	7	9	13	18	19	28	20	15	17	23	6	20	11	18	17	7	12	20	18	25	16	22	13	13	13	14	10	14	14	20	30	17	41	17	12	13	6	11	12	31	5	11
1	109176385	109176785	6	7	9	12	12	12	7	6	5	10	11	9	13	7	24	2	9	12	4	15	4	8	16	11	13	4	10	17	8	11	10	13	10	6	8	10	11	11	16	11	12	4	12	11	7	2	10
1	109199157	109199557	39	43	90	84	56	53	40	92	51	28	70	46	47	37	86	12	238	50	90	110	10	70	138	63	45	36	58	70	34	62	53	45	26	29	69	69	74	67	55	104	36	3	34	62	110	7	62
1	109216151	109216551	15	14	17	13	11	9	17	12	11	9	15	16	16	13	10	33	30	22	18	14	9	14	23	13	20	19	14	13	7	15	24	14	14	16	22	9	14	12	12	19	15	20	24	25	22	4	13
1	109240108	109240508	162	164	303	329	266	135	103	268	645	273	337	208	210	198	283	60	360	153	275	381	37	347	397	262	160	128	207	150	126	174	153	167	63	161	267	375	331	354	277	312	249	57	121	174	381	27	268
1	109246208	109246608	73	90	218	151	159	91	64	250	188	82	157	97	66	107	154	22	236	98	159	197	6	140	242	154	82	74	121	104	80	110	76	99	39	129	170	221	189	138	146	172	103	17	52	63	272	15	211
1	109249348	109249748	43	48	31	38	27	29	30	37	34	47	31	30	21	38	21	23	25	30	20	22	34	22	39	48	24	9	32	33	17	24	27	41	12	22	18	24	27	33	23	21	26	25	33	45	42	36	51
1	109250681	109251081	23	43	47	56	41	19	20	50	68	44	34	33	38	48	61	27	61	40	64	30	16	43	65	41	28	31	43	40	17	32	36	29	14	28	45	38	70	32	60	39	33	18	17	31	54	11	31
1	109251696	109252096	13	21	13	16	14	41	13	22	20	23	17	10	19	17	24	9	18	15	18	19	18	18	27	22	30	9	31	16	10	22	25	20	10	15	27	12	24	22	9	23	21	10	17	19	35	9	21
1	109272516	109272916	15	27	22	37	30	18	13	33	30	25	33	16	25	20	20	19	29	25	29	35	15	17	34	22	16	10	16	17	18	15	11	18	9	17	29	21	21	23	16	31	19	12	10	25	41	8	42
1	109274710	109275110	37	65	40	40	52	41	38	50	59	79	41	53	48	58	50	51	75	60	32	41	53	17	60	71	66	38	44	42	32	45	44	66	22	40	48	44	49	60	43	32	41	30	81	67	68	33	47
1	109368482	109368882	9	3	12	9	4	14	4	9	7	15	16	9	7	9	12	20	13	7	7	8	1	12	15	19	12	12	14	14	8	11	10	7	14	7	9	6	12	13	13	15	12	16	9	7	6	1	7
1	109483932	109484332	19	45	40	35	42	53	53	47	79	104	34	27	32	35	48	42	39	46	31	37	44	22	91	66	71	13	46	41	21	28	30	51	14	16	51	44	62	53	32	40	31	38	34	53	33	51	44
1	109724222	109724622	22	19	18	33	18	14	19	20	24	16	17	15	30	14	59	8	29	14	19	24	4	21	34	28	20	9	16	14	14	11	23	15	21	30	29	36	22	27	22	39	16	8	16	12	34	4	13
1	109725497	109725897	90	53	37	73	52	30	48	57	89	52	46	42	79	41	72	29	83	42	61	75	5	40	103	53	43	45	93	60	45	32	45	47	35	103	54	72	82	73	68	110	43	22	44	40	45	5	41
1	109895524	109895924	9	19	23	20	26	7	18	29	32	14	17	12	20	13	16	8	33	8	20	18	9	11	31	16	16	15	20	20	10	7	14	13	6	11	23	14	20	16	15	32	13	15	9	13	18	5	17
1	109910933	109911333	20	35	26	30	52	24	35	38	39	57	40	20	35	27	38	22	39	21	42	37	37	27	30	43	40	9	34	24	14	28	19	47	7	16	27	21	18	15	24	17	19	27	26	27	27	36	26
1	109950450	109950850	97	50	97	173	61	63	48	101	156	54	107	83	91	68	146	15	231	142	215	176	9	116	169	82	48	108	157	126	38	93	79	79	39	136	147	217	200	123	150	187	100	9	62	154	221	6	99
1	109984997	109985397	31	57	46	38	44	35	50	40	39	83	73	33	66	45	47	45	45	41	34	18	33	26	46	87	54	15	42	40	30	21	42	36	14	43	25	22	39	52	23	29	41	27	76	69	35	31	50
1	109987357	109987757	51	21	30	60	37	32	36	42	36	37	40	22	30	37	50	11	81	52	43	63	6	51	88	48	19	50	43	51	15	25	39	29	21	54	55	116	75	45	45	73	47	5	21	19	44	4	39
1	110005943	110006343	15	14	11	13	7	9	14	14	11	6	16	14	12	21	14	7	25	32	12	19	7	7	25	20	14	13	13	11	23	13	11	24	11	17	30	25	18	14	18	16	12	5	7	12	21	7	23
1	110098327	110098727	27	56	39	62	42	23	26	48	71	43	36	25	39	24	35	17	43	35	39	48	23	35	50	55	21	25	38	77	29	40	28	30	12	51	54	52	49	30	41	30	55	10	27	35	34	12	18
1	110119838	110120238	24	39	27	21	25	21	17	48	33	24	31	25	17	7	29	10	27	32	18	25	13	23	31	39	29	12	43	42	21	22	17	22	10	26	25	31	35	28	27	21	30	14	22	25	32	11	14
1	110185158	110185558	12	8	15	7	15	10	8	20	24	17	17	24	15	10	15	13	11	8	11	17	8	8	17	14	15	8	16	10	10	6	12	9	18	13	18	11	11	18	10	8	14	16	18	7	10	5	12
1	110236062	110236462	7	23	10	15	13	13	5	9	15	10	11	4	11	12	10	8	12	5	17	19	1	14	18	13	10	11	11	16	11	9	16	8	17	20	25	19	23	8	8	12	12	9	13	9	27	8	17
1	110319749	110320149	6	14	13	26	20	14	20	30	12	9	11	16	15	16	12	7	22	7	16	19	4	7	25	16	19	12	15	12	5	11	6	13	4	17	20	13	17	14	16	14	9	5	8	29	22	2	8
1	110612365	110612765	13	33	15	18	16	25	21	44	20	23	40	33	21	19	20	20	37	23	23	18	5	24	37	19	31	10	38	28	27	20	20	20	24	17	26	14	52	32	38	31	22	22	24	37	33	4	18
1	110630287	110630687	23	25	20	62	30	32	26	39	17	17	38	21	24	25	29	14	75	18	28	36	9	24	39	32	42	18	34	24	20	24	33	28	45	24	29	39	41	20	31	38	20	16	39	38	28	7	19
1	110647106	110647506	8	8	12	19	11	9	6	16	13	4	13	7	19	9	16	4	18	20	11	18	1	14	20	8	7	15	15	6	13	7	12	11	10	24	25	18	16	14	7	27	7	2	7	7	9	1	13
1	110746513	110746913	96	91	105	140	80	73	86	98	210	76	125	83	82	59	75	12	175	65	156	109	8	99	242	110	103	90	111	128	65	76	72	63	42	131	138	177	211	97	132	142	69	12	59	90	131	25	96
1	111042787	111043187	6	10	7	11	10	8	5	12	18	14	16	4	7	6	9	16	10	7	7	15	18	11	14	18	4	9	10	15	5	5	8	8	6	15	7	13	10	9	7	13	6	13	6	15	8	3	9
1	111099213	111099613	13	10	27	17	14	6	7	16	14	7	16	13	10	6	14	12	23	23	19	30	4	15	21	21	8	11	17	11	14	10	14	13	9	22	15	28	21	15	14	15	10	12	3	17	21	4	8
1	111139974	111140374	20	37	18	22	59	25	25	32	41	45	28	29	89	42	38	43	32	33	26	35	25	20	28	54	38	33	37	35	20	20	21	36	15	19	30	38	17	22	21	28	23	39	42	29	44	29	30
1	111200828	111201228	12	19	27	16	23	15	10	18	31	22	18	17	26	18	25	11	22	23	24	23	7	16	30	23	12	18	15	23	14	27	15	15	9	23	17	22	22	32	20	43	24	17	16	19	31	6	17
1	111203094	111203494	20	31	33	49	81	32	20	49	39	49	25	33	30	19	26	20	32	56	31	35	13	28	53	38	32	23	18	31	18	21	21	27	22	31	43	43	53	36	25	30	32	17	23	25	54	15	22
1	111204036	111204436	68	72	37	51	63	38	38	53	48	87	52	35	45	39	45	46	48	58	45	41	41	21	57	55	58	13	40	40	21	65	32	52	17	28	39	21	53	38	30	44	43	34	90	61	38	50	41
1	111473177	111473577	42	23	61	84	31	33	19	55	27	44	34	43	33	24	43	7	81	50	45	119	2	52	101	34	18	81	51	60	19	36	44	26	31	53	88	92	78	47	53	71	37	5	26	38	108	5	39
1	111508605	111509005	34	55	50	40	48	49	55	55	37	98	56	62	43	67	51	28	59	49	56	65	20	75	104	76	58	24	69	44	51	40	42	50	22	35	91	42	70	48	48	51	38	34	50	53	66	14	53
1	111514752	111515152	17	41	31	64	38	26	14	29	53	30	23	42	30	21	30	11	61	51	46	61	17	59	52	39	19	30	47	31	17	25	31	16	24	37	92	76	78	36	48	59	23	6	20	29	54	1	55
1	111619801	111620201	26	66	30	35	36	36	40	35	42	86	25	28	26	65	33	40	20	27	26	28	49	14	33	26	45	8	63	26	14	19	30	30	9	15	28	22	37	28	15	24	39	30	44	45	24	45	44
1	111660430	111660830	14	14	10	24	8	14	11	15	16	18	13	14	23	13	14	6	20	12	19	22	6	22	16	13	16	21	32	28	10	7	19	15	20	9	26	16	18	13	33	15	23	10	12	27	26	1	14
1	111671073	111671473	8	10	18	15	9	17	17	29	18	7	16	9	9	10	17	4	35	21	37	17	2	19	25	13	9	19	14	12	16	11	8	14	13	11	18	23	17	19	21	26	13	5	11	10	26	1	11
1	111738318	111738718	10	31	25	19	40	28	16	25	22	25	25	16	16	17	14	17	18	27	21	24	26	11	44	19	18	3	32	20	21	13	39	37	8	6	27	19	17	26	12	15	25	23	15	39	23	20	17
1	111739363	111739763	28	41	46	36	43	30	32	30	38	48	61	34	34	44	37	25	28	36	31	35	28	17	54	41	55	16	78	39	17	49	33	43	16	29	31	35	33	36	37	28	50	33	39	57	43	35	37
1	111886646	111887046	29	50	54	74	49	50	27	47	85	46	63	55	82	32	58	24	76	32	60	57	23	40	209	78	44	40	46	68	34	52	26	35	43	57	59	119	74	43	66	66	20	14	34	34	70	18	40
1	111890897	111891297	31	28	56	44	40	26	24	29	26	35	32	26	41	30	35	23	64	30	40	43	16	55	71	30	31	27	26	44	34	48	36	40	21	37	38	53	53	39	45	47	29	15	25	35	47	13	24
1	111920045	111920445	25	31	38	29	43	26	23	38	39	33	37	25	38	19	39	14	32	31	21	27	24	33	42	33	22	28	17	46	16	35	27	22	9	21	34	30	33	30	22	18	23	31	21	63	35	18	45
1	111978731	111979131	28	33	67	61	72	30	23	63	46	30	82	54	43	59	74	17	91	45	55	95	12	49	110	56	26	55	55	62	32	45	49	33	40	48	79	98	65	51	60	149	36	20	39	38	99	9	72
1	111987900	111988300	18	44	74	55	41	29	54	52	55	33	46	46	45	34	44	38	46	36	45	107	17	50	71	36	24	24	39	41	24	46	25	24	20	41	61	79	54	38	87	79	37	28	31	36	66	23	55
1	111988806	111989206	32	59	68	43	63	82	60	56	54	70	34	43	52	50	54	57	28	56	38	63	52	45	53	88	58	18	56	79	27	50	33	104	36	29	62	42	39	56	44	35	36	38	59	42	98	27	44
1	112114526	112114926	15	11	18	26	20	6	12	16	10	12	18	17	16	17	6	14	19	9	9	12	4	11	16	14	14	12	14	16	5	10	23	14	11	9	17	12	11	17	16	10	10	11	12	16	26	8	11
1	112293685	112294085	1	1	1	1	1	1	1	1	1	1	1	1	1	1	1	1	1	1	1	1	1	1	1	2	1	1	1	1	1	1	1	1	1	1	1	1	1	1	1	1	1	1	1	1	1	1	1
1	112462357	112462757	19	25	15	46	21	26	29	25	24	15	21	21	21	30	11	24	23	31	18	37	8	17	32	39	22	14	22	15	22	19	21	24	27	15	19	19	37	21	22	15	27	28	25	19	18	9	26
1	112505096	112505496	13	22	9	30	15	22	12	27	14	16	14	13	18	6	14	41	25	18	10	14	12	14	16	17	12	9	10	9	26	14	14	8	22	7	11	7	8	14	17	12	13	21	15	9	26	9	12
1	112619035	112619435	16	36	33	17	22	41	26	28	21	40	21	33	28	21	49	36	25	35	13	18	21	24	31	49	37	20	36	30	19	27	27	35	16	21	27	34	29	29	18	20	49	35	49	37	34	22	28
1	112640340	112640740	2	2	4	4	5	1	1	7	10	8	2	1	1	2	2	5	1	2	2	4	3	4	6	2	3	2	1	4	1	1	2	3	2	1	2	4	1	2	3	7	2	1	3	3	2	11	4
1	112674380	112674780	19	54	33	42	49	36	68	60	30	60	36	25	53	46	26	55	30	32	28	35	23	38	59	41	57	19	32	38	28	25	27	26	40	22	48	32	35	49	24	39	38	42	42	46	39	20	32
1	112706630	112707030	21	58	30	17	50	20	35	31	35	52	38	28	40	30	31	21	19	24	19	18	48	26	50	30	32	12	28	32	18	27	23	64	10	14	33	21	29	40	22	26	30	17	36	43	32	55	39
1	112713473	112713873	36	43	38	44	32	27	28	49	44	31	47	36	41	32	48	14	72	40	48	45	19	30	62	40	68	16	59	42	28	35	25	44	19	19	41	63	50	81	36	48	35	13	28	39	56	9	45
1	112714282	112714682	8	23	41	14	42	12	18	31	22	41	15	17	16	9	30	15	15	26	18	18	12	17	19	44	24	5	18	20	8	12	14	21	6	13	22	14	12	30	11	26	15	12	13	20	26	23	13
1	112841289	112841689	13	16	9	19	22	13	10	14	11	15	11	7	16	7	11	10	27	15	15	24	6	16	13	13	11	18	12	12	6	16	5	8	13	12	13	7	11	13	12	5	9	10	14	13	8	7	7
1	112869225	112869625	14	13	9	17	14	4	15	15	12	6	16	10	17	13	19	12	18	12	10	21	4	17	33	11	23	11	16	15	13	18	11	14	18	9	10	19	18	7	20	13	10	18	21	8	15	1	11
1	112898303	112898703	1	1	1	1	1	1	1	1	2	1	1	1	1	1	1	1	1	1	1	1	1	2	1	1	1	1	1	1	1	1	1	1	1	1	1	1	1	1	1	1	1	1	1	1	1	1	1
1	113070049	113070449	1	1	1	1	1	1	1	1	1	1	1	1	1	1	1	1	1	1	1	1	1	1	1	1	1	1	1	1	1	1	1	1	1	2	1	1	1	1	1	1	1	1	1	1	1	1	2
1	113216610	113217010	16	13	6	26	17	7	9	8	19	10	7	19	14	23	12	3	17	14	12	10	10	12	14	27	12	9	13	14	11	15	8	11	20	16	19	9	11	12	12	13	6	7	5	9	15	2	8
1	113217475	113217875	27	27	22	53	34	14	14	22	58	19	32	21	34	21	38	16	47	34	36	37	7	37	49	25	19	42	27	46	14	24	28	23	20	29	32	45	54	15	60	38	26	9	21	20	34	6	28
1	113405568	113405968	12	3	4	14	11	21	7	11	5	12	14	9	13	11	8	11	9	9	9	11	12	10	20	12	16	12	16	14	11	13	17	8	8	9	14	7	4	6	15	9	12	9	20	10	7	2	16
1	113809868	113810268	43	21	31	57	34	42	44	50	29	38	36	37	42	38	49	33	50	65	26	75	14	51	91	49	47	47	42	44	39	32	51	52	48	46	53	40	37	44	45	35	47	8	29	35	52	3	62
1	113989333	113989733	26	28	19	29	33	13	11	38	17	15	30	30	24	39	25	14	68	36	28	44	13	28	41	25	14	27	17	19	20	22	32	17	24	28	46	36	26	25	35	31	25	13	32	42	45	4	19
1	114034004	114034404	193	202	154	256	169	183	138	182	199	264	206	197	231	143	204	60	351	211	135	274	48	161	542	229	185	224	222	209	135	108	165	115	200	167	209	239	292	210	362	245	190	78	215	160	239	19	140
1	114036866	114037266	19	32	35	52	26	41	28	33	48	50	33	20	29	31	55	25	51	45	36	50	9	42	92	46	40	28	48	32	22	24	36	16	17	20	108	57	52	51	35	58	41	21	28	18	65	1	25
1	114043066	114043466	95	164	69	177	104	91	91	100	142	79	74	61	121	61	197	38	192	123	68	122	12	101	162	109	98	98	124	113	98	62	112	78	97	159	161	151	121	100	126	158	99	26	78	73	121	20	86
1	114090075	114090475	63	71	54	68	55	44	43	55	71	56	66	58	65	51	90	45	89	48	53	66	22	52	86	50	61	64	130	74	52	55	43	62	44	80	51	50	60	68	53	95	61	46	53	49	58	7	46
1	114216529	114216929	86	53	57	66	67	51	131	55	89	71	64	47	55	36	42	40	97	48	43	61	47	47	94	94	92	112	90	72	52	42	44	51	51	79	76	52	66	87	55	66	69	60	77	68	72	26	61
1	114262097	114262497	39	46	37	36	49	43	39	49	50	26	57	41	26	28	41	42	42	28	57	42	28	32	45	37	43	48	35	40	30	34	22	63	36	31	44	36	28	28	35	33	38	52	34	29	40	14	30
1	114716561	114716961	54	91	52	43	46	80	67	67	71	68	54	57	81	83	99	81	64	131	72	59	55	40	84	99	114	37	68	42	47	85	55	136	53	60	49	76	57	63	39	63	58	60	75	161	62	53	80
1	115166411	115166811	29	21	23	26	15	23	18	21	14	7	40	24	27	22	20	13	28	16	22	24	4	26	37	44	15	17	31	20	16	16	23	23	24	23	15	19	21	23	29	37	22	9	29	19	35	3	24
1	115179578	115179978	83	68	82	122	137	77	96	108	117	120	127	82	91	74	99	31	133	100	125	120	16	102	162	149	87	81	108	131	51	56	87	75	38	101	117	338	206	104	114	146	99	20	57	63	116	13	122
1	115400902	115401302	13	13	29	27	24	11	11	33	22	16	14	11	20	14	18	17	29	18	20	22	10	13	31	15	10	20	19	20	7	30	14	22	10	20	42	36	41	21	26	26	22	7	11	24	24	4	26
1	115453000	115453400	27	27	30	26	13	17	17	17	21	17	25	21	28	15	23	29	17	34	11	37	23	18	19	26	18	26	19	38	21	22	16	23	31	21	28	15	18	16	29	9	41	29	21	17	17	7	12
1	115455408	115455808	78	60	65	102	61	87	63	143	94	76	72	72	78	61	71	27	118	118	66	105	13	94	152	125	57	67	165	127	57	66	71	51	37	143	111	113	119	98	121	107	101	17	72	51	130	15	80
1	115530573	115530973	19	16	17	23	21	21	26	27	14	21	10	20	20	17	18	17	16	28	13	39	6	26	27	21	22	32	19	16	14	24	13	15	18	28	25	21	18	16	18	20	17	16	35	15	16	14	22
1	115652193	115652593	11	20	16	20	21	23	18	25	16	33	14	14	19	17	9	43	24	15	13	34	11	17	21	20	23	21	25	24	19	28	12	22	37	21	17	22	17	26	16	16	26	27	22	14	33	4	19
1	115714812	115715212	73	76	59	91	51	69	86	73	69	91	73	113	84	85	78	64	118	73	47	69	34	55	125	77	127	59	80	71	82	67	50	66	66	58	105	66	87	78	82	64	89	58	91	127	93	22	63
1	115725631	115726031	17	32	13	42	17	24	19	44	32	19	47	23	35	16	23	11	39	23	29	46	7	22	51	20	41	35	31	31	24	23	19	17	19	18	34	33	66	33	36	32	20	15	22	26	47	3	24
1	115811145	115811545	55	78	51	175	71	81	61	73	90	75	67	65	62	46	93	24	154	79	55	93	19	54	81	74	59	51	87	49	40	53	65	56	49	73	78	98	111	68	54	56	44	31	69	63	76	6	49
1	115815663	115816063	90	90	186	192	73	71	65	115	90	76	105	124	84	85	141	23	235	125	126	136	16	112	201	97	97	112	126	112	130	110	114	83	67	147	124	155	142	96	118	179	78	36	68	102	144	6	77
1	115838726	115839126	27	37	42	29	30	21	29	27	63	48	30	23	28	23	24	26	24	29	34	20	20	29	36	33	42	12	41	50	15	19	35	30	14	17	38	19	29	43	25	29	23	40	32	46	28	26	25
1	115952579	115952979	73	89	96	141	71	61	82	105	119	73	119	83	75	70	78	36	160	87	76	104	50	78	201	93	73	96	97	114	64	79	54	97	70	259	89	127	148	68	77	76	74	35	64	113	78	16	80
1	115991430	115991830	58	20	14	62	16	28	22	33	22	13	47	14	21	25	36	12	95	24	39	77	7	56	65	24	27	47	40	36	15	24	33	24	29	42	64	57	34	47	45	48	26	5	23	38	46	2	44
1	116008654	116009054	52	62	120	95	66	37	29	109	82	33	73	47	89	71	110	19	115	85	90	125	5	67	143	61	37	89	68	70	36	39	48	28	29	36	104	121	87	61	76	141	42	12	32	54	204	7	55
1	116039849	116040249	26	24	30	47	23	36	34	29	56	44	43	66	55	37	44	19	49	41	28	61	18	48	72	66	38	66	45	45	27	56	35	39	34	80	39	52	54	64	62	49	34	15	48	47	38	9	30
1	116122913	116123313	8	22	21	15	35	30	22	32	26	22	20	26	23	29	20	21	25	43	15	35	15	21	21	20	20	25	21	48	15	15	18	25	17	21	24	13	34	32	26	18	20	18	20	31	31	7	17
1	116123738	116124138	51	35	39	79	41	31	24	43	26	42	50	39	29	34	54	24	86	54	51	63	13	46	62	39	32	32	37	53	21	81	52	39	19	30	68	42	43	47	50	49	44	8	41	40	93	8	34
1	116268140	116268540	29	46	31	55	53	32	34	51	44	66	38	40	38	35	43	27	51	39	34	63	11	22	46	68	50	55	47	40	33	38	35	29	25	28	40	48	40	61	31	33	44	21	50	38	69	13	67
1	116290063	116290463	28	34	39	63	32	34	40	52	50	25	44	35	32	37	33	18	57	47	55	66	4	79	92	34	30	35	56	54	31	30	45	27	24	28	111	56	75	50	52	55	26	13	20	30	65	6	34
1	116312297	116312697	25	80	50	64	47	46	48	40	71	47	41	59	37	43	48	35	57	92	52	54	33	50	80	62	48	31	58	41	39	60	36	41	23	66	84	80	72	57	78	52	42	23	66	36	61	15	73
1	116373848	116374248	48	102	63	68	83	58	56	68	60	158	65	47	55	112	84	86	56	58	65	56	58	36	77	76	97	23	108	66	50	54	48	62	22	35	42	39	69	53	43	51	75	52	101	87	54	103	82
1	116449530	116449930	35	47	29	73	36	42	45	53	50	85	47	48	86	58	46	28	68	39	47	60	11	48	67	58	55	57	81	49	46	40	35	38	28	45	57	51	66	44	100	48	52	21	34	37	63	15	42
1	116465933	116466333	18	51	22	31	33	54	36	38	27	34	25	26	35	19	29	35	39	31	33	24	25	26	45	36	26	28	37	22	30	17	24	29	40	35	37	27	29	46	34	29	20	37	28	25	34	12	25
1	116492174	116492574	22	27	40	31	29	28	17	43	34	18	35	10	26	26	31	14	44	39	40	42	5	18	36	27	25	17	31	31	9	15	34	22	27	21	36	29	23	35	27	36	18	8	17	25	39	8	26
1	116508402	116508802	94	76	154	196	118	93	49	137	193	57	209	93	119	85	111	30	158	89	137	173	22	112	223	89	68	115	183	150	55	132	159	61	53	96	201	217	199	129	194	174	102	23	77	100	222	9	105
1	116619140	116619540	24	23	45	49	33	34	24	37	47	36	55	42	40	26	35	15	62	23	51	51	15	30	90	35	43	57	35	49	35	45	21	28	26	55	32	70	53	35	48	38	24	9	19	34	43	11	22
1	116620285	116620685	5	9	25	12	13	17	9	4	13	14	7	14	17	7	10	10	20	15	17	16	3	17	20	12	13	12	10	16	3	15	11	4	12	8	12	21	8	14	14	20	9	14	9	16	17	4	13
1	116643330	116643730	25	31	50	46	30	25	28	33	43	32	38	23	23	32	51	18	36	32	32	32	11	23	39	29	26	22	32	43	19	28	17	28	6	12	30	27	32	44	21	32	18	17	25	27	46	12	36
1	116652713	116653113	67	60	133	111	94	53	48	122	87	43	151	81	76	104	174	9	162	118	122	183	9	140	247	87	46	96	119	170	64	77	93	55	54	66	169	193	110	138	116	370	134	12	55	60	199	5	93
1	116667470	116667870	37	39	47	32	49	39	120	47	65	86	36	31	37	48	43	28	32	69	23	51	53	27	48	48	39	12	45	36	19	45	18	38	16	36	28	43	43	40	44	41	38	29	51	43	48	45	43
1	116674754	116675154	59	44	32	43	33	76	54	39	48	39	27	31	53	37	32	23	50	73	26	47	23	58	61	61	34	45	54	52	39	35	32	87	66	63	46	49	58	36	48	27	42	22	54	39	40	8	59
1	116791733	116792133	14	16	22	21	12	13	8	25	10	10	18	28	11	30	20	7	23	7	18	16	3	16	22	16	15	17	27	25	9	8	26	17	8	11	29	25	25	11	16	21	17	6	9	9	22	3	22
1	116853673	116854073	33	55	38	69	32	44	58	45	43	69	58	64	59	68	44	39	66	42	37	79	23	39	54	132	66	60	60	48	56	59	51	48	50	42	61	37	99	38	52	34	48	29	48	61	48	18	59
1	116858931	116859331	86	81	42	250	64	88	77	89	70	60	86	91	86	93	67	23	148	99	67	179	17	85	198	159	75	105	117	111	54	81	72	79	62	99	94	114	153	115	175	77	112	14	74	71	141	9	79
1	116879682	116880082	81	80	76	170	91	67	50	108	129	67	66	97	68	48	57	81	140	80	80	87	22	60	124	96	61	79	100	76	74	58	55	58	38	92	59	102	127	62	114	56	61	29	79	59	101	28	68
1	116910259	116910659	34	49	47	38	58	53	43	49	62	107	49	55	51	51	76	60	47	54	44	28	57	43	57	58	47	18	61	63	33	50	49	59	29	20	39	40	62	46	34	44	94	67	56	64	36	70	53
1	116933782	116934182	24	13	15	22	12	27	16	31	23	25	17	13	28	15	13	12	32	20	28	17	7	27	29	34	25	29	16	17	19	15	21	14	17	22	40	26	27	12	22	34	20	15	18	22	12	8	17
1	117013277	117013677	34	56	43	86	35	41	75	72	42	50	44	40	50	50	43	34	74	58	38	62	48	44	85	49	62	54	53	46	54	46	31	51	94	48	51	53	71	66	40	47	42	36	39	65	59	27	57
1	117018030	117018430	41	41	54	54	40	34	27	48	43	23	58	43	67	38	48	11	94	31	43	67	9	40	118	32	18	39	47	37	24	46	33	51	29	44	57	68	66	37	56	73	44	8	28	37	70	16	56
1	117181650	117182050	21	25	36	58	53	28	19	50	44	29	40	37	43	22	45	10	80	27	54	49	10	34	68	32	31	35	54	45	9	36	32	30	12	35	55	82	75	65	48	59	16	8	20	21	59	5	27
1	117268896	117269296	86	87	83	112	188	59	102	103	125	99	80	81	98	69	129	32	145	92	99	130	44	77	154	183	91	98	96	97	72	110	74	69	47	124	89	133	154	137	115	120	77	39	115	80	87	43	75
1	117367119	117367519	45	67	78	45	97	75	101	54	74	139	56	34	73	62	60	62	90	69	69	46	83	44	94	86	75	26	66	74	33	80	31	86	17	35	58	48	62	71	42	48	57	46	63	82	68	140	59
1	117429723	117430123	2	1	1	1	2	2	1	3	2	3	1	1	1	1	2	2	1	2	2	1	1	1	3	3	1	1	1	3	2	1	1	1	2	1	2	2	2	2	2	2	1	7	1	5	1	1	1
1	117504029	117504429	13	10	14	14	8	8	6	12	17	10	23	13	10	10	17	25	8	10	7	13	5	9	7	14	16	7	9	9	6	12	8	16	21	11	11	7	9	23	12	8	20	15	17	9	12	7	12
1	117580812	117581212	13	14	34	32	29	16	13	39	30	23	24	19	20	14	28	31	22	14	24	32	12	24	26	22	20	25	27	24	19	20	21	23	13	25	24	33	19	21	36	16	23	32	21	19	31	6	30
1	117627697	117628097	35	36	25	35	18	31	19	32	16	18	19	34	23	53	22	32	41	35	21	17	21	31	32	37	20	23	30	17	29	29	25	28	55	46	20	24	17	15	28	30	20	36	26	24	24	7	30
1	117780869	117781269	26	26	19	28	16	37	22	18	32	24	20	31	22	41	30	14	39	34	15	33	4	30	29	24	21	55	35	37	27	19	34	16	19	21	22	33	45	20	32	25	32	13	19	23	25	4	18
1	117795219	117795619	24	19	26	27	13	50	23	38	22	18	23	22	17	27	25	13	32	36	17	32	5	35	31	26	40	29	30	27	23	20	29	20	23	29	40	28	35	29	44	31	34	2	24	28	30	4	25
1	117847142	117847542	51	39	48	110	48	56	29	84	75	51	80	61	61	39	47	14	121	83	104	128	14	61	123	58	40	80	54	51	44	44	65	36	51	74	84	72	78	45	94	71	55	8	25	41	98	6	109
1	117857523	117857923	14	18	11	17	23	11	13	28	18	13	12	18	20	19	21	8	54	32	14	28	9	17	27	23	18	34	13	17	17	12	17	26	35	18	28	27	22	15	28	19	19	5	34	24	16	2	19
1	117929260	117929660	19	60	34	22	23	26	28	39	25	102	41	24	32	26	34	18	24	29	17	19	31	15	34	38	43	20	25	25	13	24	22	30	9	15	19	19	23	26	20	17	27	39	41	21	20	11	20
1	118116947	118117347	32	43	31	104	50	58	38	67	124	62	54	58	62	38	64	14	74	67	39	69	16	62	99	72	67	55	75	65	29	39	49	34	37	61	101	99	98	48	76	74	55	19	30	45	52	8	47
1	118117519	118117919	9	43	24	43	23	23	26	35	33	22	20	15	27	15	47	14	32	18	13	29	2	21	25	26	22	17	26	17	20	18	27	20	7	37	29	19	29	19	16	29	15	12	21	19	18	5	14
1	118479371	118479771	35	18	30	36	17	29	29	33	27	29	19	23	27	29	38	30	65	37	30	38	11	28	58	22	7	36	63	30	25	25	28	21	33	38	27	28	23	29	27	57	20	12	25	28	26	6	30
1	118481056	118481456	14	25	12	17	16	14	23	18	14	13	13	22	10	12	21	14	25	16	9	15	9	16	39	12	17	34	25	25	14	16	22	17	19	38	24	17	28	19	16	21	18	12	14	20	20	5	18
1	118489955	118490355	10	10	14	11	10	10	10	8	15	11	15	6	9	5	9	4	11	10	15	16	2	15	17	18	5	13	8	11	8	15	10	14	16	15	15	15	16	8	14	11	9	5	9	8	14	1	4
1	118516964	118517364	5	4	6	11	8	11	5	5	20	7	8	4	11	8	10	7	15	11	20	14	5	8	10	10	12	9	11	11	4	9	4	10	7	14	7	10	9	9	9	4	9	8	8	14	17	1	8
1	118556892	118557292	25	23	27	38	22	20	20	40	26	21	34	39	44	19	31	6	43	40	19	35	10	38	34	48	28	49	28	22	18	23	21	23	15	46	20	40	31	20	37	44	28	9	38	26	24	7	29
1	118643866	118644266	11	5	4	10	9	7	11	12	9	7	14	9	13	12	6	9	11	8	14	6	3	13	13	16	6	22	11	16	8	9	9	10	20	11	7	19	6	10	10	5	9	13	10	16	10	4	13
1	119140484	119140884	22	41	38	34	33	38	59	43	31	72	32	32	35	43	43	81	47	41	19	29	22	20	41	56	58	29	31	26	28	45	32	62	26	35	58	41	42	23	29	22	31	29	52	60	25	34	46
1	119565226	119565626	11	13	9	18	11	11	9	14	6	7	13	10	13	6	15	15	26	13	9	23	9	8	19	17	10	10	7	25	18	17	9	10	18	19	14	9	9	5	12	13	17	8	12	13	11	6	10
1	119676567	119676967	10	15	13	12	9	24	9	23	15	14	15	6	8	6	10	10	11	17	4	8	12	15	11	15	12	19	25	17	11	14	10	10	17	17	9	17	8	10	9	13	19	23	17	12	14	4	7
1	119712564	119712964	16	22	24	19	20	26	15	22	31	34	18	20	18	19	21	30	18	28	9	40	20	18	23	21	17	16	20	12	11	9	26	20	13	12	26	16	8	22	10	8	8	16	17	18	17	20	13
1	119783319	119783719	17	30	24	26	17	12	15	30	27	40	14	15	26	21	25	14	32	23	36	31	7	19	53	18	16	22	19	40	21	22	26	17	18	16	43	19	32	24	22	30	26	10	13	20	52	1	28
1	119790786	119791186	34	31	23	33	17	18	21	34	24	28	18	46	33	27	29	14	34	33	20	23	12	27	42	24	36	25	32	32	25	22	10	20	14	19	25	12	24	18	32	26	34	8	16	32	47	10	28
1	120019076	120019476	1	1	1	1	1	1	1	1	1	1	1	1	1	1	1	1	1	1	1	1	1	1	1	1	1	1	1	1	1	1	1	1	1	1	1	1	2	1	1	1	1	1	1	1	1	1	1
1	120176334	120176734	36	52	35	112	56	68	60	56	55	88	52	45	55	44	63	63	84	71	37	47	52	32	52	64	66	23	66	38	35	53	48	65	32	59	53	66	71	69	42	44	48	68	54	55	64	31	43
1	120210546	120210946	2	4	6	1	1	2	3	2	1	4	4	2	2	1	4	3	5	1	2	2	1	1	1	6	6	2	2	3	2	1	4	1	1	1	1	2	1	4	2	1	1	3	3	2	4	3	2
1	120213618	120214018	1	1	1	1	1	1	1	1	2	1	1	1	1	1	1	1	1	1	1	1	1	1	1	1	1	1	1	2	1	1	1	1	1	1	1	1	1	1	1	1	1	1	1	1	1	1	1
1	120232828	120233228	1	2	1	1	1	1	1	1	1	1	1	1	1	1	1	1	1	1	1	1	2	1	1	1	1	1	1	1	1	1	1	2	1	2	1	1	1	1	1	1	2	1	1	1	1	1	1
1	120242438	120242838	1	1	1	1	1	1	1	1	1	1	1	1	1	1	1	1	1	1	1	1	1	1	1	1	1	1	1	1	1	1	1	1	1	1	1	1	1	1	1	1	1	1	1	1	1	2	1
1	120257875	120258275	5	4	4	3	4	1	3	2	2	1	1	2	2	5	3	4	3	3	1	1	2	2	3	5	1	7	8	4	1	3	5	3	5	3	1	1	1	3	1	1	2	3	4	3	5	3	1
1	120279415	120279815	1	1	1	1	1	1	1	1	1	1	1	1	1	1	1	1	1	1	1	1	1	1	1	1	1	1	1	1	1	1	1	1	1	1	1	1	1	2	1	1	1	1	1	1	1	1	1
1	120282786	120283186	1	1	1	1	2	1	1	1	1	1	1	1	1	1	1	1	1	2	1	1	1	1	1	1	1	1	1	1	1	1	1	1	1	1	1	1	1	1	1	1	1	1	1	1	1	1	1
1	120283894	120284294	1	1	1	1	1	1	1	1	1	1	1	1	1	1	1	1	1	1	1	1	1	1	1	1	1	1	1	1	1	2	1	1	1	1	1	1	1	1	1	1	1	1	1	1	1	1	1
1	120325387	120325787	3	1	1	1	1	3	1	1	1	2	1	1	2	1	1	1	1	2	1	3	1	2	1	1	1	4	1	1	2	1	1	1	1	1	1	1	1	1	1	1	1	1	1	1	1	1	1
1	120334348	120334748	5	1	3	8	1	4	3	3	5	4	1	6	2	7	5	2	2	7	7	5	4	14	7	5	7	5	4	6	1	7	4	3	3	2	8	5	2	5	3	3	4	3	2	1	5	1	1
1	120341795	120342195	1	3	2	2	2	1	2	1	3	6	1	5	1	2	2	1	1	3	1	2	2	2	1	2	1	1	1	1	1	1	3	1	1	1	1	1	2	2	1	2	2	1	1	3	1	3	2
1	120356170	120356570	38	41	44	74	44	61	36	41	52	41	46	35	35	70	40	56	55	42	41	52	8	37	43	38	37	30	104	47	21	33	37	22	21	28	40	34	51	38	38	40	48	60	51	30	48	48	30
1	120388786	120389186	1	3	5	1	5	1	3	3	3	1	3	3	5	4	3	3	3	3	5	4	2	3	8	5	5	4	5	9	3	2	2	2	3	3	3	2	4	6	5	10	6	2	3	1	4	1	4
1	120393758	120394158	8	10	12	15	8	21	9	17	15	11	17	18	16	6	12	18	12	11	20	14	11	15	14	8	11	6	25	6	5	8	8	17	3	10	13	11	5	10	14	10	16	18	12	13	13	5	14
1	120402436	120402836	2	1	1	1	1	1	1	1	1	2	1	1	1	1	1	1	1	1	1	6	1	1	2	1	1	2	2	2	3	1	3	1	1	1	1	2	1	1	1	1	1	2	1	2	1	1	1
1	120414846	120415246	12	4	15	16	12	8	11	9	18	11	21	7	13	18	8	6	7	13	9	6	9	7	7	9	18	6	19	12	6	18	16	13	2	8	6	6	15	10	7	13	11	18	10	17	8	6	4
1	120419007	120419407	4	4	5	8	1	5	5	4	10	1	6	4	2	6	8	1	9	4	10	11	1	5	24	5	4	5	5	8	1	4	5	2	3	6	6	16	6	12	7	14	2	1	1	1	9	1	2
1	120420077	120420477	5	5	8	7	6	9	5	7	3	4	2	7	6	3	5	7	8	4	7	4	1	7	7	10	3	7	6	6	4	6	3	5	3	7	6	10	8	10	3	1	6	3	4	5	7	4	3
1	120436409	120436809	4	5	5	12	5	3	1	4	2	3	10	5	9	1	5	5	8	4	2	4	2	1	3	3	2	5	7	11	1	4	4	2	11	2	6	4	3	3	3	2	2	5	1	3	4	1	2
1	120442750	120443150	1	1	1	1	1	1	1	2	1	1	1	1	3	2	1	1	1	1	1	1	1	1	3	1	1	1	1	1	1	1	1	1	2	1	1	1	1	1	2	5	1	2	1	1	1	1	1
1	120449130	120449530	25	25	31	42	21	27	38	33	31	30	29	24	21	25	18	27	26	33	18	44	3	22	24	22	21	21	24	29	19	24	19	13	18	22	27	23	25	26	50	24	27	29	29	19	23	11	14
1	120460163	120460563	9	7	12	10	6	10	12	10	10	4	7	8	7	7	4	5	10	9	4	6	6	7	4	9	5	7	12	11	8	7	6	21	10	4	5	4	16	11	11	7	7	1	6	5	12	2	7
1	120473923	120474323	7	7	6	9	3	9	5	5	7	11	4	7	8	8	6	6	12	3	5	11	1	5	4	3	10	18	7	11	5	7	11	7	7	9	6	9	10	9	9	9	5	8	9	4	10	3	8
1	120478518	120478918	7	11	18	30	17	9	7	15	21	8	19	18	22	12	12	25	17	10	9	17	9	8	18	14	14	17	17	20	11	9	21	11	3	6	28	14	36	14	19	11	15	13	9	10	18	8	9
1	120489490	120489890	7	12	9	22	10	8	11	14	11	12	9	7	4	6	6	12	12	8	10	9	2	5	21	14	11	10	5	16	9	8	9	10	6	8	9	10	5	11	9	13	11	14	9	6	17	1	5
1	120497247	120497647	14	26	16	23	29	28	21	25	20	18	18	18	26	23	11	42	28	25	17	21	7	10	18	19	20	17	20	22	36	13	20	20	25	15	16	15	20	22	15	13	17	27	20	10	24	4	14
1	120514714	120515114	1	1	4	1	3	1	2	1	6	4	3	1	7	1	1	3	2	3	1	2	1	4	4	3	4	3	5	4	3	2	5	1	6	1	4	2	6	3	1	4	3	1	5	1	6	2	3
1	120544436	120544836	132	77	84	172	72	99	65	188	130	69	118	107	120	87	114	111	90	97	78	101	69	76	144	100	79	81	114	122	81	64	125	53	101	72	139	81	124	108	96	134	135	133	68	64	75	47	58
1	120558650	120559050	25	40	42	50	41	39	59	47	46	64	38	23	30	47	30	46	34	34	32	34	47	23	57	41	57	15	34	34	20	28	24	34	25	42	42	36	41	47	23	36	39	29	34	35	38	117	31
1	120593640	120594040	1	1	1	1	1	1	1	1	1	1	1	1	1	1	1	1	1	1	1	1	1	1	1	1	1	1	1	1	1	1	1	1	1	1	1	1	1	1	1	1	1	1	1	1	1	1	1
1	120598617	120599017	32	20	22	39	23	14	16	24	23	14	31	21	39	20	23	33	29	19	23	22	8	24	23	13	42	29	39	38	20	18	20	21	16	15	20	30	22	53	25	18	25	39	14	14	14	5	8
1	120613997	120614397	2	2	1	1	1	1	2	2	1	1	1	1	1	1	1	1	1	2	1	2	1	1	1	2	1	1	1	4	1	2	1	1	1	1	1	1	1	1	1	1	1	1	1	2	2	1	1
1	120615218	120615618	1	1	1	1	1	1	1	1	1	1	1	1	1	1	1	1	2	1	1	1	1	1	1	1	1	1	1	1	1	1	1	1	1	1	1	1	1	1	1	1	1	1	1	1	1	1	1
1	120618564	120618964	1	1	1	1	1	1	1	1	1	1	1	1	1	1	1	2	1	1	1	1	1	1	1	1	1	1	1	1	1	1	1	1	1	1	1	1	1	1	1	1	1	2	1	1	1	1	1
1	120640247	120640647	12	7	14	13	15	8	11	9	18	11	8	10	5	8	7	15	18	6	3	17	4	14	6	14	15	11	11	7	7	9	7	4	7	13	9	9	9	13	16	11	10	21	6	14	9	3	6
1	120655509	120655909	1	1	1	1	1	1	1	1	1	1	1	1	1	1	1	1	1	1	1	1	1	1	1	1	1	1	1	1	1	1	1	1	1	2	1	1	1	1	1	1	1	1	1	1	1	1	2
1	120665112	120665512	2	3	4	4	2	4	3	1	3	6	3	2	2	7	1	2	1	5	1	1	6	1	3	2	1	1	2	6	1	1	2	2	2	4	1	2	1	3	3	2	1	3	1	3	2	2	4
1	120684572	120684972	16	9	22	6	16	6	10	14	9	14	9	8	11	13	13	15	8	9	4	6	6	9	12	13	14	10	13	13	7	15	12	10	7	6	4	12	5	9	17	6	13	14	14	15	11	2	5
1	120687257	120687657	1	1	1	1	1	2	1	1	1	1	1	1	1	1	1	1	1	1	1	1	1	1	1	1	1	1	1	1	1	1	1	1	1	1	1	1	1	1	1	1	1	1	1	1	1	1	1
1	120724048	120724448	25	28	26	33	60	26	21	64	47	66	22	21	26	30	24	19	16	69	20	18	37	23	45	19	37	15	35	28	17	18	39	27	12	12	28	23	15	26	14	18	44	20	15	24	29	37	15
1	120734339	120734739	2	2	2	1	2	1	1	1	1	2	1	1	3	3	1	1	2	1	1	1	1	1	1	3	4	1	1	2	1	2	2	2	5	3	2	3	1	2	2	1	1	1	5	3	1	1	3
1	120761084	120761484	5	6	6	2	7	2	2	6	6	3	4	5	3	7	2	4	4	1	4	4	1	4	12	3	4	1	6	3	1	1	2	3	5	1	2	6	6	3	8	5	1	5	6	1	4	1	3
1	120774117	120774517	1	1	1	1	1	1	1	1	1	1	1	1	1	1	1	1	1	1	1	1	1	1	1	1	1	1	1	1	1	1	1	1	1	1	2	1	1	1	1	1	1	1	1	1	1	1	1
1	120793208	120793608	2	2	5	2	3	1	1	1	3	1	1	1	2	1	2	1	2	1	2	3	1	1	1	3	1	1	4	2	1	1	4	2	2	1	1	3	1	1	1	2	4	2	3	4	1	2	1
1	120805470	120805870	36	17	27	24	21	23	14	19	15	9	23	12	14	13	22	30	27	15	13	21	3	14	24	12	10	18	43	33	16	14	22	11	28	12	21	21	11	22	17	31	10	31	14	12	13	8	6
1	120811829	120812229	32	29	19	38	39	27	44	31	43	34	29	33	27	23	29	36	44	38	17	28	26	17	56	34	31	48	58	44	29	12	24	32	33	21	38	29	26	48	48	52	33	47	33	27	24	12	24
1	120850666	120851066	14	31	14	16	27	26	43	27	19	41	19	9	21	21	18	16	25	21	32	20	23	9	19	27	35	10	16	9	22	28	11	44	7	23	13	12	33	16	17	14	10	18	28	35	25	16	20
1	120858180	120858580	4	1	1	2	1	4	1	1	3	1	1	1	1	1	5	1	6	3	2	3	2	2	2	1	2	3	5	1	1	3	2	4	1	1	4	4	2	3	2	3	1	2	1	5	6	1	2
1	120858580	120858980	1	1	2	1	1	2	2	1	1	1	2	1	1	1	1	2	1	2	1	1	2	2	1	2	2	1	3	1	1	1	1	1	1	1	1	1	1	1	1	1	1	2	1	1	1	1	1
1	120862601	120863001	14	4	6	8	5	3	1	5	6	3	3	5	7	4	5	15	9	10	2	12	3	8	4	5	5	13	10	17	3	6	8	4	7	6	5	6	7	10	11	7	9	8	9	6	4	4	7
1	120913430	120913830	1	1	2	1	1	1	1	1	1	1	1	1	1	1	1	2	1	1	1	1	1	1	1	1	1	1	1	1	1	1	1	1	1	1	1	1	1	1	1	1	1	1	1	1	1	1	1
1	120994984	120995384	22	30	25	27	20	29	18	39	30	26	29	14	22	27	29	45	29	52	20	36	20	14	21	27	21	19	27	52	24	29	30	21	11	17	35	21	20	24	27	18	59	28	30	24	16	7	17
1	121019799	121020199	1	4	1	2	3	1	1	2	1	1	1	1	2	1	3	1	1	5	1	2	1	1	1	4	1	1	1	3	1	1	2	1	3	1	2	1	2	1	1	1	2	1	4	3	1	1	1
1	121021578	121021978	3	8	10	9	8	7	16	12	10	11	11	7	8	7	7	14	5	10	4	6	9	8	12	11	18	6	14	5	8	5	9	6	20	2	11	12	8	6	7	6	9	8	13	12	6	5	3
1	121033011	121033411	2	3	1	2	1	2	1	3	2	3	2	2	2	1	3	4	3	2	4	1	2	2	2	3	1	3	6	3	1	1	3	3	7	3	5	2	3	1	2	3	2	3	2	2	13	1	1
1	121080333	121080733	1	5	2	4	8	2	3	4	2	4	2	8	6	5	5	3	7	4	7	6	2	2	7	3	6	3	3	4	3	2	1	2	3	3	1	3	3	4	4	10	7	1	6	9	6	1	6
1	121081739	121082139	1	5	2	7	3	9	5	3	5	4	7	13	4	4	3	3	5	7	3	6	2	4	13	7	9	2	7	5	8	2	7	4	6	3	7	3	5	7	6	1	2	14	4	4	4	1	2
1	121088661	121089061	1	3	1	2	1	2	3	1	1	3	3	2	2	1	1	1	3	1	2	1	1	2	4	2	3	1	1	1	1	1	1	2	1	2	1	1	2	1	1	3	1	2	1	2	3	1	1
1	121097491	121097891	171	174	268	259	205	135	131	153	252	230	195	147	148	140	192	184	229	238	179	164	198	110	166	151	176	78	208	181	143	148	191	157	66	100	156	180	147	174	112	173	154	314	148	160	156	199	103
1	121099991	121100391	9	8	8	15	5	11	8	13	11	3	14	9	13	9	8	1	21	14	14	16	1	13	27	10	9	12	13	20	8	7	16	5	7	13	18	14	11	9	12	18	12	1	4	11	14	1	6
1	121118082	121118482	1	1	6	1	6	2	2	2	2	2	1	1	2	4	5	3	1	3	1	2	2	1	5	7	1	1	3	4	1	3	1	2	3	2	3	1	3	2	1	1	1	1	1	1	1	1	1
1	121148585	121148985	1	1	1	1	1	1	1	1	1	1	1	1	1	1	1	1	1	1	1	1	1	1	1	1	1	1	1	1	1	1	1	1	1	1	1	1	1	1	1	1	1	1	1	1	1	2	1
1	121155985	121156385	53	38	54	51	50	33	33	52	48	23	49	25	73	50	50	57	56	61	30	58	16	35	43	35	29	92	65	91	32	24	51	23	50	26	40	56	25	50	39	48	43	80	45	26	67	15	32
1	121156934	121157334	1	1	1	1	1	1	1	1	1	1	1	1	1	1	1	1	1	1	1	1	1	1	1	1	1	1	1	1	1	1	1	1	1	1	1	1	1	2	1	1	1	1	1	1	1	1	1
1	121185295	121185695	1	1	1	1	2	1	1	1	1	1	1	1	1	1	1	1	1	2	1	1	1	1	1	1	1	1	1	1	1	1	1	1	1	1	1	1	1	1	1	1	1	1	1	1	1	1	1
1	121186166	121186566	1	1	1	1	1	1	1	1	1	1	1	1	1	1	1	1	1	1	2	1	1	1	1	1	1	1	1	1	1	2	1	1	1	1	1	1	1	1	1	1	1	1	1	1	1	1	3
1	121186929	121187329	1	1	1	1	1	1	1	1	1	2	1	1	1	1	1	1	1	1	1	1	1	1	1	1	1	1	1	1	2	1	1	1	1	1	1	1	1	1	1	1	1	1	1	1	1	1	1
1	121187507	121187907	2	2	4	2	4	2	3	1	3	2	3	2	3	1	3	2	1	1	2	1	1	5	2	1	5	2	2	2	5	3	1	1	5	1	2	2	1	2	1	2	1	3	1	3	1	1	2
1	121203074	121203474	1	2	5	1	1	4	1	1	2	2	1	1	3	1	3	1	3	3	1	3	3	4	2	2	3	1	1	1	1	1	1	1	2	1	4	5	7	1	2	3	1	2	1	1	2	1	5
1	121214800	121215200	1	1	1	1	1	1	1	1	1	1	1	1	1	2	1	1	1	1	1	1	1	1	1	1	1	1	2	1	1	1	1	1	1	1	1	1	1	1	1	1	1	1	1	1	1	3	1
1	121295132	121295532	5	2	2	3	1	3	1	7	7	3	3	3	7	5	2	4	1	3	3	3	2	2	5	3	1	4	5	3	1	5	4	1	1	4	3	3	3	1	5	2	1	7	3	3	5	1	3
1	121343647	121344047	2	1	2	4	1	2	1	2	1	3	1	4	3	2	2	1	2	3	3	2	2	3	1	1	3	5	3	6	3	2	4	2	6	4	1	1	1	2	2	1	2	3	2	3	1	1	1
1	121390354	121390754	1	1	1	1	1	1	1	1	1	1	1	1	1	1	1	1	1	1	1	1	1	1	1	1	1	1	1	2	1	1	2	1	1	1	1	1	1	1	1	1	1	1	1	2	1	1	1
1	121395797	121396197	7	14	9	7	12	7	7	7	12	14	14	8	14	5	10	8	6	11	6	7	14	3	13	4	16	4	9	6	6	7	10	9	4	4	10	3	9	9	9	5	10	12	6	6	14	11	13
1	121396669	121397069	19	18	33	49	31	26	21	31	60	42	51	27	39	19	43	24	43	26	41	32	21	23	85	36	21	16	40	35	8	23	27	19	7	34	32	64	39	46	40	37	21	22	23	28	43	34	25
1	121586405	121586805	14	15	20	13	18	12	9	16	11	11	16	9	24	10	12	13	17	9	8	21	9	14	24	19	18	12	12	14	15	12	11	14	14	15	8	18	12	13	14	10	9	26	9	17	18	6	9
1	123091271	123091671	1	1	1	1	1	1	1	1	1	1	1	1	1	1	2	1	1	1	1	1	1	1	1	1	1	1	1	2	1	1	1	1	1	1	1	1	1	1	1	1	1	1	1	1	1	1	2
1	123244077	123244477	1	1	1	1	1	1	1	1	1	1	1	1	1	2	1	1	1	1	1	1	1	1	1	1	1	1	1	1	1	1	1	1	1	1	1	1	1	1	1	2	1	1	1	1	1	1	1
1	123292450	123292850	1	1	1	1	1	1	2	1	1	1	1	1	1	1	1	1	1	1	1	1	1	1	1	1	1	1	1	1	1	1	1	1	1	1	1	1	1	1	1	1	1	1	1	1	1	1	1
1	123773932	123774332	1	1	1	1	1	2	1	1	1	1	1	1	1	1	1	1	1	1	1	1	1	1	1	1	1	1	1	1	1	1	1	2	1	1	1	1	1	1	1	1	1	1	1	1	2	1	1
1	123850756	123851156	1	1	1	1	1	1	1	1	1	1	1	1	1	1	1	1	1	1	1	1	1	1	1	1	1	1	1	1	1	1	1	1	1	1	1	1	1	1	1	1	1	1	1	1	1	1	1
1	124311547	124311947	1	1	1	1	1	1	1	1	1	1	1	1	1	1	1	1	1	1	1	1	1	1	1	2	1	1	1	1	1	1	1	1	1	1	1	1	1	1	1	1	1	1	1	1	1	1	1
1	124385841	124386241	1	1	1	1	1	1	1	1	1	1	1	1	1	1	1	1	1	1	1	1	1	1	2	1	1	1	1	1	1	1	1	1	1	1	1	1	1	1	1	1	1	1	1	1	1	1	1
1	124668675	124669075	1	1	1	1	1	1	1	1	1	1	1	1	1	1	1	2	1	1	1	1	1	1	1	1	1	1	1	1	2	1	1	1	1	1	1	1	1	1	1	1	1	1	1	1	1	1	1
1	124766543	124766943	1	1	1	1	1	1	1	1	1	1	1	1	1	1	1	1	1	1	1	1	1	1	1	1	1	1	1	1	1	1	1	1	1	1	1	1	1	1	1	1	2	1	1	1	1	1	1
1	125180008	125180408	3	1	1	2	1	5	2	2	1	1	2	2	1	2	3	2	2	3	1	1	2	4	1	1	1	1	1	1	2	2	1	1	1	2	2	1	5	2	1	1	1	1	1	1	1	2	1
1	143323730	143324130	1	1	4	1	1	1	5	1	3	1	1	3	2	2	2	1	2	1	2	1	1	1	3	1	1	1	1	3	1	2	1	1	2	1	1	2	1	1	1	2	2	1	1	1	3	2	2
1	143332579	143332979	1	1	1	1	1	1	1	1	1	1	1	1	1	1	1	1	1	1	1	1	1	1	1	1	1	1	1	1	1	1	1	1	1	1	1	1	1	1	1	1	1	1	1	1	1	1	1
1	143334363	143334763	1	1	1	1	1	1	1	1	1	1	1	1	1	1	1	1	1	1	1	1	1	1	1	1	2	1	1	1	1	1	1	1	1	1	1	1	1	2	1	1	1	1	1	1	1	1	1
1	143375969	143376369	1	1	1	1	1	1	1	1	1	1	1	1	1	1	1	1	1	1	1	1	1	1	1	2	1	1	1	1	1	1	1	1	1	1	1	1	1	1	1	1	1	1	1	1	1	1	1
1	143391934	143392334	1	1	1	2	1	1	2	1	1	3	1	1	1	1	2	1	2	1	1	1	1	2	1	1	1	1	1	1	1	1	1	1	1	1	1	1	1	1	2	1	1	1	1	1	1	1	1
1	143393272	143393672	1	1	1	1	1	1	1	1	1	1	1	1	1	1	1	2	1	1	1	1	1	1	1	1	1	1	1	1	1	1	1	1	1	1	1	1	1	1	1	1	1	2	1	1	1	1	1
1	143395300	143395700	1	1	1	1	1	1	1	1	2	1	1	1	1	1	1	1	1	1	1	1	1	2	1	1	1	1	1	1	1	1	1	1	1	1	1	1	1	1	1	1	1	1	1	1	1	1	1
1	143476408	143476808	1	1	1	1	1	1	1	1	1	1	1	1	1	1	1	1	1	1	1	1	1	1	1	1	1	1	1	1	1	1	1	1	1	2	1	1	1	1	1	1	1	1	1	1	1	1	2
1	143638484	143638884	2	1	1	1	1	1	1	1	1	1	1	1	1	2	2	1	1	1	1	1	1	2	1	1	1	1	1	1	1	1	1	1	2	1	1	1	1	1	1	1	1	1	1	1	1	1	1
1	143714796	143715196	6	9	5	12	4	11	4	7	9	5	5	7	2	12	5	2	20	7	7	8	1	6	9	6	3	8	8	12	3	9	10	6	1	3	5	7	10	7	10	5	8	1	7	8	14	1	6
1	143729428	143729828	4	7	2	4	5	9	5	6	1	5	5	1	6	5	3	5	4	3	2	9	3	3	6	6	14	6	4	3	5	5	5	5	5	4	8	6	3	4	3	4	4	9	4	9	4	3	8
1	143867772	143868172	2	2	3	3	1	5	1	2	2	1	1	1	1	2	2	1	3	2	1	4	2	1	4	1	2	3	2	2	1	1	5	1	1	3	2	1	1	2	2	3	3	1	2	1	2	1	1
1	143869192	143869592	1	1	2	1	1	2	2	3	1	3	1	1	3	1	1	2	3	1	1	2	1	1	1	2	1	1	4	5	1	1	2	3	5	1	1	1	1	2	5	1	2	1	2	1	8	1	2
1	143887414	143887814	1	1	1	1	1	1	1	1	1	2	1	1	1	1	1	1	1	1	1	1	1	1	2	1	2	1	1	1	1	2	1	1	1	1	1	1	1	1	1	1	1	2	1	1	1	1	1
1	143974058	143974458	1	2	2	1	1	4	1	1	4	2	1	1	1	1	4	2	1	1	2	2	1	2	4	2	2	1	1	1	1	1	1	1	1	1	10	1	2	1	1	1	1	3	1	3	1	1	1
1	144046095	144046495	17	43	22	26	20	19	20	34	24	16	22	20	28	10	34	25	30	21	15	19	8	17	16	15	16	17	16	25	19	10	33	14	26	21	33	14	11	24	15	9	21	17	23	11	19	4	15
1	144076667	144077067	15	14	13	12	17	4	11	10	13	20	7	9	9	8	14	10	4	17	14	6	10	3	15	11	9	2	24	11	4	8	3	5	1	7	9	4	4	12	5	16	7	11	9	5	16	6	9
1	144077311	144077711	16	19	19	13	33	22	26	32	33	25	22	16	15	15	22	13	20	22	13	15	23	19	32	18	18	7	22	23	9	11	18	25	3	9	23	18	18	26	17	21	22	16	17	23	34	19	16
1	144078634	144079034	1	1	1	1	1	1	1	1	1	1	1	1	1	1	1	1	1	1	2	1	1	1	1	1	1	1	1	1	1	1	1	2	1	1	1	1	1	1	1	1	1	1	1	1	1	1	1
1	144084055	144084455	1	1	1	1	1	1	1	1	1	1	1	1	1	1	1	1	1	2	1	1	1	1	1	1	1	1	1	1	1	1	1	1	1	1	1	1	1	1	1	1	1	1	1	2	1	1	1
1	144102031	144102431	19	21	27	12	30	15	14	25	29	20	37	21	24	13	22	24	10	19	20	10	9	21	26	31	16	7	24	17	10	8	8	12	1	18	14	19	19	23	13	38	14	9	16	27	29	17	19
1	144102442	144102842	12	7	16	12	23	12	11	15	28	31	18	10	9	6	10	27	21	18	13	11	17	15	17	22	12	8	15	8	2	6	9	8	2	14	15	27	13	20	11	13	4	6	13	11	19	10	8
1	144103462	144103862	21	26	61	35	52	22	21	41	40	41	24	24	30	26	26	49	27	40	30	22	23	20	39	28	20	10	21	29	19	23	16	28	4	28	69	35	24	32	15	39	18	22	21	29	38	27	19
1	144104320	144104720	29	71	75	41	51	20	16	48	72	57	46	25	30	32	49	67	23	50	45	50	45	24	59	51	28	13	23	66	23	41	40	26	9	28	61	33	33	41	34	38	48	28	27	45	54	33	22
1	144151811	144152211	1	1	1	1	1	1	1	2	1	1	1	1	1	1	1	1	1	1	1	1	1	1	1	1	1	1	1	1	1	1	1	1	1	1	1	1	1	1	1	1	1	1	1	1	1	1	1
1	144152773	144153173	1	1	1	1	1	1	1	1	1	1	1	1	1	1	1	1	1	1	1	2	1	1	1	1	1	1	1	1	1	1	1	1	2	1	1	1	1	1	1	1	1	1	1	1	1	1	1
1	144158121	144158521	1	1	1	1	1	1	1	1	1	1	1	1	1	1	1	1	1	1	1	1	1	1	1	1	1	1	1	1	1	1	1	1	1	1	1	1	1	1	1	1	1	1	1	1	2	1	1
1	144159964	144160364	1	1	1	1	1	1	1	1	1	1	1	2	1	1	1	1	1	1	1	1	1	1	1	1	2	1	1	1	1	1	1	1	1	1	1	1	1	1	1	1	1	1	1	2	1	1	1
1	144201633	144202033	1	1	1	1	1	1	1	1	1	1	1	1	1	1	1	1	1	1	1	1	1	1	1	1	1	1	1	1	1	1	1	1	1	1	1	1	2	1	1	1	1	1	1	1	1	1	1
1	144210679	144211079	1	1	1	2	1	1	1	1	1	1	1	1	1	1	1	1	2	1	1	1	1	1	1	1	1	1	1	1	1	1	1	1	1	1	1	1	1	1	1	1	1	1	1	1	1	1	1
1	144217356	144217756	1	1	2	1	1	1	1	1	1	1	1	1	1	1	1	1	1	1	1	1	1	1	1	1	1	1	1	1	2	1	1	1	1	1	1	1	1	1	1	1	1	2	1	1	1	1	1
1	144218870	144219270	1	1	1	1	1	1	1	1	2	1	1	1	1	1	1	1	1	1	1	1	1	1	1	1	1	1	1	2	1	1	1	1	1	1	1	1	1	1	1	1	1	1	1	1	1	1	1
1	144220894	144221294	1	1	1	1	1	1	1	1	1	1	1	1	1	1	1	1	1	1	1	1	2	1	1	1	1	1	1	1	1	1	1	1	1	2	1	1	1	1	1	1	1	1	1	1	1	1	1
1	144302005	144302405	1	1	1	1	1	1	1	1	1	1	1	1	1	1	1	1	1	1	1	1	1	1	1	1	1	1	1	1	1	1	1	1	1	1	1	1	1	1	1	1	1	1	1	1	1	2	1
1	144404293	144404693	6	4	2	4	2	4	1	5	1	1	1	2	10	1	2	1	5	5	3	10	1	3	4	1	3	1	8	1	1	2	1	4	1	2	2	5	1	4	1	4	2	1	1	1	5	1	1
1	144412497	144412897	19	24	39	14	20	27	44	19	33	36	22	34	42	21	23	23	21	41	18	23	27	14	41	50	30	20	28	25	24	26	16	38	13	18	21	29	21	60	17	15	23	26	36	42	28	19	34
1	144428673	144429073	1	1	1	1	5	1	1	1	1	1	2	1	2	1	1	1	1	2	1	1	1	1	1	1	1	1	2	1	1	1	1	2	1	5	1	1	3	4	1	1	2	1	1	1	1	2	1
1	144439737	144440137	23	13	23	40	22	12	19	23	11	16	24	17	15	20	15	31	20	22	9	36	6	22	24	17	14	38	27	21	15	32	32	18	28	11	20	17	19	14	15	26	23	20	31	11	23	8	12
1	144456268	144456668	11	11	13	16	12	11	8	20	6	12	12	14	10	8	12	5	17	16	9	23	9	9	12	18	14	19	12	13	17	17	12	12	17	9	19	17	14	15	14	12	17	9	19	19	19	4	20
1	144457271	144457671	6	7	8	4	1	6	6	5	4	8	4	5	8	8	10	2	9	7	6	8	1	7	13	5	1	5	4	10	4	1	2	6	1	2	9	9	8	6	3	8	5	3	2	3	12	1	5
1	144522385	144522785	24	56	28	48	26	18	15	25	28	18	29	34	19	25	20	31	33	39	25	33	33	23	34	18	31	13	54	33	19	24	28	24	27	20	47	34	34	40	39	26	25	26	33	24	31	11	48
1	144532111	144532511	64	87	93	101	76	91	76	62	76	89	69	67	70	134	98	99	78	96	61	86	45	53	73	70	104	53	168	67	85	69	75	56	54	55	75	57	80	51	55	56	84	66	107	64	68	56	95
1	144533465	144533865	10	10	14	19	7	7	12	22	9	6	14	9	18	17	13	3	26	13	13	14	5	17	23	14	15	10	19	14	10	9	19	19	13	16	27	18	13	20	29	25	14	5	14	12	19	1	8
1	144534915	144535315	1	4	4	1	3	6	7	8	4	3	8	1	6	4	1	2	3	3	10	2	2	5	4	3	3	2	2	2	4	3	3	6	2	3	9	7	2	6	1	4	5	2	4	2	7	2	3
1	144537291	144537691	14	30	40	36	28	24	15	37	21	17	31	23	19	36	35	5	54	37	38	50	2	31	72	27	19	14	47	26	18	18	59	34	14	31	41	48	28	36	29	33	21	1	11	38	41	3	33
1	144541067	144541467	6	4	2	1	1	3	1	2	1	1	6	2	4	1	3	3	1	5	2	3	1	1	1	3	1	8	1	7	1	4	5	1	11	1	2	5	4	1	3	5	1	3	1	1	6	1	1
1	144546286	144546686	8	20	15	16	16	32	33	19	22	27	32	17	34	18	33	29	27	22	16	19	22	14	73	44	44	18	21	26	21	29	21	23	12	19	10	35	18	25	21	18	18	16	22	27	16	13	17
1	144551730	144552130	15	39	38	25	31	26	20	24	15	36	25	21	39	17	19	20	14	32	20	24	33	23	47	36	34	14	24	30	22	33	17	27	20	28	30	18	29	37	19	28	23	25	32	33	24	18	27
1	144559792	144560192	2	6	5	1	4	1	9	2	1	3	2	2	3	3	3	1	4	3	1	2	1	2	4	3	2	2	2	5	1	5	2	4	1	4	3	1	1	9	1	2	3	3	5	4	1	2	5
1	144560720	144561120	4	16	4	12	16	5	10	8	8	23	9	5	12	23	9	14	9	9	6	8	14	9	14	19	11	5	8	6	10	9	11	22	6	8	8	10	12	7	11	7	11	11	10	15	15	4	11
1	144567868	144568268	25	23	32	20	31	13	54	28	32	50	31	27	26	24	27	29	25	33	16	38	29	23	33	25	21	14	30	24	12	41	21	22	18	25	25	30	19	25	35	35	32	21	31	28	26	17	22
1	144663943	144664343	1	1	1	1	1	2	1	1	1	1	1	1	1	1	1	1	1	1	1	1	1	1	1	1	1	1	1	1	1	1	1	2	1	1	1	1	1	1	1	1	1	1	1	1	2	1	1
1	144745027	144745427	1	1	1	1	1	1	1	1	1	1	1	1	1	1	1	1	1	1	1	1	1	1	1	1	1	1	1	1	1	1	1	1	1	1	1	1	1	1	1	1	1	1	1	1	1	1	1
1	144747081	144747481	1	1	1	1	1	1	1	1	1	1	1	1	1	1	1	1	1	1	1	1	1	1	1	2	1	1	1	1	1	1	1	1	1	1	1	1	1	1	1	1	1	1	1	1	1	1	1
1	144748664	144749064	1	1	1	1	1	1	1	1	1	1	1	1	1	1	1	1	1	1	1	1	1	1	2	1	1	1	1	1	1	1	1	1	1	1	1	1	1	1	1	1	1	1	1	1	1	1	1
1	144755398	144755798	1	1	1	1	1	1	1	1	1	1	1	1	1	1	1	2	1	1	1	1	1	1	1	1	1	1	1	1	2	1	1	1	1	1	1	1	1	1	1	1	1	1	1	1	1	1	1
1	144764424	144764824	1	1	1	1	1	1	1	1	1	1	1	1	1	1	1	1	1	1	1	1	1	1	1	1	1	1	1	1	1	1	1	1	1	1	1	1	1	1	1	1	2	1	1	1	1	1	1
1	144804041	144804441	1	1	1	1	1	1	1	2	1	1	1	1	1	1	1	1	1	1	1	1	2	1	1	1	1	1	1	1	1	1	1	1	1	1	1	1	1	1	1	1	1	1	1	1	1	1	1
1	144813123	144813523	1	1	1	1	1	1	2	1	1	1	1	1	1	1	1	1	1	1	1	1	1	1	1	1	1	1	1	1	1	1	1	1	2	1	1	1	1	1	1	1	1	1	1	1	1	2	1
1	144876239	144876639	1	1	1	1	1	1	1	1	1	1	1	1	1	1	1	1	1	1	1	1	1	1	1	1	1	1	1	1	1	1	1	1	1	1	1	1	1	1	1	1	1	1	1	1	1	1	1
1	144881787	144882187	12	7	7	10	6	5	14	8	2	9	17	10	18	12	8	14	15	12	8	10	3	10	12	8	22	11	10	10	7	8	11	14	22	7	6	13	10	17	10	8	13	14	12	6	9	7	5
1	144883050	144883450	18	14	24	21	47	14	15	29	26	25	13	14	11	21	24	14	11	15	29	15	19	18	22	38	19	5	18	6	8	8	15	11	3	11	21	19	22	37	17	23	19	18	22	11	26	31	21
1	144889303	144889703	1	1	2	1	1	1	1	1	2	1	1	1	1	1	1	1	2	1	1	1	1	1	1	1	1	1	1	1	1	1	1	1	1	1	1	1	1	1	1	1	1	1	1	1	1	1	1
1	144913995	144914395	10	6	4	14	7	6	6	8	8	7	10	2	17	7	5	22	8	4	6	9	2	8	8	7	6	5	13	7	4	8	5	7	3	8	6	4	4	11	12	8	5	13	3	8	6	3	4
1	144961121	144961521	1	2	2	1	1	1	2	2	3	1	2	1	3	3	1	2	3	1	1	2	3	5	3	1	2	1	1	1	3	1	2	4	1	1	2	1	2	3	1	1	1	5	4	1	1	1	1
1	145065095	145065495	19	20	23	29	29	22	22	43	38	33	23	20	20	18	14	29	31	24	11	42	15	24	31	24	26	26	29	26	19	30	24	21	17	43	22	33	23	25	28	29	35	34	26	19	28	12	38
1	145076921	145077321	2	1	1	1	1	1	1	1	1	1	1	1	1	2	1	1	1	1	1	1	1	1	1	1	1	1	1	1	1	1	1	1	2	1	1	1	1	1	1	1	1	1	1	1	1	1	1
1	145092509	145092909	1	1	1	1	1	1	1	1	1	1	1	1	1	1	1	1	1	1	1	1	1	1	1	1	1	2	1	1	1	1	1	1	1	1	1	1	1	1	1	1	1	1	1	1	1	1	1
1	145093505	145093905	9	6	9	7	10	10	7	15	15	17	6	11	8	5	9	10	6	6	10	10	14	14	10	10	14	6	11	8	5	8	12	11	6	8	7	7	7	11	15	10	10	5	11	7	15	9	9
1	145094772	145095172	3	6	7	6	7	7	3	10	12	6	7	6	5	3	8	7	9	11	8	6	4	4	13	5	15	4	6	4	4	2	6	6	2	3	5	4	3	6	2	2	7	5	4	7	11	10	9
1	145123029	145123429	1	1	1	1	1	1	1	1	1	1	1	1	1	1	1	1	2	1	1	1	1	1	1	1	1	1	1	1	1	1	1	1	1	1	1	1	1	1	1	1	1	1	2	1	1	1	1
1	145123976	145124376	1	1	1	1	1	1	1	1	1	2	1	1	1	1	1	1	1	1	1	1	1	1	2	1	1	1	1	1	1	1	1	1	1	1	1	1	1	1	1	1	1	2	1	1	1	1	1
1	145144260	145144660	1	1	1	1	1	1	1	1	1	1	1	1	1	1	1	1	1	1	1	1	1	1	1	1	1	1	1	1	1	1	1	1	1	1	2	1	1	1	1	1	1	1	1	1	1	1	1
1	145155947	145156347	5	19	15	21	10	12	25	17	17	15	13	15	24	14	9	10	13	15	10	9	2	12	8	7	31	5	16	13	14	13	15	13	9	10	16	11	7	10	7	17	9	16	18	13	9	8	13
1	145157734	145158134	1	1	1	1	1	1	1	1	1	1	1	1	1	1	1	1	1	1	1	1	1	1	1	1	1	1	2	1	1	1	1	1	1	1	1	1	1	1	1	2	1	1	1	1	1	1	1
1	145182607	145183007	32	17	19	29	18	20	51	22	31	28	26	24	24	25	22	23	37	18	11	31	14	19	45	28	30	40	38	29	23	23	21	26	22	20	27	22	28	31	32	32	37	27	30	31	21	10	21
1	145208271	145208671	1	1	1	1	1	1	1	1	1	1	1	1	1	1	1	1	1	1	2	1	1	1	1	1	1	1	1	1	1	1	1	2	1	1	1	1	1	1	1	1	1	1	1	1	1	1	1
1	145215095	145215495	13	18	21	12	15	5	5	8	25	20	6	9	18	10	23	17	8	24	13	21	11	8	16	16	20	7	17	10	9	13	14	19	8	9	11	7	16	14	8	18	9	14	10	29	15	16	12
1	145215930	145216330	21	32	30	22	32	18	30	37	30	45	49	21	30	31	25	22	22	33	24	27	30	32	31	52	32	12	38	25	8	11	25	17	7	18	21	20	27	32	26	37	31	15	35	41	27	28	26
1	145272840	145273240	8	3	3	6	4	2	5	6	1	4	3	4	4	3	6	1	7	5	5	4	1	10	6	8	2	7	1	6	4	1	5	1	2	3	4	13	6	7	3	10	3	3	1	4	3	1	5
1	145274496	145274896	1	1	2	1	1	1	1	1	1	1	1	1	1	1	1	2	1	1	1	1	1	1	1	1	1	1	1	1	1	1	1	1	1	1	1	1	1	1	1	1	1	1	1	1	1	1	1
1	145281013	145281413	32	69	39	21	20	32	43	30	26	56	34	29	27	31	23	32	42	36	30	27	33	19	46	45	37	15	22	61	45	33	34	44	23	32	35	19	40	23	21	22	47	29	61	55	23	19	28
1	145282265	145282665	17	19	7	23	11	15	8	22	16	15	12	10	6	12	16	16	15	17	9	15	12	9	10	17	8	9	38	24	9	7	10	11	17	7	12	22	14	16	19	15	18	17	21	9	15	10	5
1	145287173	145287573	52	73	70	80	82	80	77	106	98	154	72	68	81	56	57	107	76	76	48	147	68	53	95	73	91	48	106	73	45	51	84	84	69	50	70	56	65	54	44	49	70	67	101	63	61	54	71
1	145404933	145405333	39	43	46	54	51	27	31	50	39	48	41	43	50	57	43	82	49	43	60	58	30	39	42	41	55	51	65	57	43	49	42	43	72	49	63	30	36	47	41	39	57	49	49	37	81	27	38
1	145420238	145420638	1	1	1	1	1	1	1	1	1	1	1	2	1	1	1	1	1	1	1	1	1	1	1	1	2	1	1	1	1	1	1	1	1	1	1	1	1	1	1	1	1	1	1	2	1	1	1
1	145421225	145421625	1	6	1	6	3	5	1	4	2	3	3	6	3	1	3	1	6	8	4	4	2	3	15	3	10	9	3	6	5	3	4	3	2	3	10	7	16	6	1	4	3	1	2	1	6	1	3
1	145425521	145425921	21	58	28	44	52	43	34	35	50	59	31	25	31	41	37	34	49	34	35	38	24	28	33	39	47	15	45	30	15	21	28	36	14	24	32	38	48	33	28	27	31	33	35	41	34	30	29
1	145451156	145451556	2	1	5	6	4	2	1	6	7	7	3	1	4	2	1	6	3	1	1	4	10	2	6	1	4	1	3	4	4	4	2	2	1	2	2	3	2	5	2	3	4	2	3	9	3	2	1
1	145451917	145452317	10	8	12	10	15	5	10	10	21	15	12	11	11	11	10	12	5	9	13	9	9	4	17	7	11	4	17	8	9	3	10	11	1	2	19	7	8	11	10	11	7	9	4	7	9	8	5
1	145465286	145465686	26	37	18	22	25	31	35	21	25	38	47	19	32	17	27	33	48	25	22	20	15	16	36	30	35	20	24	28	17	26	19	50	17	44	19	28	29	16	25	15	23	24	29	38	20	14	22
1	145565875	145566275	6	3	2	8	2	2	2	3	1	1	4	1	3	7	2	6	3	3	3	10	3	3	3	2	2	5	5	6	2	1	2	3	4	4	2	3	3	2	3	3	1	3	2	2	3	2	2
1	145571109	145571509	9	7	1	6	10	8	7	6	8	6	3	3	8	2	2	9	7	11	3	4	5	4	5	8	6	4	3	9	2	2	2	5	7	4	3	5	1	3	3	6	5	14	4	7	12	4	3
1	145590868	145591268	9	10	20	13	9	15	14	11	21	12	13	24	19	11	12	14	12	17	13	17	9	8	13	27	16	20	22	25	11	16	15	10	16	16	13	11	14	23	12	17	24	20	16	12	9	3	14
1	145690702	145691102	21	27	32	32	33	33	21	39	24	27	30	31	34	21	19	15	38	43	18	47	11	26	41	35	26	28	27	32	17	12	19	20	23	56	39	32	46	42	36	19	23	16	24	39	32	10	35
1	145706225	145706625	29	20	18	52	35	21	27	30	19	24	24	23	37	24	29	18	27	35	21	37	2	28	40	28	23	28	26	25	22	50	25	33	31	28	30	22	21	34	24	25	24	12	33	21	44	1	14
1	145708137	145708537	218	250	281	469	280	146	104	408	295	246	260	217	198	162	311	27	398	245	278	550	11	254	462	277	128	233	281	282	193	189	250	132	97	159	417	377	369	348	286	332	220	16	151	153	511	17	251
1	145711238	145711638	25	28	32	45	32	21	30	42	46	45	39	30	36	43	42	27	45	36	24	39	18	69	52	70	46	27	45	42	47	18	25	26	38	26	61	45	44	39	38	21	32	24	38	19	37	5	15
1	145740188	145740588	42	85	49	83	37	49	41	55	37	46	40	80	40	31	46	25	92	73	27	74	19	72	91	50	30	64	65	63	44	62	48	45	56	87	87	60	97	35	78	53	41	14	51	50	52	7	97
1	145764585	145764985	15	16	12	10	5	12	8	12	12	27	5	4	8	22	15	9	5	12	10	8	13	12	13	14	14	2	17	12	1	6	10	8	4	5	6	8	11	10	4	9	9	4	4	12	9	20	8
1	145765503	145765903	60	33	56	160	39	49	46	94	57	46	62	57	89	57	91	28	119	69	56	116	17	102	145	56	41	110	108	84	38	74	83	40	54	113	112	95	71	48	183	97	77	20	51	54	85	13	73
1	145766930	145767330	2	4	4	4	5	8	8	4	8	10	4	2	5	2	7	4	6	4	13	2	10	4	5	2	6	2	3	3	5	1	2	4	1	2	6	2	1	5	6	6	2	5	6	14	2	13	5
1	145858835	145859235	40	74	54	52	80	79	54	64	62	78	45	52	52	48	42	44	66	61	56	49	85	30	78	58	60	13	58	47	26	35	76	87	31	31	37	47	55	60	26	35	46	54	64	129	46	63	52
1	145918549	145918949	27	61	47	40	46	48	46	47	62	63	68	38	51	51	63	46	45	43	34	36	61	18	61	54	87	28	67	36	52	66	50	72	16	28	39	33	43	61	43	37	47	53	69	98	54	53	49
1	145962349	145962749	20	23	20	26	43	23	22	40	34	50	23	23	28	26	33	33	19	34	23	15	20	20	49	32	35	12	29	41	17	16	17	18	6	17	18	35	26	24	20	19	20	18	23	26	30	52	24
1	146035485	146035885	48	50	50	42	54	53	42	40	26	47	38	42	81	41	44	39	62	55	50	41	34	42	86	64	54	34	40	44	52	42	41	58	36	47	56	49	53	52	56	46	47	40	57	66	45	26	23
1	146127628	146128028	1	3	1	5	3	4	1	5	3	2	2	5	3	3	5	4	4	6	3	4	2	3	6	3	2	2	1	3	2	2	4	2	2	1	1	2	1	5	3	1	2	1	6	1	5	2	3
1	146178596	146178996	6	11	15	17	11	12	6	23	15	5	18	7	17	21	21	1	28	16	22	32	1	15	33	15	14	12	20	21	14	12	11	7	18	10	16	24	19	20	14	31	13	1	7	7	29	1	9
1	146298064	146298464	1	1	1	1	1	1	2	1	1	1	1	1	1	1	1	1	1	1	1	1	1	1	1	1	1	1	1	1	1	1	1	1	1	1	1	1	1	1	1	1	1	1	1	1	1	1	1
1	146308259	146308659	17	12	22	12	9	22	9	6	6	7	7	11	9	10	14	13	17	13	7	19	1	12	9	13	10	9	11	14	4	8	9	14	19	18	14	9	8	14	11	8	14	10	14	8	18	5	8
1	146310578	146310978	1	1	1	1	1	1	1	1	1	1	1	1	1	1	1	1	1	1	1	1	1	1	1	1	1	1	1	1	1	1	1	1	1	1	1	1	1	1	1	1	1	1	1	1	1	1	1
1	146369859	146370259	14	22	13	13	28	20	43	16	15	41	17	29	20	34	23	20	26	22	14	19	20	11	29	70	50	20	24	18	26	27	20	34	18	17	21	15	37	21	16	17	15	26	29	33	21	13	31
1	146376838	146377238	26	62	14	39	25	54	59	25	22	43	24	29	40	50	28	27	39	59	22	49	38	32	87	83	60	22	34	23	50	43	23	71	27	33	37	31	68	40	40	30	42	30	55	76	34	24	60
1	146378400	146378800	16	15	14	14	14	15	16	16	13	15	14	10	7	20	10	28	16	10	13	7	8	7	15	19	20	13	24	20	9	7	16	14	7	9	6	7	7	9	12	9	9	21	12	13	23	5	12
1	146387361	146387761	15	33	12	12	19	30	28	18	17	42	30	35	25	16	30	25	34	17	17	13	26	15	32	33	38	13	15	12	46	23	15	32	28	33	26	22	31	16	18	13	42	21	45	37	22	22	23
1	146392432	146392832	2	3	3	4	2	2	1	3	1	6	4	3	2	6	3	6	4	4	4	1	3	4	9	6	4	4	4	4	1	3	6	3	5	1	3	1	4	1	1	3	3	1	4	4	2	1	1
1	146396232	146396632	24	27	44	63	46	36	45	78	38	17	40	25	30	37	47	3	50	41	51	46	1	42	91	36	38	23	50	45	24	25	34	23	27	39	65	54	48	54	45	61	39	5	17	39	47	3	33
1	146398600	146399000	3	3	12	4	3	6	2	4	3	3	5	2	3	3	4	3	6	8	5	6	5	5	13	3	2	4	9	6	7	3	5	9	1	2	5	9	4	8	3	5	3	2	3	1	9	1	4
1	146400041	146400441	11	24	19	14	15	15	16	32	12	10	22	8	19	22	27	12	34	25	14	29	6	17	48	26	22	16	27	17	15	18	27	25	22	12	21	25	21	58	21	32	17	5	11	9	30	1	16
1	146401424	146401824	80	70	107	74	128	85	104	78	67	62	63	81	79	79	128	78	89	99	81	99	59	64	109	137	124	81	113	123	60	80	82	75	67	60	97	88	82	103	90	118	88	110	83	69	89	37	63
1	146479151	146479551	3	6	5	4	5	8	1	5	8	4	2	5	10	3	1	3	11	7	7	8	3	5	7	8	2	5	8	8	4	7	3	6	1	1	10	9	6	4	3	7	3	1	6	4	14	1	4
1	146536086	146536486	1	1	1	1	1	1	1	1	1	1	1	1	1	1	1	2	1	1	1	1	1	1	1	1	1	1	1	1	1	1	1	1	1	1	1	1	1	1	1	1	1	2	1	1	1	1	1
1	146543577	146543977	3	4	3	4	3	5	4	7	3	1	6	1	6	1	10	2	4	7	5	5	1	8	10	9	5	4	6	4	4	3	7	7	1	5	3	5	8	10	4	4	5	8	4	7	2	8	3
1	146722772	146723172	1	1	1	2	1	2	1	1	1	1	2	2	2	1	1	1	1	1	1	1	1	2	2	1	1	1	1	1	1	1	1	1	1	2	1	1	1	1	1	1	2	1	1	1	5	2	2
1	146930195	146930595	3	3	1	3	3	9	2	10	2	2	1	4	4	3	4	7	6	3	1	4	1	3	2	1	3	4	3	3	6	5	3	1	5	6	2	2	4	2	1	3	3	7	4	3	3	1	5
1	146939038	146939438	24	33	19	29	32	27	22	26	48	47	34	33	26	25	32	63	28	46	17	20	13	24	25	35	26	24	38	33	20	15	40	29	11	16	17	22	28	19	26	22	33	26	28	23	19	26	27
1	146943486	146943886	12	12	15	16	8	19	6	10	11	10	8	8	19	12	10	8	7	7	10	10	5	17	11	18	27	14	16	6	10	7	11	16	4	10	9	9	21	13	15	11	8	8	17	12	13	4	16
1	146997081	146997481	1	3	1	2	1	1	1	5	1	1	1	1	1	1	3	2	1	7	2	2	1	2	1	3	1	2	2	1	2	1	5	2	1	1	1	3	2	1	1	1	2	1	1	4	3	1	1
1	147030343	147030743	13	15	10	9	9	8	9	16	4	3	11	7	11	8	4	4	20	17	8	10	7	11	7	17	6	17	4	9	8	4	10	6	7	8	17	11	12	13	10	8	9	4	16	16	13	1	9
1	147114604	147115004	12	18	12	25	16	24	12	19	21	30	20	9	21	12	19	8	27	10	16	13	10	12	38	23	20	16	20	17	12	14	12	11	29	14	9	18	22	13	26	15	15	11	15	16	19	3	13
1	147173171	147173571	13	32	28	31	29	58	41	31	58	55	21	16	29	21	38	28	24	50	19	25	29	28	50	40	53	22	32	19	22	18	26	27	23	19	63	18	32	38	19	27	30	34	39	38	17	17	19
1	147599333	147599733	17	84	48	36	53	43	63	42	58	71	35	35	44	32	78	46	41	45	24	32	42	33	43	36	54	6	33	37	49	32	47	52	15	35	43	39	43	46	20	35	36	41	57	56	38	55	42
1	147716520	147716920	28	52	27	57	34	22	27	24	50	30	26	29	42	30	38	8	54	36	35	36	6	20	47	36	28	24	46	28	34	34	19	32	23	42	31	29	26	36	23	65	21	14	22	24	41	3	31
1	147928401	147928801	33	33	25	21	42	26	44	31	47	35	22	16	19	15	26	28	28	15	14	21	32	18	42	32	32	15	47	20	16	20	26	37	10	15	29	24	17	25	15	20	24	30	26	38	35	24	20
1	147978921	147979321	2	2	5	4	1	7	1	5	3	6	1	8	2	8	9	4	5	1	8	10	5	3	9	4	6	1	2	1	2	5	3	5	2	3	3	3	5	2	2	3	6	5	3	1	5	1	5
1	148078904	148079304	1	1	1	1	1	1	1	1	1	1	1	1	1	1	1	1	1	2	1	1	1	1	1	1	1	1	1	1	1	1	1	1	1	1	1	1	1	1	1	1	1	1	1	2	1	1	1
1	148109836	148110236	1	1	1	1	2	1	1	1	1	1	2	1	1	1	1	1	1	1	1	1	1	1	1	2	1	1	1	1	1	1	1	1	1	1	1	1	1	1	1	1	1	1	3	1	1	1	1
1	148149374	148149774	1	3	3	4	7	1	5	5	5	13	2	1	1	1	4	9	2	8	3	6	6	5	6	3	2	2	4	5	1	3	2	4	1	3	4	3	4	5	2	5	3	3	1	1	3	6	5
1	148151088	148151488	8	13	36	11	20	11	11	22	16	21	11	15	11	7	9	36	15	9	6	9	6	13	13	18	18	9	13	11	5	7	14	18	12	11	20	15	13	17	11	10	12	16	12	19	13	11	19
1	148151978	148152378	18	49	35	27	23	20	20	36	29	43	26	20	17	28	18	40	28	33	15	26	22	9	29	23	34	10	20	36	12	25	19	27	17	12	28	16	20	23	27	17	47	18	28	34	25	20	20
1	148253797	148254197	7	9	7	12	4	12	8	25	10	2	8	5	11	14	6	3	13	17	8	13	3	13	19	13	7	6	9	22	5	11	9	5	5	9	17	17	12	9	16	23	17	5	11	7	19	2	15
1	148376501	148376901	60	35	102	101	36	55	34	139	57	43	85	66	40	72	76	17	119	80	73	218	11	103	152	59	47	57	117	80	33	38	91	44	79	59	92	90	86	74	59	101	52	3	52	35	107	6	73
1	148459246	148459646	15	28	16	19	35	12	18	20	30	36	18	15	23	28	25	40	17	25	18	32	15	14	15	19	21	10	21	34	11	18	20	16	12	13	38	18	31	21	19	14	21	28	14	16	33	30	22
1	148460059	148460459	1	1	1	1	1	1	2	1	1	1	1	2	1	1	1	1	1	1	1	1	1	1	1	1	2	1	1	1	1	1	1	1	1	2	1	1	1	1	1	1	1	1	1	2	1	1	1
1	148462631	148463031	6	11	3	10	2	5	1	8	8	1	8	7	12	3	3	1	18	4	5	19	3	9	8	4	7	9	6	6	5	3	7	1	5	9	8	5	8	6	11	7	2	2	4	7	7	1	3
1	148514337	148514737	2	2	7	15	3	7	3	5	3	1	8	3	3	2	8	2	16	4	3	7	1	6	7	5	2	4	9	4	4	2	6	1	9	4	13	8	5	3	10	6	4	1	3	3	9	1	2
1	148522526	148522926	33	57	35	51	38	50	72	20	40	65	33	42	45	24	42	39	60	43	26	34	49	27	51	66	68	21	36	26	113	55	21	53	29	59	40	51	59	23	28	44	33	63	61	63	30	38	53
1	148528618	148529018	19	19	17	25	18	20	18	14	35	25	18	20	11	11	16	18	19	20	23	18	15	8	24	15	29	16	19	47	15	18	15	10	8	10	17	16	18	22	15	14	16	33	22	18	22	31	11
1	148532149	148532549	21	7	11	26	10	11	14	14	11	8	20	8	19	26	17	24	17	16	9	11	11	21	20	10	13	17	14	20	8	12	14	4	11	14	7	10	13	15	13	10	16	11	10	12	13	4	8
1	148578029	148578429	1	1	1	2	2	1	1	1	1	1	1	1	2	1	4	2	4	1	1	1	1	3	2	1	1	1	3	1	1	1	1	1	1	4	2	5	1	2	2	1	1	2	1	2	1	2	1
1	148589135	148589535	1	1	1	1	1	1	1	1	1	1	1	1	2	1	1	1	1	1	1	1	1	1	1	1	1	1	1	1	1	1	1	1	1	1	1	1	1	1	1	1	1	1	1	1	2	1	1
1	148595190	148595590	6	8	11	3	4	7	1	4	10	8	7	7	10	4	2	4	7	7	3	5	2	5	4	7	8	6	4	13	4	14	3	6	9	4	8	7	4	13	3	3	7	7	8	7	8	1	8
1	148607346	148607746	2	3	1	1	2	1	1	1	1	2	3	1	3	2	1	1	2	7	1	1	1	1	3	1	2	1	1	1	2	3	1	1	1	1	5	1	3	1	3	1	1	1	1	3	2	1	4
1	148629413	148629813	6	7	5	15	2	13	5	10	4	8	8	6	4	7	5	1	13	10	9	11	1	7	12	5	6	8	6	7	4	10	4	16	11	4	13	11	8	6	7	10	9	1	6	6	12	1	5
1	148642143	148642543	1	1	1	1	1	1	1	1	1	2	1	1	1	1	1	1	1	1	1	1	1	1	1	1	1	1	1	1	2	1	1	1	1	1	1	1	1	1	1	1	1	1	1	1	1	1	1
1	148668847	148669247	1	1	1	1	1	1	1	1	1	1	1	1	1	1	1	1	1	1	1	1	1	2	1	1	1	1	1	1	1	1	1	1	1	1	2	1	1	1	1	1	1	1	1	1	1	1	1
1	148679483	148679883	5	28	10	15	15	12	12	8	19	21	10	15	8	8	10	15	13	16	11	8	12	12	10	10	13	2	10	12	6	10	6	11	3	6	16	12	15	12	10	12	8	9	13	10	6	9	20
1	148853954	148854354	1	1	1	1	1	1	1	1	1	1	1	1	1	2	1	1	1	1	1	1	1	1	1	1	1	1	2	1	1	1	1	1	1	1	1	1	1	1	1	1	1	1	1	1	1	2	1
1	148891261	148891661	1	1	1	1	1	1	1	1	1	1	1	1	1	1	1	1	1	1	1	1	1	1	1	1	1	1	1	1	1	1	1	1	1	1	1	1	1	1	2	1	1	1	1	1	1	1	1
1	148964173	148964573	5	3	5	6	5	8	3	6	4	1	9	3	4	1	1	2	13	4	3	5	1	5	4	4	3	2	3	4	8	3	2	3	3	3	6	7	6	6	5	7	3	1	3	6	2	1	4
1	149064576	149064976	6	19	6	9	16	11	8	3	3	5	8	9	9	3	3	5	12	14	6	12	1	5	16	9	6	12	11	3	9	5	14	9	11	13	9	9	7	8	7	2	6	8	7	13	5	1	5
1	149098190	149098590	7	9	6	4	8	12	9	12	13	9	20	7	6	8	5	7	3	4	8	10	6	3	9	8	10	7	10	10	4	8	5	10	10	12	7	8	11	8	8	2	10	1	3	8	9	1	5
1	149099166	149099566	6	8	10	7	8	8	8	8	5	4	6	10	9	4	13	8	12	12	14	10	1	11	30	10	7	16	11	8	3	7	8	7	4	11	11	13	9	7	9	12	7	2	4	5	11	1	9
1	149103294	149103694	13	9	20	10	11	11	9	9	13	21	12	11	13	5	9	12	19	14	8	8	7	12	19	11	17	2	17	15	4	14	4	14	7	7	10	9	6	9	7	5	6	15	7	19	10	4	9
1	149124035	149124435	20	11	29	29	27	9	23	13	11	26	14	20	20	14	49	8	21	16	16	23	16	11	14	16	23	14	20	44	7	20	20	14	9	15	9	24	8	21	11	14	21	31	21	19	16	12	27
1	149176548	149176948	6	17	12	5	16	5	7	13	22	16	13	10	7	23	11	17	10	9	7	9	6	8	15	7	14	4	16	17	3	9	10	20	1	7	4	8	12	15	8	17	19	24	18	6	12	15	10
1	149183230	149183630	1	2	1	1	1	1	2	1	1	1	1	1	1	1	4	1	1	1	1	1	2	2	1	1	2	1	1	2	2	4	1	2	1	3	1	1	1	1	1	1	1	1	1	1	1	1	1
1	149218286	149218686	4	6	9	9	5	5	12	5	9	13	7	10	9	7	9	6	5	2	4	12	3	8	7	8	8	8	6	9	5	4	8	14	7	9	1	9	7	7	4	7	5	12	9	9	18	2	8
1	149234219	149234619	3	2	1	2	2	1	1	1	1	4	1	1	3	1	2	1	3	1	1	1	1	1	3	2	2	1	1	1	1	1	1	1	2	1	2	1	1	1	1	1	1	4	4	3	1	1	1
1	149235240	149235640	1	1	1	1	1	1	1	1	1	1	1	1	1	1	1	1	1	1	1	1	1	1	1	2	1	1	1	1	1	1	1	1	1	1	1	1	1	1	1	1	1	1	1	1	1	1	1
1	149237778	149238178	10	26	19	33	16	29	13	24	14	12	17	18	11	20	11	29	15	19	12	24	13	12	32	15	24	12	16	16	18	19	18	16	17	10	17	8	26	30	27	13	24	21	16	12	24	8	13
1	149238630	149239030	1	1	1	1	1	1	1	1	1	1	1	1	1	1	1	2	1	1	1	1	1	1	1	1	1	1	1	1	2	1	1	1	1	1	1	1	1	1	1	1	1	1	1	1	1	1	1
1	149260158	149260558	10	4	18	15	5	12	5	4	7	8	7	7	8	5	23	19	16	13	6	14	5	6	10	12	9	11	23	14	8	12	11	12	20	9	9	6	15	7	18	12	25	20	14	4	7	1	11
1	149275908	149276308	1	1	1	1	1	1	1	2	1	1	1	1	1	1	1	1	1	1	1	1	2	1	1	1	1	1	1	1	1	1	1	1	1	1	1	1	1	1	1	1	1	1	1	1	1	1	1
1	149285688	149286088	4	4	8	6	8	2	5	4	5	4	4	4	5	2	2	1	1	2	5	3	4	3	1	3	7	1	5	3	1	2	2	2	2	3	2	3	3	4	3	3	4	4	2	6	1	5	2
1	149304807	149305207	1	1	1	1	1	1	1	1	1	1	1	1	1	1	1	1	1	1	1	1	1	1	1	1	1	1	1	1	1	1	1	1	1	1	1	1	1	1	1	1	1	1	1	1	1	1	1
1	149307544	149307944	1	2	2	1	1	3	1	1	3	1	4	2	1	1	1	1	1	2	2	1	3	2	1	3	3	2	3	1	1	1	1	4	1	1	1	3	1	2	2	2	2	4	1	2	3	1	1
1	149390269	149390669	12	26	16	11	38	18	22	7	19	29	15	16	15	16	16	12	14	13	8	16	11	4	27	32	27	8	17	14	13	15	14	22	11	11	20	13	21	34	14	14	18	29	13	25	17	35	16
1	149401297	149401697	2	2	5	6	10	11	2	5	5	4	5	4	5	4	6	1	20	7	5	9	1	2	5	11	9	5	5	8	4	9	4	11	7	2	5	4	3	3	4	3	4	5	8	11	7	8	7
1	149428360	149428760	7	21	22	34	21	21	7	26	30	21	32	28	35	19	30	16	68	33	35	37	6	30	43	21	26	18	30	29	25	32	21	36	17	31	27	26	40	43	35	44	18	18	18	27	57	4	35
1	149441460	149441860	1	1	1	1	1	1	1	1	2	1	1	1	1	1	1	1	1	1	1	1	1	2	1	1	1	1	1	1	1	1	1	1	1	1	1	1	1	1	1	1	1	1	1	1	1	1	1
1	149475468	149475868	1	1	1	3	4	2	1	1	1	1	2	2	1	2	5	4	4	3	1	1	1	1	3	7	2	4	2	3	2	1	2	3	3	2	1	3	1	1	3	2	1	1	1	2	2	2	5
1	149486865	149487265	8	11	6	8	7	7	5	1	6	2	5	8	5	7	10	2	6	9	4	8	8	6	4	11	3	6	7	12	3	10	9	8	8	17	7	8	8	4	5	6	8	4	6	12	9	1	14
1	149558563	149558963	43	65	46	41	48	40	65	49	54	69	56	52	42	72	66	61	42	40	31	44	52	36	66	62	69	31	64	52	53	41	47	49	40	30	54	29	65	44	58	25	60	59	63	56	30	49	50
1	149708532	149708932	21	12	20	29	14	43	33	24	13	29	22	13	19	21	15	39	19	27	18	25	20	31	42	35	36	35	31	31	20	22	22	33	23	34	22	22	32	19	32	37	28	27	30	30	16	14	26
1	149740061	149740461	14	15	8	18	12	22	20	22	7	18	22	10	22	17	11	12	11	40	8	12	10	6	32	12	12	7	16	11	12	10	23	10	10	13	11	13	13	10	18	8	23	9	12	12	24	5	34
1	149775615	149776015	3	3	1	3	1	4	5	7	3	4	2	4	3	4	7	1	8	8	3	6	1	3	8	5	4	4	7	5	10	3	1	6	5	4	7	8	2	4	7	6	3	1	3	5	8	2	6
1	149795609	149796009	2	9	10	10	9	9	7	5	2	17	11	11	6	8	17	3	19	7	4	8	2	3	33	12	6	6	18	8	8	8	7	7	5	9	9	7	13	7	13	7	6	3	9	10	13	2	12
1	149831955	149832355	1	1	1	1	1	1	1	1	1	1	1	1	1	1	1	1	1	1	1	1	1	1	1	1	1	1	1	1	1	1	1	1	1	1	2	1	1	1	1	1	1	1	1	1	1	1	1
1	149842252	149842652	1	2	1	1	1	1	1	1	1	1	1	1	1	1	2	1	1	1	1	1	1	1	1	1	1	1	1	1	1	1	1	1	1	1	1	1	1	1	1	1	1	1	1	1	1	1	1
1	149851151	149851551	1	1	1	1	1	1	1	1	1	1	1	1	1	1	1	1	1	1	1	1	1	1	1	1	1	1	2	1	1	1	1	1	1	1	1	1	1	1	1	2	1	1	1	1	1	1	1
1	149853327	149853727	1	1	1	1	1	1	2	1	1	1	1	1	1	1	1	1	1	1	1	1	1	1	1	1	1	1	1	1	1	1	1	1	1	1	1	1	1	1	1	1	1	1	1	1	1	1	1
1	149886825	149887225	24	53	22	18	38	31	73	31	38	58	44	34	24	32	50	35	37	30	28	33	51	19	46	65	41	9	31	28	26	42	23	60	20	47	40	26	38	18	29	25	22	32	31	38	33	51	40
1	149887570	149887970	34	59	39	33	40	42	43	29	61	59	36	34	44	48	62	55	51	102	41	43	47	30	57	65	57	37	45	44	38	42	40	91	43	89	41	65	54	57	38	46	33	52	55	107	63	54	69
1	149899887	149900287	48	59	57	42	42	36	46	44	46	64	69	42	51	45	36	46	38	70	29	30	24	44	37	82	58	24	55	35	33	21	41	38	7	38	27	32	27	44	31	61	51	38	61	56	53	31	37
1	150017429	150017829	60	40	70	81	79	43	42	82	74	61	105	57	48	46	73	13	146	73	98	97	8	83	152	74	61	69	74	99	59	33	63	53	34	43	91	210	119	99	90	129	43	11	30	32	124	7	61
1	150021299	150021699	26	31	49	42	29	32	23	47	27	38	26	26	29	28	35	56	35	43	24	29	9	26	31	34	30	39	30	23	21	33	25	44	29	22	42	41	28	14	24	16	32	20	32	28	18	7	26
1	150149459	150149859	22	81	44	37	40	26	32	42	54	56	35	25	28	36	39	39	34	66	22	37	42	14	42	43	41	20	25	54	23	34	27	30	23	24	44	33	26	23	19	19	49	31	28	31	25	22	21
1	150150288	150150688	28	30	28	27	25	33	31	43	39	64	26	18	28	20	31	24	15	36	13	20	28	30	34	52	34	9	62	30	5	21	20	24	6	26	28	34	17	39	19	32	42	32	23	23	29	33	19
1	150161257	150161657	19	21	26	24	23	29	12	28	34	21	25	26	22	19	18	40	21	21	9	54	21	27	24	21	23	36	32	24	14	18	25	11	22	16	21	16	20	23	26	19	20	21	27	15	22	8	32
1	150268785	150269185	21	59	38	30	36	29	57	46	39	97	32	39	47	42	43	51	35	44	55	54	38	22	38	43	68	14	35	37	32	38	25	53	13	34	35	30	38	42	28	18	51	29	46	45	54	53	47
1	150321410	150321810	28	40	21	33	26	32	33	42	23	56	26	57	49	45	38	30	47	40	34	39	37	30	56	33	73	17	44	34	20	26	22	36	18	25	40	23	37	30	26	34	44	41	44	60	47	24	44
1	150359269	150359669	7	11	11	13	16	5	8	17	24	11	33	23	13	7	17	6	26	17	10	13	2	10	22	18	15	14	14	17	10	17	12	12	10	13	20	20	42	16	23	23	6	7	15	20	20	4	13
1	150515651	150516051	20	37	25	60	43	39	27	31	44	57	44	25	23	26	42	31	38	35	23	31	30	15	35	21	33	11	64	27	11	26	18	39	18	41	24	43	51	39	20	31	33	23	33	32	40	32	29
1	150516666	150517066	30	26	35	34	21	32	22	26	22	19	32	32	28	30	35	41	39	26	18	24	19	29	15	25	58	32	31	26	32	35	29	27	34	18	12	23	18	33	25	17	32	57	14	38	22	6	24
1	150578751	150579151	28	41	36	29	26	36	42	37	70	56	31	30	44	34	28	43	27	37	29	19	25	31	50	47	56	14	39	71	27	36	25	30	13	26	41	30	35	27	27	35	27	35	38	42	41	35	34
1	150579168	150579568	49	54	53	52	54	50	65	39	83	103	67	46	54	47	62	54	70	49	33	42	102	35	87	76	75	20	56	66	22	58	35	73	32	58	56	44	42	49	40	35	45	39	52	84	34	50	58
1	150668750	150669150	17	12	31	31	12	15	16	14	10	14	34	16	16	19	24	11	55	25	18	57	9	23	50	20	16	25	30	21	11	15	20	21	24	51	21	33	23	13	24	27	19	12	19	30	18	4	20
1	150728727	150729127	1	1	1	1	1	1	1	1	1	1	1	1	2	1	1	1	1	1	1	1	1	1	1	1	1	1	1	1	1	1	1	1	1	1	1	1	1	1	1	1	1	1	1	1	2	1	1
1	150811503	150811903	18	28	39	36	26	20	26	31	55	17	36	34	29	35	27	15	45	29	28	33	13	36	49	33	24	47	39	47	11	28	14	23	24	26	35	33	28	51	40	38	27	13	35	21	55	4	19
1	150971263	150971663	50	65	57	59	103	70	70	56	87	95	66	64	68	47	56	43	75	99	44	83	38	36	60	71	72	34	49	73	31	44	34	52	50	66	54	58	124	81	81	54	41	28	64	57	77	12	65
1	150974910	150975310	31	40	26	41	55	26	28	30	30	83	37	29	34	21	30	35	26	61	30	37	33	21	57	44	48	7	33	31	20	40	29	52	7	16	42	27	32	20	21	19	30	27	56	28	47	37	37
1	150981732	150982132	117	191	200	333	195	123	110	233	268	318	190	153	187	111	199	25	277	150	194	298	21	124	290	229	140	167	196	176	146	162	116	106	86	129	254	264	263	199	200	213	172	36	148	149	393	26	205
1	150982548	150982948	13	38	30	17	26	15	13	25	20	35	25	22	16	22	33	22	22	33	10	16	16	22	38	32	32	12	28	16	14	21	12	27	15	18	58	13	16	21	15	19	19	15	23	21	30	5	28
1	151004046	151004446	22	50	27	36	37	28	19	23	40	23	35	22	25	16	29	9	48	37	41	51	11	37	50	30	19	27	30	37	23	12	27	11	35	28	62	54	69	30	48	48	17	11	28	28	60	6	45
1	151005858	151006258	39	55	36	75	42	36	30	59	45	32	53	46	46	54	42	34	78	37	70	71	16	48	81	44	58	44	96	43	38	36	39	30	34	32	52	58	81	34	48	52	48	14	61	46	70	5	56
1	151007977	151008377	120	126	191	270	91	101	90	284	114	124	192	118	177	167	215	38	279	130	213	243	34	215	343	161	125	121	212	186	152	101	174	140	70	113	314	198	240	139	345	331	180	20	92	132	268	39	153
1	151165822	151166222	35	59	41	46	36	132	72	67	50	63	59	38	65	51	51	56	53	63	51	41	24	38	73	42	59	35	40	28	58	49	24	63	40	41	60	36	49	79	41	35	47	46	62	93	53	42	73
1	151282293	151282693	43	77	57	48	102	77	57	43	51	80	41	44	53	69	57	49	57	59	45	63	55	49	74	57	61	14	67	39	39	42	59	71	18	37	42	41	50	88	39	42	40	69	51	70	59	88	59
1	151399643	151400043	26	72	53	39	75	47	54	43	41	69	82	49	67	51	55	43	40	43	27	35	62	22	52	61	82	23	80	51	32	83	69	54	19	39	30	52	41	61	50	31	46	58	58	83	49	56	45
1	151459118	151459518	26	41	45	39	53	40	35	39	38	52	45	35	50	33	50	49	21	42	22	34	45	23	100	70	66	17	52	28	20	48	34	36	9	33	34	41	33	50	27	23	24	27	41	41	30	91	34
1	151479476	151479876	13	5	17	12	8	8	11	8	14	13	9	15	13	10	8	16	11	22	17	8	7	19	18	12	10	10	14	18	12	14	10	15	14	9	10	10	9	14	4	9	14	12	8	12	9	6	8
1	151511075	151511475	26	55	54	33	65	36	51	36	37	79	44	26	34	34	78	42	43	29	25	26	46	25	48	32	39	11	24	49	26	28	24	41	8	17	26	33	32	41	19	25	24	32	33	60	31	43	63
1	151514092	151514492	21	36	36	43	42	24	26	40	61	28	69	34	55	50	51	43	51	39	35	41	28	32	54	49	36	44	35	61	34	39	33	42	18	39	47	48	35	46	35	80	42	37	41	35	67	5	41
1	151516291	151516691	16	27	27	16	25	21	32	23	30	15	21	17	25	24	18	5	26	31	12	40	6	16	17	20	20	10	30	19	12	14	18	12	7	17	19	31	20	22	40	27	14	10	20	11	27	5	18
1	151535444	151535844	14	18	30	15	21	19	36	22	27	32	21	23	26	20	27	20	14	19	15	19	33	16	36	22	24	10	26	17	12	17	15	21	10	15	27	12	20	19	16	17	21	18	17	20	46	10	21
1	151540220	151540620	54	78	49	56	58	51	40	48	41	111	36	68	47	55	51	41	33	47	33	39	44	33	48	46	53	31	39	51	53	35	59	81	32	45	47	37	63	42	44	52	45	53	61	71	61	54	60
1	151611940	151612340	41	48	44	48	55	48	60	42	51	111	39	49	39	47	52	44	36	37	37	30	46	19	42	109	70	20	68	37	41	42	36	49	10	20	43	27	64	43	36	25	49	32	32	45	42	52	58
1	151766450	151766850	11	19	18	33	21	14	12	18	23	19	22	17	13	19	12	7	21	29	22	29	7	15	35	30	15	18	21	21	11	22	19	17	17	11	18	19	43	16	20	23	27	12	12	18	34	9	14
1	151791223	151791623	26	39	39	41	65	46	42	53	55	62	34	36	33	31	33	74	37	62	29	31	47	33	58	38	38	14	58	36	57	25	51	39	16	26	37	23	27	36	47	38	30	38	39	54	50	26	43
1	151855696	151856096	21	20	23	20	24	37	24	20	9	22	34	26	21	21	33	5	41	23	20	23	10	16	41	38	28	29	35	34	33	22	32	21	21	20	25	27	32	18	30	22	48	16	30	25	26	6	21
1	151860909	151861309	19	24	23	33	27	22	27	59	25	27	28	27	37	21	20	19	34	21	24	24	14	12	26	27	25	20	20	17	23	21	20	20	17	23	24	25	39	31	29	41	25	12	27	31	25	5	25
1	151998889	151999289	29	52	30	78	31	45	65	61	54	30	44	36	49	32	33	24	43	33	37	46	35	42	58	42	47	55	39	39	41	44	25	33	74	54	42	49	48	43	32	33	32	23	42	45	39	29	34
1	152110253	152110653	49	75	66	52	62	40	47	48	42	55	65	35	79	44	51	52	39	51	24	34	35	35	71	36	45	24	61	69	52	42	45	66	34	38	47	29	29	69	43	37	43	47	50	58	55	45	49
1	152728989	152729389	8	9	11	21	14	12	9	18	11	8	19	12	21	13	13	5	17	13	8	17	7	14	19	5	24	27	19	24	12	8	11	11	11	16	11	23	16	21	14	14	7	9	10	7	16	1	12
1	152729425	152729825	4	14	6	13	4	11	15	14	8	8	10	6	15	7	19	4	12	10	10	18	8	9	11	23	15	19	10	8	12	7	6	13	14	13	9	11	14	12	12	11	11	10	10	8	7	3	14
1	152743117	152743517	51	51	84	58	60	79	42	80	66	36	50	44	57	45	59	4	163	61	70	82	7	72	121	70	41	51	55	65	31	71	47	44	46	64	57	62	69	67	59	105	48	6	31	57	77	7	60
1	153478672	153479072	26	20	22	46	31	22	17	21	34	30	37	25	36	25	19	12	55	16	27	36	4	23	22	24	32	16	27	34	6	33	27	23	14	28	33	30	46	28	32	24	15	28	29	20	37	4	31
1	153483609	153484009	7	6	11	13	15	15	7	14	18	22	12	14	10	12	13	9	20	4	9	21	5	17	10	14	8	8	6	7	7	16	5	15	9	6	11	11	12	11	12	12	12	8	12	8	11	3	12
1	153520184	153520584	25	26	40	39	35	17	17	59	47	19	32	19	16	35	26	9	68	30	39	46	4	38	71	19	13	39	40	44	7	30	21	14	13	40	61	45	35	34	37	52	39	4	15	24	61	4	34
1	153608934	153609334	52	46	43	33	36	47	39	45	46	47	43	34	32	51	37	41	37	39	28	37	18	22	42	58	34	12	37	39	32	42	29	53	34	32	31	38	34	36	38	35	31	33	37	47	48	17	39
1	153610373	153610773	23	36	12	16	24	13	19	28	20	27	23	16	16	33	21	17	12	18	17	13	11	18	21	25	15	24	25	19	11	16	15	18	10	13	12	14	29	23	33	13	31	22	18	16	14	6	20
1	153633976	153634376	20	32	21	26	20	50	44	37	32	62	26	20	26	27	31	29	20	37	19	25	32	19	34	43	82	24	32	22	28	26	29	45	20	37	29	34	38	31	24	29	43	23	64	52	36	43	48
1	153702217	153702617	9	9	13	15	13	14	16	13	16	18	12	6	11	14	10	9	13	14	10	18	5	7	12	11	11	8	16	16	11	11	26	10	4	10	15	13	6	15	9	10	11	5	10	11	17	4	16
1	153708469	153708869	26	23	24	24	31	25	18	49	29	27	21	31	28	45	31	12	71	29	29	32	9	27	58	37	25	21	26	39	22	32	31	22	21	39	42	48	51	28	43	42	24	8	42	27	31	9	25
1	153728396	153728796	12	42	9	11	15	24	26	18	21	55	31	22	17	16	30	33	24	25	15	13	8	11	55	27	45	5	17	20	7	26	24	20	19	17	16	13	23	24	27	18	27	30	28	27	15	20	14
1	153946077	153946477	45	97	49	73	92	84	100	85	121	227	74	52	87	48	95	64	61	79	43	58	78	38	133	110	150	15	101	60	26	60	59	96	16	39	104	55	71	80	56	50	81	84	79	96	49	112	76
1	153958336	153958736	30	74	32	29	46	31	53	29	43	64	42	36	31	25	50	31	35	30	17	22	25	19	40	41	59	8	37	33	39	29	29	51	11	37	36	22	24	34	19	26	40	33	47	35	22	33	39
1	153963119	153963519	43	55	31	25	37	19	32	33	28	57	36	29	22	32	50	32	31	36	22	20	24	17	47	36	38	12	63	31	32	27	17	39	9	23	27	18	24	40	23	36	31	27	38	34	24	27	33
1	153986140	153986540	28	26	19	24	36	28	70	16	22	34	22	22	21	28	20	13	31	20	14	23	30	21	48	29	41	25	45	21	24	22	21	34	17	10	27	18	18	17	26	23	40	45	29	53	17	27	23
1	154157400	154157800	15	16	10	17	17	10	16	16	26	18	23	14	14	14	14	2	12	10	29	11	5	10	21	25	12	11	16	12	12	18	9	30	9	18	14	18	10	9	11	9	6	9	12	14	9	5	15
1	154182995	154183395	23	45	26	16	17	18	29	19	39	43	25	24	31	29	38	30	33	56	31	26	34	17	29	34	42	13	33	25	18	23	20	42	21	26	23	33	23	29	21	22	24	20	35	75	33	28	33
1	154190525	154190925	66	44	43	66	26	57	61	52	40	38	96	58	59	65	52	28	102	68	46	56	9	43	79	105	46	69	72	55	38	33	45	40	41	95	50	56	80	65	61	85	61	16	66	63	55	17	66
1	154221349	154221749	35	22	24	25	41	31	52	32	30	61	40	24	24	22	29	27	28	24	26	27	19	22	48	48	37	27	37	29	20	23	28	28	22	22	29	44	30	35	34	30	35	34	34	35	22	23	25
1	154334268	154334668	22	31	36	49	30	22	33	42	28	37	22	28	31	40	22	29	42	30	12	30	21	19	27	35	31	39	22	27	20	25	26	44	17	30	49	41	30	26	32	22	26	17	30	40	24	11	34
1	154340478	154340878	13	38	35	28	24	16	8	24	27	28	24	11	22	8	19	16	40	22	28	33	9	15	29	25	16	11	15	47	17	24	19	9	7	13	24	40	28	29	31	22	28	8	13	13	33	6	15
1	154352667	154353067	20	36	17	24	22	31	19	45	36	25	25	20	23	13	23	30	17	36	13	21	24	21	32	48	31	16	42	32	12	13	18	14	29	16	16	26	17	30	13	16	26	26	17	23	42	17	18
1	154501774	154502174	10	12	8	12	9	10	20	22	25	34	17	17	5	12	10	16	6	15	10	26	13	9	13	17	11	4	17	6	5	9	29	14	2	6	16	10	18	6	7	15	10	13	22	12	12	15	9
1	154558426	154558826	19	29	25	16	28	15	33	33	19	69	17	17	24	23	19	30	26	30	16	19	48	10	40	26	37	4	39	24	8	18	24	36	7	23	29	21	23	27	15	13	27	18	30	26	43	59	32
1	154607873	154608273	23	32	24	18	29	25	25	46	34	54	29	41	27	45	37	28	31	28	17	20	17	18	52	36	37	17	29	28	18	24	17	25	15	20	33	16	25	25	18	25	46	37	29	57	34	23	22
1	154862786	154863186	6	16	19	23	24	16	7	30	29	18	46	30	17	11	23	6	27	16	19	24	13	19	44	22	27	15	20	33	17	14	10	7	6	11	12	20	60	24	22	27	11	10	11	16	31	8	19
1	154941451	154941851	27	33	34	83	40	32	15	37	50	23	48	13	26	14	43	9	75	18	57	44	12	34	41	27	26	13	41	21	18	19	20	27	18	13	44	51	55	54	31	48	27	4	23	29	47	6	27
1	155003804	155004204	21	53	67	30	35	20	21	32	38	48	25	29	33	28	39	25	43	30	27	25	24	18	41	37	62	8	31	24	19	30	28	33	26	17	34	25	25	40	17	28	15	71	30	37	38	38	23
1	155005441	155005841	27	44	67	32	53	23	31	54	124	29	61	33	31	30	49	19	64	28	74	42	10	32	82	58	48	24	40	60	38	40	31	33	15	30	52	51	74	44	50	65	24	13	32	36	73	7	40
1	155022700	155023100	11	18	20	35	21	11	18	19	27	17	26	14	25	14	14	6	25	9	25	15	17	17	20	21	15	16	10	27	7	11	8	19	9	24	31	27	19	9	19	19	10	6	4	15	24	3	19
1	155038902	155039302	25	18	19	26	18	11	8	17	15	8	22	10	10	13	16	14	40	16	12	21	8	14	21	19	15	11	22	16	11	19	10	18	21	21	18	22	15	17	16	14	8	19	9	14	21	6	19
1	155063505	155063905	16	50	45	23	35	30	30	21	36	39	32	29	57	41	25	34	30	24	20	26	36	16	35	50	35	21	31	33	20	30	21	25	15	25	22	34	20	26	19	14	29	47	36	55	32	33	33
1	155124463	155124863	23	21	20	18	19	22	28	20	30	30	21	34	41	21	14	16	23	18	15	19	13	16	26	38	23	20	21	18	16	18	15	32	11	34	20	19	15	36	19	20	19	23	19	25	15	14	22
1	155127668	155128068	29	42	16	18	57	26	39	31	33	63	31	28	27	17	18	29	20	50	21	27	48	19	38	26	21	14	23	27	13	17	22	27	10	26	27	26	42	38	9	25	18	16	43	39	18	37	28
1	155140368	155140768	24	30	22	30	25	22	28	21	20	36	20	15	26	22	18	26	23	33	22	21	26	19	28	27	33	10	16	21	12	32	15	32	16	17	31	19	19	19	15	18	28	19	27	33	27	10	22
1	155177174	155177574	18	48	37	50	39	33	31	35	33	109	45	50	55	43	28	24	32	34	26	46	17	19	42	61	48	21	33	26	40	51	36	53	16	31	30	25	38	41	26	28	30	40	90	68	35	23	53
1	155185437	155185837	8	10	12	21	19	12	11	23	16	17	14	26	14	16	18	24	18	14	16	14	10	24	18	18	12	3	21	17	1	15	8	6	1	10	27	9	14	16	10	9	11	8	11	22	29	7	13
1	155188341	155188741	8	28	14	20	22	11	6	8	23	15	13	13	11	9	10	6	20	14	19	13	17	12	12	10	15	9	9	11	6	10	3	12	5	7	17	21	26	16	12	12	7	6	6	13	26	9	27
1	155191835	155192235	17	35	18	47	17	12	14	16	38	22	16	23	12	20	16	9	20	10	29	23	17	11	19	16	17	11	30	16	8	12	9	18	1	9	20	19	40	17	21	19	18	10	21	23	35	12	26
1	155192617	155193017	7	29	15	20	17	11	16	24	20	38	15	19	26	22	10	20	10	16	16	17	15	8	24	22	35	18	27	15	15	15	25	25	17	10	23	14	15	19	25	16	16	12	28	36	17	10	18
1	155194600	155195000	17	44	13	15	17	34	31	24	21	47	26	14	19	22	16	17	24	19	27	25	43	17	25	20	24	8	21	19	14	24	14	21	10	13	21	15	22	33	22	15	21	24	23	32	21	31	26
1	155208773	155209173	24	47	32	21	75	46	34	32	29	43	28	32	27	36	31	30	35	40	36	30	45	15	49	34	39	12	22	16	17	23	44	36	14	26	26	26	37	39	26	26	25	34	25	70	34	33	24
1	155227717	155228117	19	25	23	23	21	32	22	26	27	26	45	17	29	26	25	20	16	27	12	22	18	7	16	42	43	18	32	27	18	38	24	29	13	15	22	22	19	32	22	16	22	25	34	47	23	19	30
1	155254808	155255208	15	16	29	31	16	26	28	22	31	51	25	19	26	15	36	29	8	27	16	21	28	24	73	30	33	8	30	26	7	23	14	26	8	13	22	42	24	33	22	14	18	19	19	26	21	28	20
1	155273092	155273492	21	32	33	24	39	27	38	22	26	54	20	23	37	28	18	25	29	33	20	25	42	20	46	39	48	8	21	25	15	29	33	32	7	19	25	30	31	39	20	21	17	23	31	48	22	23	26
1	155277832	155278232	21	36	31	27	35	21	24	28	26	55	32	23	37	20	63	40	25	30	20	25	26	14	35	37	30	22	28	52	16	35	24	25	14	21	23	14	20	37	14	12	21	34	31	75	34	25	45
1	155324344	155324744	20	49	25	25	35	26	38	30	35	63	47	27	36	44	47	40	29	32	21	34	47	14	45	31	36	19	29	34	29	38	27	53	10	19	26	33	26	41	18	51	43	39	44	29	37	40	52
1	155562036	155562436	21	25	13	18	34	14	29	26	42	49	13	16	15	11	9	17	13	31	12	18	19	17	24	27	21	5	27	15	9	14	10	22	13	22	13	21	12	25	16	23	23	19	18	18	19	23	17
1	155562609	155563009	24	48	43	31	45	30	40	29	29	76	25	26	34	34	34	32	26	45	18	35	57	12	40	72	45	10	24	36	16	25	20	103	11	22	33	20	33	43	27	16	25	27	53	37	50	43	36
1	155563168	155563568	21	36	28	20	31	29	34	28	23	51	19	31	19	22	20	24	28	13	20	18	23	15	28	31	38	18	26	36	14	18	37	38	15	19	18	22	29	38	10	21	24	28	17	32	26	21	34
1	155609940	155610340	14	15	12	15	12	26	15	12	18	20	12	21	16	21	11	21	20	22	10	16	13	12	18	18	23	14	23	7	11	13	8	11	6	5	12	11	19	21	11	13	14	11	10	12	9	16	21
1	155688672	155689072	24	52	33	56	47	48	50	38	40	49	37	35	37	46	29	41	44	56	20	53	43	35	59	74	65	17	39	34	31	32	31	70	14	28	29	36	61	56	31	31	43	47	43	48	63	33	34
1	155690598	155690998	14	12	19	28	16	22	19	34	13	16	10	17	13	17	10	24	20	27	13	22	9	9	15	23	11	12	12	14	22	9	17	17	20	14	8	17	16	13	20	12	9	5	22	18	20	4	13
1	155745632	155746032	10	13	12	11	12	13	9	8	12	10	17	14	17	17	34	23	16	18	9	14	10	14	15	12	16	8	16	13	15	14	21	15	13	9	8	9	22	14	11	9	17	18	22	10	15	14	12
1	155934099	155934499	10	27	16	23	25	27	26	66	23	44	26	17	23	18	16	26	22	17	18	18	19	18	32	30	24	20	20	25	24	14	24	26	12	17	26	21	48	22	30	29	32	15	27	28	16	15	20
1	155978145	155978545	20	37	29	40	43	24	59	45	39	53	36	24	32	36	24	34	17	28	21	16	55	15	40	35	49	15	29	24	12	20	25	28	9	18	29	16	25	36	24	27	25	30	31	36	15	49	27
1	156055174	156055574	10	32	35	14	15	17	15	15	15	25	8	21	24	17	22	18	11	14	10	15	11	9	39	20	16	10	25	21	14	14	16	32	22	16	18	10	11	23	16	10	18	11	15	34	15	23	16
1	156081507	156081907	4	13	6	8	10	6	10	5	21	17	10	4	8	18	18	8	3	14	9	7	8	1	17	10	14	5	11	7	6	9	13	6	3	6	12	8	8	14	8	17	8	8	7	5	2	15	4
1	156082583	156082983	26	41	36	25	76	27	45	26	29	45	21	27	33	17	45	25	20	31	27	16	43	25	30	59	56	13	42	22	12	29	25	29	26	10	27	32	34	33	27	23	23	39	23	28	26	44	25
1	156086258	156086658	19	27	28	37	37	29	35	15	28	28	26	33	31	23	28	15	81	38	29	49	12	27	43	41	30	21	32	39	28	43	29	22	18	40	30	24	40	35	30	35	30	10	35	37	32	8	40
1	156102165	156102565	10	19	13	18	16	4	17	10	13	19	12	14	18	14	9	22	22	16	18	16	11	18	29	18	20	15	12	16	10	19	13	22	5	13	30	28	17	19	14	23	8	11	13	19	21	6	12
1	156106281	156106681	15	19	19	17	22	14	22	18	22	29	14	23	21	21	16	17	14	23	15	22	19	20	16	32	29	7	14	7	11	12	10	40	4	9	9	9	14	28	9	10	31	23	17	20	17	16	16
1	156114322	156114722	9	30	29	14	27	26	25	36	41	38	22	22	20	41	34	26	32	28	18	26	21	26	36	35	33	22	30	22	13	33	20	32	7	27	34	24	22	34	15	24	21	25	27	41	38	14	38
1	156114962	156115362	30	40	42	12	41	29	23	30	29	34	21	24	27	45	29	26	22	23	16	17	18	16	26	48	20	9	26	30	7	23	30	24	23	28	26	20	22	25	23	20	24	28	27	30	32	23	19
1	156212897	156213297	31	27	26	18	30	28	43	24	25	42	32	27	34	58	41	44	32	49	18	23	42	29	44	41	31	31	47	45	17	21	27	34	11	25	26	29	45	35	36	18	34	28	32	38	31	30	28
1	156216476	156216876	2	4	3	4	4	3	5	5	4	7	3	2	3	1	2	8	4	3	3	9	4	5	3	4	10	1	5	1	1	5	2	4	1	2	7	3	4	4	2	2	9	3	5	6	3	5	6
1	156282580	156282980	32	39	12	36	28	38	47	24	42	62	26	22	31	33	25	28	31	54	30	27	51	14	49	51	41	11	34	27	19	23	43	42	16	12	22	27	23	32	16	17	38	20	19	36	31	34	42
1	156369105	156369505	24	28	18	22	25	24	19	38	23	36	22	32	29	30	32	28	26	51	15	20	25	11	34	27	31	20	35	23	17	20	25	26	24	22	23	24	27	24	26	25	33	25	66	32	31	29	22
1	156471687	156472087	17	45	17	32	18	43	23	41	25	92	37	40	32	36	34	26	48	33	22	43	33	19	89	30	44	15	22	23	12	25	20	30	50	33	23	19	45	23	37	16	25	42	36	38	29	14	22
1	156489046	156489446	8	10	18	20	25	21	10	18	35	28	20	16	12	10	18	18	20	12	12	18	16	12	31	20	19	16	17	21	11	17	20	18	12	13	27	18	14	17	13	23	10	19	19	16	12	13	8
1	156500471	156500871	11	86	31	36	31	33	37	18	37	71	17	25	34	26	51	23	35	33	14	32	21	21	31	32	30	11	25	15	22	28	22	41	10	37	29	25	37	27	14	18	24	25	34	41	27	38	32
1	156504787	156505187	13	36	24	19	18	19	21	19	34	51	19	23	22	21	26	24	25	23	18	9	11	18	24	21	33	13	45	20	11	12	10	16	6	19	18	14	13	10	8	22	17	23	19	21	18	13	15
1	156616458	156616858	67	47	39	87	74	42	85	56	83	55	71	37	57	33	52	20	128	45	39	75	16	53	98	71	55	75	82	74	40	61	33	64	52	65	67	61	84	69	76	70	57	29	47	74	71	11	53
1	156639682	156640082	10	16	15	23	14	16	14	19	33	10	14	16	14	12	13	20	17	10	19	16	10	11	19	20	13	15	12	12	8	16	5	24	12	18	16	17	23	15	10	12	10	11	10	17	15	5	14
1	156692606	156693006	26	26	25	26	29	30	27	30	36	32	22	16	44	29	52	20	25	49	30	33	28	22	21	33	41	18	33	22	17	26	25	36	13	27	14	22	38	28	22	17	25	25	25	61	40	18	41
1	156705208	156705608	20	32	33	28	29	25	36	27	34	35	43	31	37	36	22	32	20	41	12	17	21	15	39	67	35	3	25	23	18	16	18	36	11	23	27	14	19	30	15	28	27	26	49	55	25	32	24
1	156728402	156728802	17	43	28	22	38	23	75	22	38	100	48	27	27	33	25	33	34	35	23	28	34	20	42	73	57	19	40	21	32	31	19	59	15	23	21	41	25	39	27	22	36	36	48	44	34	35	45
1	156740958	156741358	21	36	25	30	23	38	52	34	24	53	29	21	21	40	25	39	31	34	12	16	28	16	33	34	47	14	17	14	27	34	13	64	14	27	30	38	23	24	13	11	33	30	36	53	18	20	47
1	156746735	156747135	20	40	29	26	25	36	18	22	36	37	32	16	28	29	19	25	33	32	11	26	19	19	31	30	30	13	24	45	19	26	27	32	12	22	28	33	23	20	23	20	45	12	23	33	25	21	27
1	156748634	156749034	23	40	30	26	17	41	16	53	28	30	29	22	22	18	35	20	24	32	17	22	18	27	39	52	26	13	55	39	15	19	19	21	12	26	29	37	14	17	24	27	37	16	23	34	53	10	28
1	156751898	156752298	25	55	32	28	31	32	41	54	48	98	42	31	35	27	37	56	40	49	24	62	34	31	49	54	68	15	50	32	25	35	25	39	26	23	34	31	36	33	16	27	23	28	50	44	30	37	34
1	156831164	156831564	10	29	11	20	18	9	6	18	9	22	11	11	10	12	16	6	19	13	46	22	7	12	26	15	14	7	16	16	5	13	15	11	12	9	21	20	18	16	12	15	8	6	8	13	45	1	25
1	156868519	156868919	6	14	8	14	14	6	7	4	12	14	15	17	10	6	10	11	7	8	8	14	8	2	10	13	25	6	18	14	8	10	6	8	7	6	15	6	8	14	7	10	16	12	11	17	26	12	7
1	156985651	156986051	9	11	15	25	15	13	2	22	26	7	29	16	18	6	17	3	38	14	26	25	8	17	38	14	25	13	16	20	11	9	13	7	9	11	26	20	53	21	21	27	14	1	4	16	22	1	7
1	157045612	157046012	17	41	28	37	36	31	42	21	44	73	27	19	24	21	32	27	39	33	27	25	32	10	33	39	42	7	39	22	7	20	21	35	20	18	20	23	29	38	18	13	25	31	35	35	28	33	22
1	157137289	157138011	19	40	40	31	41	39	24	22	26	43	26	26	23	30	38	37	35	50	27	26	32	26	26	23	43	17	32	34	24	28	42	34	21	30	33	30	28	21	30	31	25	44	19	31	31	9	27
1	157138285	157138685	29	43	32	21	34	29	38	27	84	47	31	31	26	30	25	36	24	26	25	19	34	14	38	33	65	15	26	39	31	36	24	32	11	20	33	23	41	40	22	22	28	31	40	46	30	36	33
1	157154794	157155194	9	17	13	25	14	13	11	20	34	18	15	18	19	11	16	8	24	7	13	12	11	9	16	24	16	7	16	12	9	14	7	13	12	17	12	19	17	9	17	10	9	10	8	16	13	3	13
1	158016770	158017170	16	8	17	21	13	6	3	10	7	7	17	8	6	12	18	2	20	11	13	17	1	12	14	5	7	9	12	12	9	4	11	9	5	12	15	19	4	15	13	8	10	9	2	10	11	2	14
1	158028794	158029194	25	17	12	20	16	13	11	18	16	15	15	13	36	22	21	9	28	23	13	27	4	13	25	30	18	33	28	22	14	14	12	13	22	22	14	28	24	14	16	19	19	6	15	20	29	1	16
1	158177661	158178061	6	11	32	16	19	19	14	10	36	24	14	9	16	9	10	21	10	16	9	9	19	9	14	15	12	13	18	17	14	15	10	5	6	6	16	14	8	21	14	12	14	14	16	18	19	15	12
1	159970238	159970638	6	8	9	12	11	17	9	17	12	6	13	10	13	11	7	17	8	22	7	15	9	8	11	7	8	13	9	15	11	12	9	13	12	11	7	7	14	22	14	6	8	14	9	17	7	4	11
1	159970965	159971365	21	7	7	30	15	13	7	15	10	15	19	11	9	11	11	11	22	33	15	17	9	22	11	17	16	17	17	23	9	24	9	27	3	18	17	17	11	21	9	12	14	3	28	13	10	7	13
1	160031725	160032125	13	29	17	24	16	20	23	27	21	67	29	14	16	22	21	12	17	24	14	24	17	10	24	33	35	12	26	22	19	22	26	35	16	15	15	21	19	25	16	15	27	18	39	34	35	22	22
1	160109468	160109868	7	22	21	18	17	9	18	15	20	29	9	13	15	13	9	14	16	11	8	11	7	19	23	25	26	5	27	15	11	13	11	11	9	14	20	17	11	12	9	13	8	17	18	7	21	4	10
1	160205138	160205840	17	55	16	30	25	21	27	21	25	32	15	27	13	24	18	18	12	32	11	17	48	16	26	27	35	5	37	26	7	14	13	21	17	22	24	19	11	22	17	17	14	13	32	33	28	26	30
1	160315375	160315775	26	27	35	54	27	30	14	28	32	27	27	29	26	40	55	10	61	20	33	51	1	40	60	23	22	25	39	36	14	26	21	20	10	33	42	37	76	22	45	46	34	6	21	19	49	3	28
1	160343211	160343611	14	10	16	14	13	9	14	14	14	45	25	14	29	27	17	22	15	16	15	18	20	16	21	17	33	5	29	17	24	20	13	28	12	16	11	7	13	14	22	13	17	19	16	46	19	12	15
1	160789098	160789498	12	8	6	13	6	26	22	17	9	11	13	6	13	6	12	12	14	7	10	12	14	14	12	9	3	8	16	8	23	7	9	7	11	10	10	11	9	17	13	7	13	12	14	13	5	6	8
1	160836461	160836861	7	6	8	11	8	9	8	17	15	14	10	5	4	6	10	2	24	11	20	19	4	7	22	11	7	10	18	14	4	6	24	16	11	9	11	12	8	16	9	12	10	7	8	21	10	2	8
1	160941051	160941451	11	8	3	6	4	4	8	7	9	4	6	2	10	4	6	3	3	8	6	3	3	5	6	10	5	5	8	6	3	14	9	8	1	2	4	4	4	11	8	5	8	8	9	10	6	4	4
1	161032490	161032890	16	11	29	50	16	18	15	17	25	23	37	16	20	18	26	10	37	20	30	35	2	33	75	24	8	24	27	31	10	19	23	13	6	29	23	64	42	32	30	26	10	3	9	11	27	1	14
1	161117891	161118291	15	31	43	23	23	21	27	12	17	40	24	16	33	18	22	21	29	31	7	17	23	35	35	31	24	12	22	19	15	23	24	30	9	15	16	24	22	48	14	26	23	26	22	32	18	21	12
1	161132330	161132730	22	39	29	30	34	25	44	24	20	57	33	20	29	31	51	27	21	39	21	30	43	16	31	30	30	8	26	34	18	25	13	28	14	14	11	10	16	43	15	15	23	36	34	54	27	29	35
1	161166568	161167285	12	28	33	15	35	14	28	22	31	32	24	20	21	44	47	25	17	22	9	34	16	15	33	33	19	15	24	49	24	31	22	23	10	13	20	24	22	23	13	36	29	24	33	17	31	17	33
1	161177266	161177666	12	29	27	15	22	17	29	29	31	41	13	20	16	24	16	16	9	17	9	24	15	13	26	19	23	6	16	15	11	21	8	15	7	17	22	19	25	23	31	17	19	17	22	18	17	7	15
1	161313994	161314394	15	15	19	18	13	27	21	22	15	29	14	20	18	19	24	13	18	15	10	20	18	16	19	24	20	4	15	18	6	12	14	48	16	18	14	11	14	17	12	14	22	13	20	17	28	10	22
1	161314412	161314812	32	50	46	48	48	53	33	37	43	70	37	73	38	44	55	39	38	38	25	44	23	35	44	31	46	25	43	63	35	33	70	60	26	26	36	31	52	46	29	55	40	45	37	55	56	32	55
1	161390007	161390407	12	21	10	19	18	24	27	14	13	37	11	22	12	17	11	16	12	17	14	10	13	5	17	38	28	2	19	15	12	20	11	22	12	10	18	13	25	15	9	10	13	13	19	22	16	9	23
1	161398583	161398983	12	15	17	39	15	13	11	19	8	9	8	11	7	14	16	8	24	22	11	21	8	17	43	15	13	16	18	12	12	8	18	8	14	14	15	18	19	15	25	16	16	4	8	15	13	3	13
1	161423459	161423859	1	1	1	1	1	1	1	1	1	1	1	1	1	1	1	2	1	1	1	1	1	1	1	1	1	1	1	1	2	1	1	1	1	1	1	1	1	1	1	1	1	1	1	1	1	1	1
1	161441476	161441876	1	1	1	1	1	1	1	1	1	1	1	1	1	1	1	1	1	1	1	1	1	1	1	1	1	1	1	1	1	1	1	1	1	1	1	1	1	1	1	1	2	1	1	1	1	1	1
1	161442870	161443270	1	3	1	4	2	1	3	2	1	1	1	1	2	3	1	2	1	4	1	2	12	2	1	1	3	2	3	2	1	1	1	3	1	2	3	2	4	1	2	3	3	2	3	3	1	2	2
1	161444712	161445112	6	9	5	5	7	3	8	11	8	6	3	4	5	6	9	8	5	6	4	4	5	5	10	11	7	1	6	8	7	9	6	6	7	5	11	9	4	5	7	4	4	5	6	8	7	12	6
1	161448890	161449290	1	1	1	1	1	1	1	1	1	1	1	1	1	1	1	1	1	1	1	1	1	1	1	1	1	1	1	1	1	1	1	1	1	1	1	1	1	1	1	1	1	1	1	1	1	1	1
1	161463646	161464046	1	1	1	1	1	1	1	1	1	1	1	1	1	1	1	1	1	1	1	1	1	1	1	1	2	1	1	1	1	1	1	1	1	1	1	1	1	2	1	1	1	1	1	1	1	1	1
1	161464334	161464734	1	1	1	1	1	1	1	1	1	1	1	1	1	1	1	1	1	1	1	1	1	1	1	2	1	1	1	1	1	1	1	1	1	1	1	1	1	1	1	1	1	1	1	1	1	1	1
1	161470824	161471224	1	1	1	1	1	1	1	1	1	1	1	1	1	1	1	1	2	1	1	1	1	1	1	1	1	1	1	1	1	1	1	1	1	1	1	1	1	1	1	1	1	1	1	1	1	1	1
1	161523691	161524091	7	14	4	8	11	13	14	14	11	10	8	8	15	10	6	12	21	19	8	17	8	9	20	25	19	9	18	14	12	20	11	16	13	12	10	13	12	12	9	17	10	28	21	25	17	9	20
1	161530887	161531287	18	17	11	21	17	15	16	16	25	24	20	17	20	17	13	20	21	14	7	25	10	20	22	11	30	14	17	13	17	17	10	34	7	12	20	9	13	24	14	12	14	24	18	30	14	10	18
1	161588959	161589359	6	11	14	10	14	10	7	19	5	8	10	4	8	14	14	2	25	11	10	23	2	15	22	22	10	8	11	8	9	6	7	8	9	15	15	18	12	13	15	15	15	1	4	4	22	1	31
1	161589404	161589804	16	12	18	11	9	15	8	12	9	6	9	8	8	17	13	5	10	6	10	8	3	11	14	6	6	6	11	13	11	10	7	3	15	10	11	7	6	13	13	19	6	3	4	11	24	1	13
1	161661916	161662316	1	1	1	2	1	1	1	2	2	2	1	6	2	1	3	2	3	1	2	2	1	1	2	1	1	3	3	6	1	2	4	2	1	1	1	1	1	1	4	1	1	1	1	1	2	1	1
1	161670825	161671225	3	9	11	11	5	12	2	6	3	5	7	9	6	2	9	3	9	8	8	7	1	14	23	5	19	7	15	5	9	5	4	12	3	4	11	12	12	5	9	16	9	1	7	6	15	2	7
1	161671235	161671635	1	10	8	7	9	12	7	14	4	5	9	9	6	3	10	9	8	4	7	11	3	17	33	6	14	4	7	8	5	4	6	10	3	4	14	7	5	12	11	8	12	4	7	4	18	2	16
1	161749808	161750208	32	60	33	39	55	46	55	65	38	79	42	53	47	70	43	52	92	62	38	41	34	22	61	45	69	25	43	35	28	46	54	76	23	24	31	31	40	53	34	36	60	39	89	69	51	41	44
1	161989106	161989506	8	17	3	19	5	12	14	14	8	18	18	16	8	14	14	16	17	12	5	10	7	8	19	14	21	5	16	10	9	14	15	9	20	8	11	6	19	13	18	11	13	40	12	14	16	5	9
1	162023722	162024122	7	16	18	22	22	24	30	22	34	47	13	19	19	14	26	20	21	28	9	9	20	9	33	28	27	5	21	21	17	15	17	20	3	14	31	19	19	27	16	22	14	28	18	16	24	25	14
1	162056438	162056838	7	27	16	28	25	17	31	20	18	22	19	15	26	15	33	19	24	20	20	17	9	15	18	9	34	14	23	16	17	17	25	27	26	34	27	21	10	13	19	26	18	11	27	22	25	9	21
1	162070215	162070615	17	33	17	21	18	14	24	20	20	36	17	18	15	16	27	29	16	22	21	17	10	11	18	24	31	7	41	22	12	20	18	21	9	16	27	11	13	24	13	25	14	23	28	21	11	5	21
1	162092216	162092616	16	13	17	18	17	19	36	13	15	21	20	16	15	14	11	23	25	13	14	14	11	15	28	11	24	29	28	12	15	14	12	17	21	23	17	17	11	15	11	15	16	15	25	18	18	6	15
1	162134657	162135057	4	8	6	8	8	6	10	11	14	11	11	3	3	5	14	6	18	5	22	21	10	12	9	10	1	18	5	8	4	8	6	14	4	8	10	18	20	6	10	8	3	8	5	8	13	1	5
1	162152263	162152663	63	48	31	62	35	30	43	35	111	37	32	36	65	29	57	18	61	73	56	43	19	30	52	58	53	48	56	45	45	37	32	50	18	83	40	71	89	41	63	46	39	25	45	64	48	11	40
1	162159431	162159831	182	102	191	298	148	99	116	163	218	109	287	182	208	133	149	37	275	192	174	210	19	186	246	221	96	198	176	157	74	110	100	80	72	272	158	217	259	175	212	276	136	18	130	158	216	12	148
1	162163411	162163811	11	5	9	15	19	7	11	10	13	16	18	8	17	5	6	3	19	13	9	13	6	12	14	18	4	14	9	10	6	7	11	12	4	8	11	25	20	10	12	4	13	3	10	7	7	6	5
1	162165597	162165997	79	58	181	215	116	57	43	122	142	74	82	74	73	70	82	20	178	66	117	145	7	64	162	63	34	157	60	73	47	76	60	65	49	114	191	232	208	79	138	125	69	6	49	75	128	5	90
1	162168300	162168700	22	52	18	39	25	24	14	40	36	39	28	31	26	26	20	16	39	36	24	38	9	12	30	33	12	30	17	55	31	33	22	18	15	28	32	19	33	25	41	22	27	10	38	27	31	3	16
1	162279084	162279484	9	5	7	12	8	8	6	16	7	8	9	13	9	7	8	6	13	12	7	10	5	7	12	16	6	10	9	21	4	6	6	3	2	9	15	14	9	9	13	11	7	3	10	6	8	1	14
1	162285262	162285662	38	42	47	88	34	46	31	64	102	55	54	56	37	35	35	20	81	33	57	136	13	49	89	44	35	51	50	44	26	45	42	32	28	66	59	68	82	45	48	61	27	10	59	35	57	10	66
1	162329788	162330188	11	16	4	8	10	5	8	12	14	9	11	9	11	13	10	4	14	12	12	27	5	11	21	10	4	13	12	11	11	7	14	9	12	9	23	17	21	6	4	7	12	1	13	12	27	6	13
1	162381422	162381822	5	27	12	14	7	11	14	18	15	13	12	29	18	17	23	10	22	9	15	18	3	12	27	12	9	15	19	13	8	11	8	15	13	11	20	15	11	12	19	13	29	9	12	17	18	3	10
1	162388470	162388870	6	15	11	24	13	15	18	17	16	10	30	15	13	8	13	3	16	9	13	17	4	16	20	10	22	13	12	12	11	11	5	8	7	7	12	12	29	6	22	14	9	6	4	12	19	4	13
1	162408020	162408420	16	8	7	42	18	19	23	21	19	6	15	14	14	5	17	8	31	16	11	12	5	10	19	15	7	12	25	9	12	10	15	9	19	19	17	29	32	10	10	20	5	7	13	11	12	4	11
1	162497755	162498155	9	23	32	22	21	21	20	21	28	35	22	17	15	15	23	30	21	30	20	11	26	14	23	24	37	5	25	16	23	27	12	16	4	22	21	18	23	15	10	16	16	27	20	26	22	18	18
1	162790639	162791039	7	5	8	2	5	5	12	5	6	6	2	3	5	3	5	5	3	2	4	1	3	3	3	5	5	3	4	11	8	5	5	4	1	8	6	4	6	4	3	4	5	7	5	11	2	4	4
1	162792411	162792811	13	7	7	13	3	10	6	10	8	2	11	7	2	6	11	5	20	8	10	15	2	11	26	8	7	9	9	6	5	5	2	9	6	17	8	12	7	6	8	6	5	1	7	17	10	1	8
1	162840300	162840700	7	7	4	16	11	11	9	11	7	8	10	6	13	11	5	10	17	14	11	26	13	8	12	17	13	15	18	19	22	10	9	5	31	18	15	10	15	12	9	9	14	14	6	13	9	9	14
1	162846859	162847259	26	23	22	28	32	22	26	26	26	17	20	19	49	21	18	9	34	36	17	30	12	11	36	30	25	46	20	26	12	22	16	20	13	29	21	28	31	25	17	22	22	14	19	19	32	9	23
1	163767047	163767447	31	23	21	54	24	24	30	31	71	32	35	48	36	18	37	13	50	31	32	40	13	21	42	40	30	49	42	34	26	33	18	20	24	62	24	42	39	62	57	43	25	9	39	32	38	5	34
1	164321201	164321601	9	11	13	5	40	17	9	10	14	19	5	8	6	7	3	17	7	23	14	11	10	9	12	4	16	5	12	26	4	7	4	8	6	9	8	9	11	16	10	7	9	10	11	14	8	13	9
1	164459392	164459792	1	2	3	1	1	1	1	3	2	2	3	3	1	2	1	3	1	1	2	3	2	1	2	3	3	1	2	2	2	2	1	2	1	1	1	1	2	1	2	2	1	1	9	3	1	1	2
1	164589013	164589413	9	24	17	22	15	12	11	15	15	43	13	20	21	15	8	11	9	11	13	14	9	9	19	12	18	8	17	19	17	20	11	16	6	11	12	10	15	13	16	11	13	15	22	23	19	5	22
1	164590676	164591076	7	15	13	21	14	13	13	15	42	39	14	22	9	9	13	6	24	22	17	21	8	17	24	24	9	24	21	14	9	16	15	7	20	28	17	17	41	12	20	15	6	6	13	11	27	2	15
1	164598667	164599067	24	30	32	40	21	20	13	17	43	30	16	32	27	8	25	10	42	34	24	32	20	29	35	21	25	25	23	26	14	30	12	16	12	29	32	39	45	20	39	20	21	5	28	15	29	6	32
1	164605655	164606055	5	10	8	13	9	15	15	7	6	14	10	13	8	11	14	22	8	7	4	14	3	8	10	11	26	20	22	6	10	13	9	9	25	9	5	6	10	9	6	8	13	25	12	16	6	6	12
1	164748295	164748695	89	56	86	173	68	60	55	131	135	64	95	76	157	83	104	13	153	91	122	135	12	105	177	82	56	103	140	133	67	53	125	46	47	125	189	150	201	99	226	221	99	9	55	55	137	8	87
1	165162882	165163282	9	18	16	14	8	30	14	26	29	19	20	9	16	16	13	7	13	14	8	19	18	10	17	18	14	13	10	11	17	12	9	17	10	16	12	9	21	6	19	9	10	8	15	12	12	4	17
1	165328064	165328464	12	18	16	24	20	9	5	10	12	4	18	7	10	12	12	1	17	10	12	13	6	9	21	10	8	7	10	10	7	5	15	12	14	11	15	14	20	9	13	11	10	4	4	16	18	6	14
1	165631038	165631438	10	19	16	20	32	12	16	20	20	23	23	16	28	20	13	19	10	16	9	12	41	7	20	16	24	9	24	10	13	34	16	19	2	11	17	16	15	13	11	15	19	11	22	27	26	27	15
1	165698302	165698702	11	26	32	25	30	34	38	31	38	46	37	31	31	25	30	19	16	32	35	18	14	18	47	50	40	15	28	29	11	28	25	29	11	17	18	51	18	30	22	23	17	26	32	25	23	30	20
1	165768604	165769004	17	25	36	32	25	22	27	28	10	40	30	21	27	16	22	23	33	23	28	26	19	32	53	33	32	17	22	21	23	36	22	22	11	25	19	26	32	39	21	10	21	16	27	48	24	13	25
1	166145660	166146060	19	14	7	17	11	11	10	13	8	12	15	15	13	13	17	19	15	17	11	23	7	9	8	11	13	18	7	31	11	17	9	12	16	9	9	14	12	21	7	8	10	17	17	17	11	6	11
1	166603333	166603733	26	27	24	39	45	15	26	53	51	38	57	31	33	34	51	8	57	29	22	53	6	35	53	31	17	31	40	49	16	24	20	33	26	42	38	45	49	41	33	93	33	12	29	29	46	7	22
1	166785968	166786368	10	3	22	12	10	13	14	13	9	9	13	10	12	12	17	10	12	9	11	20	10	7	10	9	7	12	11	23	2	14	14	8	12	21	16	12	11	14	17	11	9	14	9	13	22	5	15
1	166840665	166841065	33	29	45	34	40	44	37	31	35	34	35	29	43	32	53	14	38	48	13	56	10	37	45	53	31	26	36	32	26	32	21	51	39	30	43	37	35	35	60	28	34	22	42	41	73	8	48
1	166875683	166876083	38	33	31	32	32	29	28	34	34	78	29	47	33	39	30	28	21	25	20	18	29	24	31	37	35	13	28	36	25	28	37	45	13	15	28	23	32	37	26	33	41	34	36	35	38	24	45
1	166884283	166884683	10	15	24	13	24	9	11	14	21	17	11	13	14	15	17	18	12	14	16	6	9	6	9	27	14	7	15	9	7	9	11	12	10	6	13	8	19	13	12	18	12	9	10	10	19	15	16
1	167270456	167270856	9	13	4	12	3	14	7	6	6	3	8	6	7	9	8	5	7	11	4	12	9	6	19	17	11	14	11	14	7	12	14	7	10	10	10	6	6	16	6	3	14	9	12	7	8	2	6
1	167455286	167455686	16	18	16	20	27	19	16	19	16	20	14	7	13	17	11	15	11	23	10	12	15	13	26	12	15	4	13	16	15	12	16	13	13	9	9	12	4	14	8	13	10	16	17	19	15	9	13
1	167474466	167474866	10	8	9	14	6	13	3	6	6	12	8	6	6	13	20	24	17	13	9	12	8	8	8	12	8	8	15	13	7	11	9	5	4	6	6	6	9	14	10	6	12	12	13	16	9	5	8
1	167665958	167666358	5	8	6	11	4	3	7	17	2	4	5	5	12	6	5	14	7	11	7	5	3	2	8	9	9	5	6	9	7	7	15	3	9	10	4	5	6	14	6	6	7	7	4	4	3	3	6
1	167701563	167701963	9	21	9	22	10	8	6	21	9	9	16	13	11	8	7	12	15	11	10	9	3	13	13	8	14	8	15	11	9	13	9	5	18	13	16	26	6	16	7	14	14	7	14	20	15	3	9
1	167722063	167722463	21	32	28	14	34	19	24	25	27	40	26	12	47	17	37	21	14	24	15	12	21	12	32	19	18	9	24	24	21	9	16	33	9	13	22	16	22	22	15	18	21	23	24	18	26	37	13
1	167936749	167937149	8	24	22	17	48	28	26	33	28	39	26	17	35	29	32	27	23	25	14	23	28	15	16	32	56	5	31	23	11	24	27	42	5	8	22	19	14	43	21	21	18	15	27	23	28	32	20
1	168056093	168056493	4	1	3	1	6	1	2	1	3	2	1	2	2	1	2	1	2	1	1	1	1	3	2	2	1	1	4	4	1	2	1	2	3	2	4	3	4	1	1	1	2	1	2	1	1	2	3
1	168136472	168137227	11	17	21	23	36	22	29	32	44	42	16	21	25	16	27	19	29	42	39	19	35	23	33	38	27	9	22	31	9	24	25	28	11	10	25	20	16	29	15	33	21	27	24	25	22	46	36
1	168225749	168226149	14	24	8	16	27	12	30	16	23	34	29	15	22	20	23	23	31	27	19	15	27	12	22	26	30	7	20	24	10	19	18	35	7	17	17	14	26	25	13	16	27	41	34	27	21	25	22
1	168609176	168609576	29	24	27	42	35	22	30	30	80	34	46	34	27	27	31	19	44	21	26	44	9	30	24	33	26	33	17	14	8	27	18	22	25	26	24	41	45	45	27	34	48	19	17	24	34	5	38
1	168631613	168632013	19	20	17	46	51	28	23	27	72	30	20	24	26	18	23	7	63	22	24	38	8	24	31	39	29	32	28	19	17	22	19	17	9	75	41	52	44	25	38	32	28	7	23	19	27	1	62
1	168907118	168907518	87	54	61	88	33	51	42	69	71	46	46	55	52	91	39	27	106	37	43	64	11	37	66	97	39	44	66	69	43	88	34	48	72	96	60	56	81	48	82	51	50	17	62	64	60	7	78
1	169161827	169162227	7	11	13	6	10	6	10	13	11	13	12	11	12	20	18	10	14	12	11	14	10	9	9	15	9	21	24	8	4	12	13	7	14	4	8	8	5	12	17	7	16	25	14	12	8	6	8
1	169485267	169485667	27	26	18	32	30	38	29	35	35	58	19	16	23	32	20	33	12	21	17	30	33	28	32	25	69	16	36	29	15	22	30	36	17	30	27	17	24	23	33	32	37	29	51	31	25	33	36
1	169510602	169511002	32	21	24	33	20	14	16	58	12	18	26	20	21	20	24	8	27	54	30	45	4	30	59	27	27	24	19	20	33	21	42	16	22	33	33	29	28	14	21	24	23	5	12	20	29	1	28
1	169517563	169517963	26	21	12	19	14	13	17	29	10	13	22	32	24	22	28	11	44	29	20	25	6	16	45	40	19	46	27	22	28	14	31	19	28	35	32	20	33	14	36	22	19	4	45	26	26	2	16
1	169529332	169529732	57	65	52	83	47	59	50	80	65	95	78	69	72	50	60	29	127	50	40	76	8	51	165	77	58	75	46	58	26	57	46	52	65	68	65	99	101	50	105	75	60	30	86	65	71	15	37
1	169690269	169690669	8	6	10	35	10	23	16	20	24	22	20	13	14	3	20	6	20	26	10	28	1	21	41	14	22	22	24	12	9	16	15	7	19	12	46	22	24	14	18	12	13	2	13	18	19	1	16
1	169752385	169752785	7	19	15	14	9	8	7	20	13	10	16	9	10	6	20	10	14	6	2	7	2	8	8	6	13	17	18	14	17	12	11	11	26	20	9	11	7	15	10	6	13	23	17	12	13	2	4
1	169893304	169893704	42	54	44	29	53	25	42	46	52	75	28	33	43	37	59	43	31	31	32	34	43	20	59	36	38	8	45	26	30	33	34	49	9	25	35	21	32	51	18	45	39	46	40	37	29	39	28
1	169942460	169942860	19	12	18	21	20	20	39	26	35	14	21	22	19	16	20	18	34	16	14	32	10	15	45	23	16	40	29	16	15	27	9	16	34	22	30	19	14	15	22	20	25	12	20	28	30	3	10
1	170063007	170063407	14	16	7	10	8	15	25	18	10	14	13	14	11	10	16	6	12	17	15	22	5	12	23	11	10	21	23	7	12	19	10	24	9	13	21	14	12	12	11	9	15	9	12	13	9	1	7
1	170531910	170532310	18	34	24	23	22	34	24	25	46	40	17	27	36	36	44	29	32	55	21	23	28	12	24	37	36	19	34	21	17	21	23	42	24	33	30	18	22	23	17	14	29	30	32	72	29	23	32
1	171218949	171219349	2	5	6	10	5	10	8	8	6	3	12	7	11	7	13	6	17	6	6	12	2	9	9	15	6	11	6	2	4	10	7	4	4	9	9	4	12	6	9	22	5	4	5	10	6	1	7
1	171255147	171255547	13	15	15	15	12	9	35	20	15	34	24	12	21	18	18	19	24	25	15	22	11	21	32	25	25	16	16	20	20	19	14	27	22	17	11	24	23	17	21	16	21	10	23	13	16	5	17
1	171258489	171258889	12	10	18	17	12	12	20	16	10	21	17	15	8	16	10	24	22	14	11	22	5	9	23	16	10	17	13	16	11	16	12	19	3	10	29	17	16	19	20	13	14	6	11	12	16	3	17
1	171335945	171336345	26	29	18	38	22	14	14	27	21	20	29	17	23	18	14	11	39	18	15	38	4	21	31	17	14	18	16	55	20	25	11	19	26	21	27	25	26	18	30	15	30	6	19	15	20	5	13
1	171424525	171424925	16	29	21	30	15	21	20	26	16	33	19	21	29	19	16	13	34	36	11	18	12	22	32	35	16	24	48	27	16	15	10	15	26	26	29	25	27	19	21	12	31	11	27	23	28	4	21
1	171565035	171565435	17	12	21	24	12	15	13	18	14	10	19	13	14	15	13	6	21	19	15	49	1	24	33	19	15	12	24	17	14	9	20	11	18	12	24	26	23	24	8	27	11	1	12	6	18	8	13
1	171802220	171802620	9	15	8	13	8	11	16	12	12	18	12	11	15	12	7	25	7	14	16	8	17	6	17	6	13	13	18	11	17	10	15	12	14	13	23	11	10	12	6	7	21	14	17	8	25	6	15
1	172159448	172159848	8	10	12	16	9	10	11	11	8	15	7	19	15	16	9	23	11	18	6	10	6	9	17	8	25	32	12	9	17	7	10	9	14	4	11	5	4	8	17	8	21	21	17	23	12	6	6
1	172448798	172449198	12	31	19	24	19	29	29	37	38	44	42	42	30	18	23	10	32	40	17	39	15	22	51	40	44	26	44	25	27	29	24	20	34	27	28	20	50	45	27	22	25	21	33	33	30	12	25
1	172529972	172530372	38	40	36	128	32	47	25	39	45	37	58	39	38	24	44	13	93	43	30	53	9	28	44	50	33	42	49	30	32	49	38	31	74	61	40	79	70	28	49	30	35	14	46	39	42	6	31
1	172630778	172631178	27	53	69	91	39	25	28	44	66	30	38	34	45	31	56	17	91	58	44	48	8	55	76	43	35	36	47	34	53	42	62	43	31	39	59	64	57	40	30	72	32	7	33	31	75	1	29
1	172746370	172746770	87	74	110	156	64	49	75	100	242	72	121	89	95	43	64	25	180	57	130	109	17	94	183	114	135	113	106	162	101	96	50	71	64	161	148	169	204	67	133	130	75	20	77	88	150	8	84
1	173477487	173477887	27	50	34	33	48	36	41	45	80	78	44	33	49	33	37	39	44	43	30	36	81	38	61	67	47	21	55	36	29	28	24	51	16	35	35	28	32	48	28	20	39	43	38	70	24	27	41
1	173530654	173531054	19	11	14	19	14	17	22	19	14	16	24	16	18	17	19	18	15	18	7	26	11	22	19	15	14	25	21	23	14	15	14	13	22	18	17	19	13	19	16	7	18	29	13	18	12	13	14
1	174021992	174022392	36	44	43	22	59	40	35	44	46	62	31	22	62	36	39	44	18	43	35	27	32	21	39	42	39	18	31	34	14	25	17	32	9	24	20	36	23	29	21	36	34	40	37	48	49	49	35
1	175187135	175187535	8	6	9	11	12	5	21	17	9	11	12	11	10	14	10	9	11	10	11	10	4	11	8	18	8	9	14	16	11	10	7	13	4	7	10	14	8	26	14	15	14	5	20	11	25	9	7
1	175268865	175269265	12	17	17	19	22	18	18	19	17	19	23	10	13	12	16	25	12	43	15	14	7	9	11	11	14	22	20	27	8	14	13	14	24	18	19	13	23	23	16	16	17	16	18	16	18	8	13
1	175864211	175864611	8	9	14	11	19	8	3	3	10	14	15	10	9	8	6	8	7	21	14	6	7	11	8	6	12	9	9	14	3	16	10	8	4	5	11	9	7	10	5	8	7	7	12	10	18	6	6
1	176207180	176207580	23	42	31	44	26	33	39	45	35	96	27	34	32	35	28	28	44	34	35	36	26	24	50	39	38	19	46	36	38	49	22	42	10	25	32	25	37	41	19	23	38	28	62	45	47	39	62
1	176313757	176314157	1	3	4	4	5	2	1	1	1	1	4	1	1	1	2	1	3	5	1	1	1	2	4	1	2	1	1	1	1	1	2	2	1	2	2	1	1	2	2	2	3	3	1	2	1	2	1
1	176396515	176396915	1	2	3	2	6	1	1	1	5	5	1	1	3	1	3	2	1	5	3	2	3	1	3	5	1	1	3	1	1	1	2	2	1	2	5	1	1	6	3	1	4	1	1	1	4	4	4
1	176609517	176609917	12	12	15	10	8	15	12	9	14	9	8	14	16	20	8	20	11	13	13	14	5	11	11	18	8	7	19	17	12	10	9	14	11	7	16	9	12	8	13	8	12	16	22	8	14	6	13
1	176733681	176734081	17	12	10	23	14	7	8	21	12	16	18	11	20	17	16	19	17	14	12	22	8	15	11	14	16	14	19	22	16	14	21	6	4	7	11	11	17	13	17	9	18	20	9	20	20	6	7
1	176752580	176752980	35	47	52	92	45	105	36	100	84	34	71	41	73	37	65	15	128	43	117	75	6	70	101	58	36	69	61	46	35	28	43	43	52	79	117	80	100	71	82	86	54	11	33	56	60	3	64
1	176823112	176823512	31	37	38	61	39	44	30	51	36	16	39	38	39	42	32	12	71	42	36	72	9	26	89	41	26	58	45	30	29	25	71	33	43	56	50	54	43	46	39	42	33	11	29	51	39	7	29
1	177170825	177171225	20	22	26	17	29	20	28	21	31	21	35	21	26	20	20	21	17	28	14	16	18	11	23	20	23	12	28	37	17	22	30	24	6	16	20	26	16	27	16	17	30	34	27	35	19	10	17
1	177301287	177301687	28	18	32	52	29	22	11	25	46	17	41	30	40	15	25	8	42	29	38	40	7	33	96	31	26	33	31	38	24	24	24	14	14	47	31	77	57	41	41	34	24	5	16	22	24	5	15
1	177419486	177419886	15	19	38	25	15	22	12	22	16	15	14	13	29	18	19	17	42	23	22	28	6	32	38	17	14	19	26	26	16	25	25	18	21	28	28	23	34	23	30	23	21	10	27	20	21	13	20
1	177419957	177420357	29	21	37	52	27	27	38	40	16	16	34	26	26	21	49	25	67	34	24	52	10	28	50	26	22	46	34	56	28	39	37	32	24	34	25	33	28	39	22	21	31	20	43	42	29	15	53
1	177440864	177441264	28	27	46	59	36	23	16	42	49	33	73	41	51	56	72	9	81	35	36	80	6	51	104	44	27	60	47	65	29	64	25	35	30	48	58	78	49	56	60	127	48	6	38	26	78	2	39
1	177444933	177445333	12	12	14	15	9	7	21	15	13	16	7	22	16	14	11	12	13	17	9	24	4	12	19	8	15	10	12	14	5	22	12	11	13	17	10	20	12	10	27	9	24	10	11	11	11	3	10
1	177448721	177449121	106	86	200	188	86	177	83	164	114	72	113	108	85	115	193	43	208	163	163	265	12	151	250	132	79	97	145	208	67	80	118	127	84	134	212	185	230	158	174	172	106	8	93	64	354	17	137
1	177490706	177491106	11	11	12	15	8	12	13	15	13	19	15	15	11	12	11	19	18	11	13	17	3	12	18	8	13	21	14	25	12	15	19	9	13	10	18	8	11	18	12	13	13	9	10	12	16	7	17
1	177508855	177509255	7	5	11	11	7	5	13	5	16	6	9	12	10	16	16	11	10	13	9	14	4	13	7	16	13	12	21	14	9	6	10	5	17	3	15	9	21	10	15	7	7	12	6	9	11	3	7
1	177569449	177569849	15	21	15	28	11	24	11	14	14	9	15	11	19	16	7	8	14	12	10	23	3	11	19	42	11	17	16	13	17	16	21	25	18	16	18	16	19	13	11	15	17	8	14	18	15	1	13
1	177571733	177572133	54	51	58	129	56	61	33	102	60	40	55	63	49	36	51	15	130	73	56	101	8	55	131	76	42	57	73	45	91	50	54	42	35	66	62	79	97	55	107	63	41	5	42	38	115	10	56
1	177585622	177586022	44	32	42	68	41	72	33	55	27	48	53	94	63	45	92	28	85	49	36	57	22	36	101	94	45	68	52	49	61	57	59	46	58	75	49	73	90	35	68	49	99	16	64	62	47	16	58
1	177620651	177621051	16	18	24	47	21	19	20	56	39	23	36	23	43	22	30	5	40	19	47	37	7	32	55	18	20	25	20	34	11	18	28	10	21	39	49	42	61	17	42	50	22	10	20	14	47	4	23
1	177777802	177778202	14	19	15	33	17	16	33	22	22	15	19	10	19	22	22	34	23	12	15	17	16	20	24	19	28	20	18	23	20	14	22	13	36	20	19	15	14	21	25	17	22	17	20	15	16	19	10
1	177790550	177790950	10	18	17	23	19	14	9	18	10	5	20	14	21	19	11	8	28	20	18	25	7	12	40	14	10	19	24	20	14	6	16	22	30	22	27	27	20	23	25	41	12	3	15	17	39	4	19
1	177951445	177951845	11	12	6	18	13	13	9	18	16	8	16	8	15	10	11	8	31	14	14	14	7	12	21	16	14	8	11	22	6	8	13	5	4	10	18	17	15	19	17	26	10	5	7	5	14	4	7
1	178093504	178093904	28	51	36	25	86	28	50	48	55	62	28	29	39	27	44	25	25	40	15	38	68	19	42	82	71	14	39	30	20	34	26	49	23	32	27	38	30	63	28	37	47	54	51	39	31	64	33
1	178655616	178656016	60	35	62	110	94	63	58	47	59	54	51	65	65	30	66	18	226	46	51	99	21	71	97	62	45	62	56	84	33	124	37	62	38	78	49	56	62	48	84	70	42	13	64	53	74	17	68
1	178721303	178721703	7	4	1	6	2	3	1	2	4	7	5	7	10	7	8	16	10	2	4	7	4	5	9	8	8	5	8	10	3	13	6	14	9	10	6	3	1	5	5	8	9	9	18	9	9	3	7
1	179005550	179005950	12	17	21	17	18	15	11	21	32	8	20	21	24	16	15	14	30	10	14	26	2	14	23	32	26	10	19	15	17	11	12	16	8	17	19	30	21	28	20	16	23	7	15	19	19	8	15
1	179082298	179082698	23	39	39	29	52	36	32	69	55	63	33	21	30	34	39	33	35	33	25	29	42	37	53	53	36	15	42	24	19	29	32	41	8	42	40	27	31	32	23	29	30	21	44	31	38	25	43
1	179208997	179209397	32	30	32	40	25	31	26	24	32	16	24	27	23	28	25	7	61	24	14	33	5	35	48	39	17	19	28	41	20	29	26	29	27	35	51	33	27	26	49	43	22	7	20	19	35	2	21
1	179210823	179211223	21	5	6	16	5	16	7	13	14	10	16	12	16	7	11	5	26	19	11	18	3	14	19	16	9	39	16	14	8	13	10	3	15	17	12	18	15	11	25	14	10	2	11	6	8	3	4
1	179225460	179225860	15	4	8	15	12	14	12	16	13	14	9	10	11	10	9	14	10	11	10	20	7	15	14	17	17	21	14	16	9	7	15	8	17	7	17	7	13	13	20	9	18	13	9	10	12	9	20
1	179229762	179230162	23	33	27	21	28	23	26	34	32	37	23	15	18	27	24	23	20	45	15	27	16	12	22	27	28	14	23	23	13	21	22	25	11	14	20	16	10	19	16	12	25	23	18	24	27	23	19
1	179323232	179323632	14	9	8	17	6	14	9	24	4	11	8	18	8	19	9	6	29	26	17	13	4	15	35	18	10	18	9	11	11	14	11	13	23	13	19	10	17	9	24	15	13	6	18	9	23	3	8
1	179332028	179332428	23	15	17	23	18	17	15	36	14	17	26	17	26	14	17	7	39	26	18	39	6	27	67	20	17	36	26	17	13	23	25	17	24	24	35	25	36	26	42	24	22	8	37	22	19	3	13
1	179372191	179372591	27	26	41	87	25	69	23	65	63	30	52	29	38	36	58	4	94	50	44	65	7	45	151	34	43	50	81	49	45	43	41	30	64	45	94	72	77	42	66	83	48	7	35	32	68	6	49
[truncated: 31,518 more rows]
[truncated: 19 more columns]
