# Supplementary material for: Genome-wide Estrogen Receptor-α activation is sustained, not cyclical
Source: eLife. 2018 Nov 20;7:e40854. doi: 10.7554/eLife.40854 (PMC6287946; doi:10.7554/eLife.40854)
Supplement: Supplementary file 2. [file elife-40854-supp2.csv]

Ontology	# Term Name	Binom Rank	Binom Raw P-Value	Binom FDR Q-Val	Binom Fold Enrichment	Binom Observed Region Hits	Binom Region Set Coverage	Hyper Rank	Hyper FDR Q-Val	Hyper Fold Enrichment	Hyper Observed Gene Hits	Hyper Total Genes	Hyper Gene Set Coverage
GO Molecular Function	peptide antigen binding	1	4.96866e-10	1.83244e-6	7.9569	16	0.73%	39	3.01414e-2	3.3013	10	22	0.40%
	protein methyltransferase activity	3	1.36785e-6	1.68154e-3	2.4399	37	1.68%	9	4.78943e-4	2.6596	26	71	1.05%
	histone-lysine N-methyltransferase activity	7	4.43172e-5	2.33488e-2	2.6202	23	1.04%	15	3.00156e-3	3.0114	17	41	0.68%
	histone methyltransferase activity	8	4.71797e-5	2.17499e-2	2.4398	26	1.18%	12	1.26386e-3	2.9052	20	50	0.81%
	protein-lysine N-methyltransferase activity	14	1.48248e-4	3.90529e-2	2.3586	24	1.09%	18	5.13689e-3	2.7815	18	47	0.72%
GO Biological Process	nuclear export	2	1.84899e-7	9.65170e-4	2.7028	36	1.63%	117	2.67407e-3	2.1361	30	102	1.21%
	ER-nucleus signaling pathway	5	5.83937e-7	1.21926e-3	2.5712	36	1.63%	151	1.16732e-2	2.0427	27	96	1.09%
	cellular response to topologically incorrect protein	6	9.58704e-7	1.66814e-3	2.6887	32	1.45%	191	2.80125e-2	1.9736	25	92	1.01%
	RNA export from nucleus	7	1.13189e-6	1.68813e-3	2.9626	27	1.23%	146	8.73285e-3	2.2273	23	75	0.93%
	response to endoplasmic reticulum stress	8	1.15050e-6	1.50141e-3	2.2306	45	2.04%	120	2.76524e-3	2.0016	35	127	1.41%
	response to topologically incorrect protein	12	1.71501e-6	1.49206e-3	2.1744	46	2.09%	114	1.95469e-3	1.9535	39	145	1.57%
	endoplasmic reticulum unfolded protein response	14	2.82521e-6	2.10680e-3	2.6451	30	1.36%	181	2.05409e-2	2.0507	24	85	0.97%
	cellular response to unfolded protein	22	4.45887e-6	2.11594e-3	2.5829	30	1.36%	186	2.41583e-2	2.0269	24	86	0.97%
	'de novo' protein folding	23	4.79421e-6	2.17616e-3	3.4730	19	0.86%	163	1.30936e-2	2.4210	18	54	0.72%
	response to unfolded protein	24	5.26757e-6	2.29139e-3	2.1204	44	2.00%	104	1.27160e-3	2.0145	38	137	1.53%
	RNA modification	25	6.10716e-6	2.55035e-3	2.6979	27	1.23%	197	3.31766e-2	2.0485	22	78	0.89%
	'de novo' posttranslational protein folding	30	9.82819e-6	3.42021e-3	3.4324	18	0.82%	155	1.18447e-2	2.5198	17	49	0.68%
	protein methylation	34	1.37721e-5	4.22886e-3	2.0765	42	1.91%	81	2.66176e-4	2.3700	31	95	1.25%
	peptidyl-lysine dimethylation	41	3.39301e-5	8.63977e-3	6.7407	8	0.36%	169	1.61838e-2	6.0524	5	6	0.20%
	mRNA export from nucleus	44	3.85585e-5	9.14888e-3	2.7149	22	1.00%	196	3.22564e-2	2.1361	20	68	0.81%
	regulation of cyclin-dependent protein serine/threonine kinase activity	46	3.97970e-5	9.03218e-3	2.1096	36	1.63%	121	2.78894e-3	2.2284	27	88	1.09%
	signal transduction in response to DNA damage	52	5.58516e-5	1.12133e-2	2.1830	32	1.45%	133	4.21828e-3	2.1062	29	100	1.17%
	signal transduction by p53 class mediator	56	5.96969e-5	1.11292e-2	2.0003	39	1.77%	115	1.98479e-3	2.0578	34	120	1.37%
	mRNA polyadenylation	61	8.02506e-5	1.37347e-2	3.6864	13	0.59%	229	4.96078e-2	2.9052	10	25	0.40%
	DNA damage response, signal transduction by p53 class mediator	62	8.10880e-5	1.36542e-2	2.2013	30	1.36%	127	3.31934e-3	2.2033	27	89	1.09%
GO Cellular Component	MHC protein complex	3	1.12143e-14	4.72868e-12	10.9659	20	0.91%	28	8.46523e-4	3.4969	13	27	0.52%
	MHC class II protein complex	8	8.63432e-12	1.36530e-9	13.2863	14	0.64%	64	4.62817e-2	3.0581	8	19	0.32%
	MHC class I protein complex	10	7.73262e-10	9.78177e-8	10.5262	13	0.59%	42	1.17458e-2	4.2367	7	12	0.28%
	integral to endoplasmic reticulum membrane	18	5.45414e-7	3.83305e-5	2.5032	38	1.72%	67	4.74929e-2	1.7801	25	102	1.01%
	mRNA cleavage and polyadenylation specificity factor complex	25	1.25857e-5	6.36836e-4	9.4571	7	0.32%	43	1.15135e-2	4.8419	6	9	0.24%
	mRNA cleavage factor complex	30	3.48205e-5	1.46826e-3	6.7157	8	0.36%	47	2.00391e-2	3.9108	7	13	0.28%
	methyltransferase complex	31	7.11577e-5	2.90369e-3	2.3329	27	1.23%	37	4.54149e-3	2.3109	21	66	0.85%
	transport vesicle membrane	33	7.41796e-5	2.84355e-3	2.2127	30	1.36%	44	1.21436e-2	2.1024	22	76	0.89%
	protein serine/threonine phosphatase complex	34	7.88548e-5	2.93386e-3	2.4099	25	1.13%	34	3.91352e-3	2.7025	16	43	0.64%
	cyclin-dependent protein kinase holoenzyme complex	37	1.38982e-4	4.75169e-3	3.4838	13	0.59%	54	2.27766e-2	3.4178	8	17	0.32%
	histone methyltransferase complex	40	1.52812e-4	4.83268e-3	2.2633	26	1.18%	41	7.71331e-3	2.2697	20	64	0.81%
	protein phosphatase type 1 complex	41	1.56978e-4	4.84335e-3	6.3008	7	0.32%	49	2.09702e-2	5.1878	5	7	0.20%
	cytoplasmic stress granule	53	6.06267e-4	1.44703e-2	2.8366	14	0.64%	58	3.14968e-2	2.6631	11	30	0.44%
	glycogen granule	54	7.74867e-4	1.81520e-2	5.6927	6	0.27%	49	2.09702e-2	5.1878	5	7	0.20%
	pre-autophagosomal structure membrane	57	1.84424e-3	4.09292e-2	4.1259	7	0.32%	60	3.54156e-2	3.9616	6	11	0.24%
MSigDB Cancer Neighborhood	Neighborhood of AP2M1	1	9.19509e-25	3.92630e-22	3.8081	86	3.90%	3	2.80535e-10	2.3429	70	217	2.82%
	Neighborhood of PSMC1	2	4.41643e-22	9.42907e-20	3.7727	77	3.50%	4	4.64381e-9	2.3332	62	193	2.50%
	Neighborhood of NME2	3	7.52816e-20	1.07151e-17	3.9523	65	2.95%	11	1.86849e-6	2.2064	48	158	1.93%
	Neighborhood of UBE2I	4	2.06775e-19	2.20732e-17	3.1484	85	3.86%	9	3.28232e-7	2.0191	67	241	2.70%
	Neighborhood of PPP1CA	5	3.04255e-16	2.59834e-14	3.4414	62	2.81%	7	4.57384e-8	2.3345	54	168	2.17%
	Neighborhood of CTBP1	6	5.10224e-15	3.63109e-13	3.1920	63	2.86%	14	5.35802e-6	2.1058	49	169	1.97%
	Neighborhood of RAB1A	7	1.43719e-14	8.76687e-13	2.8054	74	3.36%	8	5.98219e-8	2.2203	59	193	2.38%
	Neighborhood of DAP3	8	4.60578e-14	2.45834e-12	2.9428	66	3.00%	12	2.61848e-6	2.0591	55	194	2.21%
	Neighborhood of TERF2IP	9	1.77216e-13	8.40789e-12	3.2263	55	2.50%	6	3.87338e-8	2.6758	42	114	1.69%
	Neighborhood of ACTG1	10	2.71856e-12	1.16082e-10	3.1617	51	2.32%	42	9.99526e-4	1.8662	37	144	1.49%
	Neighborhood of RAN	11	2.85072e-12	1.10660e-10	2.4062	80	3.63%	20	1.85632e-5	1.7956	67	271	2.70%
	Neighborhood of CSNK2B	12	1.04011e-11	3.70106e-10	2.3877	77	3.50%	30	1.16092e-4	1.6896	67	288	2.70%
	Neighborhood of NPM1	13	3.20396e-11	1.05238e-9	2.8086	55	2.50%	33	2.93596e-4	1.8813	43	166	1.73%
	Neighborhood of RAD21	14	5.11954e-11	1.56146e-9	2.4762	67	3.04%	5	5.64262e-9	2.3675	59	181	2.38%
	Neighborhood of PRKAR1A	15	5.42561e-11	1.54449e-9	2.7091	57	2.59%	13	3.75364e-6	2.2347	44	143	1.77%
	Neighborhood of DDB1	16	9.05082e-11	2.41544e-9	2.4047	69	3.13%	39	4.36096e-4	1.6947	56	240	2.25%
	Neighborhood of CSNK1D	17	1.61968e-10	4.06825e-9	4.1764	30	1.36%	19	1.38314e-5	2.7367	26	69	1.05%
	Neighborhood of ANP32B	18	2.14273e-10	5.08304e-9	2.5350	60	2.72%	28	8.75056e-5	1.8613	51	199	2.05%
	Neighborhood of HDAC1	19	3.92951e-10	8.83106e-9	2.2879	71	3.22%	37	4.24740e-4	1.6739	59	256	2.38%
	Neighborhood of DEK	20	8.49667e-10	1.81404e-8	2.0926	83	3.77%	10	3.42868e-7	1.9682	71	262	2.86%
PANTHER Pathway	PI3 kinase pathway	1	2.56862e-4	3.90431e-2	2.2266	25	1.13%	3	2.30227e-2	2.4210	16	48	0.64%
MSigDB Pathway	Type I diabetes mellitus	5	6.60078e-8	1.74261e-5	3.7758	24	1.09%	14	2.01833e-2	2.6572	15	41	0.60%
	Genes involved in Regulation of mRNA Stability by Proteins that Bind AU-rich Elements	7	5.09355e-7	9.60499e-5	2.8260	31	1.41%	29	3.42044e-2	1.9886	23	84	0.93%
	Genes related to PIP3 signaling in cardiac myocytes	13	1.55767e-6	1.58163e-4	2.3037	41	1.86%	10	2.22614e-2	2.2764	21	67	0.85%
	Genes involved in Unfolded Protein Response	14	2.19715e-6	2.07160e-4	3.0027	25	1.13%	38	4.59062e-2	1.9808	21	77	0.85%
	Genes involved in S Phase	20	2.10488e-5	1.38922e-3	2.2671	33	1.50%	42	4.61071e-2	1.7991	27	109	1.09%
	Class I PI3K signaling events mediated by Akt	21	2.98017e-5	1.87325e-3	2.9342	20	0.91%	8	1.88283e-2	2.9052	14	35	0.56%
	Pathogenic Escherichia coli infection	24	5.87235e-5	3.22979e-3	2.4066	26	1.18%	6	2.31022e-2	2.4642	19	56	0.76%
	p53 pathway	32	3.08110e-4	1.27095e-2	2.2409	24	1.09%	27	3.38177e-2	2.2158	18	59	0.72%
	Role of Calcineurin-dependent NFAT signaling in lymphocytes	35	3.78458e-4	1.42733e-2	2.1301	26	1.18%	3	2.62772e-2	2.5555	19	54	0.76%
	Genes related to regulation of the actin cytoskeleton	47	9.26749e-4	2.60278e-2	2.6043	15	0.68%	21	2.96621e-2	2.6976	13	35	0.52%
MGI Expression: Detected	TS23_urinary bladder neck serosa	30	1.59957e-4	4.97839e-2	3.4332	13	0.59%	100	2.45144e-2	3.6314	9	18	0.36%
MSigDB Perturbation	Genes within amplicon 16p13 identified in a study of 191 breast tumor samples.	1	1.67914e-44	5.64862e-41	21.6505	46	2.09%	5	4.32026e-16	3.5654	54	110	2.17%
	Genes down-regulated in NB4 cells (acute promyelocytic leukemia, APL) in response to tretinoin [PubChem=444795]; based on Chip-seq data.	2	3.52989e-33	5.93728e-30	2.5267	210	9.53%	18	4.77440e-8	1.5850	170	779	6.84%
	Genes within amplicon 16q24 identified in a copy number alterations study of 191 breast tumor samples.	3	4.48493e-32	5.02910e-29	14.2889	40	1.82%	9	2.88419e-13	4.5571	32	51	1.29%
	Genes within amplicon 20q12-q13 identified in a copy number alterations study of 191 breast tumor samples.	4	3.39768e-28	2.85745e-25	5.2751	70	3.18%	7	6.36487e-14	3.0974	58	136	2.33%
	Up-regulated genes whose expression correlates with copy number gains in pancreatic adenocarcinoma cell lines and primary tumor specimens.	5	1.65531e-22	1.11369e-19	3.1837	98	4.45%	15	3.30021e-8	2.0387	80	285	3.22%
	Housekeeping genes identified as expressed across 19 normal tissues.	6	1.79266e-21	1.00508e-18	2.6091	127	5.76%	26	2.21686e-7	1.8111	98	393	3.95%
	Genes up-regulated in NHEK cells (normal epidermal keratinocytes) after UVB irradiation.	7	1.68005e-16	8.07384e-14	2.0957	148	6.72%	70	3.33919e-4	1.4898	112	546	4.51%
	Genes up-regulated in luminal-like breast cancer cell lines compared to the mesenchymal-like ones.	8	4.50533e-16	1.89449e-13	2.0409	153	6.95%	12	2.99809e-10	1.9414	112	419	4.51%
	Genes within amplicon 8q23-q24 identified in a copy number alterations study of 191 breast tumor samples.	9	5.65700e-16	2.11446e-13	3.2415	66	3.00%	4	4.94006e-17	3.2389	66	148	2.66%
	Genes up-regulated in fibroblasts expressing mutant forms of ERCC3 [GeneID=2071] after UV irradiation.	10	4.72401e-15	1.58916e-12	2.6561	84	3.81%	92	1.00239e-3	1.6246	68	304	2.74%
	Genes up-regulated in SKOV3ip1 cells (ovarian cancer) upon knockdown of EZH2 [GeneID=2146] by RNAi.	12	2.40566e-14	6.74388e-12	2.8739	70	3.18%	195	1.52309e-2	1.5189	55	263	2.21%
	Genes within amplicon 17q21-q25 identified in a copy number alterations study of 191 breast tumor samples.	13	2.68003e-14	6.93510e-12	2.8673	70	3.18%	105	1.72904e-3	1.5859	69	316	2.78%
	Genes from 16q24 region up-regulated in retinoblastoma tumors with 16q24 LOH (loss of heterozygocity) compared to those without the LOH.	14	1.30656e-13	3.13948e-11	10.3887	19	0.86%	19	6.81049e-8	5.9812	14	17	0.56%
	Genes down-regulated in non-metastatic breast cancer tumors having type 1 amplification in the 20q13 region; involves ZNF217 [GeneID=7764] locus only.	15	5.01126e-13	1.12386e-10	2.6247	73	3.31%	122	2.30892e-3	1.5820	66	303	2.66%
	Myb-regulated genes in MCF7 (breast cancer) and lung epithelial cell lines overexpressing MYBL2, MYBL1 or MYB [GeneID=4605;4603;4602].	17	2.42547e-11	4.79958e-9	2.0112	108	4.90%	61	1.63970e-4	1.6939	73	313	2.94%
	Overexpressed genes with amplified copy number across 27 non-small cell lung cancer (NSCLC) cell lines.	20	5.21612e-11	8.77351e-9	2.3835	72	3.27%	53	1.06336e-4	1.8842	55	212	2.21%
	Genes co-regulated in uterus during a time course response to progesterone [PubChem=5994]: SOM cluster 17.	22	1.81915e-10	2.78165e-8	2.7047	54	2.45%	112	2.03931e-3	1.7762	45	184	1.81%
	Genes within amplicon 7p22 identified in a copy number alterations study of 191 breast tumor samples.	24	2.36398e-10	3.31352e-8	5.8986	21	0.95%	31	1.02975e-6	4.0587	19	34	0.76%
	Down-regulated by induction of exogenous BRCA1 in EcR-293 cells	26	4.55089e-10	5.88816e-8	2.8266	48	2.18%	111	2.02679e-3	1.8635	39	152	1.57%
	Top 50 most up-regulated genes in human platelet cells.	30	4.00807e-9	4.49438e-7	4.7804	22	1.00%	299	4.68881e-2	2.1183	14	48	0.56%
MSigDB Predicted Promoter Motifs	Motif ATCMNTCCGY (no known TF)	1	6.85179e-5	4.21385e-2	2.6792	21	0.95%	31	4.61425e-3	2.4694	17	50	0.68%
InterPro	MHC class I alpha chain	2	1.14260e-10	5.38279e-7	12.3524	13	0.59%	5	4.89163e-2	5.6489	7	9	0.28%
MSigDB Immunologic Signatures	Genes up-regulated in peripheral blood mononuclear cells (PBMC) from patients with type 1 diabetes at the time of diagnosis versus those with type 2 diabetes at the time of diagnosis.	1	4.32730e-21	8.26513e-18	4.5827	59	2.68%	19	8.14054e-4	1.8528	50	196	2.01%
	Genes up-regulated in comparison of peripheral blood mononuclear cells (PBMC) from healthy donors versus PBMCs from patients with type 2 diabetes at the time of diagnosis.	2	9.34748e-11	8.92685e-8	2.7882	53	2.41%	215	2.26855e-2	1.5406	42	198	1.69%
	Genes down-regulated in comparison of monocytes treated with anti-TREM1 [GeneID=54210] and 5000 ng/ml LPS (TLR4 agonist) versus monocytes treated with vehicle (control).	3	1.43262e-10	9.12104e-8	2.6119	58	2.63%	232	2.77168e-2	1.5271	41	195	1.65%
	Genes down-regulated in comparison of CD4- [GeneID=920] CD8- thymocytes versus CD4+ [GeneID=920] CD8+ thymocytes.	4	6.64400e-10	3.17251e-7	2.1266	81	3.68%	4	7.40010e-5	2.0321	54	193	2.17%
	Genes up-regulated in comparison of B cells versus neutrophils.	5	2.10836e-9	8.05393e-7	2.2886	65	2.95%	116	1.21973e-2	1.6266	43	192	1.73%
	Genes down-regulated in comparison of monocytes treated with anti-TREM1 [GeneID=54210] and 5000 ng/ml LPS (TLR4 agonist) versus monocytes treated with control IgG.	6	4.53988e-9	1.44520e-6	2.3504	59	2.68%	24	1.22385e-3	1.8250	49	195	1.97%
	Genes up-regulated in comparison of dendritic cells (DC) before and 4 h after LPS (TLR4 agonist) stimulation.	7	4.90728e-9	1.33899e-6	2.3864	57	2.59%	3	9.71497e-5	2.0638	52	183	2.09%
	Genes up-regulated in comparison of dendritic cells (DC) stimulated with poly(I:C) (TLR3 agonist) at 1 h versus DC cells stimulated with Pam3Csk4 (TLR1/2 agonist) at 1 h.	8	3.13019e-8	7.47333e-6	2.3394	53	2.41%	51	4.11607e-3	1.7310	46	193	1.85%
	Genes down-regulated in comparison of monocytes treated with anti-TREM1 [GeneID=54210] versus monocytes treated wth vehicle.	9	4.85639e-8	1.03063e-5	2.2658	55	2.50%	219	2.41660e-2	1.5429	41	193	1.65%
	Genes down-regulated in comparison of monocytes treated with 1 ng/ml LPS (TLR4 agonist) versus monocytes treated with control IgG.	10	5.57393e-8	1.06462e-5	2.1836	59	2.68%	5	3.57038e-4	1.9568	52	193	2.09%
	Genes down-regulated in comparison of unstimulated NK cells versus those stimulated with IL2 [GeneID=3558] at 16 h.	11	8.07612e-8	1.40231e-5	2.2296	55	2.50%	185	1.99314e-2	1.5538	43	201	1.73%
	Genes down-regulated in comparison of monocytes treated with 1 ng/ml LPS (TLR4 agonist) versus monocytes treated with vehicle.	12	1.06168e-7	1.68983e-5	2.2692	52	2.36%	268	3.15242e-2	1.5131	40	192	1.61%
	Genes up-regulated in comparison of peripheral blood mononuclear cells (PBMC) from patients with type 1 diabetes at the time of the diagnosis versus those at 1 month later.	13	2.59897e-7	3.81849e-5	2.0267	63	2.86%	32	1.97904e-3	1.7878	48	195	1.93%
	Genes down-regulated in comparison of dendritic cells (DC) stimulated with LPS (TLR4 agonist) at 4 h versus DC cells stimulated with Pam3Csk4 (TLR1/2 agonist) at 4 h.	14	3.64500e-7	4.97283e-5	2.1960	51	2.32%	69	6.13212e-3	1.6934	45	193	1.81%
	Genes down-regulated in comparison of untreated CD4 [GeneID=920] T cells at 0 h versus the cells treated with IL4 [GeneID=3565] and anti-IL12 at 24 h.	34	1.59789e-5	8.97640e-4	2.0057	45	2.04%	336	4.30718e-2	1.4753	39	192	1.57%
The test set of 2,203 genomic regions picked 2,484 genes (14%) of all 18,041 genes.
GO Molecular Function has 3,688 terms covering 15,090 (84%) of all 18,041 genes.	3,688 ontology terms were tested (100%) using an annotation count range of [1, Inf].
GO Biological Process has 10,440 terms covering 15,441 (86%) of all 18,041 genes.	10,440 ontology terms were tested (100%) using an annotation count range of [1, Inf].
GO Cellular Component has 1,265 terms covering 16,807 (93%) of all 18,041 genes.	1,265 ontology terms were tested (100%) using an annotation count range of [1, Inf].
MSigDB Cancer Neighborhood has 427 terms covering 4,758 (26%) of all 18,041 genes.	427 ontology terms were tested (100%) using an annotation count range of [1, Inf].
PANTHER Pathway has 152 terms covering 2,197 (12%) of all 18,041 genes.	152 ontology terms were tested (100%) using an annotation count range of [1, Inf].
MSigDB Pathway has 1,320 terms covering 8,117 (45%) of all 18,041 genes.	1,320 ontology terms were tested (100%) using an annotation count range of [1, Inf].
MGI Expression: Detected has 9,337 terms covering 11,602 (64%) of all 18,041 genes.	9,337 ontology terms were tested (100%) using an annotation count range of [1, Inf].
MSigDB Perturbation has 3,364 terms covering 17,091 (95%) of all 18,041 genes.	3,364 ontology terms were tested (100%) using an annotation count range of [1, Inf].
MSigDB Predicted Promoter Motifs has 615 terms covering 11,991 (66%) of all 18,041 genes.	615 ontology terms were tested (100%) using an annotation count range of [1, Inf].
InterPro has 9,422 terms covering 17,343 (96%) of all 18,041 genes.	9,422 ontology terms were tested (100%) using an annotation count range of [1, Inf].
MSigDB Immunologic Signatures has 1,910 terms covering 16,609 (92%) of all 18,041 genes.	1,910 ontology terms were tested (100%) using an annotation count range of [1, Inf].
GREAT version 3.0.0
Species assembly: hg19
Association rule: Basal+extension: 5000 bp upstream, 1000 bp downstream, 1000000 bp max extension, curated regulatory domains included
