# Supplementary material for: Genome-wide Estrogen Receptor-α activation is sustained, not cyclical
Source: eLife. 2018 Nov 20;7:e40854. doi: 10.7554/eLife.40854 (PMC6287946; doi:10.7554/eLife.40854)
Supplement: Supplementary file 3. [file elife-40854-supp3.csv]

CHR	START	END	t30.6	t60.1	t90.3	t20.4	t30.1	t70.5	t40.6	t80.3	t10.1	t10.4	t50.3	t30.3	t20.1	t90.5	t80.4	t0.4	t40.4	t90.6	t50.2	t50.4	t0.6	t60.4	t70.2	t40.1	t80.1	t20.5	t60.5	t40.5	t70.1	t20.3	t80.5	t60.3	t90.1	t10.2	t60.2	t30.2	t20.2	t70.6	t30.4	t80.2	t50.6	t0.1	t20.6	t40.3	t90.4	t0.2	t40.2
1	15375	15775	1	1	1	1	1	1	1	1	1	1	1	1	1	2	1	1	1	1	1	1	1	1	1	1	1	1	1	1	1	1	1	1	1	1	1	1	1	1	1	1	1	1	2	1	1	1	1
1	16041	16441	25	12	18	21	14	9	11	15	23	18	11	16	14	19	14	25	22	26	15	15	5	12	10	19	19	17	27	23	12	15	9	11	11	12	16	10	15	20	12	9	10	20	17	12	26	11	20
1	25835	26235	1	1	1	2	1	1	1	1	1	1	1	1	1	1	1	1	1	1	1	1	1	1	1	1	1	1	1	1	1	1	1	1	2	1	1	1	1	1	1	1	1	1	1	2	1	1	1
1	91081	91481	1	3	2	1	4	1	2	2	2	3	1	4	2	2	3	1	1	1	1	1	1	2	2	2	2	2	3	4	2	2	2	2	6	2	2	4	1	2	1	2	2	4	6	1	2	2	1
1	92233	92633	1	1	1	1	1	1	1	1	1	1	1	1	1	1	1	1	1	1	1	1	1	1	2	1	1	1	1	1	1	1	1	1	1	1	1	1	1	1	1	1	1	1	1	1	1	1	1
1	104784	105184	13	12	4	15	11	12	5	9	15	9	10	6	8	11	12	10	11	14	4	8	3	10	11	2	15	13	25	4	4	6	15	3	6	9	9	9	9	12	7	6	14	12	7	5	8	7	9
1	134338	134738	1	1	1	1	1	1	1	1	1	1	1	1	2	1	1	1	1	1	1	1	1	1	1	2	1	1	1	1	1	1	1	1	1	1	1	1	1	1	1	1	1	2	1	1	1	1	1
1	137309	137709	1	1	1	1	1	1	1	1	1	1	1	1	1	1	1	1	2	1	1	1	1	1	1	1	1	1	1	1	1	1	1	1	1	1	1	1	1	1	1	1	1	1	1	1	1	2	1
1	138835	139235	2	4	9	3	5	2	5	4	2	5	5	2	3	6	1	4	6	3	4	8	6	3	2	3	5	3	11	5	2	6	6	3	2	5	4	6	7	3	5	1	5	2	3	7	2	5	4
1	140098	140498	1	1	1	1	1	1	2	1	1	1	1	1	1	1	1	1	1	1	1	1	1	1	1	1	1	1	1	1	1	1	1	1	1	1	1	1	1	1	1	1	1	1	1	1	1	1	1
1	267821	268221	45	32	38	106	59	39	36	51	58	57	52	60	49	50	47	63	62	61	38	49	41	70	40	51	39	45	78	46	21	32	42	38	59	32	47	61	45	47	63	36	55	54	33	35	52	33	30
1	281349	281749	9	1	8	7	4	5	2	7	2	3	5	4	5	4	2	5	15	7	2	3	3	1	2	2	5	9	7	3	2	2	6	1	2	9	5	3	3	10	4	3	6	10	7	2	2	1	3
1	357062	357462	1	1	2	1	1	1	5	3	1	2	1	2	1	1	4	1	1	5	1	1	1	1	2	1	2	1	1	2	1	2	1	4	1	2	1	1	1	1	1	1	2	1	2	1	3	7	1
1	363078	363478	1	1	1	1	1	1	1	1	1	1	1	1	1	1	1	2	1	1	1	1	1	1	1	1	1	1	1	1	1	1	1	1	1	1	1	1	1	1	1	1	1	1	1	1	2	1	1
1	376726	377126	1	2	1	1	1	1	1	1	1	1	1	1	1	1	1	1	1	1	1	1	1	1	1	1	1	1	1	1	1	1	2	1	1	1	1	1	1	1	1	1	1	2	1	1	1	1	1
1	381224	381624	1	1	1	1	1	2	1	1	1	1	1	1	1	1	1	1	1	1	1	1	1	1	1	1	1	1	1	1	1	1	1	1	1	1	2	1	1	1	1	1	1	1	1	1	1	1	1
1	395930	396330	1	1	2	1	1	1	1	1	1	1	1	1	1	1	1	1	1	1	1	1	2	1	1	1	1	1	1	1	1	1	1	1	1	1	1	1	1	1	1	1	1	1	1	1	1	1	1
1	402482	402882	1	1	1	1	1	1	1	1	1	1	1	1	1	1	1	1	1	1	1	1	1	1	1	1	2	1	1	1	1	1	1	1	1	1	1	1	1	1	1	1	1	1	1	1	1	1	1
1	430127	430527	1	1	1	1	1	1	1	1	1	1	2	1	1	1	1	1	1	1	1	1	1	1	1	1	1	1	1	1	1	1	1	1	1	1	1	1	1	1	1	2	1	1	1	1	1	1	1
1	435522	435922	1	1	1	1	1	1	1	1	1	1	1	1	1	1	2	1	1	1	1	1	1	1	1	1	1	1	1	1	1	1	1	1	1	1	1	1	1	1	1	1	1	1	1	2	1	1	1
1	449586	449986	2	1	1	1	1	1	1	1	1	1	1	1	1	1	1	1	1	1	1	1	1	1	1	1	1	1	1	1	1	2	1	1	1	1	1	1	1	1	1	1	1	1	1	1	1	1	1
1	490352	490752	1	1	1	1	1	1	1	1	1	1	1	1	1	1	1	1	1	1	1	1	1	1	1	1	1	1	1	1	1	1	1	1	1	2	1	1	1	1	1	1	1	1	1	1	1	1	1
1	494333	494733	3	1	5	8	7	5	2	6	2	5	3	1	4	4	2	6	5	3	3	12	3	5	3	5	4	2	6	10	2	3	7	4	3	2	2	2	3	6	4	1	3	2	6	5	4	1	5
1	495295	495695	1	1	1	1	1	1	1	1	1	1	1	1	1	1	1	1	1	1	1	1	1	1	1	2	1	1	1	1	1	1	1	1	1	1	1	1	1	1	1	1	1	1	1	1	1	1	1
1	498729	499129	1	1	1	1	1	1	1	1	1	2	1	1	1	1	1	1	1	1	1	1	2	1	1	1	1	1	1	1	1	1	1	1	1	1	1	1	1	1	2	1	1	1	1	1	1	1	1
1	586004	586404	43	29	40	56	52	36	20	37	39	49	33	37	46	56	33	45	39	49	29	47	32	26	28	32	27	32	40	57	20	23	42	32	31	35	37	23	33	31	35	27	38	41	44	18	32	35	30
1	592144	592544	1	1	1	1	1	1	1	1	1	1	1	1	1	1	1	1	1	1	1	1	2	1	1	1	1	1	1	1	2	1	1	1	1	1	1	1	1	1	1	1	1	1	1	1	1	1	1
1	604934	605334	1	1	1	1	1	1	1	1	1	1	1	1	1	1	1	1	1	1	1	1	1	1	1	1	1	1	1	1	1	1	1	1	2	1	1	1	1	1	1	1	1	1	1	1	1	1	2
1	609168	609568	15	6	7	12	17	10	14	9	28	22	11	8	12	17	12	13	14	11	25	8	19	7	13	11	10	4	14	15	7	20	13	8	1	6	14	21	16	17	9	6	15	19	8	14	12	15	9
1	638214	638614	1	1	1	1	1	1	1	1	1	1	1	1	1	1	1	1	1	1	1	1	1	1	2	1	1	1	1	1	1	1	1	1	1	1	1	1	1	1	1	1	1	1	1	1	1	1	1
1	665946	666346	4	4	4	4	6	2	3	3	12	2	6	4	5	6	2	5	6	5	5	10	3	4	3	5	3	4	4	5	2	6	8	5	6	5	5	2	2	2	1	7	5	7	3	1	3	2	3
1	670517	670917	1	1	1	1	1	1	1	1	1	1	1	1	1	1	1	1	1	1	1	1	1	1	1	1	1	1	1	1	1	1	1	1	1	1	1	1	1	1	1	1	1	2	1	1	1	1	1
1	684557	684957	1	1	1	1	1	1	1	1	1	1	1	1	1	1	1	1	1	1	1	1	1	1	1	1	1	1	1	2	1	1	1	1	1	1	1	1	1	1	1	1	1	1	1	1	1	1	1
1	725340	725740	1	1	2	1	1	1	1	1	1	1	1	1	1	1	1	1	1	1	1	1	1	1	1	1	1	1	1	1	1	1	1	2	1	1	1	1	1	1	1	1	1	1	1	1	1	1	1
1	729050	729450	1	1	1	1	1	1	1	1	1	1	1	1	1	1	1	1	1	2	1	1	1	1	1	1	1	1	1	1	2	1	1	1	1	1	1	1	1	1	1	1	1	1	1	1	1	1	2
1	730243	730643	1	1	1	1	1	1	1	1	1	1	1	1	1	1	1	1	1	1	1	1	1	2	1	1	1	1	1	1	1	1	1	1	1	1	1	1	1	1	1	1	1	1	1	1	1	1	1
1	733629	734029	2	1	1	1	1	1	1	2	1	1	1	1	1	2	1	1	1	2	1	1	1	1	1	1	1	1	1	1	1	1	1	1	1	1	2	1	2	1	2	1	1	1	1	1	1	1	1
1	737116	737516	1	1	1	1	1	1	1	1	2	1	1	1	1	1	1	1	1	1	1	1	2	1	1	1	1	1	1	1	1	1	1	3	1	1	1	1	1	1	1	1	1	1	1	1	1	1	1
1	740512	740912	1	1	1	1	1	1	1	1	1	2	1	1	2	1	1	2	3	1	1	1	1	1	1	1	1	1	3	1	3	1	1	1	1	2	1	2	1	2	1	1	1	1	1	1	1	1	1
1	778404	779044	72	102	49	99	73	65	55	76	93	139	59	46	56	76	56	102	70	70	47	68	69	50	93	58	78	26	92	56	44	47	95	64	28	60	54	56	80	74	64	44	67	80	67	70	84	77	55
1	804707	805107	5	4	3	3	2	3	7	1	5	3	4	5	1	5	1	5	9	3	7	5	1	5	5	1	2	5	7	3	1	1	4	2	5	7	3	4	1	6	2	1	5	3	4	3	5	4	3
1	826769	827169	3	3	8	13	6	7	3	5	3	6	7	5	3	7	3	4	10	2	6	2	3	4	9	10	7	5	9	8	4	5	5	3	1	8	11	5	7	7	3	10	7	8	1	5	3	3	5
1	850350	850750	62	39	20	78	25	41	48	28	53	33	46	49	45	27	32	59	64	70	17	45	33	30	49	45	30	68	55	59	26	32	51	35	59	29	34	72	27	43	48	36	47	60	31	23	34	16	44
1	857929	858555	29	8	18	23	25	15	23	23	17	19	33	23	21	17	18	18	22	19	13	19	11	11	17	17	28	19	31	30	11	19	29	18	13	15	13	31	11	22	25	31	18	27	20	10	22	19	24
1	869705	870105	161	166	144	140	171	135	121	283	244	235	208	114	136	180	138	210	167	193	135	159	209	94	236	146	158	131	171	194	65	130	141	147	39	74	134	132	272	192	112	194	147	155	166	143	155	245	128
1	904568	904968	432	258	293	303	272	228	278	318	313	437	269	228	292	239	323	236	303	352	216	279	402	143	277	271	290	153	302	293	163	369	167	279	123	203	211	295	364	254	198	216	293	296	225	350	228	439	277
1	912815	913215	6	11	16	22	21	16	10	14	14	26	15	15	12	13	20	37	9	17	18	18	4	19	17	9	12	5	26	14	6	16	14	12	1	13	25	19	23	23	9	28	12	19	6	15	25	12	13
1	919588	919988	14	36	51	36	50	13	22	34	42	48	36	22	28	16	20	42	24	22	23	48	13	17	31	32	24	22	32	25	13	19	22	31	16	18	22	23	28	34	27	19	34	24	31	28	41	18	39
1	923032	923432	20	18	20	19	17	28	5	25	20	20	15	10	13	21	16	20	30	20	15	26	2	11	29	19	20	14	22	25	12	19	10	14	6	14	17	13	25	23	15	15	22	18	13	12	22	16	13
1	924842	925242	64	79	54	49	80	67	51	94	87	251	50	51	75	58	67	78	63	59	40	51	55	50	70	95	56	25	78	54	36	75	49	49	30	35	55	35	59	84	87	45	55	89	41	61	64	89	51
1	925498	925898	39	71	27	36	65	34	65	51	51	119	46	42	44	23	55	57	55	48	32	47	36	31	47	54	76	11	58	54	20	27	30	35	12	18	32	56	48	36	40	24	43	50	28	36	31	44	31
1	926093	926493	10	18	27	18	22	7	15	17	19	29	25	16	21	21	18	21	16	16	14	25	16	14	20	20	24	10	39	34	34	16	18	11	13	15	18	18	17	18	20	11	21	24	16	16	23	9	15
1	931532	931932	15	6	12	10	22	15	16	15	18	18	17	12	13	8	20	17	8	14	5	12	4	8	9	11	9	12	22	14	11	11	11	16	4	6	11	10	14	20	10	8	12	16	5	16	10	11	18
1	938076	938476	109	148	122	180	128	105	119	148	230	248	142	77	98	115	193	156	156	165	184	133	77	102	150	112	153	71	142	121	68	101	135	92	73	48	129	148	138	217	163	110	87	140	86	162	125	159	106
1	940178	940578	24	32	9	22	52	13	24	30	28	56	30	16	20	17	19	45	33	19	29	23	25	27	21	32	16	12	25	24	15	19	22	12	18	27	17	32	18	21	19	15	21	24	17	19	37	42	12
1	951372	951772	37	28	38	57	84	34	41	55	101	57	56	63	51	33	41	73	52	42	35	45	15	31	54	32	34	53	56	72	34	27	33	34	21	59	41	55	42	84	52	53	39	66	28	33	44	18	22
1	984120	984520	161	160	197	217	272	258	140	207	421	261	184	208	170	198	203	218	183	226	222	182	139	125	252	333	135	118	230	242	99	123	173	141	43	96	318	227	160	341	138	179	250	203	154	168	185	240	158
1	998465	998865	14	26	14	20	29	11	13	14	21	35	22	9	18	14	23	24	12	23	22	17	14	9	26	32	23	2	26	30	10	14	13	13	3	14	20	19	16	11	11	19	20	20	13	21	20	24	19
1	1000145	1000545	15	22	20	20	30	25	25	16	28	38	28	17	17	36	18	29	28	29	15	14	33	12	23	24	44	11	18	34	13	23	15	22	2	13	20	21	20	25	12	20	24	16	45	20	26	38	19
1	1001805	1002205	184	158	252	182	258	159	151	259	333	285	120	141	146	203	191	260	229	332	124	197	164	121	228	168	205	81	208	175	92	166	155	152	49	101	199	185	235	266	153	128	167	177	190	139	260	284	282
1	1015354	1015754	66	46	80	138	60	65	36	76	84	62	63	30	60	50	114	84	54	94	45	70	44	39	95	42	50	32	89	92	31	32	59	45	74	27	73	57	75	67	63	41	53	69	47	89	80	35	58
1	1032903	1033303	10	21	25	32	20	19	16	42	16	30	23	16	13	13	32	29	14	18	15	17	13	16	15	17	18	15	33	31	8	6	14	13	8	8	18	29	27	19	18	15	22	17	10	21	32	38	20
1	1040611	1041011	9	10	12	21	29	18	11	25	20	45	16	9	20	17	18	17	23	22	14	12	13	15	38	16	26	6	16	16	6	10	7	21	7	20	17	12	29	18	12	15	11	23	20	16	19	32	17
1	1051064	1051464	14	13	17	16	25	8	7	12	19	17	8	15	8	6	8	16	9	19	14	8	11	8	23	15	14	10	38	11	13	9	9	8	1	6	5	9	10	18	10	5	12	14	13	9	14	17	17
1	1059217	1059617	114	128	152	120	144	95	96	168	155	205	116	95	188	76	152	115	124	115	74	114	92	63	139	189	134	24	206	101	52	84	91	121	38	61	92	116	142	105	82	96	133	229	84	140	127	196	96
1	1063784	1064184	157	215	170	199	261	174	200	303	259	222	200	128	250	142	261	203	328	186	161	212	157	112	248	193	185	93	227	179	149	135	214	136	85	132	190	213	299	205	121	153	178	290	129	225	190	358	136
1	1122073	1122473	179	235	432	183	358	201	216	248	318	323	186	199	218	305	249	222	329	237	165	287	159	170	266	229	253	123	313	201	113	160	192	385	60	169	183	228	237	227	194	164	224	242	328	221	175	347	166
1	1123152	1123552	12	16	27	16	19	14	30	17	20	28	19	15	21	11	12	15	17	15	24	17	13	12	18	16	19	20	24	19	8	18	12	14	3	15	29	48	17	20	17	21	16	13	17	15	21	26	29
1	1132787	1133187	5	16	11	29	15	14	21	16	16	28	11	12	14	17	18	12	23	15	14	7	10	19	11	24	14	6	14	13	9	7	11	17	12	10	12	13	12	11	22	9	15	11	7	14	17	13	10
1	1206023	1206423	14	17	20	21	21	11	11	17	19	22	23	12	20	10	15	20	20	13	7	11	20	20	10	9	28	7	14	20	14	9	12	26	15	5	15	13	18	21	15	12	8	22	10	17	18	32	10
1	1206927	1207327	9	20	17	11	31	22	6	12	17	20	22	33	6	16	22	27	13	12	18	14	12	7	24	12	12	14	15	17	7	14	16	12	5	12	15	17	18	20	12	19	22	11	5	12	31	20	17
1	1230654	1231054	22	20	34	40	20	39	32	22	23	23	21	39	29	27	31	64	29	32	28	27	16	15	39	16	34	19	30	31	23	27	22	19	30	31	20	42	22	23	30	24	42	30	37	22	61	9	34
1	1247029	1247429	10	22	9	27	17	11	9	15	11	23	11	9	20	12	18	13	15	4	9	18	21	9	16	9	13	12	20	11	4	17	25	9	4	5	7	13	9	15	9	9	15	20	14	11	24	6	15
1	1250207	1250607	17	18	15	24	18	45	10	21	22	25	24	20	15	18	19	31	24	21	11	24	8	16	32	21	29	22	28	15	14	18	26	20	12	16	41	16	21	27	27	11	23	24	16	22	21	14	22
1	1264994	1265394	8	13	20	20	16	10	8	17	17	17	19	16	18	14	12	26	13	15	16	14	13	7	28	6	13	11	17	22	4	8	20	25	8	12	22	14	15	17	11	19	14	17	6	10	14	11	13
1	1273866	1274266	17	35	31	18	24	22	35	38	31	46	21	20	14	24	42	44	30	22	15	23	42	12	25	32	65	5	25	28	9	19	22	40	4	17	23	23	17	22	12	8	33	25	23	29	26	35	19
1	1283847	1284247	9	6	13	15	10	12	2	7	15	12	22	9	14	7	12	20	8	9	9	15	5	17	13	11	12	8	13	11	4	13	13	6	1	6	13	10	18	10	16	29	6	4	8	8	13	16	3
1	1290145	1290545	70	87	122	128	143	124	76	99	148	102	148	87	131	97	166	109	119	133	107	97	78	95	137	88	88	52	158	106	56	56	105	91	41	75	153	129	78	134	84	143	90	143	80	141	95	101	108
1	1301931	1302331	72	27	68	53	62	41	32	47	48	47	50	52	60	25	44	61	40	62	39	62	25	39	58	36	57	20	47	56	26	83	37	45	15	22	46	46	29	39	38	40	56	44	32	36	39	39	45
1	1349683	1350083	142	114	159	146	239	70	120	156	173	179	143	104	105	78	106	135	116	114	113	82	97	92	135	120	194	59	108	109	56	107	65	123	55	125	83	114	133	122	88	108	116	114	89	105	102	187	100
1	1364215	1364615	10	26	12	12	16	11	9	17	9	19	17	7	11	12	19	16	22	11	7	40	5	13	16	10	12	4	12	9	7	6	17	8	7	16	19	6	18	9	12	11	13	14	9	25	10	12	11
1	1372038	1372438	119	139	147	145	159	119	101	139	233	130	140	117	132	121	203	171	117	138	109	173	73	134	172	177	106	97	194	139	59	96	139	96	47	63	133	145	140	174	117	123	129	147	106	154	146	82	80
1	1376321	1376721	12	13	27	17	24	15	10	18	23	28	14	21	18	12	13	22	15	21	16	17	11	9	12	21	14	13	28	20	8	17	12	23	3	16	19	25	10	18	37	12	25	15	18	14	32	21	13
1	1399364	1399764	45	62	72	91	106	52	41	68	71	158	65	62	69	149	71	97	104	73	71	92	73	38	95	62	87	30	81	92	37	52	51	60	10	90	61	64	101	69	73	66	91	51	127	72	103	114	74
1	1401968	1402368	36	68	52	88	60	73	45	64	45	54	113	59	43	68	59	74	96	71	68	62	25	55	76	89	59	57	61	72	90	38	65	50	57	48	60	58	55	73	58	89	74	58	77	53	57	34	53
1	1407684	1408084	11	33	37	43	24	33	20	22	24	49	29	15	20	22	22	23	25	40	20	25	26	15	54	38	30	11	19	22	16	15	27	30	28	20	34	30	21	32	23	28	22	23	14	20	41	25	45
1	1430354	1430754	15	17	14	16	21	11	13	9	29	20	13	10	18	18	14	20	10	22	20	8	19	8	19	11	18	12	16	12	7	10	16	3	7	8	16	19	12	18	9	18	10	17	8	14	16	24	8
1	1440886	1441286	120	128	121	174	177	150	87	189	151	152	159	119	135	160	130	128	139	124	146	126	105	110	236	91	122	85	167	139	88	121	116	103	60	79	166	117	161	119	123	142	125	173	149	81	122	101	99
1	1461766	1462166	14	18	24	12	21	16	16	24	33	22	30	15	10	7	8	14	14	19	22	30	12	11	19	20	16	16	23	24	6	14	14	14	5	5	14	10	11	36	6	17	10	15	14	17	14	8	8
1	1550965	1551365	65	52	68	131	68	53	45	75	89	61	91	70	136	58	99	85	87	67	80	85	29	49	74	62	82	56	79	89	34	67	75	59	64	55	59	87	84	108	52	94	73	117	52	45	101	38	61
1	1573804	1574204	34	25	25	36	34	20	17	30	24	52	21	14	26	28	25	48	24	33	18	30	15	26	33	31	36	24	46	48	11	24	19	24	24	20	17	26	21	27	36	24	30	35	23	18	35	16	35
1	1597623	1598023	33	24	68	37	40	43	26	49	56	55	42	29	36	35	52	41	56	28	35	39	18	31	77	22	26	17	55	53	15	30	20	66	12	27	45	41	49	50	49	35	34	38	34	45	36	43	34
1	1599385	1599785	25	16	50	26	50	27	13	43	37	69	31	26	24	23	31	39	33	69	14	35	22	23	37	28	23	9	21	25	11	19	22	29	5	17	29	24	30	28	17	30	18	37	19	29	31	47	36
1	1620055	1620455	27	29	27	42	60	29	31	25	47	54	44	32	39	25	30	33	47	41	18	49	16	55	29	43	42	27	48	47	24	35	35	36	17	26	33	35	35	32	32	33	42	48	34	18	31	16	41
1	1644832	1645232	6	7	9	11	9	6	7	22	14	7	8	2	7	8	6	9	7	8	9	6	4	7	12	7	11	4	9	9	2	6	4	4	5	9	12	12	28	5	9	12	6	8	5	6	9	6	9
1	1659081	1659481	23	34	31	27	18	27	34	36	23	72	43	45	29	29	26	25	31	31	33	24	25	13	54	36	43	20	32	21	16	29	24	40	18	23	29	28	48	26	24	24	41	16	58	39	31	28	59
1	1665673	1666073	24	36	42	54	64	28	22	62	87	42	39	48	41	22	58	55	51	44	36	33	16	36	44	40	27	22	116	37	29	29	47	33	13	19	39	34	41	89	40	35	50	44	23	39	43	24	31
1	1678869	1679269	26	50	44	64	46	39	31	58	52	43	49	39	47	50	38	53	44	49	44	47	10	49	42	32	44	30	71	41	41	46	57	46	23	34	30	50	64	49	43	33	39	42	39	34	52	18	41
1	1692973	1693373	3	22	4	9	9	9	14	4	11	26	11	5	8	11	12	9	25	4	5	10	8	4	18	9	10	3	9	11	6	9	10	12	2	8	8	6	12	7	7	9	12	6	13	11	11	17	8
1	1693752	1694152	5	2	3	4	2	2	2	5	6	4	5	1	3	4	5	5	5	2	3	1	10	2	3	4	5	6	5	4	4	2	2	6	1	1	1	1	5	6	3	4	6	5	2	2	3	5	5
1	1694924	1695324	1	1	2	3	1	2	2	1	1	2	1	2	1	1	2	2	1	2	2	1	1	1	1	1	1	1	2	2	1	1	1	1	1	1	2	2	1	1	1	1	1	1	2	1	1	1	5
1	1712035	1712435	7	22	14	7	14	6	12	10	30	19	20	6	8	4	13	13	15	10	8	10	7	3	12	6	11	6	13	16	4	8	22	10	4	4	8	16	9	10	9	19	6	13	18	7	9	11	9
1	1724328	1724728	30	43	31	22	32	40	34	49	45	71	56	29	27	44	33	44	42	35	20	28	35	17	64	35	56	28	41	30	28	35	29	44	15	41	19	30	75	44	27	33	30	34	55	44	37	51	52
1	1746010	1746680	41	39	27	33	29	33	45	47	30	56	37	25	32	31	44	29	43	43	27	30	43	17	29	51	55	19	34	22	40	68	17	43	20	21	23	35	40	36	23	16	41	45	45	49	23	53	46
1	1747076	1747476	1	2	5	4	1	1	1	2	1	1	2	1	1	1	2	2	1	2	1	3	1	2	2	1	2	3	1	2	1	1	1	2	4	1	1	2	2	1	3	2	3	3	5	6	4	2	1
1	1753297	1753697	65	64	74	92	122	52	50	105	121	143	126	68	55	60	85	144	64	97	78	123	52	59	89	89	71	64	102	81	32	58	69	73	32	63	60	91	101	84	90	116	67	65	64	66	113	56	94
1	1764217	1764617	91	68	69	104	89	118	47	127	92	115	104	80	72	42	51	107	155	103	48	104	51	44	92	59	81	63	100	89	55	77	61	60	39	61	94	62	105	76	85	66	61	99	57	50	60	117	63
1	1778093	1778493	24	31	15	12	18	26	18	33	33	75	15	19	31	21	14	22	18	21	15	23	29	14	29	26	23	2	18	23	20	29	11	21	6	7	15	16	26	32	25	16	20	32	24	30	23	30	24
1	1778940	1779340	47	72	66	58	72	53	94	80	62	158	43	52	70	69	99	83	80	69	71	83	58	57	82	71	134	31	91	66	32	37	55	55	19	40	72	99	89	59	84	59	70	77	51	94	77	67	56
1	1789017	1789417	46	38	59	68	62	58	53	72	57	48	56	48	64	49	49	72	83	63	42	103	16	23	55	43	77	55	102	84	55	39	69	53	35	42	75	59	52	52	51	45	61	63	62	44	55	33	49
1	1796452	1796852	12	22	22	27	33	19	14	35	25	21	29	25	17	14	36	25	34	21	29	21	11	13	29	16	18	27	29	17	19	16	19	18	7	19	22	20	23	25	32	23	23	20	13	38	21	16	17
1	1841726	1842126	14	8	3	14	6	5	9	6	6	8	11	4	9	7	6	10	7	3	7	5	8	2	9	10	14	17	12	8	3	10	10	5	15	8	7	6	7	8	17	2	5	8	10	10	3	1	4
1	1855612	1856012	41	37	26	46	48	36	48	49	50	37	48	30	32	37	27	64	57	29	39	28	17	43	46	42	44	43	48	45	32	27	38	32	31	53	20	36	30	33	36	18	37	40	28	32	59	15	28
1	1873754	1874154	10	8	11	19	22	17	16	18	47	18	26	22	12	24	15	27	24	17	15	25	10	9	19	11	14	19	26	34	6	16	20	15	7	24	11	23	28	33	17	27	14	26	8	12	20	18	19
1	1899162	1899562	17	26	26	35	30	30	15	30	45	24	29	33	25	30	25	31	32	27	27	26	18	27	27	43	19	34	26	38	24	18	24	7	13	19	38	31	24	34	20	21	27	24	29	15	25	18	31
1	1906210	1906610	169	165	148	216	200	193	137	172	169	190	249	155	220	122	161	234	225	242	172	177	76	98	171	246	124	173	267	334	83	157	189	148	96	168	194	163	157	196	162	166	159	207	129	121	223	139	150
1	1908934	1909334	192	315	181	272	219	193	249	220	337	449	262	159	214	372	202	330	265	270	171	203	263	110	303	246	413	88	227	258	98	176	166	198	82	172	164	211	257	297	153	197	224	207	447	210	282	404	254
1	1935679	1936079	12	5	11	10	13	8	8	12	15	4	6	7	8	9	3	6	14	15	4	10	6	6	7	9	16	8	12	14	7	9	10	7	6	6	12	8	12	11	7	10	10	9	10	5	12	1	11
1	1943959	1944359	87	89	112	209	106	134	78	125	134	140	98	74	90	106	157	122	95	154	88	115	114	57	124	89	100	58	150	135	46	85	107	95	70	57	134	111	120	131	82	81	85	112	83	142	104	92	115
1	1954821	1955221	20	23	31	74	40	30	28	56	43	48	33	26	23	25	46	32	31	45	29	34	15	30	33	40	24	25	35	67	19	21	25	23	12	22	41	35	56	41	42	48	31	34	15	24	43	28	24
1	1960018	1960418	139	117	135	188	259	143	93	245	184	167	220	137	187	118	176	181	157	210	101	195	96	128	302	120	183	110	226	180	95	123	143	110	102	151	163	122	179	166	138	150	153	224	129	128	150	139	143
1	2043358	2043758	22	17	14	20	27	11	9	18	24	30	14	10	18	12	24	17	17	24	18	15	15	13	32	19	27	17	39	24	4	29	19	12	11	17	20	16	16	17	19	21	17	24	8	15	24	22	28
1	2044794	2045194	218	175	245	224	245	157	161	256	244	361	169	166	282	116	258	197	229	229	183	141	144	116	238	285	183	69	310	179	79	170	148	205	76	135	196	191	269	210	176	175	204	375	109	201	191	338	145
1	2046450	2046850	144	199	165	216	271	143	178	315	233	158	180	148	254	142	255	261	323	188	140	205	132	122	236	180	195	97	225	206	131	144	197	131	101	141	194	205	275	218	130	168	165	281	124	197	181	265	139
1	2049406	2049806	48	66	112	65	94	63	56	80	82	106	57	39	73	94	73	66	104	79	62	87	31	60	85	60	66	43	108	72	52	41	63	91	16	66	80	78	74	86	45	62	64	77	81	86	68	76	49
1	2049867	2050267	22	21	35	13	31	24	46	20	21	57	26	9	25	26	20	22	21	18	15	13	25	11	33	30	27	8	31	20	9	13	17	36	5	21	11	28	18	37	17	17	19	17	22	23	17	24	16
1	2054634	2055034	20	18	15	42	17	12	25	22	25	32	15	24	16	15	18	12	28	21	18	16	12	33	11	27	22	16	23	23	13	11	19	28	21	11	12	16	15	16	19	19	18	27	12	20	16	14	13
1	2055895	2056295	9	8	15	18	14	14	6	12	19	17	14	6	9	12	13	18	12	5	7	9	5	4	10	12	10	12	11	15	8	10	13	7	7	8	9	7	11	13	7	14	6	14	11	7	11	17	8
1	2091593	2091993	5	10	12	8	8	9	8	8	14	8	12	22	7	6	5	15	7	10	10	7	6	12	22	7	6	11	11	12	5	6	11	5	6	6	11	16	6	8	7	6	12	12	7	8	16	8	8
1	2108597	2108997	43	38	51	69	57	55	48	50	45	60	33	56	34	58	46	95	41	51	60	47	33	26	80	50	39	32	55	75	12	37	44	32	17	24	54	70	34	38	38	33	54	37	37	40	76	37	51
1	2131020	2131420	8	14	9	17	10	7	7	9	15	9	7	7	19	9	9	20	8	8	13	13	10	4	7	9	3	10	12	12	4	9	15	1	2	5	7	15	7	12	7	13	7	11	4	6	21	3	4
1	2139809	2140209	104	151	122	265	191	241	97	180	206	130	133	165	162	114	118	183	185	179	124	164	57	117	184	132	147	191	175	149	74	94	206	96	154	108	226	137	152	185	162	127	164	201	115	99	128	102	130
1	2174270	2174670	110	104	224	172	125	133	86	138	202	112	155	100	116	111	126	171	122	153	90	119	96	53	182	95	119	83	161	136	57	92	107	155	43	67	162	108	115	173	122	147	118	143	91	86	136	91	101
1	2212736	2213136	30	49	53	44	52	36	30	72	68	83	37	35	43	39	62	77	44	36	45	28	33	23	74	57	90	21	49	36	32	29	49	53	14	27	35	49	49	39	41	34	50	46	34	45	47	41	30
1	2227436	2227836	25	27	15	18	15	24	29	26	23	48	46	10	22	23	15	31	24	16	14	12	26	22	33	19	29	8	21	14	11	21	11	20	7	13	24	17	27	20	11	25	18	15	23	33	26	28	28
1	2229090	2229490	12	25	27	34	37	20	19	24	35	45	32	25	30	24	40	27	30	29	16	22	27	20	23	16	26	16	40	22	14	14	20	22	5	23	27	13	14	37	21	29	15	43	29	43	18	16	15
1	2237677	2238077	24	12	17	27	27	13	15	20	17	28	19	19	15	10	18	23	17	20	15	20	12	21	23	16	16	9	22	15	15	32	18	18	10	15	24	12	10	15	12	13	27	19	7	17	18	16	9
1	2248408	2248808	16	20	29	18	29	13	25	27	25	17	22	30	25	14	16	18	20	20	15	13	10	11	25	20	30	19	16	19	13	16	16	19	9	17	16	16	27	28	13	12	15	13	11	22	11	8	9
1	2276027	2276427	21	27	18	17	30	13	14	18	17	28	26	24	20	15	17	19	23	19	9	29	8	20	23	16	19	10	15	18	8	11	30	10	16	13	9	15	20	21	20	14	19	24	12	23	13	13	9
1	2311458	2311858	35	48	53	46	43	48	38	55	59	45	50	47	40	42	53	58	40	50	41	62	32	41	54	80	33	26	47	34	26	33	42	41	11	38	38	66	42	67	42	44	45	36	37	60	48	21	38
1	2315107	2315507	184	204	242	220	286	122	158	201	332	598	150	196	165	168	217	201	184	163	152	174	288	143	211	227	166	52	291	178	96	156	181	172	46	120	162	219	164	219	332	131	241	173	163	182	190	366	163
1	2373944	2374344	15	17	22	19	42	16	13	16	26	31	13	12	23	33	11	24	14	15	16	19	19	10	12	18	16	14	28	19	5	16	26	13	11	10	13	10	12	15	18	10	19	25	30	14	18	19	16
1	2381723	2382123	111	200	213	235	233	145	148	191	219	232	322	183	136	230	168	189	246	209	189	206	128	112	212	225	182	89	220	168	184	109	219	157	91	109	176	152	171	218	160	230	199	178	190	153	163	210	133
1	2406704	2407104	14	38	17	44	34	27	30	38	29	44	49	27	28	26	44	43	17	30	23	27	14	22	28	51	28	17	32	31	23	18	42	25	28	15	31	34	35	24	34	39	37	38	25	22	35	22	20
1	2414366	2414766	245	195	138	275	215	166	194	179	287	234	203	169	201	181	207	236	199	240	266	149	162	119	254	179	187	101	215	192	125	250	175	129	152	120	179	220	184	257	175	167	197	221	169	146	175	138	128
1	2430036	2430436	33	31	48	42	48	34	26	51	41	39	53	29	33	51	35	41	39	45	54	40	24	32	62	29	29	32	38	39	26	22	40	22	15	21	52	39	54	49	32	51	40	53	27	21	39	24	28
1	2491984	2492384	10	16	15	19	15	9	11	19	40	12	24	11	17	17	13	13	13	13	9	20	6	5	26	18	21	10	11	18	8	10	8	7	5	9	17	12	10	47	11	8	18	25	12	15	15	15	13
1	2515179	2515579	8	9	18	29	18	12	18	18	20	11	25	13	30	8	15	30	18	15	16	26	6	7	19	19	27	12	23	18	7	15	18	11	1	7	11	14	11	24	8	20	17	17	10	12	22	15	19
1	2530978	2531378	31	31	26	24	21	21	13	25	23	54	23	21	27	23	23	38	30	34	18	16	19	14	17	14	30	11	28	45	5	35	19	25	18	10	24	18	12	34	29	17	18	49	18	11	27	15	23
1	2539324	2539724	4	8	20	14	23	20	7	17	25	14	14	11	12	8	22	11	18	8	11	24	1	6	32	13	6	5	9	14	4	16	12	11	6	10	11	14	14	17	11	12	9	15	8	17	17	14	7
1	2546722	2547122	19	26	48	26	35	30	36	39	50	57	31	23	25	32	43	31	32	43	23	40	28	20	47	33	31	9	39	32	35	21	14	32	9	27	48	25	45	38	27	37	31	30	20	43	31	39	68
1	2547994	2548394	169	177	191	225	287	186	215	187	240	284	215	205	305	163	180	225	191	291	135	253	140	220	222	210	241	129	218	237	140	160	167	190	102	155	187	218	196	202	194	195	211	306	165	148	183	152	228
1	2554857	2555257	67	91	138	108	166	58	75	203	101	164	108	91	117	77	93	108	79	96	115	118	29	87	92	91	105	56	118	109	57	73	114	90	43	31	93	99	212	76	105	76	95	128	71	75	97	64	53
1	2557190	2557590	3	14	26	5	7	4	4	16	17	16	13	12	8	10	15	14	7	10	14	15	8	6	8	14	10	6	4	10	1	7	13	10	2	3	13	17	13	16	13	17	14	6	11	12	14	9	12
1	2561887	2562287	16	21	27	41	48	23	14	39	87	49	34	51	30	31	59	38	39	29	38	43	13	24	36	32	30	33	79	33	10	23	50	23	8	15	29	29	23	57	38	23	40	36	18	36	37	36	25
1	2583786	2584186	10	27	14	15	16	17	13	11	12	23	12	14	14	15	11	16	19	11	11	22	20	19	10	13	11	16	31	15	13	26	23	7	15	13	15	10	25	31	19	9	13	20	17	10	16	6	15
1	2598501	2598901	17	26	16	34	35	17	16	29	31	19	25	22	27	14	21	44	55	20	21	22	8	20	19	19	11	23	31	48	25	21	31	21	21	18	17	24	19	18	24	17	19	40	11	17	32	17	15
1	2642563	2642963	12	18	14	13	15	14	11	25	17	26	17	14	15	8	14	18	15	19	12	11	24	5	26	19	25	2	13	16	3	9	17	14	5	5	11	11	15	23	15	16	22	18	11	8	18	17	11
1	2643145	2643545	11	20	15	26	19	11	30	14	33	29	17	13	14	19	13	31	16	41	10	16	33	6	20	31	26	9	18	11	9	19	16	15	1	8	17	30	12	25	11	14	18	15	10	15	17	17	20
1	2768598	2768998	1	5	2	1	1	1	1	1	1	4	3	1	1	1	1	1	1	1	1	1	1	1	2	3	1	1	1	1	1	2	3	2	1	2	2	1	1	1	1	2	1	2	1	1	1	2	2
1	2770366	2770766	1	1	1	1	1	1	1	1	1	1	1	1	1	1	1	1	1	1	1	1	1	1	1	1	1	2	1	1	1	1	1	1	1	1	1	1	1	1	1	1	1	1	1	1	1	1	1
1	2772253	2772653	1	1	1	1	1	1	1	1	1	1	1	1	1	1	1	1	1	1	1	1	1	1	1	1	1	1	1	1	1	1	1	1	1	1	1	1	1	1	1	1	1	1	1	1	1	1	1
1	2773759	2774159	2	5	3	2	3	2	1	5	1	1	4	4	9	1	1	6	1	4	3	3	1	1	2	3	2	3	6	2	2	4	3	3	1	2	3	1	3	4	3	5	5	10	4	3	9	1	5
1	2776431	2776831	1	1	1	1	1	1	1	1	1	3	1	2	1	1	1	1	1	1	1	1	1	1	1	2	3	1	1	2	1	1	2	1	1	1	1	1	2	1	1	1	1	1	2	1	1	1	1
1	2786607	2787007	105	90	144	129	174	175	63	191	170	152	134	119	125	68	105	120	171	138	94	126	65	82	176	114	134	75	158	131	56	108	116	88	57	78	212	80	122	116	111	108	111	129	73	84	114	111	80
1	2801585	2801985	176	132	135	189	195	189	106	260	269	386	187	208	201	138	168	263	225	160	143	182	135	148	221	189	134	90	274	166	100	185	166	120	84	81	233	163	280	228	271	146	188	207	116	127	208	222	150
1	2821968	2822368	165	196	225	210	264	172	264	240	252	345	179	149	233	147	303	232	212	231	164	240	132	160	200	176	344	83	363	219	152	119	181	154	72	112	209	287	215	194	220	161	198	269	130	199	208	217	144
1	2861792	2862192	12	28	20	32	25	14	13	32	27	18	20	26	23	17	13	19	25	18	23	27	10	11	24	16	36	12	25	28	29	10	19	13	12	9	25	12	22	18	16	30	19	28	17	14	23	19	9
1	2867839	2868239	12	18	25	23	32	3	5	23	24	23	15	17	14	16	19	15	14	14	12	15	9	11	16	18	22	20	17	21	3	13	17	18	17	16	14	12	18	20	19	10	16	22	12	25	11	20	8
1	2875909	2876309	10	36	35	39	39	22	21	32	52	50	30	16	31	19	36	38	60	32	49	20	20	23	26	27	30	22	31	36	10	24	23	29	17	9	20	36	29	34	30	17	18	44	24	18	39	28	21
1	2913206	2913606	14	10	11	24	41	6	10	17	24	18	18	16	11	10	14	37	15	12	19	10	9	15	13	14	21	15	18	22	12	6	13	6	10	18	7	26	12	24	10	14	20	15	6	8	23	10	11
1	2914693	2915093	44	30	47	54	52	48	44	64	109	53	77	56	58	51	56	99	69	47	34	67	26	44	62	49	59	57	77	66	52	32	45	44	21	58	57	74	66	105	51	46	72	51	46	75	78	31	40
1	2922017	2922417	81	75	109	114	145	124	73	108	201	116	114	120	93	106	128	122	122	141	128	97	76	79	135	179	66	57	122	144	53	79	94	60	43	83	188	122	105	181	88	105	135	120	77	91	137	103	75
1	2946237	2946637	6	12	20	20	33	7	2	24	23	10	23	13	9	15	16	25	12	15	18	14	5	8	20	19	9	19	25	23	6	11	24	11	4	13	20	15	16	13	16	17	15	16	7	6	22	15	12
1	3012451	3012851	42	68	49	80	72	51	49	72	80	63	63	37	61	83	49	104	46	86	43	43	42	38	69	53	79	49	52	87	21	34	58	38	42	54	54	47	69	69	30	45	64	64	70	33	60	56	40
1	3024006	3024406	18	10	21	16	13	18	15	15	20	12	8	11	12	17	14	25	13	28	5	20	5	23	17	14	13	17	15	21	13	18	17	11	13	13	17	11	19	17	10	13	16	12	12	10	19	8	21
1	3066146	3066546	71	32	62	157	58	57	40	78	70	69	46	43	44	46	90	90	46	77	43	49	49	32	97	52	49	52	80	68	30	55	58	46	58	27	78	49	65	66	47	38	47	60	48	72	67	42	71
1	3069577	3069977	54	83	71	139	88	99	81	168	96	146	98	88	78	69	103	116	81	63	67	99	64	57	83	93	134	64	148	150	40	61	75	73	87	51	90	84	116	96	84	74	84	117	79	90	80	88	63
1	3119821	3120221	16	8	19	18	19	6	8	17	18	16	18	12	27	10	10	10	20	11	14	26	7	10	13	8	22	7	23	21	10	13	13	17	6	16	16	14	23	20	7	18	10	29	8	10	25	14	11
1	3283957	3284357	124	101	137	166	192	95	71	132	180	181	129	128	111	95	133	126	158	162	99	101	78	87	186	99	153	100	279	123	61	104	103	96	55	71	112	108	104	141	131	109	131	129	67	115	119	117	113
1	3319930	3320330	90	67	72	87	64	70	63	85	82	74	75	83	157	55	105	101	134	85	65	79	38	56	98	122	82	60	153	81	62	91	67	96	61	84	96	87	91	86	95	54	86	175	45	90	73	46	60
1	3357182	3357582	11	7	9	11	6	13	4	14	15	19	10	10	13	3	13	17	16	9	11	14	6	8	16	10	6	4	19	15	5	4	6	5	1	8	12	20	13	11	9	11	8	13	4	16	8	22	9
1	3362512	3362912	7	13	20	15	20	14	15	17	8	17	7	11	7	14	12	18	13	9	7	18	6	14	8	12	27	11	19	8	8	9	11	21	7	6	8	11	7	12	14	4	14	21	11	16	10	11	8
1	3403348	3403748	17	17	48	32	42	25	25	30	33	39	26	16	29	27	25	22	20	25	31	30	23	21	20	20	29	20	55	26	10	14	21	31	17	25	29	51	25	48	35	27	22	37	19	17	30	26	24
1	3410126	3410526	130	130	147	276	175	126	143	157	163	245	153	174	150	142	150	192	210	180	142	156	82	188	140	149	139	132	187	147	84	104	135	127	125	118	120	201	155	172	166	135	200	165	131	149	165	173	104
1	3414040	3414440	9	6	28	13	19	11	7	21	28	19	14	12	14	14	19	29	25	10	18	15	4	16	16	17	9	19	17	15	7	10	17	10	7	7	21	17	17	21	14	18	11	12	9	13	23	11	9
1	3417090	3417490	18	13	21	23	24	21	15	9	27	17	14	38	16	19	21	37	26	22	16	24	3	19	35	14	19	35	18	20	14	20	26	10	21	13	30	17	13	28	16	21	26	13	26	6	22	10	11
1	3424681	3425081	197	132	156	205	214	189	170	172	161	187	150	201	140	181	199	318	121	224	150	157	88	137	201	134	126	74	233	208	61	137	131	116	76	99	181	228	144	158	133	122	203	149	154	156	263	117	114
1	3431242	3431642	46	70	49	106	73	54	38	77	78	54	52	46	70	58	56	91	49	54	70	51	36	41	58	53	59	39	68	73	23	38	105	35	13	26	54	56	61	64	45	51	52	84	38	36	86	38	36
1	3454483	3454883	44	77	42	68	52	88	44	65	79	146	52	57	63	65	54	57	70	50	39	63	57	36	114	65	76	16	59	44	29	55	52	59	11	45	64	49	78	98	43	40	61	53	62	74	56	139	73
1	3483846	3484246	100	102	207	162	140	136	83	142	228	143	148	106	153	111	131	194	116	150	99	127	177	61	177	115	120	67	152	119	61	103	113	162	52	73	153	110	127	176	99	148	115	139	97	106	173	101	102
1	3491195	3491595	171	211	252	244	253	172	164	298	294	317	161	156	272	173	277	308	220	196	168	177	224	122	324	213	342	76	292	284	87	145	200	242	69	119	192	190	257	219	216	156	217	234	176	209	273	188	135
1	3518176	3518576	44	45	75	88	91	62	34	76	67	44	86	39	78	29	63	77	41	43	47	53	41	77	57	36	47	43	71	95	27	53	71	46	33	31	67	42	51	59	48	115	43	73	35	37	67	43	42
1	3524819	3525219	4	13	7	15	30	15	16	6	18	24	22	8	14	13	14	25	19	12	16	12	9	14	21	17	15	11	23	10	12	10	8	13	8	9	21	9	9	16	10	15	12	18	10	23	10	7	13
1	3530403	3530803	32	13	27	23	22	11	21	12	26	26	21	23	34	15	38	30	18	39	31	33	15	18	37	33	33	11	32	23	17	26	15	23	8	29	28	30	24	24	16	31	43	23	12	21	27	20	28
1	3551709	3552109	27	33	26	24	42	10	22	23	26	26	39	24	28	21	19	25	31	15	15	16	7	8	14	31	38	12	11	18	18	26	12	18	11	26	9	28	27	18	12	14	19	38	15	15	19	15	13
1	3565213	3565613	133	178	173	155	252	112	90	222	197	195	156	140	160	109	174	151	177	144	120	281	89	142	166	143	133	92	175	143	81	121	247	128	79	148	140	121	203	164	168	141	140	153	122	160	129	144	83
1	3591463	3591863	6	14	26	16	24	14	8	17	22	19	22	17	19	6	20	23	12	11	15	28	11	15	15	30	7	15	14	22	8	10	25	15	10	3	16	12	15	19	9	11	12	20	6	15	15	7	8
1	3615128	3615528	76	89	116	136	131	86	81	111	148	229	85	117	99	92	117	132	93	114	92	112	73	78	107	123	93	70	148	120	79	80	119	82	59	90	96	108	79	133	197	67	139	113	91	97	101	77	86
1	3618986	3619386	117	128	122	168	184	119	78	159	149	169	123	157	144	197	121	159	186	151	89	150	96	98	131	96	125	139	193	175	73	115	145	103	93	159	116	102	117	157	156	108	176	181	234	86	138	74	104
1	3621128	3621528	31	48	46	66	55	39	40	40	47	42	64	47	50	63	54	53	72	52	47	56	42	35	62	53	39	47	62	52	49	30	77	43	35	38	52	41	44	41	45	73	60	38	71	26	43	38	36
1	3625600	3626000	20	28	17	37	26	22	34	17	16	38	34	16	23	19	19	19	22	26	15	24	8	21	26	36	24	11	22	26	27	12	14	23	22	16	16	24	19	22	23	29	17	29	12	25	29	11	20
1	3649830	3650230	66	42	31	55	44	43	49	38	63	79	48	40	33	45	41	45	37	45	54	24	41	26	50	35	39	16	41	52	36	60	44	36	20	28	35	45	26	45	33	37	46	41	53	38	35	37	34
1	3689859	3690259	4	9	5	7	12	7	2	13	7	16	20	9	12	8	7	6	8	9	20	8	13	8	10	8	3	7	8	9	5	8	9	2	1	4	9	5	14	9	11	9	8	10	6	3	10	1	5
1	3695593	3695993	94	100	129	152	141	113	70	146	302	102	169	99	115	85	135	142	89	113	113	191	76	67	182	84	79	88	144	154	88	87	114	90	55	59	144	99	130	276	89	158	106	148	103	87	108	94	71
1	3724392	3724792	158	115	171	244	163	100	106	141	228	134	178	154	264	102	191	183	149	139	121	193	75	90	144	124	149	123	240	149	101	128	141	139	123	110	122	144	112	234	142	167	179	301	104	127	164	87	92
1	3727277	3727677	46	30	48	54	40	44	18	56	54	82	47	27	57	32	45	68	40	49	39	37	39	30	51	36	38	17	52	88	10	33	33	35	26	23	38	27	28	41	66	43	41	55	28	28	39	28	43
1	3785434	3785834	70	36	89	65	68	59	43	55	68	55	54	50	52	55	63	72	93	52	46	66	26	54	98	59	41	61	58	100	30	58	69	74	51	53	72	49	63	72	83	60	59	65	44	52	48	54	34
1	3801448	3801848	31	15	38	32	40	30	17	31	30	39	30	24	39	26	32	33	30	70	11	48	18	25	37	23	30	24	29	26	46	19	31	38	22	27	42	29	31	41	25	35	24	41	29	29	29	28	39
1	3827712	3828112	17	14	22	27	16	11	17	20	26	18	15	15	15	9	15	18	12	31	13	27	8	13	7	13	23	14	16	16	12	10	17	19	11	10	13	18	15	24	12	13	16	53	13	10	18	10	13
1	3856667	3857067	21	22	23	19	28	16	26	34	16	43	26	17	24	15	14	18	7	16	10	15	10	17	18	22	39	6	13	19	7	15	15	22	5	12	11	13	29	16	16	9	18	20	16	30	20	19	19
1	3857135	3857535	74	124	100	83	64	86	63	97	88	230	126	147	83	103	72	111	104	110	57	76	74	46	76	135	142	51	69	67	76	81	76	126	33	41	68	70	138	67	76	69	161	92	96	143	66	84	80
1	3858193	3858593	15	15	29	24	18	16	15	19	30	22	16	25	12	12	19	28	20	17	12	20	14	15	22	15	24	10	31	16	15	10	13	11	6	4	16	17	14	29	13	12	15	23	16	17	19	12	14
1	3899563	3899963	19	38	16	26	27	16	13	21	29	33	11	14	19	17	17	28	21	21	19	20	16	15	22	13	21	12	37	17	17	18	36	14	6	17	18	18	23	33	21	21	15	18	22	19	24	23	23
1	3907194	3907594	33	56	43	51	61	49	46	65	76	61	47	52	55	54	44	71	120	44	52	56	45	38	50	51	43	63	51	88	36	34	65	29	39	75	42	72	49	59	50	37	59	52	40	28	44	44	29
1	3910763	3911163	161	153	184	227	207	171	114	192	222	210	216	221	153	114	171	172	208	166	161	199	169	100	204	177	177	96	255	213	105	117	167	134	97	91	174	107	173	218	159	152	202	216	112	146	124	140	102
1	4060787	4061187	23	15	18	21	29	11	45	18	51	22	33	24	17	18	23	19	20	46	15	17	16	11	24	26	22	23	26	30	14	9	25	21	11	6	25	38	13	28	17	31	24	26	17	13	15	10	30
1	4173151	4173551	39	26	25	33	35	29	33	27	51	35	66	25	27	33	34	42	41	43	22	27	17	19	33	27	37	22	28	41	15	17	48	14	16	17	32	32	15	49	33	36	31	52	34	26	32	20	28
1	4317199	4317599	15	4	14	18	11	10	8	21	14	10	34	17	18	16	12	25	14	20	17	14	9	13	16	16	14	36	11	34	8	19	10	12	4	7	17	21	16	16	10	25	18	23	7	7	15	5	15
1	4422508	4422908	10	8	5	10	7	5	9	15	13	5	9	7	11	9	14	9	6	8	8	11	3	8	5	5	10	12	5	17	3	13	10	7	3	9	7	9	8	8	5	9	9	11	6	9	6	4	4
1	4494552	4494952	35	16	32	62	36	36	26	41	38	36	38	23	29	21	25	74	23	43	29	27	11	20	29	29	38	22	62	40	14	30	26	18	23	27	43	33	30	45	30	30	32	43	30	19	69	12	23
1	4555538	4555938	12	6	10	14	13	11	12	16	9	15	13	7	10	7	8	20	12	6	8	10	3	9	20	11	9	10	13	9	11	9	17	7	6	16	8	10	8	11	10	11	11	11	7	9	19	4	9
1	4585199	4585599	23	16	31	29	40	43	6	31	33	24	15	16	13	15	23	33	42	28	23	38	10	16	50	16	14	10	30	24	14	21	24	15	4	16	46	19	31	24	23	24	16	16	11	13	33	16	17
1	4594330	4594730	64	56	54	75	72	69	34	87	106	132	62	56	68	52	58	102	66	68	54	62	29	70	54	68	46	40	105	90	38	61	59	33	28	34	80	54	81	93	109	47	57	91	48	38	66	62	30
1	4627322	4627722	16	14	20	21	20	20	20	21	23	22	14	15	27	12	24	32	23	24	20	15	10	19	19	12	29	8	18	23	11	11	21	7	14	11	20	40	22	16	35	19	21	27	14	17	15	12	10
1	4652553	4652953	93	146	191	196	196	126	106	198	193	167	155	162	151	140	138	193	150	187	163	217	112	85	132	102	175	79	245	214	126	87	191	128	70	63	164	175	146	173	137	146	155	162	111	97	156	138	107
1	4654991	4655391	17	25	18	18	37	12	19	19	26	44	11	8	9	20	25	11	14	15	16	15	14	8	12	21	24	5	22	15	11	6	15	14	1	8	10	15	12	17	19	8	9	16	14	25	13	29	8
1	4656266	4656666	151	167	147	238	146	117	135	193	252	247	159	115	146	130	216	183	238	187	270	147	87	114	182	130	155	141	231	146	88	110	174	112	86	105	161	172	145	220	201	162	131	181	105	167	155	178	142
1	4694524	4694924	21	24	25	27	72	11	16	28	41	26	19	22	23	20	17	51	21	16	26	23	9	19	22	25	21	23	20	30	18	11	20	14	14	23	25	29	31	30	29	27	20	26	12	16	44	7	16
1	4742026	4742426	16	13	15	15	19	8	11	16	34	11	14	9	16	14	15	15	13	10	9	8	4	17	21	9	17	17	12	28	15	7	8	9	14	8	15	19	12	29	12	16	11	40	11	16	19	3	8
1	4777960	4778360	59	26	63	59	51	76	31	36	74	32	53	73	51	50	47	72	70	64	50	52	35	35	47	88	41	65	77	82	30	47	47	44	44	22	82	43	37	91	44	57	83	76	49	41	46	27	44
1	4826069	4826469	56	57	57	76	66	54	44	60	60	58	76	49	80	46	48	100	73	87	64	57	11	43	65	60	51	93	85	121	45	54	64	40	49	57	80	54	49	58	53	72	59	84	37	52	63	26	52
1	5099608	5100008	27	36	33	57	27	41	25	34	33	42	42	31	39	65	23	67	53	33	23	43	11	28	35	30	67	46	33	58	17	23	39	41	51	37	28	38	27	47	36	26	32	38	45	23	39	16	34
1	5119502	5119902	15	11	28	21	15	30	14	30	43	15	18	22	18	14	14	46	21	36	21	28	15	9	25	17	19	19	17	17	9	16	23	18	6	14	20	20	27	28	18	17	16	21	17	10	26	10	18
1	5161349	5161749	10	2	15	24	5	9	9	6	15	10	10	12	12	11	11	12	15	21	5	14	9	13	16	6	9	10	12	3	1	5	9	4	16	6	21	11	10	15	11	11	6	9	12	21	9	5	12
1	5286249	5286649	14	29	34	42	26	26	17	79	28	21	34	15	24	15	35	29	23	26	19	40	6	27	17	24	29	27	43	36	22	14	25	14	27	17	32	29	41	25	36	29	15	32	25	20	22	7	19
1	5340766	5341166	10	19	10	12	36	10	11	21	17	14	17	10	15	14	9	24	20	15	12	23	9	12	24	8	10	10	31	25	11	9	15	10	17	11	14	9	25	8	11	18	17	27	9	9	12	8	7
1	5394127	5394527	57	30	44	81	68	31	22	63	52	46	47	61	53	36	37	70	59	64	34	42	18	36	67	31	66	45	91	50	34	44	48	33	40	32	39	42	31	58	63	41	45	55	26	41	39	15	23
1	5427221	5427621	5	7	15	16	3	14	6	13	15	13	8	12	19	6	16	10	14	9	7	11	7	7	10	12	7	8	12	12	10	10	7	11	5	8	16	7	10	10	4	3	9	26	5	6	12	7	4
1	5444398	5444798	29	36	25	34	43	31	29	50	33	23	35	29	45	23	29	53	56	27	35	52	25	19	41	37	37	28	38	40	33	32	42	22	16	24	34	20	32	43	25	34	33	53	18	36	33	27	11
1	5448484	5448884	14	10	29	15	20	13	6	22	19	9	14	17	12	17	22	15	26	9	9	18	6	10	11	6	14	13	23	12	10	12	18	17	6	15	17	22	12	20	13	12	10	23	19	12	17	7	8
1	5481908	5482308	10	14	14	11	24	19	13	13	12	19	8	12	15	18	11	14	21	20	12	15	13	5	13	11	13	17	17	15	5	10	15	7	12	13	20	28	8	20	16	8	14	11	12	12	11	8	11
1	5509851	5510251	115	106	147	257	201	83	139	158	180	191	135	159	148	121	151	179	184	150	131	147	81	248	119	141	103	106	189	163	78	81	152	98	119	89	133	160	123	172	166	132	150	178	126	110	146	119	91
1	5514532	5514932	96	67	138	193	148	84	56	130	174	105	114	83	113	96	138	151	173	129	81	109	46	140	110	103	107	179	141	162	65	69	112	85	78	78	115	121	108	166	112	160	100	129	101	71	146	108	60
1	5599389	5599789	12	13	8	19	18	17	10	13	14	13	8	21	15	9	11	32	11	12	8	14	10	10	25	6	16	18	20	16	10	12	19	19	12	6	13	15	11	13	7	13	14	17	16	21	17	3	9
1	5620421	5620821	11	9	15	18	13	16	17	12	8	10	8	13	6	4	8	20	6	4	17	8	7	8	14	9	11	13	18	8	7	17	8	5	9	9	10	7	3	11	6	5	11	10	16	13	25	6	7
1	5621023	5621423	120	176	88	187	121	122	83	122	111	79	113	111	191	131	105	210	129	114	114	114	56	94	126	110	110	123	149	137	72	91	210	64	101	72	126	113	123	133	103	109	121	215	104	66	131	69	83
1	5637169	5637569	54	63	47	114	85	96	30	78	84	46	58	48	80	61	47	60	59	87	48	75	28	42	69	62	50	86	74	57	36	37	74	35	53	51	100	54	59	80	70	52	68	82	39	39	63	47	68
1	5640859	5641259	17	33	46	42	32	41	22	32	35	17	44	27	19	20	32	49	24	48	16	26	17	22	34	29	32	27	35	35	14	20	41	29	14	15	38	20	18	58	20	32	24	43	24	22	39	6	21
1	5719176	5719576	10	37	37	23	24	18	16	25	22	37	25	16	31	21	23	39	20	19	12	18	17	19	19	24	42	16	26	28	20	12	21	21	15	19	26	14	25	16	23	12	17	31	17	24	39	16	12
1	5745782	5746182	203	169	222	244	257	189	115	256	241	225	386	121	246	170	226	238	204	187	137	172	143	254	216	144	238	104	230	271	109	162	186	168	113	131	245	166	236	198	195	317	131	302	146	188	200	142	140
1	5752310	5752710	20	28	24	41	38	41	17	27	32	22	34	23	37	40	43	26	29	29	21	28	12	18	30	29	33	24	52	39	23	22	33	21	29	17	23	29	20	26	31	28	22	50	33	48	26	14	22
1	5767985	5768385	16	9	17	23	22	16	12	10	17	24	15	16	14	12	22	18	15	22	18	32	9	9	22	18	19	14	26	25	15	26	14	17	8	11	9	12	13	17	15	13	27	23	8	23	17	7	14
1	5830738	5831138	13	21	20	23	45	16	17	25	35	11	18	12	9	18	20	20	17	24	17	22	11	15	17	24	15	8	16	22	11	14	23	13	15	21	16	17	27	14	22	22	16	26	8	14	17	19	15
1	5888588	5888988	7	27	25	23	31	12	13	30	17	24	23	21	20	14	19	24	26	20	24	36	6	20	18	23	27	16	15	11	6	10	17	14	5	12	15	14	27	22	24	12	14	22	12	11	14	9	6
1	5893660	5894060	29	38	31	28	26	23	15	23	29	17	28	29	25	20	34	26	30	28	18	32	11	28	26	31	18	28	43	31	19	26	24	19	13	17	20	35	16	27	21	26	35	25	20	13	21	13	14
1	5915980	5916380	85	68	66	93	89	72	63	69	57	112	50	92	79	64	55	85	76	62	36	97	44	66	64	78	71	100	122	78	66	55	94	44	67	64	60	75	59	69	148	57	107	89	79	50	56	23	44
1	5949432	5949832	10	14	13	20	18	16	13	9	17	22	12	14	14	31	18	25	13	14	15	18	19	15	16	8	13	20	15	31	9	6	20	10	8	13	16	12	9	22	16	10	12	15	19	13	22	6	7
1	5975158	5975558	86	111	109	160	126	99	75	108	120	91	197	115	109	105	98	122	143	132	114	107	61	89	131	121	94	100	127	136	113	59	139	74	70	61	102	95	90	135	99	156	129	110	124	82	94	77	75
1	5980362	5980762	10	16	22	36	17	16	15	20	18	21	29	12	17	16	22	32	18	21	9	18	12	10	26	17	18	15	16	28	22	8	29	25	23	17	9	25	16	26	17	16	19	13	19	15	24	11	15
1	5992518	5992918	36	49	16	33	34	20	36	40	38	61	40	26	33	36	26	41	31	23	40	15	50	14	43	33	34	11	39	22	16	40	29	22	10	21	19	26	29	41	20	21	27	27	28	29	30	21	25
1	5993000	5993400	14	23	12	16	21	18	15	19	16	22	17	13	15	9	8	14	11	14	18	8	3	14	33	11	12	6	22	23	3	10	10	16	5	15	18	8	20	9	11	5	19	8	19	9	10	6	7
1	6034425	6034825	42	56	64	91	76	80	35	75	170	48	90	55	73	61	63	86	63	63	62	111	30	43	99	50	46	41	79	87	30	37	74	37	32	33	88	69	78	139	47	97	55	97	38	48	61	38	41
1	6035678	6036078	25	36	57	75	35	29	23	51	60	33	67	36	56	33	36	64	50	35	43	49	18	27	40	28	45	33	68	47	24	26	45	45	46	21	34	35	42	78	38	50	48	96	24	30	70	19	25
1	6041432	6041832	72	56	104	94	94	64	43	112	94	132	82	53	102	61	70	106	68	85	53	82	37	54	92	68	89	42	108	161	31	63	71	57	32	43	66	60	58	93	98	68	68	132	48	45	80	46	65
1	6052901	6053301	111	85	99	98	92	118	73	89	99	104	107	84	91	82	107	97	131	94	65	109	32	78	160	77	80	95	109	139	68	85	101	202	74	76	88	77	76	118	99	69	90	94	95	100	86	60	63
1	6059000	6059400	11	16	7	15	11	21	12	20	14	19	13	11	16	15	11	13	13	31	9	19	13	12	26	25	14	8	19	12	19	18	15	16	4	19	15	15	25	20	12	17	15	14	10	22	20	12	36
1	6080575	6080975	56	51	55	93	89	55	50	61	58	72	73	60	91	45	48	67	52	93	38	74	32	96	60	75	65	49	71	65	48	51	57	39	48	46	54	82	46	76	72	62	73	105	45	35	61	35	65
1	6082294	6082694	48	32	45	51	55	32	25	98	46	44	43	42	50	36	38	54	50	43	60	48	22	45	41	49	52	36	73	57	34	37	45	35	46	28	47	39	70	44	60	39	51	67	32	24	29	25	36
1	6099724	6100124	76	122	139	104	97	88	59	131	106	148	137	140	76	97	116	110	98	97	98	101	41	68	112	128	132	52	112	103	63	73	93	132	28	32	76	76	149	103	99	92	140	87	74	103	106	68	93
1	6105159	6105559	49	55	45	53	40	33	35	49	70	50	44	59	32	38	54	63	57	41	40	61	34	36	53	44	47	36	104	41	43	30	55	41	38	29	35	36	46	79	40	38	70	48	33	36	41	36	31
1	6105676	6106076	15	47	19	33	26	20	18	24	29	24	25	22	17	22	24	43	18	17	17	26	16	18	26	18	32	16	38	22	13	26	39	18	4	11	22	14	19	36	21	10	31	30	24	18	37	16	24
1	6108815	6109215	105	187	125	164	229	123	148	170	204	162	143	142	130	149	133	176	277	113	142	158	78	102	158	110	133	75	189	229	92	86	191	98	65	90	126	176	147	176	147	121	166	152	138	105	151	137	82
1	6141601	6142001	15	22	18	42	27	30	16	20	31	31	34	26	22	15	35	36	49	21	23	36	8	18	33	33	35	21	29	33	17	23	24	24	20	21	34	24	40	43	26	24	36	25	18	16	31	20	21
1	6154761	6155161	7	8	7	11	5	7	13	6	18	9	8	4	6	6	12	12	11	11	6	6	7	6	15	11	6	6	7	14	5	7	16	6	5	4	9	13	7	11	7	9	2	4	3	8	9	5	14
1	6162732	6163132	3	6	13	7	9	6	5	7	17	12	13	8	7	8	12	14	12	12	7	11	5	7	23	6	9	7	7	13	5	9	8	3	2	6	7	17	8	12	16	17	12	7	6	4	12	10	10
1	6171513	6171913	50	70	70	77	73	56	47	140	78	71	103	69	81	96	70	86	72	74	54	64	49	57	76	70	79	108	70	96	44	58	73	50	58	44	69	70	106	95	50	77	62	99	64	58	85	61	53
1	6180255	6180655	49	21	28	31	39	16	31	35	40	47	20	30	29	21	39	27	25	39	25	29	33	12	28	31	26	19	22	28	17	33	17	26	11	16	23	37	28	34	23	21	22	43	20	26	22	41	30
1	6183470	6183870	16	18	15	32	15	18	22	17	17	27	17	15	25	26	21	37	20	26	26	26	8	24	17	20	15	20	35	25	8	21	16	8	17	9	25	22	23	17	19	20	14	20	18	19	42	8	33
1	6185771	6186171	52	35	66	62	72	51	45	73	48	61	87	47	41	40	53	94	51	61	54	93	23	56	61	55	47	77	82	66	27	41	63	46	32	57	55	43	63	53	57	66	50	50	51	43	75	27	52
1	6209643	6210043	15	18	50	27	29	58	18	41	41	52	29	30	20	21	25	42	38	32	26	36	15	19	34	29	21	15	39	30	6	24	19	20	4	24	55	19	38	27	29	29	23	29	17	23	37	30	21
1	6238617	6239017	44	29	27	42	51	51	26	51	51	60	33	34	51	30	28	57	47	47	31	43	17	35	41	53	32	22	43	45	22	30	43	35	26	25	50	36	36	46	60	26	33	58	34	33	42	22	29
1	6245035	6245435	178	195	174	207	209	169	290	251	197	435	175	157	216	168	256	194	216	233	167	233	155	140	231	216	397	59	330	192	113	150	167	189	57	103	163	268	209	205	225	150	191	249	163	246	202	302	186
1	6246694	6247094	156	209	260	223	233	205	185	207	215	219	205	222	173	186	166	207	232	263	182	303	122	100	244	181	288	80	325	256	184	117	221	218	90	118	224	211	207	213	148	182	230	198	166	163	201	182	166
1	6272836	6273236	8	11	13	16	22	11	6	14	9	14	14	12	7	8	24	11	18	7	17	15	9	7	9	7	7	8	20	10	11	11	11	10	5	11	17	16	10	21	14	6	11	16	6	16	15	7	9
1	6280792	6281192	28	42	36	69	40	35	27	53	62	83	58	31	29	21	79	51	57	42	44	43	22	39	41	43	51	24	65	45	19	37	48	26	30	21	33	37	42	55	44	37	34	58	37	45	40	60	42
1	6347914	6348314	130	148	140	183	364	105	137	173	205	175	146	136	127	105	122	263	146	134	156	142	94	144	152	175	140	121	176	159	103	91	173	100	81	180	117	165	128	210	133	132	127	139	103	122	245	100	103
1	6357240	6357640	13	12	25	23	31	10	14	25	40	18	17	16	12	13	8	24	18	12	11	17	12	12	23	14	16	17	19	26	15	14	15	9	12	17	15	21	16	36	13	21	12	24	16	14	29	8	14
1	6363050	6363450	45	32	28	42	52	59	43	32	64	43	36	48	41	46	50	61	54	44	43	45	32	32	54	79	32	40	64	42	26	36	41	33	20	38	52	46	35	75	53	36	67	42	60	22	47	32	37
1	6378080	6378480	19	18	25	18	36	22	10	21	27	20	25	17	31	16	30	24	23	21	15	20	11	14	25	28	17	18	32	62	6	20	14	10	10	11	32	17	17	31	17	29	13	39	10	19	22	23	16
1	6393893	6394293	17	29	23	26	20	17	22	23	26	33	27	13	21	58	18	32	26	29	16	19	18	11	32	20	43	17	16	27	11	19	22	27	20	14	22	13	25	34	20	18	18	32	45	17	32	15	18
1	6397005	6397405	57	39	45	45	50	46	27	45	75	47	33	35	45	53	39	57	52	73	22	55	22	36	29	44	53	36	41	42	35	40	32	48	40	29	40	45	43	68	41	20	41	41	43	42	56	26	36
1	6404656	6405056	139	69	129	265	96	142	67	118	132	104	101	70	97	77	206	127	104	201	72	131	88	86	158	93	85	94	143	148	61	105	108	91	103	54	148	96	118	128	101	109	106	121	65	104	98	74	106
1	6409054	6409454	10	16	15	30	8	37	17	26	16	17	33	9	20	15	22	25	22	11	13	30	6	14	22	14	23	27	26	35	17	10	21	14	44	16	16	16	31	18	18	17	16	24	22	24	19	7	22
1	6414290	6414690	45	40	43	70	95	55	34	88	51	57	73	48	63	56	61	78	62	75	50	63	22	46	113	39	74	40	87	70	46	40	53	38	37	70	55	41	96	57	50	56	42	92	57	43	60	38	38
1	6423417	6423817	123	137	133	171	189	120	104	140	191	223	138	140	115	118	192	207	179	246	106	108	88	101	225	108	187	105	326	128	88	132	157	104	81	117	135	129	164	183	153	106	176	143	115	132	141	120	158
1	6437002	6437402	105	89	119	109	100	89	55	138	118	134	103	75	162	64	121	113	98	94	83	77	46	64	102	143	120	38	160	87	47	88	82	84	36	60	92	99	118	116	94	76	98	238	55	111	94	75	61
1	6438005	6438405	105	144	120	170	172	128	116	199	147	98	132	109	168	90	173	201	246	137	108	168	63	98	174	122	121	70	174	134	87	76	156	79	58	100	139	144	204	164	103	121	110	221	96	154	146	125	91
1	6440122	6440522	5	9	14	4	5	3	7	9	3	7	1	3	3	11	7	4	4	5	6	4	6	8	5	7	7	2	5	8	1	2	1	10	4	8	7	5	7	1	4	5	5	2	12	4	3	28	4
1	6440626	6441026	2	8	9	5	10	3	5	6	15	17	5	4	7	3	8	6	3	7	7	9	9	6	7	5	5	2	10	6	1	5	5	10	1	1	4	3	2	4	4	5	5	10	2	8	8	18	9
1	6445091	6445491	52	76	77	132	92	84	75	82	78	122	70	73	79	66	97	97	103	69	71	73	39	99	68	72	73	63	106	88	40	49	77	47	49	57	68	113	74	79	97	74	86	83	70	76	91	70	51
1	6448118	6448518	3	5	7	5	3	2	5	5	9	4	3	2	3	1	3	6	7	5	3	2	7	1	2	6	6	3	2	5	1	3	3	1	1	2	3	5	4	4	5	1	4	3	3	5	3	12	4
1	6456833	6457233	6	17	12	13	10	9	11	11	19	11	7	22	1	21	8	10	7	9	7	12	5	6	8	9	9	8	9	9	7	5	8	8	8	11	10	10	6	9	2	5	20	11	11	10	11	4	6
1	6464504	6464904	29	30	38	37	33	33	44	36	34	29	33	41	34	36	33	66	29	35	30	23	10	31	41	34	29	28	55	52	24	30	32	18	39	24	26	31	35	25	33	28	38	34	31	27	53	23	19
1	6475481	6475881	148	247	109	217	178	124	113	181	152	154	128	128	247	124	115	223	145	167	156	136	134	111	167	137	136	94	182	182	80	119	305	84	72	79	135	131	133	160	117	116	135	269	130	107	190	117	102
1	6485800	6486200	10	15	9	26	16	15	4	16	20	22	18	14	24	11	20	17	13	7	6	16	3	10	17	21	17	13	15	17	8	9	19	11	14	9	20	10	11	22	13	14	9	17	12	13	13	12	13
1	6486442	6486842	141	136	221	189	171	181	111	171	248	148	198	134	150	148	153	195	149	189	113	170	181	70	225	151	184	102	192	143	87	125	138	175	75	101	206	122	167	230	131	158	159	185	151	132	180	82	128
1	6489850	6490250	131	197	221	207	213	165	136	216	200	292	157	144	209	187	248	250	184	150	142	153	183	108	280	217	303	74	236	225	82	118	187	179	70	103	160	161	189	178	179	147	176	239	142	205	256	186	119
1	6523598	6523998	69	50	52	73	51	76	46	79	56	54	99	47	95	43	64	59	59	60	31	67	18	72	60	46	77	64	79	97	37	65	55	46	72	57	77	52	68	53	71	73	38	81	40	52	57	23	26
1	6547280	6547680	20	10	17	24	16	37	10	10	9	21	18	16	28	17	31	27	31	7	8	14	13	13	15	11	13	27	26	17	13	11	16	17	19	12	21	14	11	16	15	16	16	27	19	18	16	5	17
1	6554395	6554795	353	210	268	235	276	211	192	202	242	350	235	326	255	171	360	235	264	329	149	281	209	127	311	251	333	110	287	207	190	354	149	318	96	193	204	222	226	207	155	188	350	256	186	323	203	277	281
1	6601713	6602113	22	32	41	28	67	14	38	47	46	42	34	27	27	20	23	27	36	23	28	22	27	27	41	37	43	16	25	32	14	34	27	37	11	26	25	26	34	34	22	17	29	20	16	23	33	36	19
1	6609595	6609995	12	26	11	19	15	12	23	22	10	18	16	12	13	20	14	14	13	13	6	31	8	7	23	7	10	19	15	11	6	13	17	9	7	17	12	14	15	13	17	16	13	19	12	17	17	2	13
1	6624918	6625318	24	44	32	20	26	24	29	25	43	40	35	29	27	34	53	25	24	43	21	29	25	14	33	49	37	13	42	31	16	22	19	28	5	14	22	19	29	26	17	17	34	37	35	40	42	30	18
1	6634590	6634990	77	105	90	125	127	80	87	116	162	229	91	121	109	83	104	110	97	98	87	89	93	80	91	120	85	46	163	109	75	82	115	95	40	68	97	101	83	128	157	70	127	113	86	72	101	67	59
1	6646491	6646891	83	71	47	110	64	74	33	65	74	89	63	79	75	124	63	86	93	75	44	87	17	47	71	57	73	96	92	110	44	50	76	72	76	73	73	46	64	67	88	48	115	87	113	59	71	36	58
1	6688268	6688668	6	5	16	17	6	15	18	11	13	16	7	11	7	17	12	22	18	13	16	17	2	14	15	11	8	25	14	12	15	5	15	13	17	18	10	12	16	12	19	16	13	12	28	14	13	5	16
1	6701702	6702102	267	458	315	514	324	308	351	308	365	648	392	269	267	298	325	397	348	424	194	281	418	174	478	466	367	109	350	237	259	216	278	412	164	184	294	323	326	293	256	276	301	264	266	325	355	450	352
1	6719984	6720384	200	80	86	194	99	96	112	105	154	95	120	114	118	96	94	125	113	127	136	96	78	85	140	107	87	114	132	119	92	126	110	78	144	67	97	130	109	132	131	98	131	127	90	81	114	42	75
1	6727456	6727856	103	63	72	122	99	88	61	113	77	66	103	62	99	104	100	93	119	83	75	100	48	86	179	73	70	130	116	109	68	78	111	69	118	75	100	74	101	73	105	120	104	136	91	50	71	32	45
1	6785976	6786376	12	25	31	22	29	18	12	27	58	25	22	21	23	14	23	23	12	13	11	30	14	14	44	14	25	5	20	30	5	18	23	19	17	7	19	18	25	68	14	30	22	23	15	22	19	21	15
1	6794144	6794544	49	27	46	65	23	33	28	24	36	25	49	49	71	32	35	58	42	27	24	49	10	34	39	39	43	73	57	29	17	35	46	50	87	38	26	34	24	36	36	37	58	74	39	43	29	10	39
1	6868003	6868403	24	2	7	10	5	6	6	8	8	10	12	6	13	4	5	13	10	9	10	8	5	5	9	6	12	7	14	30	5	10	6	10	7	3	13	6	7	5	11	8	12	11	7	4	6	1	7
1	6889874	6890274	120	59	109	96	89	74	52	78	89	85	76	68	75	70	96	93	114	102	56	89	35	81	114	76	62	96	94	140	54	83	90	130	69	66	92	59	75	101	84	68	84	84	86	77	59	35	49
1	6963226	6963626	34	32	27	39	36	36	28	42	27	46	35	43	33	23	31	33	49	67	22	50	14	31	37	30	31	19	39	28	30	21	22	45	21	22	41	36	42	42	26	27	42	29	19	37	26	21	55
1	6998268	6998668	100	95	98	147	131	96	112	103	107	136	134	127	165	112	85	147	138	149	77	174	69	140	107	116	137	100	152	161	107	91	93	77	78	75	95	115	95	129	155	88	150	198	113	81	122	59	118
1	7042695	7043095	92	52	80	80	70	58	53	146	63	83	65	81	82	73	51	82	67	76	70	86	26	83	62	79	74	97	136	87	39	73	77	79	74	66	57	67	129	56	98	49	83	81	67	65	45	35	60
1	7070388	7070788	93	92	146	126	96	103	60	161	125	128	134	175	103	103	122	110	117	135	108	112	51	69	121	120	92	123	117	132	82	84	119	142	72	63	99	89	133	121	139	117	178	118	99	94	109	59	85
1	7117435	7117835	43	48	60	71	60	50	37	53	90	55	55	56	44	56	75	62	114	66	48	91	30	52	62	55	52	49	142	64	44	58	56	49	31	40	54	67	64	116	64	38	89	52	46	76	64	56	48
1	7120865	7121265	13	19	17	26	20	10	12	18	16	13	15	19	14	20	21	28	15	11	14	18	7	19	14	8	12	11	21	13	19	14	29	7	11	11	23	17	12	20	23	11	16	20	17	10	28	4	10
1	7127335	7127735	10	19	10	14	19	9	3	13	13	10	15	12	13	14	9	17	20	4	8	11	8	10	13	10	12	11	12	12	4	9	7	11	13	12	8	11	3	21	15	9	11	19	12	14	16	11	8
1	7186699	7187099	16	14	18	34	33	19	8	32	34	12	27	25	27	15	24	26	24	25	24	30	14	18	27	15	17	22	23	37	12	13	16	17	17	13	17	19	28	30	26	22	28	19	10	18	28	9	9
1	7207888	7208288	120	159	130	178	119	144	183	109	217	119	175	130	163	119	126	175	184	265	113	152	90	96	192	148	119	176	210	154	123	119	174	106	138	101	162	284	112	225	152	156	170	152	113	102	120	88	166
1	7218234	7218634	144	106	92	128	95	96	122	120	161	108	161	88	138	116	109	114	136	157	86	104	50	90	178	103	110	101	144	176	107	86	165	88	79	79	100	140	81	151	142	163	103	142	112	89	92	43	93
1	7245920	7246320	20	13	15	12	16	8	10	20	18	6	13	11	10	14	4	17	9	11	8	5	3	9	8	6	9	18	7	8	10	12	6	6	8	3	10	9	12	6	11	7	5	15	15	5	11	1	5
1	7261501	7261901	19	4	10	18	13	5	7	16	12	8	9	12	8	4	13	11	10	10	10	14	7	6	7	10	7	13	7	10	9	18	4	15	8	9	9	13	9	13	8	11	11	15	7	16	10	1	8
1	7302860	7303260	32	11	27	39	11	32	17	26	25	18	31	23	30	24	25	54	29	28	16	23	20	13	27	18	22	33	39	28	14	33	20	16	32	18	31	26	23	25	38	26	33	35	19	17	47	11	23
1	7454052	7454452	68	96	130	99	128	82	60	135	115	94	181	70	81	72	89	127	95	154	106	185	25	70	133	90	123	86	141	95	72	66	97	79	63	65	93	84	99	96	112	129	86	71	62	67	132	47	76
1	7475094	7475494	43	24	45	62	37	62	18	59	32	49	55	39	40	35	35	47	86	50	29	61	19	32	50	24	44	40	59	55	21	35	42	55	29	18	58	30	57	29	47	25	43	44	29	28	46	44	29
1	7539709	7540109	144	122	108	147	161	186	116	160	158	211	132	112	143	133	106	155	175	152	90	120	73	87	132	141	117	94	223	140	95	138	113	75	61	72	177	110	168	170	202	93	130	169	124	105	146	88	105
1	7561411	7561811	36	36	61	54	62	46	44	58	64	63	45	36	48	35	54	71	39	46	39	58	15	38	39	31	75	20	81	53	29	32	42	27	12	21	43	51	43	32	48	45	38	81	31	42	42	28	30
1	7577235	7577635	31	22	41	32	34	32	30	31	30	20	34	24	21	24	16	30	35	32	25	35	11	17	24	20	44	22	33	35	17	21	30	22	24	16	41	24	19	31	24	25	41	46	40	15	24	20	13
1	7641637	7642037	9	5	22	13	17	8	6	14	25	20	17	10	7	17	29	20	23	13	18	15	8	11	20	15	7	10	26	20	7	8	13	20	5	13	19	13	14	22	12	14	23	11	9	20	16	17	10
1	7647214	7647614	181	207	171	275	182	174	139	213	261	240	186	126	182	130	247	165	233	223	256	178	117	150	227	146	183	161	240	160	101	133	222	124	116	114	174	195	178	269	226	161	138	184	121	207	136	244	161
1	7667525	7667925	188	234	210	297	543	160	246	255	339	255	264	187	198	190	227	447	273	224	241	224	158	205	262	258	194	160	318	263	201	173	248	186	129	309	185	274	227	299	189	192	235	242	171	183	384	196	164
1	7669452	7669852	129	101	152	153	252	123	134	186	370	143	182	158	131	126	164	198	146	144	114	137	132	95	200	102	110	109	184	209	121	102	108	97	62	116	120	169	166	272	126	148	159	153	97	130	167	130	97
1	7752804	7753204	104	51	66	104	82	147	82	78	126	44	87	121	86	89	94	117	114	103	74	91	49	54	112	177	66	137	107	126	76	71	55	77	106	87	127	75	69	120	83	77	115	104	114	91	80	50	90
1	7755447	7755847	17	16	19	17	13	20	20	22	24	12	20	19	23	10	14	20	23	24	20	15	8	12	22	19	10	27	19	44	7	16	25	15	18	18	26	17	19	21	13	15	11	33	15	11	32	6	19
1	7808243	7808643	34	32	35	46	24	30	32	41	25	19	36	32	35	67	18	71	54	57	24	36	8	22	33	41	66	69	35	69	27	29	54	29	75	36	36	40	33	27	33	31	30	47	44	24	41	6	20
1	7856393	7856793	34	34	31	40	35	29	30	52	56	23	21	22	26	34	20	42	42	65	17	43	22	16	33	32	46	34	29	37	23	30	26	33	13	20	34	29	34	45	30	24	37	39	43	25	39	15	34
1	7902736	7903486	116	101	118	303	99	133	87	150	129	107	118	87	101	111	162	143	131	197	75	111	82	74	150	87	99	85	174	165	56	85	114	84	89	39	145	100	136	159	112	103	107	121	99	128	114	51	108
1	7932772	7933172	5	2	7	14	5	8	3	12	9	7	7	9	5	14	13	9	6	6	9	12	3	9	11	9	8	8	10	17	2	3	8	2	4	5	20	16	28	7	15	8	11	6	7	10	16	2	5
1	7942282	7942682	36	38	38	55	102	40	35	97	75	69	68	36	52	37	48	73	57	52	36	54	30	42	96	38	65	33	72	72	29	46	42	33	22	55	49	44	73	46	50	52	52	69	37	44	47	30	33
1	7961277	7961677	43	77	59	71	63	60	59	63	62	142	70	63	46	65	70	75	104	112	56	41	64	40	100	69	110	43	118	60	51	54	52	52	37	51	49	61	85	76	62	51	84	58	62	63	86	76	99
1	7975247	7975647	226	153	243	263	185	204	141	218	168	209	196	174	319	124	211	195	251	220	147	188	90	133	217	276	159	125	321	194	114	163	180	179	94	138	171	174	227	204	192	152	210	379	123	189	183	113	123
1	7982272	7982672	100	101	80	140	100	105	114	132	99	88	116	93	157	88	138	141	221	113	90	149	50	80	140	119	92	102	138	110	96	81	137	82	102	104	116	125	135	95	80	79	102	171	82	98	98	83	78
1	8014971	8015371	91	80	139	84	68	97	112	87	67	75	77	88	101	134	82	87	166	100	65	125	35	81	116	92	87	111	136	98	90	78	93	182	82	122	79	94	97	103	103	66	94	97	158	96	70	59	80
1	8016535	8016935	9	7	9	15	11	7	13	7	7	9	7	13	6	14	12	8	11	6	11	9	9	5	10	12	7	20	18	12	5	9	9	7	11	10	6	13	9	8	12	6	7	7	5	10	5	4	5
1	8031171	8031571	47	15	16	82	23	39	36	14	21	20	28	64	71	30	56	75	94	15	16	61	26	72	49	48	23	68	35	54	16	49	26	40	180	26	31	40	24	31	76	32	77	64	50	25	41	5	25
1	8165640	8166040	10	11	23	26	26	14	11	23	29	22	20	19	19	16	22	43	42	15	13	17	4	26	19	25	25	40	23	18	19	16	17	15	9	15	17	16	19	27	20	23	13	24	28	25	31	14	25
1	8214727	8215127	6	7	12	4	7	8	9	3	17	3	9	13	4	12	9	10	6	8	6	9	4	6	8	2	6	6	6	6	1	6	5	6	1	5	7	12	11	7	9	7	12	6	5	6	9	4	3
1	8238905	8239305	33	12	28	41	23	21	36	23	20	35	23	26	25	26	19	74	30	27	24	28	11	23	14	25	25	26	36	36	22	23	25	26	19	22	23	38	34	23	22	23	44	25	39	22	41	8	19
1	8314281	8314681	175	349	121	277	174	207	169	179	191	168	190	161	328	176	149	267	176	224	142	177	101	135	230	180	179	162	219	228	109	153	314	128	152	136	191	159	165	180	147	143	181	347	162	145	187	102	127
1	8315803	8316203	25	21	31	52	36	40	21	35	52	30	25	30	35	18	27	35	43	29	33	47	13	25	44	25	22	38	41	25	17	19	36	17	21	18	63	34	51	31	34	39	35	30	23	23	32	21	39
1	8348968	8349368	97	110	236	166	138	179	93	144	185	166	187	117	135	99	143	172	152	145	91	154	196	76	168	129	148	89	159	120	87	100	140	173	66	89	175	99	120	179	124	154	146	141	108	121	165	94	118
1	8351658	8352058	50	65	123	88	85	67	48	102	101	108	75	60	80	56	79	151	64	47	69	74	58	64	106	83	120	53	111	98	44	53	96	75	34	43	73	85	105	100	87	79	68	88	51	69	111	42	34
1	8374787	8375187	48	51	63	81	57	72	41	73	66	43	120	47	89	63	55	77	72	68	47	61	27	75	77	48	79	66	92	89	32	48	66	49	76	53	87	48	69	60	71	95	50	85	49	44	57	29	32
1	8398669	8399069	10	8	11	15	8	17	12	10	11	10	21	10	11	18	25	13	15	18	11	9	7	14	15	7	8	19	14	12	5	10	11	7	12	6	17	13	12	12	11	22	8	15	12	20	11	4	14
1	8409150	8409550	70	24	33	43	30	37	33	31	23	37	36	52	33	43	47	44	44	60	34	44	15	29	51	39	51	41	56	44	32	68	35	27	34	37	24	29	33	35	31	32	68	43	29	44	33	9	26
1	8431032	8431432	9	6	9	17	7	11	8	8	9	5	13	7	7	12	5	13	15	6	2	11	6	5	12	6	17	8	5	12	7	6	10	8	10	17	6	15	2	10	11	8	5	14	4	4	10	1	6
1	8439458	8439858	13	27	15	29	29	20	10	33	15	24	20	21	14	21	26	22	28	16	19	36	5	20	24	18	22	36	21	12	18	14	26	21	22	35	15	24	20	19	24	25	20	27	21	26	17	5	11
1	8443504	8444232	16	29	31	27	24	25	18	33	39	19	33	24	37	44	33	36	17	22	21	42	11	31	44	25	27	25	34	25	22	20	27	17	17	19	28	32	25	31	20	25	20	28	22	35	21	11	15
1	8460161	8460561	28	24	19	18	24	20	18	21	25	53	25	34	26	26	24	38	38	19	20	33	9	23	24	35	18	41	44	28	18	23	37	16	31	35	24	29	24	22	44	19	42	37	21	19	38	12	19
1	8464973	8465373	10	9	17	15	15	16	10	13	13	17	9	8	11	31	11	22	18	13	9	15	3	9	14	17	9	20	17	18	8	8	18	11	28	15	12	8	11	12	17	6	17	19	19	15	26	5	10
1	8561034	8561434	67	87	68	106	57	94	53	65	63	48	137	67	71	82	62	95	137	97	72	92	27	59	99	78	69	109	102	88	147	51	103	68	132	59	87	61	50	56	82	134	91	84	95	51	66	45	63
1	8571128	8571528	32	27	25	87	17	29	42	29	26	31	38	19	35	30	35	56	34	31	25	43	18	37	41	31	32	49	54	43	50	25	43	27	109	38	30	39	25	32	44	30	35	43	43	26	40	18	15
1	8598035	8598435	32	25	19	48	14	19	25	35	22	22	25	25	26	28	22	33	25	33	52	28	21	27	29	24	23	25	26	22	25	33	21	18	41	15	24	28	23	30	29	23	35	40	26	24	27	13	20
1	8616721	8617121	10	5	14	8	9	15	6	16	10	12	16	8	7	16	11	12	6	6	14	10	4	8	24	8	13	13	11	13	2	7	9	12	13	10	6	8	12	9	11	12	11	13	13	5	9	8	13
1	8671299	8671699	71	46	59	84	45	65	30	66	97	34	63	52	68	44	54	69	75	62	47	115	35	35	94	50	60	108	66	92	48	46	66	51	75	42	57	56	67	94	58	78	82	94	55	49	50	24	45
1	8701425	8701825	13	11	16	11	5	7	16	11	12	14	14	13	19	14	13	28	14	11	13	14	10	12	21	10	15	20	21	16	8	19	14	10	18	11	8	21	15	20	13	9	16	20	10	18	16	7	13
1	8718875	8719275	37	29	29	32	22	24	30	35	26	45	32	27	42	21	30	48	32	43	24	28	23	23	33	25	36	38	48	70	33	33	38	25	49	22	26	30	26	42	58	26	33	59	19	23	27	13	20
1	8726481	8726881	134	62	132	94	75	105	75	69	77	83	84	68	82	101	97	111	134	69	57	116	67	75	146	75	68	100	118	117	68	92	85	149	107	85	89	82	76	74	116	78	108	117	98	92	78	63	68
1	8739352	8739752	16	11	26	27	15	32	17	19	20	11	24	21	23	12	9	22	14	29	14	20	5	15	17	24	22	15	29	18	14	20	18	22	18	16	22	17	23	25	18	16	22	29	10	17	12	9	16
1	8776133	8776533	21	6	15	22	18	16	22	14	9	15	14	25	24	19	9	20	26	21	9	21	9	11	12	17	22	21	24	27	5	9	13	16	31	11	15	18	12	16	21	13	33	15	23	11	16	8	22
1	8794602	8795002	24	20	25	32	17	22	17	34	18	33	18	24	24	20	17	32	23	25	39	34	16	22	18	16	28	14	34	26	11	22	19	13	20	20	18	21	63	16	29	25	19	31	21	19	24	8	14
1	8814878	8815278	16	17	26	25	14	21	9	40	17	17	25	42	12	15	17	21	26	15	14	19	7	13	18	23	17	23	15	25	25	16	31	27	16	16	14	17	17	17	20	14	33	23	11	11	16	7	16
1	8817466	8817866	15	17	19	26	19	11	19	22	30	41	14	22	17	22	19	15	35	16	29	23	25	13	29	26	19	12	45	18	10	11	15	23	4	7	19	22	31	38	18	17	25	18	19	24	20	30	21
1	8831332	8831732	20	27	12	35	22	23	14	20	29	16	20	14	17	26	21	43	11	29	18	28	20	26	22	7	11	23	41	26	32	9	28	22	25	26	26	24	23	40	21	18	23	15	19	7	30	9	14
1	8848873	8849273	112	141	123	177	196	128	134	147	172	156	155	163	140	136	160	205	354	120	144	162	131	106	206	137	121	77	177	243	66	106	180	92	70	113	119	177	135	157	152	155	218	172	148	126	147	266	85
1	8859395	8859795	50	48	61	90	60	69	45	67	76	56	78	74	54	39	55	71	109	69	63	73	61	31	73	63	60	68	87	91	51	45	61	54	79	54	67	51	46	65	70	68	77	64	43	39	44	25	41
1	8862448	8862848	45	45	61	95	77	61	100	52	108	71	71	64	68	50	60	74	64	105	54	66	55	53	87	57	56	80	85	78	35	43	70	50	41	37	63	127	48	83	57	60	60	93	44	60	63	30	71
1	8866032	8866432	7	10	7	6	13	8	3	7	14	18	14	3	9	9	13	11	9	9	6	5	8	5	8	9	17	7	12	14	5	10	11	5	6	6	7	13	5	10	10	9	1	14	6	6	15	2	7
1	8880160	8880560	19	11	13	7	9	12	12	20	11	14	16	7	12	17	10	14	12	12	8	13	6	9	13	16	19	36	17	12	11	12	13	18	9	10	13	7	22	12	11	12	11	8	14	16	13	5	5
1	8903499	8903899	48	18	16	28	18	14	24	23	25	24	23	26	29	22	19	33	18	21	20	31	6	12	15	25	30	34	23	41	7	49	16	11	30	26	11	13	30	25	22	17	30	54	20	30	31	17	14
1	8910322	8910722	8	7	7	20	6	7	11	10	10	16	11	7	11	15	14	35	9	16	10	13	9	9	6	8	4	8	14	18	2	14	8	11	6	13	15	11	10	15	13	9	10	22	6	6	27	8	10
1	8918085	8918485	99	89	112	118	117	78	101	125	100	106	131	93	89	93	74	152	116	178	88	198	49	90	147	97	102	127	176	132	90	84	108	118	93	119	95	95	114	120	138	104	123	88	95	78	105	46	95
1	8928873	8929273	2	3	10	13	9	9	2	13	13	10	12	2	7	5	3	6	12	10	7	7	7	5	15	5	5	4	9	9	1	5	13	9	4	6	21	6	12	5	8	10	13	9	5	6	6	2	6
1	8962893	8963293	67	39	40	66	58	59	49	73	74	78	48	58	58	36	46	87	73	61	39	51	29	43	46	52	37	52	81	55	31	67	58	31	21	33	55	47	67	65	87	45	47	74	35	37	53	39	38
1	8988030	8988430	92	66	89	121	119	85	115	121	98	116	90	84	134	71	118	135	101	112	81	139	47	83	91	93	198	67	170	122	58	64	93	72	61	64	111	165	103	84	135	96	92	145	61	76	94	78	82
1	8993294	8993694	10	8	10	10	6	11	12	12	11	12	14	23	21	13	8	13	14	7	12	22	8	8	6	9	13	14	26	16	21	8	7	15	13	8	13	17	7	9	8	6	7	11	7	9	10	1	11
1	9005097	9005497	92	71	149	138	172	105	75	134	138	117	103	124	94	107	197	105	155	114	115	125	66	81	126	83	75	132	141	112	71	80	99	116	54	119	116	135	116	113	121	104	122	113	99	165	95	98	76
1	9010001	9010401	26	40	49	48	47	27	30	36	59	79	27	15	33	21	49	48	55	52	72	27	20	34	37	30	43	18	40	49	18	24	46	31	11	19	31	43	40	47	40	38	26	44	26	27	44	44	28
1	9021969	9022369	3	6	5	10	19	3	10	3	7	8	4	10	7	7	6	17	4	2	6	5	3	11	8	13	8	8	8	6	5	6	5	7	8	10	1	2	4	7	7	4	13	9	6	4	3	3	3
1	9058489	9058889	44	18	23	55	36	30	28	30	54	23	33	25	29	34	29	45	51	38	25	37	21	14	42	27	28	44	47	47	30	20	24	24	23	36	23	50	37	58	24	32	33	36	28	29	36	16	35
1	9101537	9101937	81	48	66	86	68	117	61	60	116	66	84	79	68	81	81	81	97	95	67	59	41	50	92	109	41	98	106	124	49	62	77	65	47	45	116	74	54	117	71	65	112	96	97	66	81	40	65
1	9109918	9110318	10	1	12	15	7	14	14	8	14	4	8	11	7	5	17	20	11	12	12	6	2	4	9	17	14	11	10	25	10	9	11	17	2	15	17	13	14	11	6	7	11	13	3	7	14	4	12
1	9110732	9111132	139	187	130	233	189	145	125	162	225	151	180	130	177	298	116	242	176	217	108	159	91	86	163	134	236	126	178	237	89	115	182	118	110	136	163	168	196	185	147	169	154	180	308	89	191	91	153
1	9117154	9117554	13	15	9	7	8	10	7	18	14	10	7	7	6	9	6	25	9	13	4	6	2	10	8	10	20	10	9	17	9	6	9	5	13	7	11	10	7	21	13	8	7	18	13	9	16	6	11
1	9142229	9142629	86	74	83	196	88	92	51	117	88	77	89	75	93	72	134	124	74	122	58	96	70	45	113	70	69	70	139	143	44	79	89	69	98	51	106	75	82	90	96	68	65	99	65	125	103	43	80
1	9181254	9181654	89	132	130	216	152	160	115	295	163	159	167	133	143	132	170	169	125	165	130	160	89	137	133	154	159	103	231	229	65	75	137	105	84	95	181	165	245	142	136	151	129	164	116	132	133	96	107
1	9182227	9182627	44	35	48	54	99	39	32	88	66	105	56	36	57	38	36	52	48	55	42	55	53	47	94	36	58	16	54	44	25	37	37	36	11	41	39	42	68	46	34	53	42	60	40	45	63	75	45
1	9182863	9183263	15	21	20	17	30	9	9	19	21	33	7	14	9	18	27	23	19	20	11	11	14	16	22	13	21	9	36	18	3	15	15	14	8	13	13	16	11	23	10	12	12	9	9	13	12	18	20
1	9196430	9196830	100	82	113	117	115	101	72	135	123	105	94	103	231	63	144	121	129	102	82	90	56	79	120	146	141	81	177	121	87	89	106	112	90	62	115	87	106	107	108	75	109	271	70	113	94	73	69
1	9234389	9234789	95	151	108	125	158	120	136	175	150	158	115	92	115	91	146	158	241	123	121	139	116	72	209	129	124	37	131	119	61	73	130	106	35	87	110	138	188	135	69	98	131	146	96	155	123	320	117
1	9250027	9250427	35	45	105	50	81	49	26	51	65	57	46	48	39	61	46	49	82	42	53	53	19	39	39	43	34	34	79	47	19	35	66	62	15	41	43	53	42	52	44	38	40	59	48	33	38	35	28
1	9267084	9267484	153	159	238	196	279	199	239	175	275	283	201	156	185	200	218	200	171	227	171	185	168	100	220	175	183	99	325	177	70	116	148	222	69	149	211	313	168	230	196	176	173	231	173	161	167	160	146
1	9288987	9289387	107	82	91	253	110	89	98	90	92	81	103	122	119	94	112	128	172	127	92	117	52	164	87	129	77	173	135	129	89	83	123	78	229	112	91	132	84	92	149	105	170	135	93	93	96	70	73
1	9292460	9292860	23	21	29	22	18	18	17	18	40	32	25	22	19	28	23	35	35	24	17	21	19	15	23	31	24	12	35	23	9	16	21	33	7	13	19	27	27	36	20	17	25	22	27	23	31	46	19
1	9293371	9293771	14	23	16	19	28	9	23	21	31	29	20	30	11	13	16	23	13	22	10	14	10	12	35	27	19	8	18	22	9	15	16	15	10	6	14	21	22	26	15	16	34	19	23	14	20	23	14
1	9294992	9295392	43	23	40	38	30	39	43	53	23	48	36	52	27	46	36	100	46	27	35	28	23	20	38	34	36	33	39	48	23	25	27	31	41	28	45	42	32	26	24	29	46	33	27	38	84	23	27
1	9404524	9404924	8	15	10	19	19	7	16	11	11	16	16	10	22	12	12	20	10	12	14	7	1	12	15	14	13	19	14	18	8	15	25	8	15	9	11	9	11	7	10	9	13	33	13	11	13	5	7
1	9428580	9428980	19	41	20	50	41	62	36	31	29	48	32	26	53	39	34	31	44	37	28	35	20	15	37	40	48	36	41	19	28	26	34	28	27	35	56	20	37	31	26	23	38	40	26	37	23	20	35
1	9448153	9448553	22	19	30	40	20	31	11	30	33	27	36	18	30	31	26	46	25	23	18	19	26	15	33	19	36	24	28	27	13	20	24	27	20	16	42	19	28	21	21	27	28	32	12	22	28	15	22
1	9455766	9456166	75	122	147	119	134	92	78	164	151	143	106	94	134	90	120	159	129	87	91	102	99	75	177	102	186	73	153	153	69	78	153	105	83	68	117	104	126	129	131	94	112	154	96	124	150	75	64
1	9465732	9466132	15	12	11	18	16	7	6	14	12	12	23	6	9	7	13	12	14	4	13	13	4	16	17	6	14	7	17	20	3	6	15	3	7	13	20	11	13	17	13	20	6	10	8	14	18	9	4
1	9466690	9467090	9	12	12	14	18	24	12	13	10	19	25	9	20	15	42	16	15	24	10	13	8	6	19	11	14	11	21	20	10	11	13	19	11	12	23	14	17	22	11	10	17	22	19	30	14	8	10
1	9491042	9491442	264	101	196	176	200	151	155	149	160	132	134	225	159	116	209	129	139	262	86	169	117	113	199	155	159	97	249	146	106	183	113	178	73	108	139	115	113	150	118	113	262	158	109	180	103	94	140
1	9495212	9495612	215	130	224	212	388	126	166	241	258	242	209	178	159	129	181	193	217	174	175	130	128	130	215	176	249	86	145	179	70	179	126	171	56	164	145	175	191	175	141	165	210	180	125	143	178	214	117
1	9546589	9546989	23	30	25	33	37	22	28	25	28	39	36	28	28	30	29	33	34	25	21	60	10	20	34	27	32	24	28	31	13	21	43	19	17	34	23	31	22	36	35	24	23	36	28	26	37	8	17
1	9572894	9573294	22	12	18	20	10	26	27	17	18	8	20	24	27	24	20	27	24	19	10	48	7	20	26	8	18	36	36	34	7	15	29	10	45	19	11	21	18	10	29	21	37	29	24	29	22	6	19
1	9573714	9574114	46	32	29	49	48	46	35	36	37	74	32	41	38	45	30	55	42	34	26	42	30	35	32	35	35	54	78	55	29	34	42	35	34	43	34	49	36	43	94	27	50	38	49	34	37	24	34
1	9576903	9577303	6	8	13	28	15	13	9	15	11	16	15	19	12	26	14	23	14	11	15	20	10	11	14	14	14	21	21	20	13	14	20	10	14	11	14	5	13	9	24	17	17	28	33	9	15	3	13
1	9588428	9588828	155	272	197	244	223	191	192	178	217	432	366	184	152	269	201	210	317	234	163	188	280	110	284	264	227	93	254	218	180	131	195	208	63	147	151	175	202	185	167	259	252	169	248	192	205	423	200
1	9615569	9615969	62	95	100	191	69	77	71	96	105	93	93	78	70	65	90	123	89	101	57	89	45	62	115	84	81	69	104	87	73	49	104	60	86	49	70	98	86	78	79	98	91	84	57	67	101	56	76
1	9626955	9627355	540	342	307	549	376	289	364	344	597	495	394	303	344	323	356	444	350	419	551	275	404	238	492	300	327	162	380	336	199	388	295	277	184	199	304	434	324	464	294	313	389	392	313	295	379	439	292
1	9691793	9692193	6	8	10	20	11	17	12	17	9	16	16	12	15	16	12	14	16	6	18	13	8	4	19	11	17	19	12	15	10	10	13	11	6	9	7	11	8	12	16	8	12	14	6	11	13	7	9
1	9693785	9694185	3	9	12	15	9	9	4	10	23	9	17	9	7	8	6	7	6	12	8	13	9	9	19	12	10	4	8	12	7	4	9	7	6	2	14	8	3	24	7	8	7	15	4	7	8	3	4
1	9702212	9702612	86	40	77	116	54	39	31	49	70	36	56	50	99	47	67	92	83	50	40	73	41	46	67	47	51	58	82	65	27	54	57	51	45	42	38	53	46	86	64	82	77	123	30	33	55	34	34
1	9720339	9720739	7	9	15	10	10	4	5	14	21	23	8	7	18	5	5	15	10	13	9	8	16	6	18	11	9	4	11	30	2	11	10	13	4	5	8	10	6	15	17	8	10	19	3	9	12	6	8
1	9721758	9722158	70	66	119	72	86	50	48	67	102	102	65	51	56	42	82	72	84	54	54	63	41	53	86	51	39	38	64	76	21	55	79	66	17	35	66	52	69	86	63	52	40	55	40	40	57	70	30
1	9725002	9725402	115	95	166	140	155	142	73	149	178	115	126	109	124	87	129	140	142	238	68	158	75	102	119	107	93	87	151	130	100	71	98	104	41	76	136	117	159	126	107	102	105	189	79	104	96	78	115
1	9784530	9784930	68	42	59	73	61	59	65	52	65	60	67	78	107	57	48	75	70	110	45	108	35	82	62	60	80	75	87	92	56	43	62	55	73	51	62	83	58	74	67	66	99	124	70	36	70	32	72
1	9792178	9792578	42	25	24	42	35	32	20	70	27	38	36	37	30	34	29	40	41	27	42	27	18	35	35	23	54	47	45	32	33	35	33	30	39	30	24	26	58	28	39	25	41	38	24	22	31	19	26
1	9827865	9828265	10	23	28	24	12	16	10	19	12	26	18	29	18	25	20	18	15	21	19	18	9	5	19	16	15	17	30	16	10	5	19	18	10	16	22	17	34	16	24	28	34	9	13	14	19	9	12
1	9842611	9843011	11	26	16	11	19	14	13	19	30	26	16	15	12	11	15	17	17	14	13	21	10	12	21	16	11	10	24	20	9	8	9	12	8	15	14	16	17	25	18	15	13	21	13	17	14	18	18
1	9861371	9861771	8	13	12	11	21	9	4	15	15	19	10	13	11	8	8	20	10	7	8	12	7	9	3	5	7	9	17	6	6	14	8	10	13	13	13	10	16	11	15	4	7	22	7	12	11	6	5
1	9867459	9867859	144	260	176	226	307	143	180	192	238	195	219	218	188	182	180	245	374	166	184	165	124	146	217	167	160	107	236	323	134	115	261	143	80	122	187	241	169	220	165	159	229	217	160	161	187	255	102
1	9874854	9875254	109	110	152	227	158	161	91	167	169	155	193	184	135	106	150	139	236	173	130	176	167	93	200	194	145	105	225	188	102	99	122	132	114	106	163	127	151	198	157	167	252	165	92	133	132	126	99
1	9900633	9901033	5	13	11	12	7	12	21	12	18	14	11	13	23	18	8	14	12	17	17	8	7	9	16	11	13	8	9	8	10	8	7	9	12	16	16	19	15	11	7	11	11	11	10	12	13	5	24
1	9910013	9910413	18	28	12	17	17	18	42	14	24	59	21	15	18	21	12	25	13	16	26	17	36	8	22	20	38	3	21	19	10	10	15	29	4	13	13	19	25	31	8	19	17	19	22	29	16	52	25
1	9914394	9914794	51	27	33	50	33	44	32	63	43	26	76	34	48	53	39	73	62	54	40	41	19	38	60	51	66	144	44	74	39	45	51	46	68	40	38	53	61	45	55	45	49	66	58	44	57	26	23
1	9942328	9942728	77	32	42	49	32	53	61	49	40	40	46	39	49	45	53	55	48	51	36	64	35	37	49	38	39	91	42	70	40	67	48	52	46	38	43	50	60	52	44	36	53	56	50	56	43	19	57
1	10032470	10032870	248	209	176	270	216	245	230	220	251	439	278	165	245	197	255	428	214	326	177	219	212	112	296	221	284	86	426	198	110	228	141	254	106	177	217	202	249	220	169	185	251	240	208	258	396	267	323
1	10033527	10033927	11	17	26	17	22	15	14	17	11	24	28	15	14	21	13	20	20	27	21	23	8	19	38	14	11	20	21	25	6	13	16	25	16	18	16	18	19	21	21	30	18	14	14	16	47	11	22
1	10034405	10034805	10	21	15	13	12	41	6	25	10	11	15	14	17	16	9	23	23	19	10	28	11	11	27	10	15	19	24	23	9	16	13	17	13	10	34	17	22	7	29	17	12	9	14	13	14	3	23
1	10058467	10058867	63	53	54	89	86	94	37	96	115	147	67	75	87	59	57	124	81	54	55	77	39	62	66	66	55	56	103	83	39	64	62	40	28	37	93	57	93	88	129	52	64	96	57	60	74	57	73
1	10101952	10102352	17	10	12	14	8	8	24	6	10	12	13	11	14	16	14	17	12	13	7	20	6	18	17	9	20	15	23	16	7	9	19	7	14	11	13	29	13	22	28	19	13	7	16	17	16	4	15
1	10146367	10146767	8	16	17	13	21	18	22	19	11	8	13	9	10	14	6	16	12	12	20	24	18	11	20	3	16	15	24	13	14	8	17	13	8	8	27	23	25	12	8	19	21	11	22	5	11	11	12
1	10152930	10153330	62	56	79	93	114	76	51	58	74	66	71	60	61	53	107	74	136	77	77	91	31	49	74	62	56	113	96	84	53	46	65	66	60	65	58	86	86	77	91	59	90	81	52	120	52	61	53
1	10210171	10210571	248	409	258	323	309	279	323	321	457	699	300	208	294	262	435	250	436	409	365	247	294	191	414	304	371	151	385	279	148	244	250	307	114	174	258	337	324	334	306	229	240	294	245	422	230	509	311
1	10338034	10338434	105	80	87	158	191	75	90	107	107	89	101	83	86	82	84	215	137	83	109	99	46	84	122	112	93	113	149	128	96	60	114	66	117	159	71	131	104	132	85	106	87	106	76	76	171	64	54
1	10377387	10377787	113	68	111	146	130	101	113	117	208	100	144	118	96	95	115	153	152	131	85	110	54	76	134	80	114	127	144	150	110	88	91	101	83	115	99	160	119	215	97	115	136	123	93	100	132	34	73
1	10428024	10428424	172	137	119	184	155	282	160	121	181	158	158	194	168	187	172	192	216	186	140	164	126	96	223	344	129	201	197	205	122	131	131	141	130	149	267	175	149	219	150	146	228	165	181	177	162	101	150
1	10430179	10430579	215	328	236	233	310	276	210	226	300	451	321	205	237	172	270	306	279	322	239	234	218	132	290	341	251	126	335	365	129	218	202	272	80	205	264	230	234	258	176	240	240	266	207	258	265	370	278
1	10494631	10495031	161	175	173	255	223	158	167	189	233	191	174	141	190	296	127	238	196	237	133	168	76	103	188	156	252	130	192	267	77	127	202	166	119	123	172	162	180	218	163	155	160	205	308	114	164	93	152
1	10507417	10507817	159	99	127	143	114	138	109	159	170	122	118	113	118	162	111	235	178	243	83	162	78	94	129	117	148	122	154	138	119	112	117	121	85	109	138	132	155	204	128	75	132	138	139	100	153	80	187
1	10514412	10514812	138	82	109	267	66	157	83	121	117	86	111	95	112	97	166	142	129	167	78	111	61	75	188	90	89	104	150	152	83	109	93	104	181	76	141	128	114	120	129	105	101	117	93	130	111	59	141
1	10518908	10519308	9	14	19	22	8	17	9	28	13	16	22	12	10	22	18	26	11	14	11	21	3	11	9	13	11	6	18	20	5	11	11	7	27	12	15	10	13	18	15	18	17	7	15	9	18	5	4
1	10530249	10530649	7	12	15	16	35	12	6	31	18	22	18	9	18	11	16	16	20	22	9	21	6	8	26	6	18	11	11	15	16	10	5	8	8	8	9	13	16	16	13	9	12	21	13	6	26	10	21
1	10561967	10562367	13	3	9	9	7	4	5	4	8	6	5	6	9	6	4	12	4	14	5	10	4	5	16	9	9	6	11	7	3	9	5	6	4	3	6	7	6	8	7	4	10	8	11	2	5	1	3
1	10586150	10586550	32	14	18	26	9	19	28	16	17	17	9	11	16	18	14	14	19	17	22	16	7	12	16	20	11	21	38	10	7	14	23	13	12	22	19	23	24	19	15	14	17	22	14	17	26	15	13
1	10598307	10598707	12	29	16	35	19	27	16	29	19	18	35	30	31	8	27	42	52	14	21	32	10	11	19	16	15	21	29	19	13	17	19	19	30	19	23	31	32	25	21	17	12	48	15	18	23	24	11
1	10629920	10630320	16	26	54	25	32	21	25	35	42	33	24	19	25	38	19	25	22	18	28	30	20	22	26	28	31	14	26	28	11	18	15	31	4	23	23	12	29	34	16	21	19	28	25	23	11	36	20
1	10686686	10687086	16	18	34	14	42	22	31	24	27	31	19	12	16	25	20	24	17	25	24	15	9	9	27	33	28	12	46	23	9	9	20	20	11	15	26	44	12	23	21	25	18	29	18	20	19	13	18
1	10755707	10756107	13	17	22	18	19	9	18	12	20	24	15	18	12	21	20	23	26	13	20	21	13	27	21	13	16	12	23	21	9	8	12	20	15	7	16	30	17	20	23	14	28	18	14	20	22	17	22
1	10788727	10789127	27	34	58	52	46	25	22	42	57	53	45	21	28	34	35	60	58	24	28	34	19	37	33	43	40	40	40	53	29	24	32	35	21	18	28	22	37	54	30	42	26	35	38	36	28	37	27
1	10793819	10794219	40	74	70	61	63	53	72	60	83	87	69	86	37	63	58	76	68	51	42	52	50	31	106	57	53	48	67	61	32	31	65	56	19	37	52	75	64	75	49	62	99	40	62	45	77	61	38
1	10835844	10836244	55	29	24	36	35	34	50	34	29	51	36	39	20	46	27	95	29	44	36	33	40	23	42	45	29	23	36	48	23	49	25	30	21	20	43	50	26	26	30	13	50	33	42	42	63	29	32
1	10867094	10867494	192	325	150	254	224	172	154	182	226	307	176	148	313	176	155	275	180	197	192	150	253	103	270	203	210	95	195	205	83	137	297	135	90	117	177	185	200	185	133	143	189	287	169	165	237	294	171
1	10909903	10910303	103	181	145	233	219	222	81	193	226	223	148	161	195	123	147	177	154	190	124	158	81	109	209	140	152	131	182	134	90	101	212	113	104	115	270	123	158	193	145	131	182	192	115	136	151	130	134
1	10941940	10942340	103	105	222	148	136	133	69	147	223	152	137	110	120	98	140	176	108	154	115	127	168	73	159	100	135	69	166	139	55	67	129	126	49	61	157	96	119	176	110	146	122	148	105	104	167	109	102
1	11037582	11037982	173	159	173	220	157	135	132	209	183	186	174	178	222	157	214	311	222	180	125	173	106	117	319	177	273	174	259	229	124	152	208	183	171	150	172	174	218	190	221	142	202	262	152	147	242	126	100
1	11059504	11059904	21	28	22	25	35	33	17	35	39	53	42	11	17	17	24	28	22	25	20	16	21	23	38	19	25	8	29	19	10	19	24	21	5	18	28	20	19	34	10	54	21	24	14	29	27	34	16
1	11059974	11060374	17	27	31	14	28	27	33	23	26	55	32	14	30	33	40	25	31	37	25	21	34	14	36	23	27	4	36	14	26	11	14	30	7	27	26	26	24	35	19	35	26	15	33	43	23	35	26
1	11063886	11064286	60	25	50	48	47	33	27	43	42	48	51	59	29	32	53	56	42	43	39	50	13	20	37	28	37	34	74	41	19	65	34	37	20	36	30	42	43	38	33	31	65	47	23	34	39	31	32
1	11076266	11076666	24	12	24	42	44	18	24	40	27	19	27	20	25	18	24	32	31	19	19	18	12	26	27	30	37	18	21	35	9	23	28	25	8	34	23	36	42	25	26	36	26	32	16	20	37	12	15
1	11241688	11242088	83	98	64	69	62	63	52	99	53	71	63	53	75	66	65	70	96	58	48	116	25	62	65	59	67	71	80	62	42	50	94	61	53	69	54	50	71	60	80	46	75	72	72	81	67	31	37
1	11248103	11248503	18	14	12	19	25	18	25	23	28	15	22	25	17	16	28	26	15	16	14	21	4	12	17	21	18	23	24	19	19	19	19	11	15	9	9	26	16	21	18	11	22	17	11	27	15	5	11
1	11262680	11263080	14	16	18	25	25	25	29	23	15	60	25	22	33	13	24	26	23	28	13	29	19	10	27	34	27	21	39	20	11	22	15	28	19	33	15	18	18	31	32	15	27	24	32	27	26	16	17
1	11286201	11286601	61	44	45	79	44	54	33	37	39	60	50	81	58	86	37	72	68	36	38	55	21	49	63	52	42	71	81	59	28	45	59	49	76	63	48	43	48	38	73	39	69	81	74	45	36	16	50
1	11320145	11320545	49	106	103	112	111	71	57	92	104	84	159	82	84	98	71	111	101	92	98	77	42	58	102	98	83	64	98	126	111	40	123	64	38	51	86	65	84	91	77	124	88	88	70	58	74	50	50
1	11337498	11337898	69	77	87	173	83	75	45	79	87	93	78	54	59	58	76	92	79	100	56	79	62	60	96	75	63	44	81	70	47	46	113	54	103	45	96	95	81	82	78	87	77	76	51	49	79	48	51
1	11352080	11352480	8	13	12	8	7	5	9	9	18	10	4	8	8	5	9	18	6	8	19	8	7	6	7	10	6	6	13	7	12	10	7	5	4	6	8	9	11	18	13	7	8	10	8	5	11	6	9
1	11364167	11364567	70	59	56	79	81	87	47	88	73	62	74	62	81	93	62	75	86	62	64	80	44	46	134	61	81	78	109	95	42	52	79	49	59	55	92	64	85	71	79	82	93	105	79	55	63	40	52
1	11398454	11398854	7	14	19	23	10	9	7	12	25	7	20	8	10	10	14	12	12	11	10	25	5	9	8	15	12	13	9	16	6	9	13	9	7	11	9	8	12	28	15	14	19	20	13	10	10	2	7
1	11478637	11479037	220	208	249	302	223	139	190	188	369	323	290	195	302	157	237	281	257	192	203	224	182	96	264	206	276	76	282	151	80	177	146	230	74	136	133	195	198	291	138	212	251	355	150	206	257	344	170
1	11480999	11481399	15	9	10	9	12	8	5	3	11	17	9	5	11	8	10	16	10	9	5	9	6	9	5	6	15	9	12	16	9	8	10	9	8	7	10	5	6	9	12	7	5	12	6	11	8	3	8
1	11535783	11536183	10	16	25	17	15	8	7	11	21	23	13	11	13	19	13	22	26	6	19	12	5	12	20	5	12	20	16	17	5	6	21	17	5	16	17	15	20	17	6	12	8	11	9	15	23	11	13
1	11572147	11572547	26	25	52	41	42	35	20	62	39	33	41	36	48	24	30	52	45	63	16	51	20	42	38	34	38	43	43	40	38	29	25	40	27	22	53	29	41	35	31	30	38	60	23	29	27	17	55
1	11594158	11594558	27	22	37	41	43	21	42	28	39	34	29	38	42	21	19	47	28	26	21	34	23	36	23	32	38	32	31	59	24	18	21	23	28	22	30	31	21	23	45	21	42	44	30	25	31	21	28
1	11611928	11612328	10	9	14	11	19	5	4	27	15	15	12	12	9	8	11	20	16	7	20	13	6	15	9	8	16	11	20	18	9	7	10	11	2	8	14	11	18	7	22	10	13	15	11	4	13	7	6
1	11617302	11617702	30	35	61	46	41	32	33	51	51	60	57	63	43	34	38	65	45	59	40	37	11	26	42	40	45	30	47	44	35	37	48	44	25	25	44	32	64	53	50	34	73	34	46	39	52	17	38
1	11642407	11642807	167	152	155	227	146	156	110	166	272	145	163	212	173	131	236	199	238	224	139	201	78	170	226	182	123	163	440	155	149	130	190	148	96	118	150	162	176	238	179	151	246	191	128	153	145	118	133
1	11645667	11646067	126	119	87	146	138	112	83	112	108	67	85	106	119	94	86	135	107	121	68	129	69	131	115	76	103	96	172	120	66	87	180	87	99	79	104	100	88	131	92	79	105	118	110	73	111	39	83
1	11648702	11649102	19	32	27	26	40	11	15	34	25	36	14	21	16	23	23	33	34	19	19	26	17	22	24	25	17	8	30	39	15	12	33	20	7	14	9	20	26	25	19	18	28	22	23	17	19	31	12
1	11650390	11650790	15	8	20	11	19	14	9	17	37	18	19	13	14	7	17	20	18	7	11	16	20	6	17	13	11	7	20	17	11	5	18	16	6	6	20	9	11	18	10	7	16	19	5	12	11	20	5
1	11663990	11664390	114	120	122	156	123	107	179	82	162	186	121	102	86	95	104	127	114	195	113	103	138	68	155	134	111	50	149	118	52	101	111	79	30	58	106	234	104	177	89	128	109	99	85	88	101	152	140
1	11675269	11675669	13	17	19	18	16	11	18	12	38	22	37	8	18	10	19	23	26	15	19	19	12	18	23	12	18	10	14	20	5	9	19	6	4	10	19	28	22	27	22	20	12	21	20	15	16	10	15
1	11676696	11677096	29	31	35	33	31	31	30	39	37	26	50	23	25	31	29	50	34	35	22	31	20	27	33	26	32	65	28	59	23	22	35	33	20	11	24	21	46	43	24	31	30	43	34	20	39	16	24
1	11690538	11690938	33	26	27	36	28	18	20	55	36	32	31	24	23	26	29	25	22	33	20	26	26	14	29	22	25	13	32	34	16	37	18	18	20	13	22	30	35	33	20	27	26	44	20	24	30	17	23
1	11707207	11707607	6	8	6	14	6	12	7	8	11	13	14	3	9	10	8	15	4	15	11	10	5	12	10	6	7	3	25	8	4	8	8	5	4	9	20	9	11	10	6	14	8	9	9	10	16	4	8
1	11711075	11711475	17	24	59	61	58	26	30	56	48	42	61	36	31	24	30	68	37	50	43	64	11	30	38	36	20	54	51	48	18	29	56	39	33	41	42	42	49	45	44	57	34	28	23	30	53	19	48
1	11719766	11720166	171	114	173	166	167	282	90	228	165	184	151	120	133	117	155	175	255	202	95	199	92	111	227	120	171	127	192	190	80	120	132	147	83	104	255	100	170	153	153	145	156	177	110	104	143	168	110
1	11736264	11736664	12	12	16	23	15	19	20	31	19	29	11	8	17	14	14	31	17	23	10	16	22	17	23	20	10	9	22	22	8	19	11	10	5	14	32	16	29	23	17	18	23	20	14	13	30	17	13
1	11749151	11749551	76	75	81	87	88	91	95	106	86	144	84	73	109	76	97	141	110	117	84	109	36	80	99	74	175	51	136	89	73	73	75	49	38	51	74	145	96	97	128	66	89	115	60	80	114	68	63
1	11785138	11785538	80	124	141	132	139	108	93	145	184	134	98	115	120	96	95	130	153	135	117	164	66	69	112	96	145	60	184	142	107	72	136	100	55	73	130	152	109	120	106	98	151	119	117	78	112	113	81
1	11802972	11803372	11	19	19	15	14	11	16	10	24	23	12	17	11	13	32	9	13	19	15	8	11	11	22	15	19	7	14	13	14	11	10	16	4	19	10	10	10	14	19	12	11	15	9	18	8	21	12
1	11838650	11839050	186	201	182	271	185	173	145	227	266	289	183	129	188	145	299	193	270	294	270	187	131	184	230	157	211	160	250	198	113	138	215	161	136	125	222	244	200	264	244	196	169	210	129	220	187	202	159
1	11859263	11859663	23	34	32	46	73	29	41	37	46	49	44	35	26	35	33	95	57	39	65	38	16	42	55	42	25	29	52	55	19	26	44	22	17	65	29	52	52	47	37	34	35	19	20	41	90	41	40
1	11865478	11865878	24	25	37	37	51	25	23	40	54	23	26	29	20	16	30	45	30	30	29	35	14	25	47	19	30	42	39	55	27	24	30	27	23	34	30	54	40	64	29	34	44	43	27	15	34	15	23
1	11875069	11875469	2	8	9	7	12	10	4	8	17	7	8	3	6	11	9	10	4	9	11	6	2	7	13	18	6	3	12	13	1	8	7	7	5	6	9	9	6	11	6	5	18	5	7	10	7	10	6
1	11893923	11894323	146	154	149	172	214	165	112	162	189	163	203	134	220	108	155	198	152	217	187	163	70	97	148	202	136	157	232	308	104	106	184	112	103	118	178	155	146	171	147	175	144	189	95	124	176	89	134
1	11907660	11908060	110	107	90	179	103	125	103	108	142	117	129	90	113	222	98	185	165	146	72	124	71	77	143	103	177	112	142	194	73	96	121	90	140	115	100	130	139	122	115	111	114	130	218	85	127	91	94
1	11967120	11967520	154	106	178	141	124	174	130	168	203	156	117	132	118	196	142	222	229	298	99	183	88	99	162	129	169	121	187	139	111	134	125	162	73	105	178	139	173	250	153	85	143	126	162	120	184	96	180
1	11981991	11982391	18	7	6	28	5	18	9	11	9	9	14	10	7	10	16	15	11	12	9	13	5	9	12	14	9	12	6	20	8	10	9	4	16	5	18	12	9	13	9	8	7	11	10	20	20	2	13
1	12001572	12001972	16	19	29	32	26	19	16	43	16	20	31	22	20	17	28	22	16	23	22	25	13	20	19	21	26	27	28	20	11	8	16	16	18	20	31	19	49	25	24	22	24	31	14	19	28	11	8
1	12014216	12014616	6	5	12	11	15	9	4	15	11	9	15	3	20	10	7	16	6	15	9	7	9	7	19	8	14	10	17	16	12	10	9	9	11	16	11	9	12	12	10	11	7	23	14	9	13	7	3
1	12031238	12031638	82	82	97	146	141	91	62	100	113	138	75	108	80	82	106	127	136	137	86	69	42	55	143	85	110	78	237	86	58	77	94	68	54	68	89	72	102	110	120	89	117	84	62	83	97	81	115
1	12049559	12049959	21	14	15	17	12	15	8	23	20	15	21	8	15	13	19	21	23	17	22	16	3	15	26	20	10	14	27	19	11	14	13	10	9	22	24	21	25	18	18	16	18	26	9	16	17	14	16
1	12079569	12079969	25	26	33	48	51	24	21	51	38	17	43	24	36	24	47	52	57	28	27	45	21	26	27	35	26	31	36	44	16	18	47	18	27	19	34	33	38	49	22	34	30	57	16	48	44	29	21
1	12106811	12107211	25	29	63	44	44	19	19	40	48	34	32	41	38	38	30	42	36	35	29	43	14	37	35	24	25	24	51	34	22	14	32	22	15	23	35	45	34	33	22	28	29	38	29	15	25	21	14
1	12118585	12118985	118	59	148	132	174	100	128	96	146	93	119	80	105	109	101	117	120	117	111	117	52	61	107	90	105	117	189	148	62	55	109	115	74	107	126	173	102	135	135	110	97	135	85	82	87	43	66
1	12124766	12125166	135	118	116	276	161	129	166	153	148	156	119	166	130	129	131	200	204	175	127	143	79	212	141	170	136	150	189	158	91	103	135	126	180	121	136	179	128	153	168	142	187	183	127	111	146	109	97
1	12196780	12197180	18	9	17	23	17	13	20	16	19	10	21	9	10	13	8	20	25	13	6	18	5	20	12	22	19	24	12	26	14	4	20	9	10	7	12	8	12	17	12	15	14	22	9	12	14	10	9
1	12199477	12199877	9	15	17	26	34	15	10	21	29	25	23	32	14	16	26	19	19	21	17	14	5	13	25	23	20	11	17	21	7	14	19	7	13	13	19	12	5	32	9	17	46	26	9	16	17	8	10
1	12203061	12203461	8	5	10	16	8	8	11	17	13	9	7	9	9	11	12	20	10	14	8	11	13	15	7	8	5	8	11	7	10	14	8	6	9	5	9	13	4	15	5	7	7	14	13	14	25	3	6
1	12208839	12209239	147	302	117	227	151	157	156	178	152	128	153	127	276	163	133	241	152	190	138	145	111	130	169	165	183	140	186	204	120	122	271	103	133	99	177	137	129	174	110	115	158	308	153	130	182	95	120
1	12229759	12230159	191	332	210	361	345	327	168	295	326	407	237	236	258	199	263	248	310	321	198	322	209	165	397	250	296	148	272	165	162	176	232	212	99	222	386	189	282	289	204	186	285	278	222	229	224	399	240
1	12232594	12232994	10	7	17	19	5	18	8	10	10	9	13	9	11	14	18	16	12	14	10	9	4	7	19	6	8	11	13	15	4	7	9	23	9	8	14	9	9	12	13	7	10	10	10	11	19	5	12
1	12244092	12244492	22	16	25	29	15	20	10	15	19	20	10	21	34	23	20	37	25	13	16	21	7	14	26	24	31	24	38	32	21	15	18	23	32	12	28	10	18	21	28	19	18	36	12	21	26	8	9
1	12272049	12272449	63	31	30	76	39	60	33	69	29	27	100	32	76	38	48	72	56	42	41	40	24	69	55	29	64	51	65	71	25	44	48	36	60	46	55	45	44	48	61	68	43	85	52	54	44	18	38
1	12275367	12275767	45	43	72	81	73	63	28	51	53	28	91	34	58	44	76	60	72	62	49	62	33	49	43	43	35	52	97	62	41	28	53	35	28	41	58	51	37	60	56	86	44	98	37	51	52	36	53
1	12276253	12276653	48	19	36	43	34	31	20	32	34	28	30	42	27	24	58	33	29	38	26	45	10	31	37	25	26	30	51	37	21	32	26	23	19	22	37	37	37	28	33	28	60	34	18	34	32	24	32
1	12314318	12314718	49	31	30	53	47	33	44	43	27	30	24	41	42	24	36	54	50	46	24	31	13	41	50	43	63	63	43	46	24	49	45	53	62	70	28	42	49	31	40	28	56	49	42	28	30	10	22
1	12339349	12339749	10	27	16	21	31	18	14	19	17	16	16	12	15	16	18	29	16	11	15	43	3	14	16	17	19	24	19	25	7	14	34	9	19	22	11	15	22	14	18	19	16	23	22	21	19	13	13
1	12376046	12376446	17	15	18	23	9	27	21	28	17	20	21	20	27	20	25	46	31	9	13	39	7	25	32	28	17	29	22	33	14	19	18	12	26	25	23	30	18	19	19	20	18	30	26	24	20	15	18
1	12407414	12407814	38	32	37	42	28	33	29	35	34	40	28	42	41	37	26	40	36	30	22	34	17	22	20	38	31	51	44	41	30	32	31	26	53	31	25	31	20	49	56	26	48	43	47	33	29	14	18
1	12422479	12422879	14	7	6	14	12	9	6	11	7	10	9	10	18	13	9	16	14	12	7	9	1	12	3	11	10	25	10	16	10	8	10	10	11	16	12	7	6	12	11	3	14	9	19	13	10	6	10
1	12619830	12620230	135	212	156	225	198	161	122	168	174	190	268	156	144	228	169	192	230	199	154	164	118	151	253	214	152	126	236	214	203	108	210	153	103	137	165	140	168	199	157	232	198	187	207	130	167	153	133
1	12658962	12659362	116	164	123	304	121	179	149	170	146	151	221	139	138	150	145	214	198	227	100	167	97	108	233	236	154	105	195	148	182	120	194	147	175	126	184	180	171	141	168	171	173	162	133	134	184	96	172
1	12760377	12760777	35	20	25	41	31	28	30	30	28	25	30	12	19	16	22	39	29	33	52	25	14	16	26	18	19	18	31	39	7	30	24	15	31	13	32	32	28	35	24	30	26	36	23	10	26	13	17
1	12781490	12781890	30	12	17	34	18	19	17	33	20	26	36	28	24	27	17	14	30	22	27	19	23	23	31	15	28	42	31	30	10	16	30	19	14	14	22	20	28	18	24	18	22	32	27	21	14	11	16
1	12783774	12784174	56	43	42	87	56	62	35	59	100	36	64	49	59	43	49	62	61	54	36	95	21	36	86	48	46	73	70	76	52	58	66	33	45	43	70	54	52	135	46	50	61	82	50	39	47	24	37
1	12806358	12806758	17	7	12	25	5	15	11	12	16	6	15	9	16	5	13	23	16	12	12	14	8	15	13	14	12	9	17	12	8	11	9	12	20	4	6	7	9	11	5	9	18	25	7	8	18	5	8
1	12822498	12822898	17	12	15	22	20	20	10	14	14	21	14	10	26	15	11	17	14	30	14	30	5	9	17	11	23	22	33	23	11	20	16	12	18	19	7	10	17	15	25	10	19	23	11	11	23	8	14
1	12873475	12873875	1	1	5	2	5	1	1	1	3	4	5	2	1	1	3	2	1	1	1	1	2	1	6	5	2	1	2	8	1	1	6	2	1	1	2	3	2	1	1	2	5	2	1	1	4	5	1
1	12877211	12877611	28	16	29	30	26	32	17	27	30	20	32	25	19	21	28	28	36	47	9	31	4	22	23	23	18	32	31	18	32	14	15	21	24	20	32	22	25	25	23	26	23	35	29	20	17	21	25
1	12921768	12922168	28	21	18	32	27	29	28	25	22	31	28	38	40	31	20	32	34	49	17	42	16	27	27	29	38	40	47	43	19	30	27	18	40	19	27	32	20	29	31	30	40	53	24	14	28	11	33
1	12924338	12924738	15	11	26	27	17	16	11	41	12	14	14	23	21	19	14	23	25	22	18	18	7	17	24	11	18	14	28	16	6	12	14	16	13	11	15	19	40	11	25	24	29	19	18	12	11	6	7
1	12936170	12936570	23	19	23	25	13	16	13	19	7	26	20	33	19	22	19	15	21	26	15	13	6	17	31	24	17	17	20	19	15	18	21	18	9	16	15	14	15	13	17	16	33	19	18	25	25	7	10
1	13005686	13006086	13	12	14	17	14	6	13	18	16	7	13	20	11	11	18	20	22	15	9	20	6	10	13	13	14	16	33	10	14	9	20	12	16	11	11	10	12	22	15	11	21	11	12	14	7	10	10
1	13079537	13079937	1	2	1	1	1	1	1	1	1	1	1	1	1	1	1	1	1	1	1	1	1	1	1	1	1	1	1	1	1	1	2	1	1	1	1	1	1	1	1	1	1	1	1	1	1	1	1
1	13087884	13088284	1	1	1	1	1	1	1	1	1	1	1	1	1	1	1	1	2	1	1	1	1	1	1	1	1	1	1	2	1	1	1	1	1	1	1	1	1	1	1	1	1	1	1	1	1	2	1
1	13146835	13147235	1	1	1	1	1	1	1	1	1	1	1	1	1	1	1	1	1	1	1	1	2	1	1	1	1	1	1	1	1	1	1	1	1	1	1	1	1	1	1	1	1	1	1	1	1	1	1
1	13228242	13228642	64	46	45	111	48	46	66	43	73	45	46	57	53	27	46	76	71	82	49	54	29	52	56	73	35	77	87	69	31	41	88	30	43	31	54	145	49	94	54	57	55	77	37	35	49	21	42
1	13265050	13265450	1	1	1	1	1	1	1	1	1	1	1	1	1	1	1	1	1	1	1	1	1	1	1	1	1	1	1	1	1	1	1	1	1	1	1	1	1	1	1	2	1	1	1	1	1	1	1
1	13277019	13277419	2	1	3	3	2	2	1	1	6	1	3	2	1	2	1	1	1	3	1	5	2	3	2	1	1	6	3	1	1	2	4	1	1	2	3	1	4	5	2	4	1	4	2	1	1	1	3
1	13279610	13280010	48	11	42	44	28	29	28	21	17	19	38	30	42	23	34	31	30	47	23	40	24	26	19	31	28	55	41	55	22	56	29	24	51	21	25	30	24	16	29	20	31	51	32	33	13	11	22
1	13324210	13324610	16	7	14	25	19	18	11	9	10	6	13	5	13	7	12	18	8	12	8	16	4	12	11	7	5	19	23	14	9	19	11	10	18	5	19	11	10	12	13	17	15	15	9	13	29	8	13
1	13354539	13354939	38	20	29	27	17	20	19	34	27	15	47	28	20	29	22	38	22	37	8	48	7	22	27	19	19	31	43	35	18	14	31	30	11	21	19	21	25	17	43	27	29	18	18	12	30	9	21
1	13356760	13357160	80	39	71	69	53	90	36	82	54	54	56	53	45	44	42	57	92	64	36	88	17	46	91	46	70	70	98	69	38	58	55	61	54	48	101	39	70	42	76	51	71	84	39	39	50	37	34
1	13368531	13368931	50	27	38	57	27	54	19	38	35	40	22	38	46	29	28	60	53	45	24	34	9	33	30	43	30	53	55	48	33	40	46	22	32	19	44	33	35	47	76	30	43	73	28	18	40	14	20
1	13422542	13422942	116	39	88	109	72	88	106	73	45	110	82	88	133	49	128	101	140	107	46	147	40	72	102	95	148	69	162	96	48	80	95	83	90	82	79	143	74	66	139	83	106	144	81	76	76	28	78
1	13451422	13451822	12	17	10	32	20	8	11	9	12	7	13	17	12	19	10	18	15	9	17	14	6	6	11	10	11	14	22	16	10	11	11	14	25	10	10	10	12	10	15	7	21	18	12	10	12	8	6
1	13469315	13469715	42	31	49	49	45	43	43	53	62	64	32	56	31	39	59	49	82	51	34	38	16	31	32	40	25	78	78	54	52	31	43	45	42	36	37	33	34	45	52	31	45	58	46	70	26	34	26
1	13517198	13517598	16	17	24	33	20	22	12	19	32	30	25	20	23	17	24	24	26	36	21	17	4	17	20	20	17	18	29	23	11	18	19	9	24	11	19	23	10	32	25	16	14	29	11	14	19	11	11
1	13539671	13540071	10	11	12	15	25	11	5	16	12	14	14	9	10	8	13	30	7	7	17	17	3	12	10	16	12	21	12	14	14	13	11	6	12	23	13	14	10	9	13	14	8	22	8	16	17	5	10
1	13543934	13544334	95	57	92	100	142	78	78	109	197	80	108	108	101	84	97	139	124	93	60	94	54	66	98	63	57	122	133	130	62	67	75	83	64	80	89	128	97	177	80	98	102	102	66	63	107	38	60
1	13570924	13571324	20	17	34	34	39	27	21	25	45	14	33	43	27	35	31	36	40	35	26	38	11	18	23	48	20	47	37	38	16	20	35	12	18	19	66	29	24	54	28	28	41	41	36	25	29	11	31
1	13665651	13666051	133	104	94	129	107	135	79	115	99	90	136	96	135	86	107	140	124	159	104	105	33	57	109	150	91	168	179	218	72	114	131	84	99	98	133	93	78	107	104	104	117	182	85	92	112	46	85
1	13725837	13726237	46	46	57	100	66	63	56	60	81	48	69	47	54	114	37	98	66	80	53	51	31	40	59	67	92	96	73	97	55	36	87	49	71	42	69	69	59	66	60	48	64	82	95	41	88	25	42
1	13748978	13749378	59	60	57	43	55	30	59	63	95	147	55	58	48	70	52	93	82	78	35	59	63	27	64	76	102	25	51	39	38	55	30	80	19	31	38	51	85	65	48	27	50	60	87	54	70	88	80
1	13759062	13759462	34	25	23	81	17	43	28	21	19	33	33	29	24	27	50	43	41	43	15	25	15	20	52	39	34	44	47	39	25	40	23	26	65	25	27	19	27	29	28	17	26	17	36	38	28	17	48
1	13760905	13761305	14	12	13	37	10	13	10	20	9	14	14	11	12	17	23	22	23	13	13	19	4	11	14	18	12	25	23	40	10	8	13	7	22	21	26	20	40	11	22	16	18	13	14	12	10	5	14
1	13788766	13789166	38	23	36	49	71	39	27	68	34	32	53	38	54	40	35	53	50	42	24	35	17	35	73	37	53	53	59	55	20	33	38	33	53	51	45	23	45	50	42	42	42	83	34	41	40	17	32
1	13801640	13802040	33	27	35	39	47	52	22	35	37	50	41	38	28	39	41	50	45	62	25	27	25	22	58	26	65	47	74	33	20	45	25	27	47	29	30	25	39	45	50	24	44	35	38	38	37	17	34
1	13807203	13807603	104	57	84	98	76	90	36	104	62	81	74	59	162	46	79	98	85	83	61	71	35	52	85	91	62	59	122	78	53	72	67	76	71	65	72	73	72	71	77	67	86	166	47	81	75	40	62
1	13809748	13810148	12	17	12	9	14	17	12	20	11	17	12	11	17	6	13	11	23	12	11	12	2	5	17	19	20	9	16	9	8	9	12	12	14	10	16	16	12	13	10	9	13	30	15	11	13	15	15
1	13811197	13811597	64	59	150	69	95	49	55	81	106	57	52	53	70	70	76	84	98	61	63	84	28	66	77	75	54	59	109	85	41	47	73	67	35	55	67	68	68	80	67	70	61	79	86	56	56	51	38
1	13813605	13814005	30	38	78	62	92	34	56	45	85	52	53	36	67	36	55	58	56	58	54	37	29	30	41	59	47	47	106	59	19	33	57	45	28	34	55	63	36	54	62	51	50	66	39	35	43	38	38
1	13825047	13825447	36	20	15	72	32	19	34	31	27	28	26	35	28	26	24	31	41	30	19	26	10	36	17	33	27	32	40	32	21	17	23	15	46	16	25	41	24	22	32	15	38	28	20	14	32	15	21
1	13828826	13829226	122	134	152	204	175	105	120	172	219	179	189	99	134	163	157	204	204	184	88	148	97	133	154	158	177	153	173	178	96	103	135	143	79	89	130	129	148	214	124	157	121	171	138	150	181	134	103
1	13892912	13893312	10	25	13	12	17	9	10	17	24	19	13	8	4	11	11	9	8	11	9	8	7	9	19	17	8	5	13	14	7	8	13	9	7	9	13	10	11	12	9	13	25	8	9	7	11	14	12
1	13930156	13930556	27	23	46	67	50	35	25	54	32	41	30	58	38	46	48	88	42	48	24	45	15	22	53	36	34	40	64	54	24	40	41	27	40	30	48	39	34	33	46	31	46	38	35	32	73	16	26
1	13950635	13951035	17	29	24	24	25	23	15	17	12	18	25	16	33	15	23	40	21	20	23	28	7	19	30	13	13	24	22	35	16	10	41	9	15	15	34	25	18	12	24	23	15	42	20	14	34	7	14
1	13960369	13960769	141	154	133	253	184	311	97	170	213	177	161	180	192	149	139	207	219	250	125	229	56	115	232	134	195	205	220	145	117	114	204	108	147	143	278	150	177	217	140	142	200	199	154	133	163	107	156
1	13965786	13966186	102	113	207	158	127	179	100	143	174	100	171	111	177	126	120	183	109	151	76	122	140	71	181	103	137	111	167	128	69	92	127	159	85	72	154	99	97	193	103	106	132	151	106	102	124	52	107
1	13992466	13992866	6	15	12	17	14	10	12	16	9	11	13	16	14	10	10	25	8	7	6	10	3	7	13	20	25	15	17	12	5	7	12	8	20	11	12	9	19	13	14	6	16	28	8	13	18	2	6
1	14095002	14095402	47	27	31	53	35	38	20	45	37	31	77	27	54	28	43	63	51	43	25	36	14	45	34	28	47	46	54	53	26	41	25	21	46	28	47	33	36	41	44	51	25	55	24	35	31	21	29
1	14111132	14111532	30	35	33	35	36	49	23	17	36	23	45	20	29	19	31	28	36	29	24	19	11	29	24	29	30	25	29	28	17	24	23	25	31	22	37	20	11	37	22	16	27	52	27	30	22	15	15
1	14113823	14114223	188	73	158	139	137	110	78	108	109	107	118	147	121	87	151	136	108	155	74	123	67	87	131	98	92	87	148	114	62	147	81	98	67	70	115	112	84	113	101	112	155	148	69	127	95	61	98
1	14138597	14138997	13	7	16	13	16	6	11	18	11	10	11	7	12	6	4	18	13	15	13	7	6	9	10	9	18	8	7	11	5	10	10	8	11	11	10	13	9	10	15	17	17	16	6	9	14	10	9
1	14149455	14149855	53	74	41	43	45	45	44	58	37	49	50	38	40	45	47	73	55	57	31	82	20	51	50	39	42	51	57	47	32	31	66	42	73	64	36	35	61	46	54	35	56	65	45	33	35	25	45
1	14228670	14229070	32	24	21	44	23	35	29	20	33	21	28	33	23	43	27	39	26	31	20	38	11	35	31	30	29	32	50	30	13	32	34	21	20	28	31	39	27	36	26	28	26	35	29	35	22	11	18
1	14364070	14364470	20	8	19	35	17	21	9	17	26	23	11	27	24	19	12	25	23	23	12	18	12	20	15	21	14	22	32	22	17	16	13	9	31	23	16	28	20	21	48	12	33	22	20	15	21	10	8
1	14366337	14366737	4	16	15	20	18	13	8	9	14	32	12	13	19	15	14	20	14	14	9	18	7	8	26	19	12	24	14	28	6	21	21	7	12	14	20	18	13	21	19	16	14	25	18	9	23	10	11
1	14415356	14415756	23	38	45	62	45	32	31	38	54	34	64	38	32	35	27	53	46	40	35	36	18	30	40	42	37	38	37	64	54	18	49	32	44	24	40	31	28	46	49	56	34	34	27	25	41	22	20
1	14435253	14435653	35	61	57	105	58	49	51	54	72	51	65	46	47	36	42	83	47	56	29	61	29	37	48	51	42	29	56	52	39	33	61	33	33	20	43	56	48	62	48	54	52	53	38	43	64	28	40
1	14528235	14528635	20	6	11	16	9	9	17	9	18	13	8	13	12	16	8	22	14	12	31	12	5	5	14	10	17	10	14	16	12	12	16	6	13	8	10	11	7	18	11	11	16	15	11	7	18	8	9
1	14538325	14538725	24	19	19	25	26	21	19	29	17	14	38	24	24	18	19	19	25	17	29	13	23	8	29	18	15	26	27	31	17	18	27	11	22	16	30	16	26	20	25	33	24	29	23	7	22	2	9
1	14567061	14567461	16	12	17	19	21	25	10	16	23	10	19	14	22	18	19	14	16	16	6	34	10	8	19	10	13	24	26	17	15	12	18	17	38	10	14	11	15	38	12	17	16	24	16	14	19	2	9
1	14571844	14572244	19	15	36	63	40	25	15	37	49	22	39	35	34	23	33	61	35	29	26	49	16	21	34	28	39	23	40	36	30	25	35	29	27	22	22	33	33	38	28	45	22	76	15	24	40	24	29
1	14598901	14599301	18	12	38	22	26	19	12	25	37	59	30	19	19	23	27	28	13	28	23	20	27	13	22	19	15	6	28	45	3	14	18	22	2	15	20	27	21	28	35	32	16	17	8	20	37	18	25
1	14606627	14607027	117	94	151	127	114	103	53	86	121	66	98	79	102	79	76	101	125	94	74	123	26	85	163	83	68	105	90	153	60	88	91	93	51	95	112	98	90	109	108	103	73	114	75	67	92	48	60
1	14608305	14608705	21	12	14	22	12	16	16	12	20	15	25	15	14	21	19	23	19	34	8	28	5	10	16	18	15	23	18	28	11	16	28	17	14	11	22	13	20	13	19	20	21	27	11	15	24	7	29
1	14731893	14732293	91	64	94	121	111	86	90	80	124	92	94	101	116	82	75	105	97	122	57	128	52	118	97	92	86	79	108	136	82	73	81	62	66	75	94	109	74	94	99	82	110	144	75	44	104	54	77
1	14779119	14779519	62	66	93	97	109	67	51	202	97	83	77	80	80	68	61	85	84	87	89	85	25	94	84	73	93	56	127	102	42	54	93	84	44	59	81	83	146	70	95	63	97	96	60	55	85	53	56
1	14782918	14783318	25	23	31	30	20	24	12	40	29	36	36	33	19	22	31	33	20	30	26	19	5	14	17	21	18	33	33	38	18	19	31	13	17	20	21	29	29	33	42	27	44	29	21	21	27	11	16
1	14787538	14787938	13	16	21	29	23	18	18	21	45	21	17	30	18	23	20	24	25	20	24	18	8	13	22	13	21	24	63	22	20	21	28	23	2	15	16	25	18	21	21	14	21	30	12	25	26	14	15
1	14804644	14805044	35	55	41	64	59	29	22	51	59	36	39	26	37	37	44	63	46	52	34	43	17	42	45	26	34	32	60	43	23	34	85	26	21	41	40	38	54	64	48	44	34	48	30	25	50	18	36
1	14833627	14834027	49	79	56	63	81	61	71	71	56	69	69	76	54	73	64	85	141	59	63	64	40	59	83	61	62	58	82	136	43	45	83	54	50	54	57	75	68	101	62	62	79	83	77	57	51	102	36
1	14850583	14850983	51	48	58	92	72	67	44	57	54	53	65	70	53	43	43	62	81	70	51	70	42	35	77	58	60	45	114	77	40	37	52	51	29	38	51	38	46	76	51	62	96	74	49	56	51	36	31
1	14915335	14915735	51	70	78	111	83	60	77	72	104	66	87	81	68	50	58	105	80	134	72	76	47	50	89	75	53	73	115	97	39	50	88	47	43	43	87	170	57	113	57	88	60	65	57	54	67	43	63
1	14924448	14924848	47	72	45	27	56	14	47	43	72	87	72	23	34	40	30	40	53	36	23	28	49	31	53	40	61	7	47	41	15	24	53	41	9	18	19	34	29	71	33	51	33	71	42	55	41	51	22
1	14983276	14983676	14	8	15	15	11	8	13	23	23	13	12	12	14	20	15	24	14	14	14	13	6	11	17	14	17	23	19	23	6	11	16	8	14	11	16	13	16	21	9	22	14	17	11	14	11	8	13
1	15000038	15000438	20	13	9	18	14	8	8	12	9	13	11	10	17	4	16	10	12	10	8	13	12	6	8	13	10	15	13	12	7	19	11	6	6	6	11	11	16	8	12	9	10	20	11	10	14	5	10
1	15021449	15021849	8	10	9	19	7	11	8	20	12	13	18	10	11	6	12	15	16	13	10	17	3	11	13	13	13	13	17	17	9	9	9	9	5	10	12	16	18	14	12	18	10	9	11	17	36	5	14
1	15027486	15027886	109	94	162	159	171	103	114	143	150	157	179	102	111	107	113	185	129	176	104	205	44	103	146	124	104	105	203	147	67	94	124	109	62	94	113	117	143	155	141	155	115	133	89	91	163	74	110
1	15038127	15038527	41	31	43	59	39	45	20	54	38	47	38	40	30	26	23	36	54	30	22	73	21	24	40	31	45	36	55	51	18	25	31	24	10	18	60	28	50	39	50	39	39	48	25	23	42	40	30
1	15046508	15046908	212	136	113	198	190	168	110	234	248	275	125	143	169	107	141	219	203	147	105	160	93	129	175	159	108	109	242	174	119	193	136	81	66	84	221	135	209	194	252	104	165	190	108	122	158	123	111
1	15062468	15062868	18	24	36	33	37	32	39	34	30	33	31	27	44	23	41	35	40	32	28	38	18	34	29	29	46	24	46	46	30	23	31	16	23	23	50	54	21	27	38	24	28	26	19	22	33	20	30
1	15064462	15064862	18	29	52	54	36	40	39	47	43	31	41	39	33	30	35	63	40	47	26	45	12	19	36	28	29	28	67	58	36	22	33	33	19	20	45	46	44	42	36	27	38	44	38	25	32	23	29
1	15100352	15100752	134	132	177	168	211	136	102	169	180	178	136	155	124	142	320	148	200	175	115	157	75	99	144	116	138	222	197	144	128	100	147	122	68	117	169	145	123	175	166	111	181	136	127	227	106	109	96
1	15110788	15111188	18	30	29	43	29	24	32	28	36	39	34	28	33	23	52	52	34	33	49	24	20	24	37	23	33	43	48	38	25	25	33	26	25	14	25	30	36	51	46	32	24	43	26	47	38	18	23
1	15128498	15128898	117	121	127	171	350	93	149	141	171	125	131	121	130	121	146	255	163	159	156	135	80	146	140	162	142	108	193	164	137	109	158	127	108	231	87	181	134	196	134	112	153	133	114	113	227	81	84
1	15152286	15152686	80	82	99	93	136	70	110	95	159	89	100	106	84	75	86	136	121	91	52	84	57	63	120	59	117	78	113	109	93	71	56	82	75	96	73	117	103	169	80	87	114	132	67	104	102	58	61
1	15152747	15153147	17	34	21	21	41	27	21	25	35	43	22	27	31	23	15	28	17	24	15	17	20	16	26	41	28	11	29	31	12	19	16	20	16	11	14	18	13	31	17	11	40	28	21	27	18	12	12
1	15154031	15154431	109	112	106	104	137	115	108	105	127	178	120	82	121	85	116	134	109	125	119	107	56	81	104	139	98	77	141	195	48	94	137	102	35	78	115	94	101	116	88	102	94	123	69	87	114	115	102
1	15181191	15181591	5	23	14	26	8	25	14	20	14	15	24	18	22	16	9	19	29	17	16	16	13	10	16	13	19	17	12	27	17	17	20	8	16	18	15	17	20	24	14	16	18	21	26	13	24	3	21
1	15203785	15204185	20	11	17	18	19	14	14	31	23	19	8	15	16	13	10	27	21	31	9	12	5	11	13	13	19	10	27	16	10	15	19	12	5	12	19	14	23	10	21	8	6	24	26	10	15	10	10
1	15272525	15272925	138	125	117	293	98	157	127	163	158	144	150	110	148	126	207	166	129	216	78	121	88	78	181	121	139	132	168	165	89	144	112	137	177	76	149	118	144	133	115	89	126	149	124	201	117	76	155
1	15283525	15283925	4	4	10	30	13	14	8	14	15	14	11	14	12	7	13	11	14	16	13	15	9	12	16	11	8	10	14	19	10	7	16	7	3	15	24	14	47	18	11	20	13	9	8	12	21	4	19
1	15288124	15288524	24	36	26	41	52	43	28	69	28	37	63	25	53	31	38	47	58	39	24	49	10	26	86	22	54	29	54	54	28	27	33	25	23	49	30	26	40	28	47	35	41	76	35	36	41	16	30
1	15304715	15305115	120	87	108	167	147	121	74	125	130	144	107	112	95	105	131	129	127	218	76	91	57	80	162	83	146	127	253	137	88	101	128	92	98	92	124	100	108	139	129	101	162	112	95	100	125	77	118
1	15323512	15323912	163	88	168	160	159	123	90	151	151	120	124	124	264	84	176	150	179	183	107	122	71	95	165	183	115	102	250	121	74	133	131	129	76	97	150	131	142	145	115	118	140	295	94	160	121	77	96
1	15364747	15365147	7	13	11	12	18	12	10	13	20	12	14	5	10	13	12	14	30	6	15	17	5	5	11	10	7	9	22	17	15	7	15	5	9	14	9	9	18	8	14	10	10	19	6	10	14	10	9
1	15409708	15410108	9	25	38	19	26	20	27	15	33	29	17	15	17	32	16	17	30	25	13	19	23	17	28	29	21	8	37	18	8	17	14	29	6	12	13	21	11	22	10	14	18	13	33	27	16	36	20
1	15420978	15421378	18	17	35	28	31	16	26	18	25	17	17	16	29	19	20	23	26	10	23	21	12	13	19	25	11	21	15	25	11	23	13	26	13	18	28	39	21	23	25	20	19	25	20	15	27	7	15
1	15431118	15431518	118	123	149	288	203	121	135	172	166	179	147	165	152	112	148	195	204	177	115	152	86	216	142	153	154	123	180	142	85	102	161	111	93	87	123	196	127	174	153	132	198	190	134	127	147	116	130
1	15501397	15501797	89	53	78	128	84	65	47	88	95	52	82	61	77	81	60	103	150	78	48	92	37	79	67	84	59	142	91	82	43	55	66	76	75	60	67	53	74	99	78	85	67	82	59	51	90	30	53
1	15526378	15526778	23	40	18	29	29	27	33	9	18	28	27	33	16	28	19	27	31	18	15	20	16	15	43	27	35	25	33	32	35	24	28	40	13	28	14	34	28	39	18	19	51	20	35	31	30	20	18
1	15584414	15584814	44	44	66	65	58	60	67	71	63	77	49	52	54	91	70	139	50	90	67	56	37	58	99	47	60	32	83	78	41	50	47	54	20	31	74	96	76	69	54	66	97	51	58	54	121	67	57
1	15595089	15595489	30	51	22	60	33	48	20	35	31	24	38	30	52	36	28	69	42	43	26	39	19	32	34	21	32	55	40	55	22	26	71	16	56	28	37	42	26	31	32	32	23	89	33	17	46	10	18
1	15615468	15615868	5	11	4	13	7	24	10	8	5	10	12	9	9	10	10	10	12	3	7	12	3	7	13	10	13	17	8	9	7	7	16	9	12	11	16	7	12	9	9	10	10	14	9	10	10	2	13
1	15703084	15703484	29	31	69	57	42	69	25	36	64	40	45	41	34	39	34	60	33	46	39	45	31	22	49	28	53	32	51	32	14	28	43	42	19	20	51	37	45	53	33	38	32	60	32	40	47	26	26
1	15739738	15740138	11	19	32	21	24	11	7	32	21	17	20	9	14	14	12	36	21	15	16	17	9	11	35	17	34	18	25	37	13	15	27	16	11	12	17	19	25	26	20	12	11	20	12	17	30	15	8
1	15741343	15741743	186	173	157	204	194	162	145	204	189	174	315	120	254	179	192	199	193	159	122	162	109	191	226	122	227	112	226	242	113	156	144	162	135	139	200	144	196	201	160	256	135	244	139	173	188	124	129
1	15791999	15792399	116	128	166	205	203	191	105	129	193	146	227	110	203	155	230	143	192	225	116	162	108	137	169	112	122	118	236	157	92	93	174	126	103	106	207	124	127	182	128	154	120	210	138	192	119	122	123
1	15803347	15803747	94	24	52	50	43	45	35	44	43	38	44	56	46	36	69	43	38	53	31	43	12	36	49	34	52	40	56	44	27	62	30	45	42	37	36	46	34	31	38	44	61	59	28	44	29	12	32
1	15815500	15815900	96	34	97	94	99	62	61	66	59	43	71	78	78	56	58	99	98	75	61	63	28	55	62	62	77	85	73	88	54	73	73	79	104	109	53	65	67	66	69	62	96	83	58	45	60	37	41
1	15876420	15876820	41	29	36	32	44	36	21	45	33	42	33	36	33	37	48	37	50	29	38	63	14	37	47	30	24	45	37	35	33	20	50	46	15	47	32	45	49	27	41	34	40	36	31	28	33	16	31
1	15905860	15906260	11	6	6	9	4	10	20	9	8	5	15	18	15	12	4	11	17	11	7	33	5	13	16	30	14	19	18	16	11	16	12	13	17	9	8	11	4	7	21	13	20	11	20	21	10	2	5
1	15924707	15925107	26	24	30	42	28	22	21	23	34	48	23	35	32	42	22	40	31	31	34	31	22	29	41	47	24	35	48	37	38	24	36	31	22	29	33	46	28	30	59	27	41	31	25	20	35	8	31
1	15937838	15938238	8	22	20	26	17	16	6	20	17	37	15	28	15	20	14	24	25	12	16	26	10	19	14	14	14	20	21	23	11	9	20	7	18	11	18	13	11	24	14	4	23	30	21	13	21	7	12
1	15957437	15957837	8	20	19	17	13	10	11	19	20	19	21	14	14	14	12	20	22	16	22	18	8	15	18	12	15	12	17	26	28	8	18	10	1	8	14	16	17	15	19	24	14	13	20	8	13	10	12
1	15958837	15959237	14	19	18	27	16	14	10	18	9	10	23	18	10	12	13	18	14	17	7	16	7	10	15	19	14	10	17	14	15	12	27	17	23	10	10	17	16	21	19	14	20	13	12	15	19	6	12
1	15975446	15975846	34	31	24	33	23	24	28	31	39	41	24	19	22	20	25	25	17	25	40	20	27	22	31	33	32	7	19	23	6	30	28	20	17	9	23	23	23	23	18	19	30	23	34	25	23	26	23
1	15994521	15994921	131	110	118	160	169	129	103	186	156	136	166	115	157	177	149	143	139	136	154	123	114	112	268	112	129	104	176	142	100	116	133	79	52	84	156	119	148	136	149	158	129	196	145	101	103	95	87
1	16007054	16007454	19	30	29	36	17	31	24	29	50	20	45	30	30	32	17	32	33	32	26	36	24	16	42	36	24	30	36	38	16	26	26	25	31	23	23	26	49	58	25	26	25	37	32	34	17	9	22
1	16008997	16009397	144	129	165	257	148	112	114	166	235	126	198	150	261	104	149	202	159	178	117	174	98	115	151	148	173	111	251	146	101	140	159	146	135	96	103	133	121	233	117	180	183	299	124	112	158	97	103
1	16017495	16017895	27	15	27	34	32	22	16	30	42	48	28	18	29	15	23	48	23	27	31	21	12	24	26	15	31	17	32	54	7	22	20	23	21	23	12	20	30	36	36	24	21	41	21	16	30	28	25
1	16032816	16033216	211	148	266	169	203	132	119	182	234	183	187	101	120	149	169	176	199	162	148	186	102	131	311	129	110	83	173	202	77	150	141	210	48	112	199	175	173	207	173	164	118	149	102	156	158	161	113
1	16056065	16056465	220	199	273	224	252	227	134	288	293	271	265	208	266	181	252	248	234	531	148	278	145	174	278	212	192	108	240	211	217	154	157	229	91	152	269	224	309	255	202	226	202	277	145	197	200	244	337
1	16073464	16073864	120	110	130	141	219	116	117	145	202	288	132	138	182	113	97	147	133	181	102	192	158	119	162	133	161	47	145	173	52	97	108	103	37	125	122	158	114	130	142	127	177	171	110	98	135	234	162
1	16078857	16079257	169	139	158	156	202	127	150	331	131	210	167	147	154	150	156	155	168	187	182	171	83	143	155	147	176	99	253	172	96	133	157	165	70	128	141	168	270	158	181	130	180	184	121	126	125	85	126
1	16082308	16082708	132	145	188	155	112	121	96	190	144	163	152	212	115	141	149	177	131	162	116	132	50	100	157	140	112	131	161	147	100	113	158	150	67	79	118	127	160	140	165	148	237	121	129	132	118	83	116
1	16154652	16155052	41	34	28	44	37	32	25	25	68	52	35	45	22	33	37	46	54	32	28	42	38	23	57	21	41	26	86	31	32	25	37	37	19	21	30	41	42	54	47	34	46	25	32	46	42	42	47
1	16187729	16188129	217	318	171	265	289	189	162	258	271	214	199	181	214	216	199	295	195	240	186	253	184	205	287	155	186	150	353	204	169	189	307	149	177	183	200	196	262	278	170	164	181	232	245	180	237	132	146
1	16204980	16205380	26	81	47	54	75	39	54	52	73	66	53	52	56	56	50	57	90	41	59	55	32	39	58	48	39	40	63	92	48	32	65	32	26	45	46	54	47	66	45	52	71	51	37	37	61	66	25
1	16236133	16236533	32	30	36	47	33	58	28	37	58	43	44	54	48	34	52	49	63	48	49	34	32	28	65	51	42	30	56	49	30	27	33	38	24	27	52	33	43	50	36	47	59	46	35	44	34	23	28
1	16237106	16237506	9	25	22	13	16	18	41	13	20	22	16	13	22	14	18	17	22	27	15	14	27	9	22	15	17	14	21	16	10	14	11	19	3	7	12	29	11	20	10	17	15	17	13	13	12	14	21
1	16244375	16244775	123	142	120	101	113	89	121	125	148	113	219	86	136	109	128	126	174	154	78	110	48	88	150	84	140	85	137	131	69	103	151	73	71	80	94	153	90	167	136	141	111	134	114	98	94	73	99
1	16289975	16290375	41	28	23	33	23	42	47	61	32	30	66	39	34	36	30	44	41	31	29	41	16	28	33	28	34	92	33	61	28	27	36	39	44	26	32	27	30	44	35	42	33	42	43	28	33	16	28
1	16352354	16352754	150	63	75	100	86	71	100	113	101	153	72	59	72	87	114	82	97	90	70	83	111	36	88	92	89	41	92	82	56	92	52	83	40	55	61	84	114	84	60	60	84	111	86	100	68	83	82
1	16363347	16363747	148	71	85	168	59	133	89	93	87	76	102	102	111	91	67	198	87	140	65	139	51	75	123	77	73	119	243	129	77	88	87	88	118	92	96	98	87	98	108	99	96	128	79	78	121	23	111
1	16367339	16367739	19	52	33	31	44	30	34	43	49	74	64	29	26	32	25	42	32	47	28	54	23	21	56	43	51	20	41	40	25	22	31	43	17	27	36	32	47	47	29	28	41	25	32	34	60	23	37
1	16393522	16393922	17	14	24	19	25	23	12	29	25	23	16	16	13	20	14	17	27	23	15	29	11	10	22	20	26	19	21	32	13	24	22	18	11	18	38	16	25	16	23	27	16	21	14	14	22	11	9
1	16440428	16440828	220	221	147	199	210	236	175	310	255	523	198	197	211	174	190	261	271	278	135	211	161	150	256	279	210	107	329	217	155	217	168	158	61	127	221	174	280	276	275	137	243	275	174	179	208	188	173
1	16474907	16475307	23	15	19	28	16	16	17	21	17	21	28	23	16	16	16	36	26	18	24	32	13	24	17	10	29	23	29	33	18	12	27	8	9	12	17	40	29	25	30	21	15	37	13	21	31	6	17
1	16497467	16497867	10	13	12	15	14	11	11	26	15	19	16	13	9	13	15	16	19	14	10	17	4	6	18	15	18	10	18	26	24	9	19	7	11	10	15	9	17	13	10	9	12	21	14	7	12	5	20
1	16498901	16499301	27	43	50	42	50	34	38	41	68	102	35	30	28	29	81	26	51	40	26	33	37	16	42	31	39	18	47	38	18	24	28	41	9	22	32	29	36	40	28	30	55	25	38	68	26	77	26
1	16520887	16521287	1	2	3	4	3	3	1	7	3	4	1	1	2	4	1	1	1	3	7	3	1	3	3	4	1	3	2	3	1	6	3	4	2	3	3	2	4	1	1	1	2	3	2	6	3	6	3
1	16527570	16527970	2	2	2	4	3	2	4	1	3	3	5	2	2	1	1	6	2	2	4	1	4	3	1	1	2	2	3	2	4	1	4	1	1	3	3	1	1	2	1	3	3	3	2	4	2	1	1
1	16544356	16544756	5	7	5	7	7	6	4	6	12	3	6	6	5	4	3	10	8	10	5	10	8	6	8	6	8	5	8	17	15	4	6	7	3	10	3	12	8	21	7	9	12	14	7	8	16	5	5
1	16548401	16548801	1	1	1	1	1	2	1	1	1	1	2	1	1	2	1	1	1	1	1	1	1	1	1	2	1	1	1	2	1	1	1	1	1	1	1	1	1	1	1	1	1	1	1	1	1	1	1
1	16556102	16556502	1	1	1	1	1	1	1	1	1	1	1	1	1	1	1	1	1	1	1	1	1	1	1	1	1	1	1	2	1	1	1	1	1	1	1	1	1	1	1	1	1	1	1	1	1	1	1
1	16579075	16579475	1	1	1	1	1	1	1	1	1	1	1	1	1	2	1	1	1	1	1	1	1	1	1	1	1	1	1	1	1	1	1	1	1	1	1	1	1	1	1	1	1	1	2	1	1	1	1
1	16585509	16585909	1	2	1	1	1	1	2	2	1	3	1	1	2	4	1	1	2	8	1	3	1	2	1	3	2	2	3	2	3	2	3	5	1	2	6	2	5	1	3	1	1	2	1	1	5	1	3
1	16591787	16592187	6	5	11	16	9	10	6	10	12	8	8	7	11	7	13	10	11	12	10	9	2	8	11	8	4	12	20	19	6	8	12	9	13	7	10	8	8	11	13	11	11	11	8	9	10	3	12
1	16649461	16649861	7	8	12	23	8	13	10	17	16	12	10	13	9	13	19	24	11	13	16	10	5	10	14	12	9	12	10	20	14	11	4	8	9	11	20	16	34	14	19	14	15	3	8	13	16	12	6
1	16651653	16652053	11	5	8	15	12	21	11	21	9	13	14	10	10	14	11	20	25	18	19	27	3	11	47	10	14	17	27	22	11	11	15	7	11	25	17	15	19	17	15	18	8	14	10	11	21	5	11
1	16658275	16658675	1	1	1	1	1	1	1	1	1	1	1	1	1	1	1	1	1	1	1	1	1	1	1	1	1	1	2	1	1	1	1	1	1	1	1	1	1	1	1	1	1	1	1	1	1	1	1
1	16680743	16681143	1	1	1	1	1	1	1	1	1	1	1	1	2	1	1	3	1	1	2	1	1	1	1	2	1	1	2	3	1	1	1	1	1	1	1	1	1	1	1	1	2	2	1	1	1	1	1
1	16684751	16685151	20	8	10	19	10	12	8	11	7	6	10	7	10	13	7	17	34	17	15	10	5	15	14	17	14	13	15	13	7	11	16	9	15	17	14	15	18	13	13	12	14	20	8	10	7	10	4
1	16691268	16691668	1	1	2	1	1	1	1	1	1	1	1	1	1	2	1	1	1	1	1	1	1	1	1	1	1	1	1	1	1	1	1	2	1	1	1	1	1	1	1	1	1	1	1	1	1	1	1
1	16696437	16696837	12	15	16	16	24	15	23	20	24	27	25	13	12	18	13	13	16	20	11	12	16	13	23	11	19	13	22	16	7	11	13	14	5	6	19	35	14	26	12	13	11	29	12	15	12	9	12
1	16700111	16700511	4	3	12	29	17	4	8	17	18	17	8	10	3	7	7	16	14	9	12	10	4	12	8	14	6	6	14	14	3	8	14	2	3	9	13	12	10	11	12	9	15	11	7	1	10	13	4
1	16712119	16712519	3	1	4	7	3	4	3	5	3	9	4	4	2	2	6	3	3	6	6	6	4	1	3	6	3	4	3	3	2	2	3	3	2	4	1	5	4	7	3	2	2	1	3	1	7	3	2
1	16728619	16729019	1	1	1	2	1	2	1	1	1	2	2	3	1	4	2	2	2	2	1	2	1	2	3	2	2	1	1	4	1	2	1	1	2	1	1	3	1	3	2	1	3	1	1	1	1	1	1
1	16748731	16749131	2	1	2	1	2	2	1	3	5	2	1	3	3	1	4	10	1	1	6	6	2	1	4	4	2	1	4	5	1	2	1	1	1	1	6	1	1	2	2	2	2	3	1	1	5	3	3
1	16755398	16755798	4	5	2	3	1	2	3	4	2	4	4	1	1	8	2	5	2	3	1	5	1	2	4	1	6	8	3	5	4	1	2	1	5	4	3	3	1	3	4	1	3	3	1	4	5	3	3
1	16757622	16758022	1	1	1	1	1	2	1	1	1	1	1	1	1	1	1	1	1	1	1	1	1	1	1	1	1	1	1	1	1	1	1	1	1	1	2	1	1	1	1	1	1	1	1	1	1	1	1
1	16859206	16859606	2	4	6	2	6	5	5	4	3	8	1	3	4	8	2	3	2	6	4	3	6	1	8	11	7	6	3	6	1	3	4	9	3	6	1	5	3	1	4	7	5	2	2	1	6	4	1
1	16863241	16863641	1	1	1	2	1	1	3	1	1	2	1	1	1	1	1	1	1	1	1	1	1	1	4	1	2	1	1	1	4	2	1	1	1	1	2	1	1	3	2	2	1	1	1	1	1	1	1
1	16873008	16873408	2	1	3	4	1	4	1	1	2	6	3	2	4	1	5	1	5	2	1	1	1	1	1	3	6	1	2	2	5	1	1	2	1	1	5	1	1	1	1	5	3	1	1	1	3	3	4
1	16889050	16889450	1	4	2	2	4	3	2	3	3	6	1	1	3	4	5	1	1	4	2	2	1	1	2	3	1	1	2	3	1	4	5	4	4	1	1	1	3	1	2	2	1	4	1	3	3	7	3
1	16909788	16910188	51	7	17	38	18	28	18	17	15	18	24	34	24	11	25	39	32	26	10	35	14	29	23	18	19	40	44	29	18	21	22	18	25	15	22	22	19	21	25	20	40	28	19	18	24	15	20
1	16911809	16912209	7	7	9	10	10	6	6	6	15	8	9	15	7	4	6	14	13	4	6	7	10	5	9	10	9	3	9	6	5	19	8	6	1	17	3	10	8	16	7	14	9	12	6	5	12	2	3
1	16914046	16914446	39	90	45	34	86	35	54	72	58	133	45	45	39	40	60	36	41	38	37	79	34	38	56	70	51	13	46	34	24	37	56	53	2	41	32	38	54	50	36	31	37	48	43	50	44	79	35
1	16915508	16915908	12	12	12	14	14	9	10	16	13	10	11	22	5	16	13	22	8	12	9	22	6	9	13	18	6	12	11	17	1	9	7	11	6	13	16	11	8	19	11	8	8	13	8	16	12	6	8
1	16924929	16925329	15	21	16	26	30	12	16	14	29	42	10	18	18	22	22	28	15	10	12	21	20	18	15	19	14	13	34	19	11	13	35	11	14	16	17	14	27	22	29	11	23	14	10	10	23	9	8
1	16947463	16947863	24	33	33	33	32	33	15	28	35	36	35	39	34	41	26	45	42	34	19	50	29	17	35	23	30	43	43	43	17	19	30	31	20	30	28	25	29	39	47	31	48	30	44	21	43	30	25
1	16951651	16952051	165	198	156	282	189	194	125	178	171	203	336	159	156	239	155	202	269	216	151	193	128	138	213	220	193	167	238	232	203	89	234	135	130	147	177	145	150	198	176	267	199	170	228	136	161	136	124
1	16960629	16961029	11	14	22	40	22	14	20	24	22	21	17	11	16	14	21	19	16	29	13	19	17	14	27	25	8	5	23	17	9	9	20	10	2	9	21	24	20	14	11	22	18	15	10	14	26	22	23
1	16963458	16963858	123	78	87	150	96	95	69	106	141	106	108	80	93	93	104	141	102	119	188	79	65	70	124	79	84	50	108	89	59	97	110	64	69	53	76	112	98	154	77	93	100	131	74	71	108	75	87
1	16986955	16987355	50	33	43	53	62	24	27	68	62	62	48	43	45	42	57	49	42	56	52	35	33	45	76	34	40	39	67	45	19	24	48	38	9	23	55	31	62	41	43	43	36	57	44	32	36	40	25
1	16999855	17000255	10	16	18	36	17	9	16	24	42	23	20	12	11	13	15	22	12	13	14	34	10	13	19	18	18	12	24	23	4	12	19	12	5	8	22	15	18	30	9	24	16	16	10	8	19	14	7
1	17004959	17005359	14	9	24	30	19	11	11	20	20	20	23	16	24	13	11	28	21	14	21	15	10	7	12	17	15	12	32	19	6	9	8	5	11	8	12	9	17	22	16	17	15	30	9	14	19	20	13
1	17011064	17011464	16	22	19	15	19	15	8	10	16	38	19	10	20	9	15	21	11	21	15	15	13	13	21	19	19	9	13	29	8	13	16	18	13	4	12	18	7	15	20	13	8	23	8	13	23	13	8
1	17046075	17046475	126	64	99	107	63	96	63	68	61	66	92	68	71	76	78	100	144	86	57	105	58	85	131	71	60	107	121	135	48	86	100	107	103	97	83	94	65	94	104	84	80	99	92	59	85	36	63
1	17059630	17060030	160	109	182	176	145	179	117	187	161	145	178	146	191	120	165	154	213	331	74	199	74	117	181	116	146	101	198	161	171	131	121	169	75	92	186	125	194	176	161	152	170	196	112	143	123	98	245
1	17075411	17075811	10	17	16	14	16	14	19	15	22	19	13	10	29	16	7	22	22	26	9	23	10	24	18	18	22	16	19	36	12	11	13	14	7	15	14	21	18	19	24	18	21	15	16	9	21	6	9
1	17119196	17119596	10	9	22	9	16	13	11	29	12	20	12	12	14	8	12	10	7	12	31	20	5	12	19	15	25	10	24	16	10	14	18	17	5	7	8	13	24	9	16	7	15	10	13	17	8	9	16
1	17125727	17126127	221	290	306	265	223	204	183	316	270	347	292	375	218	234	314	267	261	330	229	243	139	164	296	286	217	172	245	230	172	207	244	278	119	136	235	207	328	249	284	248	451	249	204	263	228	211	233
1	17212050	17212450	32	24	40	44	46	21	22	35	70	57	22	37	29	28	37	45	37	35	44	30	16	37	36	24	33	30	87	34	14	23	50	20	8	20	30	27	39	71	23	38	46	42	22	30	31	39	33
1	17274187	17274587	108	162	126	161	202	114	67	157	172	116	128	109	136	129	99	196	125	135	147	138	84	127	153	97	94	76	203	142	84	91	244	77	70	98	140	137	145	182	117	113	118	138	124	85	150	56	93
1	17336088	17336488	117	107	98	144	151	103	108	103	122	95	117	119	113	103	96	155	234	113	107	114	62	93	144	101	88	114	137	242	63	81	141	51	81	117	115	115	124	133	117	108	145	129	99	77	109	111	56
1	17337698	17338098	6	3	8	11	7	8	5	5	4	6	8	13	10	1	5	13	27	9	6	14	8	5	4	7	7	6	8	16	6	16	7	9	17	5	14	4	8	2	9	7	14	16	7	2	3	5	6
1	17370583	17370983	45	50	53	79	41	47	102	44	61	43	69	53	59	51	51	76	89	90	49	53	19	48	64	76	53	74	102	78	47	49	60	45	54	53	71	97	57	66	60	58	63	74	54	46	43	18	74
1	17406149	17406549	133	156	96	113	164	98	136	130	206	155	229	92	116	120	140	149	159	165	93	117	46	86	186	108	145	80	156	162	85	103	193	104	46	77	96	168	112	187	144	168	107	145	133	92	123	125	126
1	17419821	17420221	147	103	155	167	158	107	87	276	218	170	187	126	133	153	143	223	151	156	127	177	150	107	215	123	121	209	138	187	77	108	137	113	79	95	148	142	238	152	116	195	132	135	140	100	166	156	106
1	17439575	17439975	242	85	133	167	139	73	123	181	197	211	115	67	76	131	85	69	78	195	133	101	151	48	118	86	82	58	158	76	89	61	73	104	24	108	95	117	218	150	68	94	83	112	48	107	85	337	121
1	17452173	17452573	14	6	9	19	17	5	5	15	17	11	14	6	12	3	11	28	9	15	12	10	1	8	10	8	15	12	19	20	3	19	10	10	14	11	10	11	11	14	16	13	13	19	12	8	20	6	8
1	17477330	17477730	60	44	59	77	52	41	37	51	58	46	62	40	45	42	46	98	57	91	56	105	20	36	60	67	33	87	105	66	35	35	64	47	55	60	46	67	69	49	72	74	50	43	45	41	69	22	44
1	17485282	17485682	114	72	90	100	114	165	53	127	92	108	94	75	79	74	99	118	143	95	64	131	39	82	144	83	96	99	117	141	53	78	84	81	70	69	163	71	126	125	108	72	95	114	50	59	97	61	71
1	17494226	17494626	261	165	156	224	220	287	178	287	294	379	198	233	278	176	201	274	293	266	157	207	121	168	236	248	189	142	310	217	163	265	186	145	132	141	265	161	273	261	349	176	248	252	180	147	226	171	180
1	17502295	17502695	160	135	134	176	167	139	198	190	157	219	134	150	171	139	228	161	182	202	126	193	83	114	157	153	287	87	286	185	123	109	139	139	71	114	142	205	163	152	224	133	172	216	139	160	140	123	132
1	17507912	17508312	23	23	38	34	29	31	38	33	16	28	35	34	16	24	24	42	34	32	39	55	12	25	37	22	24	23	57	37	33	15	33	22	11	25	41	42	39	34	27	31	38	18	34	18	43	17	25
1	17572642	17573042	17	32	30	30	25	19	23	27	43	34	25	27	26	23	41	35	42	24	23	23	18	18	24	22	25	31	21	30	19	25	23	20	16	13	26	23	32	39	29	23	26	30	23	32	18	17	20
1	17574542	17574942	16	34	41	56	39	28	24	32	50	70	45	26	32	20	44	32	44	31	47	35	12	33	32	22	38	41	35	34	22	27	25	18	19	18	24	38	26	45	42	29	22	42	21	27	34	27	29
1	17606830	17607230	118	137	129	182	261	96	159	145	199	161	137	158	135	110	152	282	176	124	150	144	92	128	151	154	133	123	186	135	98	126	160	92	111	192	100	168	148	169	149	116	132	154	101	138	232	129	98
1	17627394	17627794	10	11	21	18	23	12	21	20	28	9	15	12	19	15	18	27	12	21	12	19	14	11	31	13	21	19	27	30	8	13	10	12	8	18	15	21	14	24	20	9	18	28	10	13	19	14	6
1	17629411	17630032	30	30	34	37	43	52	34	43	65	47	36	40	39	34	35	54	44	38	31	38	20	34	39	55	28	33	47	48	22	19	28	24	18	20	88	37	39	48	33	47	48	44	33	31	38	14	36
1	17646908	17647308	11	17	19	17	25	24	7	20	22	21	21	10	16	11	19	24	17	12	28	18	11	17	16	28	22	11	21	38	11	14	27	15	8	11	24	15	11	17	17	22	17	32	10	11	19	12	15
1	17653743	17654143	91	94	75	158	119	80	80	106	153	92	114	86	103	143	80	167	133	104	82	107	47	62	92	98	119	88	112	174	54	78	113	68	55	66	100	103	97	134	87	89	91	133	146	52	120	60	91
1	17661555	17661955	140	87	141	115	163	130	99	162	230	111	101	112	120	140	90	178	146	217	77	129	78	86	109	131	132	92	157	153	66	109	132	115	66	83	145	96	139	188	96	73	124	136	109	77	160	96	139
1	17664362	17664762	9	7	20	24	11	10	6	14	19	14	8	11	7	13	23	23	15	13	17	21	4	9	19	13	7	4	14	12	5	15	14	12	2	7	27	15	14	23	10	10	6	6	13	9	25	8	9
1	17696431	17696831	39	51	52	104	52	74	50	124	65	77	72	57	58	63	76	80	54	68	53	77	26	61	50	63	67	55	104	111	22	35	66	51	41	30	87	61	92	64	59	66	66	61	60	52	67	24	51
1	17723670	17724070	9	4	8	6	20	12	3	34	13	6	17	6	10	3	6	16	13	23	14	12	4	9	11	7	15	9	21	16	13	4	7	5	8	8	15	10	9	10	11	13	9	20	7	3	10	8	14
1	17726197	17726597	2	9	6	11	14	3	6	7	6	14	16	11	7	11	7	18	12	16	9	10	2	7	9	4	12	9	9	8	2	6	5	4	4	5	12	8	6	11	12	12	10	5	4	12	10	7	8
1	17745148	17745548	26	15	29	26	26	15	15	25	23	13	19	18	31	13	25	30	21	31	16	16	11	16	18	48	23	18	40	27	24	18	24	15	26	6	20	19	24	23	21	11	24	52	11	37	21	16	21
1	17755076	17755476	7	17	15	17	22	14	17	30	19	14	22	18	23	18	19	39	28	20	17	15	3	7	25	16	19	16	24	25	17	7	31	10	4	18	22	24	24	17	16	26	16	34	9	14	20	19	6
1	17759074	17759474	25	15	61	18	47	17	19	33	39	16	22	22	26	24	22	22	36	33	22	36	8	15	21	16	19	22	53	23	15	15	31	41	14	14	26	28	32	38	19	23	14	24	26	19	23	28	11
1	17826089	17826489	54	54	132	90	130	99	125	89	112	93	69	73	100	71	79	82	83	88	83	96	35	51	85	88	62	60	155	98	40	54	86	72	28	64	96	121	57	116	91	70	76	97	53	57	70	45	51
1	17849221	17849621	9	6	5	12	10	9	10	10	11	1	8	13	3	9	10	11	12	11	6	7	6	9	9	7	11	6	12	9	2	8	5	8	24	7	7	9	10	6	9	8	12	12	4	6	12	1	7
1	17881766	17882166	28	43	45	62	50	39	24	44	79	33	58	36	36	58	33	67	74	43	28	46	12	41	42	58	49	53	43	59	35	42	34	40	33	33	35	44	46	73	43	56	39	63	39	41	58	32	37
1	17909663	17910063	31	42	28	41	45	39	28	53	52	28	41	52	32	33	40	57	40	36	26	39	15	27	70	45	37	46	34	34	40	27	41	26	34	23	30	44	34	50	24	27	65	31	34	31	47	14	32
1	17919849	17920249	143	104	127	183	166	138	150	163	121	125	117	170	138	147	145	255	116	155	108	141	57	109	164	112	121	88	180	184	72	95	110	103	83	83	149	143	108	121	103	97	157	146	137	109	233	95	127
1	17922839	17923239	90	159	74	151	100	112	64	109	108	66	107	84	161	88	86	159	113	97	76	109	51	73	111	89	76	143	134	148	67	72	176	56	136	87	102	95	87	100	101	76	106	198	81	60	120	37	73
1	17984495	17984895	52	63	67	102	80	108	50	84	79	47	54	54	82	54	57	84	68	84	44	92	13	63	86	45	64	119	84	73	24	36	108	36	80	45	125	59	66	73	74	56	77	74	47	53	61	39	62
1	17998870	17999505	35	35	46	37	29	37	17	39	42	30	31	32	34	22	30	66	40	39	21	36	37	23	39	29	31	44	41	53	17	24	32	29	44	13	46	21	28	56	29	50	36	60	23	23	31	17	21
1	18041682	18042082	32	29	40	51	33	27	29	45	45	38	27	39	36	27	38	72	40	30	24	42	30	20	45	31	79	33	52	43	20	26	42	29	29	24	33	36	49	38	38	32	36	58	23	35	47	27	21
1	18100473	18100873	94	43	79	107	71	82	54	86	68	62	165	53	97	69	80	96	83	79	48	81	32	111	88	62	85	64	90	102	48	76	91	63	72	60	74	72	69	66	85	117	56	116	61	59	76	37	50
1	18110200	18110600	18	33	61	47	63	34	16	41	62	42	53	28	45	33	43	48	39	29	36	29	13	31	27	34	42	20	54	27	27	24	32	37	22	21	31	29	31	35	37	34	21	84	35	51	41	27	34
1	18149004	18149404	6	8	24	9	18	7	10	13	17	8	10	15	20	10	14	24	17	16	18	24	8	15	25	13	7	7	16	15	4	19	10	12	8	10	23	14	15	17	10	17	20	12	7	17	15	9	25
1	18197296	18197696	21	10	20	23	31	12	13	15	13	16	18	14	24	12	17	23	25	18	20	15	8	19	18	16	24	15	23	21	8	17	19	19	31	28	23	17	17	19	10	22	16	13	9	13	16	4	22
1	18217395	18217795	26	58	35	36	41	25	19	39	30	25	37	28	35	22	19	30	36	29	32	46	7	21	25	22	22	18	30	26	16	20	59	27	14	27	24	26	31	26	28	28	21	33	18	14	30	27	20
1	18234763	18235163	126	86	100	109	86	117	99	91	123	75	119	123	111	103	140	137	88	101	74	145	37	115	130	143	79	143	165	148	63	84	131	70	62	79	98	112	101	140	89	94	129	104	117	115	113	42	68
1	18246527	18246927	54	44	63	75	73	39	51	62	54	84	41	85	57	60	50	79	61	48	44	57	45	54	56	60	43	47	71	69	47	42	48	35	42	35	65	68	59	64	129	36	80	72	48	39	54	31	43
1	18289162	18289562	3	6	9	9	11	2	4	5	4	16	7	9	4	15	7	7	10	8	9	8	10	8	8	9	5	8	5	14	2	9	10	6	3	11	10	10	8	2	5	9	12	5	13	9	7	5	11
1	18289613	18290013	5	23	15	17	13	12	3	13	12	15	22	18	12	24	14	17	25	12	23	16	16	24	29	18	7	19	27	15	15	7	14	5	11	14	22	13	13	18	15	23	14	20	11	7	21	9	11
1	18299703	18300103	48	52	66	156	56	49	41	63	51	59	70	56	53	43	68	82	57	83	36	71	38	48	62	78	43	47	79	71	28	42	80	55	84	37	53	68	57	48	89	74	45	70	48	36	78	28	48
1	18302822	18303502	46	51	46	97	72	38	57	61	100	60	54	59	54	42	53	81	41	50	71	38	41	52	61	41	42	56	64	75	25	57	73	34	52	36	46	75	43	81	63	53	47	72	38	33	59	43	38
1	18322438	18322838	28	37	46	43	40	34	23	39	45	34	45	31	53	39	46	46	41	44	43	35	30	37	67	33	33	36	56	38	22	43	40	14	17	26	55	35	54	38	38	49	38	64	42	31	31	32	27
1	18324245	18324645	19	23	24	46	36	28	15	28	53	25	28	25	26	22	28	48	18	30	18	44	11	13	34	18	20	14	26	37	17	18	32	20	9	13	44	21	23	45	25	24	19	28	13	16	15	14	17
1	18360235	18360635	18	8	14	21	12	12	12	8	11	10	16	8	31	9	18	19	13	6	16	13	11	7	7	9	17	12	17	11	7	18	9	14	31	3	9	9	6	15	14	15	19	30	5	5	10	4	7
1	18373887	18374287	47	35	45	88	59	28	32	58	59	79	59	35	69	34	47	84	41	50	29	56	30	43	56	56	47	35	55	86	26	47	58	36	31	23	44	41	42	51	80	58	38	91	31	38	57	20	34
1	18468583	18468983	21	20	22	34	20	22	18	29	26	22	31	17	25	23	20	27	35	14	11	27	3	27	38	13	15	17	29	54	11	20	29	35	16	24	32	27	26	21	32	23	22	24	20	30	25	15	12
1	18486213	18486613	24	26	46	34	33	27	20	33	34	34	37	26	23	23	40	47	39	58	26	44	10	24	24	25	23	26	29	37	25	30	31	26	15	26	25	23	25	27	32	33	32	49	26	30	28	12	43
1	18511461	18511861	66	47	61	95	94	55	61	64	57	77	60	73	82	60	42	81	66	86	35	90	39	93	51	62	72	75	85	95	52	48	68	56	54	53	48	64	52	79	64	57	79	135	48	46	52	29	63
1	18530919	18531319	75	65	98	100	105	66	62	159	59	111	77	97	80	60	56	106	93	93	90	80	27	100	81	64	89	79	123	104	64	65	80	78	52	69	79	67	129	90	113	77	108	103	71	58	77	40	57
1	18556371	18556771	50	29	81	65	29	41	30	63	38	44	61	93	49	55	58	77	60	61	39	61	16	36	66	51	45	82	58	64	39	50	66	51	50	35	43	52	64	47	71	54	90	55	46	51	42	30	39
1	18560663	18561063	17	20	32	45	24	24	21	27	59	32	28	45	36	30	46	35	30	33	26	41	18	29	32	33	25	25	67	39	28	26	35	22	24	10	26	30	32	68	34	22	42	31	26	20	26	11	31
1	18575566	18575966	98	104	79	141	121	66	47	94	114	77	83	78	110	91	82	128	87	83	79	90	46	83	79	71	85	49	134	89	74	78	132	47	42	78	68	90	92	104	74	71	78	111	70	63	112	46	63
1	18581418	18581818	96	134	136	151	209	97	103	162	194	117	117	154	110	98	105	158	274	118	140	124	73	100	152	89	88	83	151	219	62	70	178	84	53	102	122	147	143	131	129	133	137	123	95	59	149	223	64
1	18584740	18585140	37	46	46	80	47	63	40	43	57	37	70	68	42	41	46	67	81	50	46	62	39	35	67	47	44	60	72	75	39	41	42	36	54	44	57	43	53	93	58	52	62	47	37	57	48	28	39
1	18597389	18597789	199	242	207	276	249	187	286	169	383	197	241	201	218	151	194	230	214	414	191	199	174	148	249	249	178	184	304	261	133	166	237	147	143	142	251	420	171	310	194	228	223	224	148	138	201	163	248
1	18608534	18608934	33	28	24	24	23	20	26	26	45	25	45	19	32	19	18	41	33	23	16	19	12	17	35	21	32	28	32	33	17	18	34	12	20	17	17	32	22	30	32	45	24	39	23	34	13	19	19
1	18673970	18674370	36	25	31	45	29	26	25	50	39	20	45	23	36	39	30	55	40	30	29	33	16	17	37	18	35	99	33	61	20	45	22	27	39	25	28	39	46	41	27	44	33	42	39	25	36	12	30
1	18681376	18681776	124	40	70	114	58	80	44	72	68	40	64	69	78	65	77	73	92	84	37	68	51	47	43	55	52	113	83	102	76	90	55	54	70	55	59	71	67	72	71	50	67	98	51	49	59	29	53
1	18794531	18794931	43	35	33	74	32	50	32	49	45	25	46	38	39	19	30	100	31	46	32	43	13	29	33	25	35	48	77	59	26	41	38	32	37	34	43	31	26	42	40	42	46	53	34	24	78	16	31
1	18820750	18821150	128	130	185	187	207	113	96	192	179	189	212	137	121	123	140	234	124	245	139	263	75	101	189	121	106	116	248	187	72	115	162	154	84	124	131	128	178	168	154	179	139	122	113	115	198	102	133
1	18875204	18875604	162	126	178	168	207	254	93	220	182	187	187	139	133	123	161	184	266	179	101	201	80	121	242	111	186	87	212	173	80	132	152	132	66	79	281	96	186	179	162	149	146	163	102	126	153	140	115
1	18884111	18884511	113	104	87	147	119	133	65	169	143	228	92	104	122	101	103	161	149	115	78	105	57	108	137	132	87	106	164	126	67	93	86	68	65	84	151	85	149	138	178	106	128	140	93	78	135	79	89
1	18906924	18907324	96	75	99	127	129	108	125	107	107	169	103	86	160	84	148	150	122	130	94	149	71	85	102	107	154	72	212	145	60	110	125	67	87	75	113	170	108	99	150	67	127	193	81	96	124	67	85
1	18913039	18913439	158	192	226	252	251	184	205	224	235	206	217	205	181	209	169	247	251	228	202	283	118	111	215	170	264	111	371	276	220	147	239	174	109	131	229	230	208	220	176	192	267	249	174	137	204	188	178
1	18921507	18921907	12	23	24	16	27	18	20	20	29	26	25	21	22	17	27	20	41	24	19	26	9	15	25	23	23	41	32	25	23	19	17	18	19	18	21	26	20	26	28	17	27	26	23	36	17	14	16
1	18955700	18956100	11	41	31	36	34	32	31	35	43	70	25	14	28	17	35	26	26	45	33	25	29	20	39	27	34	17	34	18	7	23	28	27	11	14	22	31	31	43	33	23	15	25	15	35	28	57	25
1	18972481	18972881	17	11	14	15	14	15	6	11	6	9	14	16	14	7	12	28	22	15	12	18	8	15	20	17	22	21	16	14	9	19	17	13	27	32	8	15	13	14	17	11	11	19	18	13	29	3	9
1	19012292	19012692	25	17	29	31	36	20	27	34	72	22	29	23	35	24	27	45	30	19	17	42	11	22	50	20	30	30	37	39	41	24	20	31	20	37	26	42	43	53	23	29	53	47	20	34	38	13	19
1	19096221	19096621	86	77	86	121	120	135	86	106	186	95	110	106	89	111	92	130	145	118	102	105	62	84	118	165	83	99	143	124	64	65	102	65	66	65	172	123	75	156	105	102	136	112	101	99	98	81	81
1	19113615	19114015	83	80	53	79	73	88	49	70	86	67	100	72	80	63	88	109	81	87	73	81	22	46	64	86	61	82	122	146	45	53	82	53	44	64	77	62	52	72	82	74	85	93	43	56	89	27	66
1	19153173	19153573	7	5	8	11	9	11	11	11	11	7	9	6	4	9	6	16	6	13	5	12	5	5	8	6	13	6	6	10	4	4	21	4	9	4	8	13	7	7	3	9	5	8	11	1	19	6	4
1	19179533	19179933	57	21	31	57	31	53	26	50	64	26	41	46	30	41	26	98	55	56	36	50	20	31	41	44	47	58	59	52	28	33	45	57	32	26	45	46	37	68	45	29	54	53	44	35	57	24	49
1	19232443	19232843	17	8	10	37	13	19	10	14	20	16	16	13	15	15	26	25	11	9	7	22	18	9	16	12	22	25	26	26	9	12	18	14	33	6	24	16	14	20	15	12	18	14	13	23	15	9	18
1	19241239	19241639	81	93	87	208	110	142	107	200	109	126	125	97	99	119	109	157	115	112	85	166	56	111	104	75	104	128	174	189	47	47	111	82	87	84	146	130	184	104	132	132	114	106	105	104	113	63	85
1	19338372	19338772	23	18	30	39	56	26	17	38	23	30	49	27	30	29	21	29	29	35	32	27	19	22	70	22	27	20	41	36	14	13	26	21	15	24	28	28	35	36	28	36	29	39	23	20	33	28	23
1	19341459	19341859	66	75	85	116	125	93	51	90	107	102	92	76	76	79	109	102	123	131	62	72	54	63	143	69	87	77	194	96	43	79	89	60	44	62	83	88	85	97	72	105	109	87	67	57	82	74	78
1	19344335	19344735	136	76	147	144	148	121	110	184	139	138	121	110	225	71	158	131	164	144	103	132	73	77	167	168	94	62	216	134	75	112	103	116	48	82	159	122	145	155	135	117	111	216	57	105	125	117	107
1	19374315	19374715	10	12	16	22	19	21	12	19	17	11	18	9	15	15	19	17	34	10	15	28	5	9	24	12	8	16	21	24	12	12	26	11	7	15	24	20	28	20	12	18	10	24	10	17	24	29	10
1	19391304	19391704	59	71	166	81	119	74	75	90	89	61	77	83	88	98	95	95	141	93	72	110	39	79	107	82	85	79	134	81	71	59	98	135	46	92	68	101	67	87	86	72	91	99	121	73	64	51	51
1	19398424	19398824	28	26	47	37	49	46	59	33	40	49	41	23	44	44	41	51	48	47	42	43	23	18	41	48	42	51	73	41	18	38	38	37	22	44	50	73	37	50	35	30	40	46	42	27	35	12	48
1	19405169	19405569	17	15	14	44	18	12	23	17	19	20	18	15	10	20	20	24	29	13	22	25	18	33	17	27	18	23	25	26	5	14	19	14	20	18	14	22	11	24	15	19	23	26	13	18	9	8	21
1	19410382	19410782	3	9	19	17	8	5	2	14	10	12	15	8	10	8	10	12	16	11	5	7	5	12	10	7	14	18	18	10	6	3	11	9	11	5	12	11	5	10	13	9	8	12	15	8	17	8	8
1	19439810	19440210	29	28	30	34	31	32	18	32	34	19	44	59	24	26	18	33	34	19	20	23	6	26	55	31	20	30	28	38	20	22	27	22	21	15	22	27	30	29	35	27	57	26	27	19	28	16	19
1	19445718	19446118	35	26	31	59	36	31	25	35	19	32	31	28	25	25	30	64	38	29	49	31	19	24	67	22	20	29	46	48	18	30	31	32	25	30	33	52	35	29	41	31	56	24	35	34	73	11	32
1	19487707	19488107	32	57	19	64	40	37	25	39	29	20	37	24	63	26	30	57	40	43	34	33	18	37	60	41	32	57	48	51	34	34	76	26	38	29	54	41	45	39	44	31	37	62	38	32	61	13	40
1	19640693	19641093	20	21	23	39	24	41	20	27	38	37	35	31	25	20	21	37	33	38	31	27	15	19	47	21	25	33	38	30	17	18	44	11	12	27	66	31	53	43	21	25	30	25	17	17	42	32	42
1	19643041	19643441	35	32	67	45	40	65	24	31	49	34	51	36	44	47	40	64	48	62	36	47	52	27	71	44	47	32	57	38	23	28	47	58	26	21	66	47	56	81	49	39	43	46	37	36	42	33	36
1	19648640	19649040	35	55	67	54	49	29	43	66	52	68	49	59	54	51	52	111	60	33	32	51	32	30	71	56	84	39	61	64	36	29	62	45	27	27	36	53	60	64	41	34	52	66	51	53	74	24	36
1	19651134	19651534	78	77	83	126	102	90	60	114	103	118	159	69	113	60	79	112	98	84	50	84	52	85	85	42	97	55	92	111	61	73	71	63	28	53	84	72	90	79	82	129	56	119	84	78	78	60	61
1	19653671	19654071	123	140	175	186	198	239	151	133	164	178	220	129	221	170	290	158	211	218	120	161	105	121	202	144	147	150	257	167	145	125	129	142	130	160	196	146	129	170	138	171	143	234	165	280	125	112	161
1	19659788	19660188	121	50	94	100	93	63	59	75	71	79	99	99	67	61	108	87	96	135	64	99	57	57	104	68	98	61	120	102	63	105	54	80	26	53	88	88	78	81	65	63	124	85	47	74	74	48	72
1	19661728	19662128	119	51	75	103	112	60	58	65	64	45	91	81	83	50	63	81	121	77	55	69	37	75	106	90	94	81	72	81	37	71	75	98	92	99	55	78	58	52	69	76	105	85	73	63	68	30	57
1	19665159	19665559	12	20	7	6	22	5	9	24	22	31	13	9	11	7	10	9	7	9	11	17	11	13	12	14	8	4	15	8	2	5	13	7	1	5	7	9	11	16	7	9	11	4	10	15	6	18	5
1	19704521	19704921	122	106	101	108	113	77	95	112	133	83	94	112	90	98	160	118	96	115	71	156	55	91	141	148	78	82	145	107	70	90	116	89	49	72	111	130	118	124	82	102	132	143	91	91	94	47	69
1	19715578	19715978	168	126	151	219	214	148	153	148	172	296	143	187	164	195	143	203	183	176	99	181	142	108	158	225	129	110	289	152	153	125	151	107	95	139	133	181	151	206	307	108	213	175	134	135	141	98	96
1	19737326	19737726	31	28	26	58	43	31	23	32	35	47	35	37	42	45	26	43	41	24	29	41	21	30	30	17	36	28	43	51	20	35	35	18	37	29	34	28	32	34	41	23	56	43	58	34	30	18	29
1	19762177	19762577	74	108	99	148	128	111	61	111	116	88	190	85	83	116	82	132	140	120	95	97	50	72	116	103	76	108	125	141	88	59	166	89	61	64	109	90	94	117	92	169	115	107	114	79	91	68	70
1	19772011	19772411	14	25	31	31	21	16	12	24	26	8	26	14	14	7	14	25	35	16	7	16	18	9	20	20	19	15	26	16	15	8	16	8	10	8	14	14	14	20	15	8	12	28	15	9	22	11	9
1	19773712	19774112	12	5	9	11	8	11	5	6	9	8	12	5	12	5	6	9	8	10	9	7	10	5	10	9	7	6	10	13	8	14	7	6	1	5	5	4	4	10	11	9	4	10	6	5	8	4	5
1	19799456	19799856	33	53	33	36	47	51	39	60	52	71	49	37	39	61	55	35	44	42	42	33	47	39	100	36	57	29	56	43	19	30	45	44	17	27	38	38	64	42	32	57	51	51	33	42	34	48	40
1	19811218	19811618	62	69	56	98	64	68	42	66	134	49	85	56	73	46	54	85	53	72	44	124	38	50	91	38	61	69	47	113	48	56	54	44	58	40	70	42	53	118	47	56	62	85	50	52	58	29	51
1	19872145	19872545	53	55	62	85	66	49	40	51	65	47	75	66	93	48	45	89	45	65	44	58	17	43	52	65	80	60	92	58	44	68	60	44	100	34	37	38	38	75	44	56	72	162	42	55	55	31	37
1	19882066	19882466	186	139	166	186	140	128	129	144	171	361	194	127	238	152	175	235	185	275	130	185	142	112	267	158	176	101	231	328	84	191	144	163	115	135	132	147	169	171	222	153	159	226	140	134	191	145	164
1	19917985	19918385	164	124	192	146	128	161	111	145	163	136	137	122	135	133	138	146	173	155	81	198	73	109	211	119	92	137	153	193	84	131	169	154	82	112	165	118	107	183	135	127	142	138	115	134	100	82	71
1	19922415	19922815	7	10	16	7	14	14	6	12	15	14	12	8	14	8	13	14	12	11	4	14	6	3	14	15	11	5	10	9	8	9	7	6	6	6	11	8	14	15	10	12	9	12	11	2	14	9	11
1	19957798	19958198	13	13	23	31	34	19	14	20	27	16	13	27	22	9	8	24	16	30	15	20	16	28	18	18	11	10	19	25	11	8	27	14	10	19	23	32	13	21	19	19	19	22	11	10	22	13	17
1	19998819	19999219	16	11	16	13	7	5	12	20	7	15	6	16	9	8	11	15	8	8	14	11	3	16	10	10	19	15	13	17	10	11	9	13	8	7	8	10	8	8	14	5	15	21	10	9	7	2	9
1	20087677	20088077	20	21	31	34	12	23	16	29	23	21	18	25	26	28	25	43	26	23	21	32	12	17	43	22	17	36	26	34	29	19	32	27	18	14	25	28	36	20	40	28	48	22	12	22	44	18	27
1	20100889	20101289	121	169	170	210	161	134	105	160	288	188	164	182	158	149	186	186	205	214	128	181	92	147	171	169	142	143	394	137	111	135	188	149	85	122	151	142	149	290	154	105	204	171	138	153	139	111	142
1	20109199	20109599	6	17	8	14	16	5	4	18	8	12	12	7	19	10	24	14	12	8	10	13	5	17	15	11	19	9	14	13	4	20	26	10	3	4	12	13	11	15	12	12	12	9	7	8	18	6	10
1	20152312	20152712	145	246	174	201	278	187	192	217	258	227	230	223	189	172	193	228	390	205	183	184	187	136	226	177	190	113	277	350	133	122	261	181	96	129	173	220	178	229	161	167	256	206	193	156	196	255	125
1	20158318	20158718	25	42	32	47	27	31	30	32	48	30	48	51	41	25	32	44	56	42	36	42	30	22	49	52	42	32	50	45	26	27	42	25	28	29	33	30	37	41	30	33	42	37	19	26	32	23	27
1	20165405	20165805	41	41	42	59	41	52	41	41	75	36	52	43	35	35	32	47	46	55	34	32	28	24	50	43	29	63	44	60	37	22	57	32	29	32	49	75	28	53	37	27	43	52	37	26	42	21	57
1	20195164	20195564	121	91	109	133	125	99	101	109	161	121	198	86	153	128	117	131	167	182	82	111	47	104	156	107	136	98	141	167	78	98	155	87	83	107	117	150	85	187	136	197	104	160	106	85	99	64	91
1	20216620	20217020	74	35	52	71	44	55	49	89	58	44	63	45	49	74	48	83	80	71	45	56	26	48	57	37	49	120	62	77	36	48	56	29	43	40	39	47	83	56	53	61	55	70	61	36	76	32	37
1	20227679	20228079	12	9	3	16	7	7	2	5	4	3	12	3	14	5	10	17	11	13	3	10	4	5	6	3	7	8	6	16	2	13	8	2	19	8	7	7	4	5	9	4	11	10	9	6	6	1	5
1	20236770	20237170	9	6	12	13	9	12	9	14	12	10	16	10	14	10	17	33	10	10	3	18	3	9	6	9	14	14	19	12	8	19	10	10	36	10	13	9	7	14	9	12	7	11	9	9	14	3	11
1	20271470	20271870	13	22	17	24	19	6	16	15	20	17	34	12	18	13	15	29	18	21	19	27	5	15	16	15	16	33	25	22	5	20	15	20	19	22	15	17	18	20	19	19	20	18	14	17	35	3	16
1	20329780	20330180	31	27	28	36	38	43	26	43	29	23	38	22	18	29	29	38	63	27	17	45	16	26	31	28	39	32	42	36	29	24	35	22	28	21	45	27	23	21	35	24	32	44	15	18	27	19	27
1	20361785	20362185	127	88	98	149	118	141	64	161	151	196	114	114	109	99	112	178	151	119	84	126	45	102	126	101	80	108	191	134	75	142	100	72	73	71	143	112	139	148	182	97	148	147	83	102	135	87	88
1	20367123	20367523	42	28	46	54	49	44	65	52	37	70	38	32	43	41	50	65	48	59	46	53	12	44	52	31	66	26	67	67	23	30	43	29	16	27	32	74	44	48	48	43	41	60	28	43	68	38	32
1	20376877	20377277	68	78	99	113	107	81	80	92	93	74	86	92	73	69	72	104	83	108	83	117	39	40	88	65	107	56	130	105	72	40	92	69	31	48	107	95	90	87	77	72	92	74	56	41	84	52	60
1	20430398	20430798	101	109	166	168	195	104	105	152	164	165	110	137	129	113	270	119	168	129	110	126	66	86	130	111	133	210	161	142	124	80	149	109	113	120	134	116	128	158	140	99	129	146	117	227	102	107	96
1	20434058	20434458	52	40	42	61	39	46	40	48	60	49	49	29	47	38	69	62	73	54	62	48	50	32	41	55	63	56	69	52	26	34	66	50	50	30	36	60	43	61	74	37	42	60	32	55	39	41	45
1	20469403	20469803	15	33	19	32	35	21	17	19	39	20	34	18	26	23	25	69	28	23	30	20	10	14	23	21	23	25	31	24	34	23	26	22	43	45	18	30	26	28	27	18	20	27	32	21	37	18	11
1	20483947	20484347	42	35	55	39	85	30	52	85	118	70	60	45	38	37	50	95	46	52	39	47	39	36	64	42	49	25	80	64	30	34	34	29	21	37	40	45	40	103	42	51	48	59	38	37	53	44	32
1	20485127	20485778	26	30	32	28	29	43	34	32	63	59	27	30	27	40	35	28	30	25	28	23	36	18	40	66	25	10	32	29	13	13	27	26	10	19	49	28	30	57	20	30	39	15	43	27	31	40	35
1	20493773	20494173	205	197	175	217	236	235	178	188	189	201	254	189	274	166	196	297	260	304	195	197	79	128	209	273	198	223	320	420	146	204	216	169	173	202	235	192	184	214	202	217	199	261	153	150	236	134	185
1	20522307	20522707	157	136	119	235	163	154	133	138	182	143	175	126	180	255	115	239	190	208	109	176	68	93	172	137	225	158	168	245	87	126	159	112	175	144	144	162	159	211	141	143	158	207	264	93	185	113	127
1	20575219	20575619	130	124	154	133	155	157	81	171	223	127	97	121	118	167	108	210	179	258	88	139	80	92	118	148	144	112	151	133	96	115	102	107	77	93	136	120	144	210	126	92	124	160	150	88	168	97	164
1	20633199	20633599	209	186	254	455	203	229	169	273	274	317	188	171	213	165	385	271	202	348	169	193	242	158	368	200	200	111	283	272	92	181	178	194	146	133	283	198	263	229	185	175	180	233	157	279	238	237	253
1	20640114	20640514	87	85	85	188	93	121	107	211	94	85	118	103	98	96	130	130	116	116	77	131	64	107	93	88	124	119	143	172	58	72	131	87	128	73	146	116	160	104	125	100	108	112	98	85	85	47	65
1	20661310	20661710	54	61	41	56	86	54	49	70	61	117	87	38	64	61	59	64	81	84	52	64	47	43	158	47	106	25	79	56	47	47	32	66	23	78	44	44	107	61	60	38	65	52	68	69	58	63	74
1	20696405	20696805	219	211	226	248	315	218	199	230	295	425	249	212	210	221	255	238	258	349	171	182	172	131	375	188	312	118	507	199	130	199	189	213	76	160	206	205	202	247	216	155	282	209	198	244	215	282	280
1	20702418	20702818	74	46	74	74	55	50	49	80	63	59	55	46	113	34	55	75	70	56	50	58	28	54	56	94	58	54	92	63	46	59	52	60	37	46	63	62	68	81	94	54	68	120	37	52	65	43	39
1	20711749	20712149	4	10	14	17	15	10	13	14	12	6	15	7	14	4	7	20	30	4	7	13	4	10	13	9	3	5	10	12	4	8	8	7	4	8	13	7	21	8	7	4	9	25	3	9	13	8	6
1	20727936	20728336	15	19	52	21	46	14	15	32	35	28	21	22	23	18	20	30	22	20	17	27	13	23	22	31	34	19	33	26	19	19	22	33	10	19	19	22	32	19	19	13	18	34	29	23	16	23	12
1	20733024	20733424	44	31	56	46	67	61	98	42	51	76	51	45	58	64	47	61	64	57	45	61	30	18	54	56	57	65	85	66	36	37	33	49	38	59	47	70	56	54	61	39	47	71	77	55	38	30	41
1	20899152	20899552	16	3	14	34	10	9	13	8	7	11	17	20	10	13	14	10	8	12	13	13	8	17	5	22	14	28	11	14	12	15	9	8	26	12	12	15	15	6	21	12	17	24	13	9	12	6	12
1	20981906	20982306	41	26	36	47	23	25	30	37	37	27	36	25	36	38	35	55	72	22	18	43	14	52	32	41	48	107	45	36	27	26	27	42	67	33	28	41	37	41	39	33	27	43	46	32	37	15	21
1	20983516	20983916	12	14	11	13	9	11	10	8	7	6	14	22	7	13	11	15	8	15	8	7	4	10	13	14	15	20	16	6	22	10	12	7	18	11	12	8	8	17	10	6	15	11	17	16	14	7	10
1	21048489	21048889	17	7	12	15	18	13	8	15	8	13	12	13	10	17	16	24	16	18	12	16	5	20	14	14	13	11	13	15	7	11	12	15	11	9	13	12	7	12	15	11	24	12	9	15	31	4	6
1	21195149	21195549	121	202	82	169	117	132	91	111	107	113	127	107	177	115	83	194	98	138	85	117	72	73	139	132	119	113	148	153	68	106	188	77	112	97	126	108	97	117	87	77	109	207	111	79	129	65	98
1	21216842	21217242	70	84	74	114	109	105	45	91	127	72	73	87	94	72	67	117	103	104	63	107	57	66	111	68	98	91	120	89	52	50	111	51	75	76	157	74	97	135	105	72	97	108	68	56	79	34	76
1	21217877	21218277	33	40	88	75	54	49	31	63	85	56	53	54	55	35	47	71	44	46	44	53	35	26	75	52	45	28	77	71	18	37	52	43	20	28	81	40	51	65	36	53	40	53	44	39	53	31	24
1	21231956	21232356	97	86	83	112	78	87	60	118	76	92	88	73	91	75	85	140	110	86	59	99	62	56	141	92	157	93	140	122	68	82	121	92	73	70	75	77	78	99	101	64	103	111	90	93	126	49	60
1	21244983	21245383	28	28	31	38	42	25	19	44	48	27	74	23	40	34	30	35	33	30	24	26	22	33	43	28	31	21	33	51	13	34	39	27	19	28	42	36	32	34	34	56	21	32	18	29	34	25	18
1	21270184	21270584	51	87	99	127	159	94	61	78	98	90	146	98	135	80	163	106	115	105	79	108	28	91	102	76	73	88	162	108	75	62	87	84	83	104	172	92	74	100	75	119	86	136	73	138	87	69	80
1	21302663	21303063	46	11	33	18	18	15	16	26	20	29	21	39	24	18	26	26	19	23	14	22	11	13	18	19	45	15	27	18	16	31	13	20	8	14	15	16	17	18	12	17	25	30	15	41	23	18	13
1	21319320	21319720	14	11	16	19	32	11	17	21	26	29	15	12	11	17	15	21	17	16	10	15	8	9	21	12	22	15	15	16	4	15	11	14	8	17	14	14	9	21	10	12	14	11	11	12	30	20	12
1	21321909	21322309	9	23	12	12	15	4	12	17	12	6	8	9	10	11	10	16	9	6	9	11	5	12	11	8	9	17	11	10	8	8	26	11	8	12	12	9	11	11	20	14	10	10	7	10	10	11	10
1	21334690	21335090	61	60	70	76	81	60	45	85	124	61	72	89	66	67	98	93	66	82	60	104	30	72	83	107	49	56	112	97	37	68	95	50	33	53	74	85	64	103	55	61	85	99	64	66	79	48	64
1	21368464	21368864	240	242	282	349	357	220	228	236	298	515	211	305	276	241	314	291	276	285	207	291	263	220	327	355	218	209	420	292	223	236	248	232	250	251	269	300	252	285	483	200	336	271	269	214	278	206	180
1	21370528	21370928	194	203	196	291	320	153	128	204	205	235	183	224	255	314	178	249	241	219	137	254	104	156	219	166	185	191	223	304	117	154	203	140	128	199	218	154	190	195	240	183	293	250	243	154	198	160	160
1	21416906	21417306	3	2	7	6	4	3	4	2	6	3	7	7	5	3	8	6	7	3	5	7	2	1	9	1	6	10	3	3	4	6	6	4	12	7	5	5	2	5	4	9	4	5	7	3	6	10	3
1	21468609	21469009	44	51	36	110	41	51	31	51	39	38	41	50	39	27	41	61	40	69	28	47	23	37	60	56	38	29	51	34	32	39	66	38	66	32	53	34	36	37	45	39	37	60	31	29	45	20	37
1	21488681	21489081	16	9	8	14	9	9	5	11	16	11	12	10	4	10	8	10	7	12	22	6	10	4	16	7	11	9	6	8	12	12	8	5	9	6	7	17	8	11	9	10	6	9	7	6	13	6	12
1	21490803	21491203	23	19	24	29	22	16	13	27	27	18	28	17	22	34	19	25	26	27	29	19	14	14	43	20	23	16	26	25	16	14	18	15	26	19	30	16	23	26	27	21	17	31	21	13	22	14	11
1	21497697	21498097	16	18	27	41	23	28	17	31	67	17	43	22	32	19	25	24	23	20	22	35	6	16	41	20	23	24	29	35	20	21	29	19	23	23	26	15	21	34	20	23	22	38	17	18	23	5	22
1	21509032	21509432	127	134	141	202	163	63	91	131	253	153	131	130	200	89	129	142	122	123	115	143	101	73	139	110	137	41	166	98	65	94	107	107	34	63	73	102	97	158	86	146	135	208	84	113	142	231	103
1	21511197	21511597	14	13	27	22	21	20	13	20	29	28	27	20	30	16	19	39	21	29	12	26	8	16	28	13	21	18	18	48	10	16	20	16	13	16	18	20	23	22	31	19	18	32	16	10	26	13	15
1	21534780	21535180	120	71	157	110	100	125	87	107	104	95	113	92	84	84	92	133	164	78	63	114	37	73	153	85	80	98	120	144	78	97	113	119	85	89	93	92	92	126	114	79	90	118	106	76	85	62	72
1	21539847	21540247	39	32	77	51	64	39	23	54	58	52	42	40	46	37	54	58	49	81	33	59	17	51	63	36	37	31	42	38	41	29	38	46	21	28	62	51	63	54	42	49	38	45	33	32	44	31	55
1	21574040	21574440	117	86	101	134	159	112	128	123	113	156	116	119	155	96	93	135	109	167	65	158	77	136	114	116	163	102	147	168	108	116	103	114	105	94	92	136	93	150	127	90	146	221	108	67	96	58	125
1	21586949	21587349	12	17	17	21	25	15	19	44	18	23	16	18	22	9	14	15	22	18	27	23	9	17	17	16	24	11	31	17	11	20	13	17	14	9	14	26	24	18	16	15	20	19	14	11	15	13	15
1	21595514	21595914	41	57	68	71	43	38	29	66	41	52	67	74	49	37	61	72	67	62	34	53	21	30	58	53	52	69	51	49	47	30	56	53	52	39	49	44	57	42	63	57	71	48	52	51	53	16	55
1	21604920	21605320	7	8	11	15	12	9	8	11	28	15	10	10	10	9	22	17	12	11	10	10	4	5	14	10	9	3	21	14	13	5	14	8	7	6	11	11	7	30	9	9	8	4	7	12	13	5	1
1	21655707	21656107	33	61	38	50	45	27	25	44	51	43	42	30	35	42	37	61	36	42	36	44	21	40	51	28	45	30	65	46	36	34	67	28	38	42	33	36	35	66	43	30	30	55	31	28	52	19	26
1	21657757	21658157	6	17	8	12	12	7	2	10	10	10	5	13	6	12	16	18	16	10	17	20	16	6	8	12	10	6	12	12	6	4	15	6	6	9	7	13	9	15	9	6	11	10	18	7	13	15	5
1	21659085	21659485	255	256	267	393	309	293	198	313	442	427	325	319	261	183	323	285	431	309	273	328	389	162	443	304	278	127	406	313	175	174	208	284	136	190	287	237	314	365	238	262	405	285	177	264	253	477	226
1	21663557	21663957	4	14	9	10	9	3	20	6	19	14	8	2	8	3	6	8	8	11	9	10	5	3	7	9	8	6	9	8	5	7	7	4	4	4	5	14	3	14	7	9	7	7	3	4	7	3	18
1	21668635	21669035	7	19	16	9	30	7	14	18	13	12	16	10	13	18	16	13	3	7	7	10	13	14	22	13	20	6	10	10	6	9	19	4	1	3	10	16	8	18	11	12	6	11	16	11	11	13	9
1	21703294	21703694	54	24	29	57	25	61	41	92	44	34	68	35	41	49	35	75	52	52	34	65	16	33	61	38	52	129	47	78	38	36	42	40	43	43	45	37	60	46	40	50	46	68	63	38	62	18	29
1	21814457	21814857	16	10	12	10	8	10	5	13	18	11	12	6	15	5	14	13	7	6	7	11	10	7	13	7	7	7	11	27	6	6	7	6	1	4	15	7	6	4	12	12	13	14	5	10	6	6	9
1	21853002	21853402	21	7	19	24	10	13	6	18	11	18	24	13	22	17	15	26	10	22	14	14	4	13	12	18	11	7	16	13	3	13	8	13	1	10	17	18	11	13	13	12	7	15	11	13	36	2	8
1	21865954	21866354	9	9	14	11	17	5	11	9	12	14	9	11	5	6	10	12	5	14	6	20	8	13	17	7	6	8	11	12	3	12	9	8	4	10	11	9	9	7	9	6	11	11	8	9	17	7	17
1	21882088	21882488	20	10	8	8	14	21	7	19	14	9	10	9	12	13	8	19	17	12	10	19	1	11	16	7	14	12	19	15	8	11	12	7	8	6	22	12	19	9	11	9	17	14	8	4	10	5	9
1	21939617	21940017	49	29	29	54	31	65	27	56	44	61	41	38	39	39	38	72	56	57	36	26	23	39	49	47	33	33	68	38	31	51	36	27	23	37	57	36	60	55	60	33	40	43	21	25	54	46	40
1	21963959	21964359	128	101	107	118	147	114	189	146	128	166	102	109	148	115	159	144	169	140	100	152	61	91	137	133	253	79	232	128	82	98	107	75	80	82	103	192	114	122	161	95	133	186	104	108	104	60	85
1	21980515	21980915	20	40	46	41	50	41	41	40	34	25	43	31	30	37	35	48	43	43	32	46	21	15	36	31	49	34	55	43	40	21	41	39	14	26	30	33	30	39	39	29	48	50	42	32	31	16	20
1	21982044	21982444	7	5	22	9	15	12	8	13	12	16	13	17	11	13	8	12	33	5	9	11	5	8	11	8	11	14	16	10	11	6	13	15	9	9	17	10	10	13	9	6	16	15	12	16	10	9	4
1	22005182	22005582	34	47	39	61	41	52	37	43	64	55	46	25	42	37	61	47	63	62	59	38	26	42	42	40	45	44	56	45	20	34	61	33	37	29	52	34	49	61	65	35	36	54	35	49	33	34	28
1	22019268	22019668	15	20	26	27	51	15	23	27	28	28	32	16	16	18	17	73	26	22	20	29	9	15	22	18	29	33	25	34	15	18	27	15	14	35	21	28	32	19	28	30	17	28	19	23	46	18	14
1	22022841	22023241	45	22	35	64	65	42	42	67	64	42	58	49	48	42	43	58	71	57	32	40	32	37	58	34	38	69	81	62	32	39	39	27	40	44	36	61	51	88	40	42	48	44	29	38	45	13	30
1	22039546	22039946	9	6	4	9	10	14	8	5	15	9	10	3	4	6	9	15	10	7	12	11	9	6	6	16	4	8	11	15	7	9	10	4	9	7	17	6	5	11	8	3	11	6	16	9	9	1	4
1	22105615	22106015	80	63	76	93	83	84	60	78	89	67	107	68	104	70	77	103	108	107	75	86	28	55	77	99	71	108	143	182	41	79	93	49	68	61	90	62	68	78	82	86	74	116	60	52	85	35	63
1	22110436	22110836	8	8	5	5	4	16	9	6	12	8	12	9	8	16	5	9	12	7	8	10	3	6	2	10	10	13	7	16	5	4	8	5	8	6	10	8	8	19	8	7	8	5	10	3	15	1	6
1	22131873	22132273	187	150	233	162	221	160	148	240	338	207	140	174	157	184	148	245	228	377	127	208	135	112	205	189	196	94	205	174	104	162	159	163	63	122	170	156	180	298	150	119	159	188	176	136	231	152	249
1	22143244	22143644	45	47	71	104	54	51	37	75	78	112	43	27	37	37	76	56	48	64	50	51	67	39	70	34	49	9	69	60	11	24	36	50	7	16	40	62	52	69	42	48	47	40	38	79	58	101	65
1	22208251	22208651	57	71	89	144	90	92	69	188	100	93	110	80	78	76	72	105	68	103	84	110	43	65	89	75	81	65	121	154	61	51	88	53	54	52	98	77	141	84	80	89	74	109	71	75	101	52	56
1	22226174	22226574	23	24	22	27	50	19	14	37	32	36	34	15	40	18	25	44	31	41	14	27	6	10	53	19	45	18	32	27	12	21	24	21	9	25	37	14	35	24	25	30	34	37	16	20	23	22	27
1	22231946	22232346	17	16	11	35	39	11	10	19	26	26	22	24	24	17	30	33	22	32	14	17	4	20	18	19	30	18	44	22	17	16	19	18	24	20	19	20	18	27	28	12	26	37	22	18	21	12	17
1	22237676	22238076	9	9	12	16	10	6	11	11	15	16	12	4	18	5	9	15	12	12	13	11	5	8	17	17	13	10	16	10	7	10	8	9	1	8	8	14	12	9	8	13	9	17	2	8	22	9	10
1	22275113	22275513	8	26	11	20	23	24	22	25	23	22	20	15	23	15	29	24	33	18	21	26	2	18	41	31	16	16	23	29	23	13	26	9	15	31	25	37	36	22	13	21	22	19	11	30	35	36	22
1	22275827	22276227	90	123	242	98	220	120	115	142	159	116	113	100	115	186	110	134	185	117	104	163	62	108	155	100	117	70	183	135	70	75	145	194	43	77	119	144	109	144	106	104	118	130	156	101	100	112	63
1	22317263	22317663	39	42	74	65	87	50	49	69	67	49	61	48	56	55	54	73	64	52	57	63	28	43	84	71	53	38	86	53	28	37	58	60	27	48	59	112	54	64	55	62	47	73	36	34	58	30	49
1	22380529	22380929	8	14	15	35	11	10	27	14	15	24	13	17	12	9	18	19	12	16	13	13	5	15	5	34	19	12	24	13	14	8	12	15	30	13	11	20	5	14	9	11	20	21	14	8	17	8	10
1	22388087	22388487	11	12	14	22	10	13	8	8	18	19	17	10	24	10	11	22	21	9	5	13	4	11	9	16	20	22	15	15	17	10	10	16	16	14	11	9	9	15	11	5	13	19	9	15	28	7	6
1	22416571	22416971	188	269	221	260	258	225	246	207	273	232	250	408	181	242	216	248	247	266	149	206	139	149	396	226	187	206	247	235	157	178	280	205	153	174	207	229	202	250	191	193	428	190	260	195	213	160	189
1	22420432	22420832	196	159	167	253	204	210	221	197	158	194	182	226	161	222	219	352	159	250	152	197	91	130	282	165	175	122	241	259	125	182	144	156	134	152	195	224	157	159	168	137	254	174	206	187	293	94	177
1	22457337	22457737	7	15	13	15	13	14	10	6	10	9	12	6	23	6	6	23	10	12	16	11	8	6	10	9	16	22	17	11	5	14	25	8	30	10	9	8	12	9	18	8	11	34	10	10	20	8	9
1	22489285	22489685	14	12	5	11	8	24	13	19	11	12	14	14	13	11	12	10	16	19	12	21	2	13	16	13	20	27	21	12	9	8	27	11	16	17	28	8	11	19	10	14	12	15	6	14	15	3	7
1	22527150	22527550	12	12	15	14	12	18	8	10	13	7	16	11	14	4	7	12	13	16	10	14	30	12	13	10	10	8	20	6	6	12	13	13	8	8	19	15	11	15	13	22	12	6	10	9	23	4	11
1	22527875	22528275	47	37	66	55	50	50	52	80	47	77	52	66	66	55	60	100	67	45	39	50	45	34	88	55	106	42	87	71	55	45	67	60	40	40	60	56	54	51	70	45	67	108	58	66	55	23	37
1	22636942	22637342	26	23	18	25	16	17	14	15	16	15	34	10	11	20	13	16	19	12	10	12	9	20	18	11	31	17	18	27	11	16	15	21	20	10	18	14	9	23	20	20	13	31	23	18	17	8	16
1	22639263	22639663	9	11	23	13	24	23	13	4	14	17	23	7	12	12	12	5	12	18	7	7	6	14	6	14	6	8	18	13	10	11	17	6	11	4	15	8	14	16	13	11	4	15	11	15	16	13	11
1	22642002	22642402	294	137	263	209	252	185	142	190	225	196	180	261	185	121	248	185	181	306	137	239	132	134	241	178	205	106	271	200	103	243	128	185	93	125	188	174	194	219	157	177	306	224	122	224	156	173	167
1	22654572	22654972	22	7	24	17	23	9	18	10	16	10	18	16	13	9	12	18	23	17	17	11	6	15	21	11	11	20	16	17	6	10	11	5	9	17	20	23	17	16	10	15	18	24	5	14	24	6	15
1	22658377	22658777	22	32	36	37	24	20	17	38	32	30	31	28	36	40	31	31	36	24	29	65	8	30	34	24	18	39	44	43	16	17	41	15	38	39	23	35	30	29	34	25	25	27	26	21	24	12	23
1	22665745	22666145	113	109	95	96	133	102	93	105	118	90	106	112	124	105	152	122	94	128	65	133	50	90	133	180	87	103	179	124	57	89	127	77	60	68	100	103	86	155	82	93	126	131	109	113	90	68	72
1	22674122	22674522	100	74	79	124	96	101	75	89	81	152	78	101	108	97	74	118	108	109	55	103	64	72	89	109	88	119	163	105	89	73	113	79	91	88	94	105	79	118	199	65	147	131	96	73	77	43	57
1	22704438	22704838	101	95	117	151	194	96	71	106	101	132	98	135	113	177	95	134	114	150	58	139	58	80	110	96	108	110	151	134	60	68	128	85	81	91	124	86	95	117	115	87	141	162	150	87	97	67	79
1	22709227	22709627	5	12	24	28	18	9	14	19	23	16	29	14	15	13	12	10	17	13	24	21	9	10	23	19	13	14	14	26	19	11	18	7	6	11	19	18	11	18	24	29	12	14	20	14	17	15	18
1	22731837	22732237	29	32	42	71	25	26	30	26	38	32	41	24	32	26	24	48	30	41	21	23	12	30	42	42	48	22	51	30	20	18	36	29	46	21	31	29	37	36	31	34	26	37	24	32	33	10	24
1	22751119	22751519	115	83	61	117	72	79	77	81	112	89	87	76	70	90	58	100	78	92	116	63	60	48	88	75	84	53	85	86	51	96	67	68	61	46	62	76	76	95	51	69	80	93	67	63	86	51	65
1	22798077	22798477	10	10	10	11	10	10	8	10	14	8	8	16	19	9	8	8	5	10	17	8	8	11	19	6	14	14	16	3	10	12	13	9	7	5	10	7	10	11	13	18	10	14	15	9	6	3	9
1	22818999	22819399	26	22	21	41	26	26	33	23	45	27	25	20	38	18	19	36	36	28	14	39	8	17	33	25	24	24	32	25	10	15	20	21	16	17	27	22	22	54	16	25	35	37	9	20	19	17	15
1	22834803	22835203	7	7	5	13	4	8	4	2	7	6	6	7	9	8	11	7	13	7	8	8	3	8	4	5	3	5	14	8	2	9	9	8	9	8	4	1	10	9	5	8	3	15	4	4	16	3	6
1	22862077	22862477	94	57	94	106	96	76	55	57	71	113	84	63	105	64	86	127	102	114	74	108	55	81	138	68	71	69	100	168	24	73	86	71	57	47	100	68	85	90	157	104	77	128	50	80	116	53	83
1	22889210	22889610	119	69	162	108	67	91	70	98	110	82	94	68	101	92	125	109	131	82	80	123	46	90	167	69	59	112	110	148	72	92	105	122	80	81	111	85	74	114	121	90	79	112	73	85	96	48	47
1	22930300	22930700	131	99	174	153	159	162	104	174	191	160	160	141	187	115	146	144	137	318	87	162	85	110	165	122	117	81	190	144	147	93	122	151	79	80	167	110	175	166	136	125	149	214	100	116	123	104	200
1	22964180	22964580	103	67	107	139	161	114	100	102	126	131	103	110	148	95	80	124	95	158	79	138	61	147	102	104	114	84	138	133	89	71	101	83	65	74	111	142	87	129	121	110	147	174	93	55	98	44	95
1	22976399	22976799	194	184	212	226	205	177	187	365	135	268	229	223	221	188	194	231	234	219	253	225	80	188	199	196	261	165	333	216	156	179	200	197	124	207	197	172	353	168	247	174	246	234	177	151	161	110	156
1	23019148	23019548	39	73	66	43	38	59	49	72	66	93	57	58	39	75	58	52	59	74	52	57	46	33	76	63	53	38	52	46	46	42	43	72	20	34	39	43	75	40	49	54	92	37	44	55	49	40	60
1	23081380	23081780	29	18	31	36	26	34	22	39	76	23	24	39	27	27	38	40	53	30	26	44	8	25	24	37	29	46	82	34	28	23	37	21	21	23	39	35	35	52	32	31	31	30	15	33	34	16	26
1	23098705	23099105	134	171	77	159	117	130	97	161	139	121	116	117	108	118	111	173	115	150	108	161	68	126	139	91	99	111	235	140	97	103	217	88	80	110	129	124	139	148	117	100	123	137	117	84	136	52	113
1	23167619	23168019	9	21	11	14	17	13	14	16	19	23	13	12	13	15	15	12	23	13	12	6	15	6	15	11	9	14	18	30	6	10	18	11	7	11	9	8	12	17	10	10	17	18	16	9	17	28	6
1	23168587	23168987	14	16	15	19	20	19	15	14	22	32	15	21	11	10	15	15	15	16	18	11	25	11	22	23	15	4	24	11	11	17	10	13	9	9	22	9	14	18	8	13	29	16	6	17	15	25	7
1	23177559	23177959	24	26	23	25	27	25	36	21	30	29	22	21	18	18	17	18	19	32	24	16	31	10	25	24	22	8	36	25	7	11	23	21	6	11	26	38	22	32	10	29	19	12	9	18	21	33	23
1	23178939	23179339	33	27	22	23	21	24	36	23	43	27	62	27	24	29	25	35	50	33	32	34	8	18	59	28	39	37	30	29	42	28	38	28	13	25	31	48	24	43	27	54	30	25	30	22	35	18	35
1	23184655	23185055	100	66	78	72	81	83	70	142	83	48	132	67	86	84	72	110	93	113	60	83	67	68	104	74	66	170	93	129	41	71	103	66	83	58	73	72	105	83	57	99	77	81	107	64	92	41	64
1	23210220	23210620	54	18	31	37	28	28	28	31	38	27	35	29	40	28	29	36	33	39	30	35	22	23	20	24	30	36	43	46	15	43	30	26	19	14	21	37	35	38	26	28	32	34	17	26	26	15	24
1	23216719	23217119	90	79	115	122	126	81	70	114	170	174	115	79	88	68	89	212	71	114	78	112	59	67	83	80	95	36	170	102	28	83	81	73	31	48	124	91	97	118	74	102	97	132	49	66	179	110	113
1	23403917	23404317	137	149	198	207	197	146	136	184	204	233	229	148	126	146	157	256	182	271	150	263	84	128	243	147	153	139	249	173	103	138	163	161	95	164	142	165	197	190	162	212	175	146	138	127	237	129	170
1	23421653	23422053	17	9	11	9	4	28	9	11	6	8	20	16	6	12	10	11	27	13	6	21	4	8	16	12	16	11	15	15	4	18	8	15	14	18	27	9	16	12	16	13	13	9	15	10	10	3	7
1	23483387	23483787	19	24	13	27	34	26	19	34	32	63	24	20	27	13	29	28	20	18	20	22	15	23	24	35	18	10	22	27	8	36	24	14	7	10	31	23	32	31	35	17	29	33	26	15	24	22	21
1	23484002	23484402	53	59	43	51	65	36	79	87	73	149	49	35	58	46	81	53	52	57	40	62	53	44	61	54	139	9	90	43	22	35	50	50	9	24	36	70	44	60	60	41	49	86	52	71	52	94	30
1	23497040	23497440	95	118	127	158	122	142	109	131	138	115	107	135	116	109	103	140	156	158	103	196	43	65	122	95	141	102	213	159	131	82	139	107	98	90	141	139	132	123	108	108	164	136	111	88	135	75	88
1	23539798	23540198	145	154	212	221	254	203	190	200	216	277	192	192	184	200	382	176	321	246	152	241	121	133	235	186	201	247	240	187	166	144	155	243	158	216	194	204	225	225	211	151	234	213	191	367	150	190	153
1	23544678	23545078	179	148	124	213	114	152	137	145	182	155	155	115	152	144	187	151	254	243	165	148	106	141	196	132	151	176	196	152	97	132	166	121	149	123	145	179	141	174	169	121	127	157	152	181	126	113	147
1	23554882	23555282	55	73	47	85	138	46	82	55	81	117	56	47	47	43	53	117	89	63	61	52	71	44	68	76	57	27	80	61	50	37	62	52	13	74	44	62	72	74	39	52	53	55	54	60	104	121	41
1	23566236	23566636	12	8	15	19	23	13	11	18	26	11	15	16	16	9	15	28	16	21	12	15	2	10	20	11	8	13	18	15	18	10	12	12	10	13	10	20	21	41	13	13	22	21	11	14	25	8	7
1	23634939	23635339	89	89	88	127	106	171	89	96	148	83	106	118	93	105	100	129	133	114	87	108	72	70	126	168	64	109	145	116	57	66	87	79	46	58	170	100	89	179	90	102	134	102	98	78	93	56	70
1	23637403	23637803	160	147	140	163	171	154	118	152	149	157	171	135	165	108	143	183	157	194	147	156	62	91	137	176	133	152	223	246	80	131	167	122	87	124	180	147	133	175	146	171	155	207	115	117	151	108	112
1	23657675	23658075	85	66	67	142	94	72	66	88	110	87	99	63	95	128	67	152	79	92	72	87	43	59	87	75	110	82	95	124	42	60	118	45	77	67	75	94	81	115	77	105	79	102	123	46	102	65	65
1	23665223	23665623	55	39	50	39	39	45	28	63	73	54	38	39	37	58	31	63	48	81	33	53	25	27	40	34	65	51	57	66	38	35	43	37	33	43	56	48	54	62	45	30	49	47	56	23	55	26	56
1	23689665	23690065	7	6	10	19	4	6	4	9	4	2	8	7	4	6	14	8	5	12	7	8	6	2	6	6	4	3	10	9	1	8	8	9	2	4	5	12	5	13	7	3	5	6	10	8	13	4	14
1	23691505	23691905	55	97	64	150	82	128	92	177	74	113	122	85	96	96	117	118	119	98	65	115	51	60	126	95	124	58	138	113	46	77	61	89	78	68	106	103	172	107	99	97	83	82	97	75	88	72	91
1	23718476	23718876	38	37	62	68	83	56	24	85	42	37	51	44	56	47	59	78	62	53	39	62	18	44	132	26	50	42	70	69	33	27	54	25	40	69	50	42	75	43	50	59	45	80	27	46	58	40	48
1	23745533	23745933	23	10	15	30	19	22	17	18	10	14	23	20	21	16	16	34	30	42	18	21	12	21	27	20	36	28	50	17	22	11	25	8	17	21	27	25	21	19	21	27	17	22	18	20	27	2	25
1	23751288	23751688	119	73	106	123	97	100	97	140	91	104	85	93	210	66	120	107	130	117	78	92	40	76	110	116	96	81	195	103	65	97	98	103	86	76	94	96	118	100	102	76	101	231	56	98	104	37	70
1	23772105	23772505	112	100	91	151	133	127	88	175	131	64	98	101	149	75	143	153	233	104	93	133	72	77	146	110	103	86	136	144	91	54	116	85	67	85	104	122	155	113	81	89	105	159	75	106	108	96	78
1	23796742	23797142	35	43	96	44	64	56	33	60	49	47	42	45	40	67	49	46	75	36	28	63	27	34	52	47	41	31	88	55	39	31	39	72	16	53	42	60	51	64	41	34	38	42	64	38	39	31	25
1	23798535	23798935	21	23	14	21	24	28	18	19	26	23	18	14	24	24	19	24	16	26	18	22	16	14	21	24	22	17	54	26	12	11	13	18	11	21	18	45	20	27	20	21	19	24	13	24	24	16	22
1	23804178	23804578	12	3	6	15	11	9	6	8	12	12	10	23	12	4	8	14	11	13	9	7	8	10	8	11	12	5	12	11	4	6	4	7	6	6	7	8	8	13	11	13	9	7	6	10	11	9	8
1	23809684	23810084	160	127	171	232	181	145	104	180	221	148	206	117	144	153	143	254	251	178	98	180	59	165	169	196	160	206	173	208	120	115	153	147	111	109	150	139	159	219	143	185	146	170	150	106	217	144	110
1	23810758	23811158	60	75	62	77	54	61	45	69	87	41	79	113	50	82	60	94	76	61	42	51	21	48	119	49	52	77	61	70	58	34	88	42	51	51	73	63	49	93	69	58	108	55	57	49	94	30	55
1	23854563	23854963	55	32	42	58	30	42	35	46	29	39	42	60	37	48	56	86	45	53	38	42	16	28	73	50	57	57	58	66	52	42	25	41	56	34	53	59	46	37	40	33	75	53	53	39	68	16	36
1	23868241	23868641	174	281	107	244	157	183	119	162	161	171	169	133	244	168	150	238	198	195	151	170	124	111	195	158	185	120	183	214	95	142	241	113	133	123	144	133	175	168	132	139	161	297	153	133	152	115	137
1	23916794	23917194	119	144	109	227	176	274	101	147	168	124	142	149	173	107	126	177	171	184	92	167	54	96	180	138	157	139	180	100	98	100	154	102	112	121	198	102	140	194	128	102	163	212	126	102	114	71	133
1	23949133	23949533	76	49	145	122	86	125	56	86	101	55	85	83	104	66	88	124	96	113	53	105	78	47	101	69	85	82	106	107	51	57	91	94	70	50	107	75	80	98	81	71	91	113	84	73	89	34	74
1	23958864	23959264	40	46	49	55	54	54	44	72	56	94	61	51	69	71	62	119	69	39	30	45	49	40	93	57	106	38	67	86	24	46	43	62	33	38	37	48	69	58	58	39	57	76	50	65	84	34	33
1	23980141	23980541	38	60	36	48	55	62	30	58	45	89	88	28	63	52	48	55	55	31	32	41	43	49	61	53	69	22	41	52	19	54	34	42	16	27	42	39	41	49	33	75	35	60	48	65	40	57	53
1	24028072	24028472	53	21	35	58	37	45	19	27	32	24	53	32	63	33	40	58	67	44	29	47	16	41	26	30	34	70	58	44	44	32	41	43	63	48	51	40	26	33	37	38	35	62	37	74	32	14	28
1	24070821	24071221	277	101	174	175	162	147	103	131	134	168	157	241	155	119	203	154	176	206	97	179	85	119	183	130	188	118	231	160	104	227	109	156	90	116	127	142	148	153	141	126	253	181	138	171	133	90	165
1	24075302	24075702	14	11	24	13	23	13	13	8	13	13	18	16	8	12	7	21	21	11	11	8	10	11	15	21	19	17	11	12	6	15	8	20	6	12	13	8	8	15	10	8	12	27	12	12	18	5	11
1	24112523	24112923	80	155	79	90	138	82	78	105	108	125	98	98	71	74	109	115	129	82	76	228	32	80	87	87	91	61	106	93	54	65	117	76	35	86	87	86	106	112	107	85	94	117	85	104	95	61	53
1	24150444	24150844	128	139	136	157	160	125	130	147	218	142	152	138	136	137	217	163	131	184	108	204	83	124	196	187	126	114	200	169	97	131	159	114	92	118	149	150	156	188	113	125	172	167	166	153	147	81	107
1	24155400	24155800	26	46	30	44	44	28	13	35	39	55	30	42	36	33	28	59	38	22	36	43	36	29	36	39	22	24	45	44	35	32	23	21	16	39	34	48	42	40	78	28	51	43	31	36	47	28	14
1	24157888	24158288	28	19	45	41	49	32	15	45	35	53	28	40	30	66	37	39	44	33	32	41	14	40	33	28	28	42	43	43	14	20	37	28	14	30	36	31	49	27	56	44	41	39	44	18	45	48	23
1	24199257	24199657	61	114	89	138	113	108	77	121	92	107	185	113	109	126	96	142	139	130	72	89	79	84	139	126	98	134	136	126	141	69	146	89	102	74	114	96	88	128	100	136	112	114	125	67	91	46	75
1	24201842	24202242	99	145	132	274	130	183	154	150	123	176	163	153	154	149	129	201	170	193	83	153	72	100	214	193	140	101	182	140	150	116	180	149	180	114	159	147	116	141	164	142	164	169	113	131	158	74	118
1	24253560	24253960	11	8	7	27	17	13	12	13	26	14	17	7	20	16	10	27	16	15	25	9	10	12	16	15	14	13	14	22	5	12	15	12	17	3	15	14	9	8	14	9	11	14	8	10	17	5	13
1	24266349	24266749	18	18	12	16	26	19	11	26	17	26	26	14	18	20	23	21	19	16	24	9	13	21	45	16	24	7	26	17	7	18	13	11	10	15	24	14	28	15	17	23	20	34	17	18	13	11	13
1	24308663	24309063	23	32	30	38	29	26	20	36	80	19	41	24	33	26	33	40	36	42	26	43	12	16	34	25	36	39	32	43	21	31	42	27	43	26	28	29	33	68	24	22	41	40	24	34	26	16	17
1	24385173	24385573	24	24	64	80	53	30	33	42	64	40	67	46	80	21	36	83	47	37	36	45	16	45	41	37	31	38	51	52	31	46	43	29	31	30	28	33	46	67	47	57	24	88	22	31	56	44	26
1	24390052	24390452	140	84	116	163	108	89	58	102	135	197	102	93	176	80	107	210	130	135	84	151	59	82	136	107	107	109	151	252	50	114	91	83	119	92	102	107	118	119	176	114	123	225	86	73	151	64	110
1	24391261	24391661	216	118	265	174	184	177	118	133	159	154	154	131	137	134	200	192	218	142	121	204	90	143	277	144	103	129	172	235	86	152	187	209	110	139	165	139	144	188	194	152	137	168	144	137	137	114	98
1	24392304	24392704	100	89	144	121	138	144	73	172	125	120	136	112	127	95	126	134	132	242	64	176	63	100	123	100	81	105	161	152	117	91	119	151	54	75	164	104	131	136	125	108	116	170	95	113	107	75	156
1	24415379	24415779	169	165	164	217	277	182	192	164	226	281	227	190	234	185	144	206	224	311	134	249	168	216	223	205	240	97	214	245	127	154	135	157	108	180	169	228	200	230	202	189	242	281	139	142	181	179	232
1	24421498	24421898	14	9	15	19	7	10	7	25	11	17	10	19	11	8	9	14	18	7	9	9	3	17	12	9	10	12	13	12	3	8	9	9	8	7	15	11	23	9	12	5	11	16	4	12	9	5	2
1	24527175	24527575	56	34	58	55	20	38	25	40	33	38	48	64	36	36	38	47	51	48	32	57	18	31	42	43	45	72	50	50	28	42	38	45	50	24	42	35	46	28	68	50	78	50	44	34	39	16	34
1	24541965	24542365	71	62	83	96	81	62	62	82	137	78	53	91	59	53	102	87	99	85	56	95	39	57	61	62	53	81	190	53	63	48	83	53	37	43	69	65	68	147	89	55	106	76	57	67	60	54	56
1	24555769	24556169	64	108	59	62	64	61	47	76	86	95	45	51	48	55	53	79	50	55	59	62	64	68	63	46	76	17	108	49	32	53	71	41	19	40	60	45	64	81	47	41	59	78	53	40	70	62	42
1	24587203	24587603	53	79	80	95	69	68	73	92	88	59	77	90	67	76	66	97	192	77	68	77	35	69	91	48	74	77	99	133	65	64	109	54	51	83	57	84	76	118	93	64	86	99	80	65	67	55	49
1	24593480	24593880	26	17	20	46	12	29	20	19	10	15	30	33	27	15	30	36	42	19	28	38	20	24	40	19	25	40	47	24	22	16	21	22	44	29	27	25	10	28	36	33	44	37	25	18	20	15	14
1	24635216	24635616	88	66	51	85	52	87	145	56	80	56	85	69	76	66	53	66	98	157	54	67	41	46	94	105	85	135	143	89	64	79	81	63	119	76	68	129	52	92	78	54	83	97	71	67	62	26	86
1	24642359	24642759	17	22	19	19	22	19	27	33	37	40	40	15	23	33	19	29	27	23	15	16	21	19	36	30	27	7	28	30	13	17	33	28	8	13	20	28	14	31	17	34	26	21	35	17	19	20	19
1	24688530	24688930	123	99	116	142	135	105	84	203	125	103	183	91	126	139	115	192	148	143	85	130	77	86	157	98	97	197	133	176	80	104	135	93	82	79	105	94	167	135	111	142	118	155	122	82	109	65	91
1	24744758	24745158	39	19	26	19	20	25	33	33	23	33	23	20	22	26	28	23	24	25	12	27	30	16	19	18	25	9	21	33	23	27	29	27	8	13	15	30	33	34	22	15	26	20	28	30	17	30	21
1	24779663	24780063	29	11	13	24	21	13	21	22	17	13	21	15	18	14	18	41	18	24	12	19	12	17	20	11	20	23	61	22	11	19	14	15	30	17	15	16	14	11	27	11	15	31	13	24	31	4	23
1	24830677	24831077	92	70	87	118	89	81	84	82	71	82	121	73	65	97	64	175	106	145	68	175	31	80	104	74	68	119	159	89	72	65	98	90	124	97	68	82	88	89	115	123	99	84	76	59	111	35	84
1	24834932	24835332	61	18	32	50	24	79	18	50	40	24	24	33	40	28	43	43	79	41	12	51	12	23	40	29	36	60	64	50	23	39	46	44	51	36	43	27	46	33	46	31	43	38	31	20	38	28	26
1	24847903	24848303	225	149	147	174	191	263	105	273	250	375	148	179	181	165	181	210	220	223	126	174	120	138	208	204	152	95	262	177	123	182	168	118	70	96	229	147	236	219	258	145	197	206	158	131	218	190	124
1	24849677	24850077	57	48	66	64	55	74	80	83	49	68	61	49	80	38	88	81	65	73	46	78	26	60	45	54	103	44	92	75	29	54	66	57	50	43	55	68	46	61	79	40	59	93	39	64	47	39	46
1	24862199	24862599	25	20	26	32	31	27	25	27	30	25	24	24	20	18	15	33	24	22	28	43	13	13	31	15	36	23	33	32	29	17	22	21	26	17	25	35	24	24	26	18	33	32	18	15	28	17	17
1	24898086	24898486	81	82	124	106	141	71	76	112	127	106	92	87	83	82	163	104	123	101	96	113	35	65	84	82	78	102	143	97	76	71	110	94	39	81	104	88	109	131	125	101	104	124	77	120	78	83	63
1	24909514	24909914	110	169	146	197	102	152	153	151	192	253	170	92	128	122	207	178	241	201	201	145	98	115	190	123	148	134	203	157	61	126	179	110	103	107	143	195	136	195	228	146	117	153	125	162	132	131	162
1	24932210	24932610	168	164	162	206	364	93	145	177	271	234	143	115	117	121	169	321	181	153	180	137	140	143	180	166	136	63	211	180	72	105	163	112	40	119	104	187	155	202	135	147	130	140	102	107	233	224	104
1	24970376	24970776	11	8	22	20	34	15	15	30	47	21	26	14	15	12	20	31	23	18	16	24	7	11	20	11	19	24	19	29	6	15	13	12	10	13	15	31	27	41	20	20	20	26	14	14	35	9	22
1	25017369	25017769	7	7	8	13	9	13	3	10	17	9	8	16	9	11	10	15	13	7	7	9	4	10	12	11	10	7	13	10	7	16	12	7	8	5	16	14	10	15	10	17	12	8	7	8	10	7	10
1	25037458	25037858	42	42	51	41	51	34	23	50	40	52	51	40	58	28	48	59	36	52	46	36	18	27	48	54	35	37	67	87	20	47	61	32	28	20	60	40	21	46	53	35	43	77	27	33	43	70	32
1	25068820	25069220	6	17	12	13	14	13	8	19	12	5	6	5	4	9	6	27	9	6	8	11	8	8	13	9	9	11	9	19	5	6	13	7	5	9	13	9	8	8	11	14	6	14	16	7	12	4	7
1	25101412	25101812	156	97	144	151	141	137	102	159	224	97	106	127	114	152	121	208	172	253	81	170	69	111	116	143	116	134	167	139	79	147	135	110	90	105	138	107	133	194	131	91	145	141	158	81	142	65	151
1	25117434	25117834	52	33	64	118	43	63	46	56	62	42	47	41	49	48	70	64	58	105	34	51	35	41	75	38	55	39	81	64	31	51	57	43	72	39	59	50	51	58	49	42	45	60	40	63	50	23	60
1	25148668	25149068	19	29	30	74	27	50	22	56	27	22	34	31	33	30	31	56	32	34	25	43	19	32	29	27	35	35	45	62	18	15	39	21	47	29	42	25	37	33	45	38	31	32	22	22	30	13	14
1	25198747	25199147	9	9	15	12	21	11	9	12	13	12	13	12	7	18	13	16	16	19	8	14	10	11	32	18	14	8	14	18	11	7	9	9	7	14	17	17	25	17	18	21	14	12	9	13	18	10	17
1	25204845	25205245	106	56	64	111	77	68	48	69	61	56	72	86	66	62	69	77	93	111	49	55	34	53	93	56	83	89	191	65	55	57	71	61	95	72	65	58	60	64	84	65	97	72	61	60	49	39	80
1	25217596	25217996	8	6	13	11	10	8	10	10	12	9	12	11	28	7	13	13	12	11	8	8	2	9	9	30	8	12	19	8	8	7	8	7	11	8	10	9	10	15	14	8	14	28	6	6	14	2	5
1	25239851	25240251	51	80	75	71	106	77	91	114	95	85	77	60	104	74	111	99	192	78	68	99	58	41	118	93	82	38	84	68	47	56	88	56	36	71	88	85	118	100	67	62	68	135	75	127	84	135	78
1	25246571	25246971	8	17	22	9	27	13	11	14	17	21	14	12	13	26	18	14	17	11	17	25	12	17	19	17	22	7	27	17	9	13	19	26	5	17	24	13	15	20	11	17	9	19	16	18	9	20	11
1	25247715	25248115	20	29	39	24	37	25	33	30	38	50	26	19	23	36	32	31	27	39	23	27	32	17	40	37	39	20	63	23	12	20	25	36	16	18	29	32	18	48	19	34	20	34	30	26	30	21	27
1	25259715	25260115	7	9	7	11	9	9	8	6	13	11	2	14	9	7	7	8	10	9	7	12	3	14	6	8	12	8	17	11	7	3	12	12	6	8	9	17	5	14	9	5	12	13	8	10	9	6	3
1	25266753	25267153	9	10	14	16	17	8	9	15	20	14	17	12	9	7	6	24	12	18	7	13	4	9	13	22	17	10	14	20	9	9	8	14	9	5	7	10	11	24	5	10	13	19	12	13	16	8	8
1	25290006	25290406	30	31	26	51	35	28	21	27	50	26	43	44	27	30	30	50	26	33	20	35	19	29	71	25	25	42	36	58	24	31	44	30	24	28	40	45	28	40	29	46	62	35	36	22	36	25	17
1	25329890	25330290	11	9	13	28	15	21	12	18	9	18	19	19	14	20	13	39	21	22	10	17	3	15	12	9	16	17	24	18	16	10	12	13	17	9	19	14	14	16	22	12	24	20	28	16	22	10	6
1	25337077	25337477	8	26	13	25	18	9	12	14	16	15	11	11	19	15	8	16	7	13	7	7	6	5	11	12	16	8	19	16	19	7	12	10	11	4	10	11	15	11	8	10	12	23	14	5	17	11	9
1	25402968	25403368	34	50	35	67	44	58	21	62	36	40	38	48	57	28	36	48	57	58	32	59	34	28	66	48	35	64	58	46	40	29	62	29	43	36	72	44	51	62	43	36	51	51	27	25	48	21	30
1	25430888	25431288	14	27	40	14	19	24	13	23	27	30	26	12	19	17	16	16	16	24	16	11	63	8	32	26	13	6	17	13	3	19	15	26	7	12	31	14	18	22	10	25	20	15	27	14	33	17	22
1	25468718	25469118	8	7	8	10	7	6	8	9	8	11	4	5	9	9	6	17	4	7	10	7	3	6	4	8	12	5	13	9	3	3	9	6	11	4	5	11	5	7	7	7	8	11	4	6	12	3	4
1	25486586	25486986	5	9	8	14	4	11	10	18	11	2	22	5	13	7	9	17	13	8	6	9	4	9	13	12	14	15	11	14	13	10	11	12	14	8	11	17	13	9	16	14	9	10	10	11	16	3	7
1	25487558	25487958	29	28	50	53	33	39	33	31	35	23	37	36	48	31	47	39	33	34	17	32	15	41	42	26	27	35	51	47	21	30	41	37	25	32	40	25	21	25	34	32	33	53	35	43	22	15	23
1	25503785	25504185	168	66	92	109	107	77	85	100	101	82	94	134	114	68	114	106	107	140	63	109	43	70	100	71	111	81	152	99	74	141	84	93	62	71	83	90	88	103	73	84	163	129	58	101	89	58	77
1	25517416	25517816	9	12	15	10	23	9	11	13	13	12	8	13	15	5	4	9	12	7	8	5	5	8	13	13	5	7	12	10	2	6	4	4	2	8	7	13	12	9	8	7	7	12	5	11	9	1	6
1	25520450	25520850	81	75	58	75	83	52	51	75	42	64	84	65	66	54	93	85	94	83	40	137	29	51	80	64	76	78	87	89	43	58	89	64	82	92	59	60	52	60	87	63	93	92	68	57	60	29	50
1	25523522	25523922	103	117	108	116	109	101	88	108	168	86	120	102	108	85	157	118	91	105	68	144	50	101	130	166	90	67	142	117	67	68	125	85	48	56	100	129	106	161	86	82	115	116	91	105	109	46	69
1	25533004	25533404	22	15	18	27	20	13	15	17	16	20	14	12	18	11	14	27	18	16	9	17	8	6	15	18	14	20	29	17	19	12	17	20	22	21	14	25	16	24	44	12	25	25	14	18	18	5	11
1	25590153	25590553	23	19	15	27	29	19	10	26	21	22	18	27	25	31	11	35	21	19	18	30	12	20	16	24	19	34	26	43	10	24	18	16	12	24	14	12	18	20	40	19	36	28	30	13	29	3	8
1	25608569	25608969	30	33	29	45	37	35	23	34	24	19	59	20	21	29	26	40	45	40	16	36	25	29	25	26	32	34	46	47	19	24	40	21	42	16	19	20	20	35	27	40	24	33	46	15	24	26	14
1	25610891	25611291	33	48	51	132	48	62	40	38	53	62	55	38	43	40	42	82	53	60	36	46	22	49	54	74	41	37	58	38	47	34	59	39	50	33	61	69	49	53	60	51	53	42	40	35	61	18	50
1	25616075	25616475	44	34	31	67	35	34	39	45	60	64	55	35	30	51	38	57	43	50	77	28	46	22	58	37	51	19	37	39	21	53	30	26	35	27	36	47	47	47	26	46	38	34	41	32	53	51	50
1	25619044	25619444	53	51	55	75	104	56	34	89	60	67	67	46	89	64	65	54	59	66	87	52	32	66	131	43	62	44	76	54	46	49	57	40	37	47	77	60	68	54	60	85	56	83	67	53	45	39	43
1	25692583	25692983	21	26	27	45	37	21	10	42	64	22	29	29	29	24	26	33	32	38	26	57	17	16	49	27	24	30	50	44	16	19	36	22	34	17	40	28	35	58	25	45	26	33	25	24	25	26	15
1	25695118	25695518	32	32	28	35	35	26	23	24	42	26	55	32	74	24	36	41	35	32	22	37	8	22	29	34	36	23	34	17	25	24	26	40	50	21	16	25	31	40	16	26	28	57	20	23	22	8	15
1	25700646	25701046	9	7	17	23	12	11	10	20	18	3	14	12	12	9	11	15	16	22	13	13	5	12	19	13	5	6	15	25	4	7	5	8	3	11	22	13	8	13	24	18	11	17	8	9	13	5	9
1	25725502	25725902	21	17	15	20	20	9	10	14	16	27	22	12	11	10	17	15	16	9	12	17	13	10	20	13	6	13	15	19	9	8	11	25	11	6	12	14	12	24	18	11	13	21	9	14	11	11	7
1	25744090	25744490	57	41	68	61	58	76	55	94	65	56	65	56	68	48	55	64	53	110	39	77	27	57	56	54	55	49	78	51	103	57	41	77	32	33	50	46	64	68	63	42	51	90	45	51	51	29	52
1	25758682	25759082	24	20	17	31	31	25	16	28	28	29	35	37	28	28	18	36	26	30	28	30	9	33	18	17	28	16	34	33	19	20	18	22	19	14	33	22	21	23	26	26	36	46	20	24	21	9	41
1	25796801	25797201	148	115	129	164	165	123	121	254	119	153	141	147	135	126	125	138	148	154	169	153	59	145	133	116	153	111	218	153	87	105	135	114	113	129	111	133	267	110	139	133	156	133	109	101	119	93	99
1	25797986	25798386	49	56	91	80	63	40	32	111	72	66	72	95	60	58	52	82	68	78	75	63	38	49	87	65	63	60	64	67	53	46	79	82	30	37	66	60	79	61	90	58	76	55	62	54	73	38	80
1	25810816	25811216	139	173	189	186	215	140	127	185	420	221	141	201	152	150	221	173	213	236	133	187	114	148	204	163	141	95	435	136	115	101	181	129	80	92	148	146	161	311	156	122	242	160	135	160	137	172	136
1	25818092	25818492	42	56	33	58	38	37	35	50	44	42	46	28	36	58	35	63	47	44	31	47	16	40	45	41	37	31	71	50	32	49	48	20	39	40	34	31	35	53	45	30	36	55	47	34	53	12	29
1	25837257	25837657	48	46	25	72	59	50	57	55	40	44	68	66	61	53	48	95	147	38	49	61	24	47	59	40	47	72	75	134	46	44	72	41	85	57	48	50	44	54	64	48	77	66	73	44	51	35	31
1	25875074	25875474	19	23	19	29	38	24	15	23	40	40	32	24	30	21	26	28	26	21	25	33	25	12	28	23	24	10	33	43	13	12	21	22	6	15	23	10	20	39	26	21	34	25	11	19	23	24	9
1	25895371	25895771	180	187	175	276	199	185	272	145	262	214	209	171	181	167	182	217	207	340	153	173	120	109	238	194	164	158	257	212	124	139	200	161	107	136	182	361	160	254	175	193	196	208	135	122	177	150	249
1	25904896	25905296	23	23	13	8	20	14	21	19	13	21	33	13	17	26	12	13	25	23	16	18	6	22	22	16	18	18	17	26	9	19	44	12	16	21	11	14	17	19	16	31	17	20	19	22	23	18	21
1	25905668	25906068	17	21	23	28	29	23	25	51	37	39	39	20	13	27	24	26	25	19	20	20	20	20	48	23	23	15	24	36	14	18	15	18	4	10	16	20	33	29	12	27	20	27	20	23	34	21	32
1	25957645	25958045	29	14	19	35	14	7	17	27	21	15	20	10	15	14	28	34	27	18	14	19	11	10	12	6	19	27	24	27	28	24	15	12	23	16	24	16	29	17	25	12	14	24	10	20	25	9	18
1	26004396	26004796	16	12	15	32	11	13	8	14	19	14	18	11	12	14	12	48	14	27	21	17	8	7	23	5	7	15	29	30	3	9	17	8	13	11	15	13	23	18	11	16	14	19	13	6	38	5	14
1	26010122	26010522	31	22	24	32	34	15	33	28	36	22	34	24	15	21	20	45	25	39	24	44	13	23	24	30	25	26	29	30	20	14	24	22	18	25	19	22	26	25	40	23	30	26	21	23	31	11	18
1	26029860	26030260	20	17	19	18	16	21	9	24	16	16	11	15	11	13	14	23	29	20	7	27	5	12	19	20	21	14	21	23	11	12	10	9	14	13	39	8	19	22	21	15	14	19	14	13	15	16	18
1	26035176	26035576	46	44	25	39	39	36	32	48	44	116	44	31	47	29	32	40	36	22	25	30	41	31	42	56	26	13	46	32	15	36	35	28	18	19	23	25	42	42	42	16	45	52	38	28	44	34	26
1	26035932	26036332	185	204	179	222	239	174	273	232	235	393	190	154	258	181	269	236	233	254	181	223	157	183	255	195	375	97	341	216	121	187	185	176	83	146	213	314	214	212	252	165	213	287	158	222	206	251	187
1	26104936	26105336	115	95	115	162	102	145	118	122	79	110	120	141	125	138	98	135	200	163	106	208	50	76	150	107	163	133	214	157	175	88	136	142	111	113	135	149	147	110	125	112	153	139	119	85	120	83	111
1	26110798	26111198	12	37	20	14	37	19	25	32	26	46	20	28	24	24	34	17	25	27	22	19	24	11	25	27	36	11	36	19	12	11	19	24	8	18	14	21	20	29	32	12	20	30	26	38	12	37	14
1	26118816	26119216	9	13	8	18	7	13	10	8	9	15	12	8	8	10	21	13	17	9	18	12	8	8	7	12	11	24	14	14	9	10	16	5	9	8	11	13	9	7	18	11	10	6	9	17	17	4	19
1	26145092	26145492	103	98	89	124	186	79	113	111	133	93	114	97	96	93	79	181	118	115	95	104	64	91	111	116	113	85	143	116	73	88	121	75	61	127	73	121	97	134	99	71	92	124	112	101	157	65	84
1	26161818	26162218	43	45	57	59	92	32	62	81	138	82	54	43	42	44	56	50	38	56	32	40	86	31	70	37	72	21	73	58	44	34	32	43	12	37	33	40	42	96	34	47	60	70	46	43	58	74	28
1	26164178	26164578	125	122	114	164	179	177	113	132	261	196	118	106	94	131	153	142	128	142	105	101	178	72	184	199	103	57	177	136	72	92	96	98	62	79	162	118	89	192	76	101	182	158	147	132	103	222	117
1	26169622	26170022	163	214	176	177	247	191	151	163	211	247	202	135	181	141	178	205	187	243	173	147	116	87	202	237	148	85	250	298	112	141	168	181	63	111	180	151	146	211	136	155	196	214	124	184	192	207	158
1	26190358	26190758	5	17	10	7	12	6	13	14	16	16	13	5	18	22	10	21	9	20	8	18	8	7	11	12	30	15	13	25	6	4	10	13	19	8	6	9	12	11	10	9	6	19	19	9	19	6	12
1	26203955	26204355	13	9	8	15	15	10	10	12	16	18	9	12	11	18	3	18	17	25	9	6	13	10	15	13	15	7	12	14	7	15	10	14	6	4	11	10	14	14	13	10	9	15	12	6	20	8	15
1	26233752	26234152	160	168	174	374	146	248	147	184	203	291	210	167	159	178	310	219	193	272	130	160	191	112	296	212	211	113	246	233	124	196	127	184	177	125	208	184	254	212	154	132	175	180	168	279	194	137	188
1	26275516	26275916	59	58	56	154	67	102	81	137	76	92	106	77	68	75	95	105	107	83	60	119	37	66	70	64	98	81	155	117	58	53	88	59	76	50	111	80	113	77	86	81	92	84	88	81	72	36	57
1	26279531	26279931	46	67	62	82	122	52	53	115	78	104	86	63	86	66	67	77	82	81	48	75	29	50	152	58	92	49	101	81	39	48	67	61	50	92	78	60	101	70	63	67	62	101	64	81	66	56	63
1	26285058	26285458	157	126	156	187	195	122	113	161	204	196	140	139	120	110	180	169	175	222	123	108	84	109	213	122	205	92	320	149	90	127	140	116	58	98	140	128	133	171	164	117	184	132	113	136	148	124	153
1	26321521	26321921	170	118	179	174	150	122	105	186	147	181	130	148	252	102	180	160	185	168	94	117	83	105	146	208	158	111	267	142	105	156	132	129	96	107	110	125	142	152	145	97	142	325	97	153	124	97	127
1	26363803	26364203	133	122	114	176	183	125	116	213	154	121	121	109	182	98	199	165	238	132	95	144	72	90	156	136	114	113	177	166	79	81	169	95	88	110	126	156	183	120	100	120	124	205	100	116	130	196	75
1	26391467	26391867	107	104	201	115	172	107	78	111	116	85	109	94	135	158	125	127	184	117	84	144	45	101	131	115	102	112	192	123	88	74	110	130	58	108	130	120	107	131	106	98	117	147	111	82	95	79	69
1	26396257	26396657	25	25	40	39	44	42	44	28	37	26	32	28	33	33	35	38	42	48	35	34	21	27	41	31	20	43	50	38	7	17	39	25	7	41	45	55	27	26	37	38	34	30	18	23	29	7	21
1	26417016	26417416	119	112	151	307	187	111	146	156	165	188	145	183	151	139	144	178	190	171	139	157	119	221	158	170	140	125	211	178	92	95	140	106	119	111	126	175	123	171	172	126	180	174	134	126	144	128	93
1	26470291	26470691	46	23	50	82	42	60	39	67	69	52	64	43	52	45	42	84	82	57	38	57	20	45	62	49	62	86	67	63	32	36	56	46	53	32	51	46	43	65	53	63	53	53	37	50	63	37	40
1	26531123	26531523	30	66	43	62	54	55	53	68	77	58	60	94	34	49	45	76	65	60	44	52	43	29	108	55	50	59	75	53	51	47	50	39	35	43	45	71	64	65	42	38	105	48	54	43	52	44	53
1	26537963	26538363	46	26	37	59	31	56	42	38	37	31	45	60	35	34	40	86	50	45	45	49	16	20	48	39	38	32	53	55	27	38	30	25	18	32	54	59	38	32	30	36	48	31	38	44	127	15	45
1	26538683	26539083	36	75	38	85	49	61	45	47	52	51	50	64	101	45	45	103	57	57	51	42	45	46	56	61	46	62	54	79	34	47	117	33	41	47	67	55	57	59	53	48	54	115	47	36	93	31	31
1	26541819	26542219	18	17	18	21	18	17	3	19	19	19	18	21	13	23	13	21	19	21	21	17	6	13	30	13	14	13	28	10	17	7	26	11	6	14	33	13	25	22	20	14	9	12	17	14	19	12	28
1	26597546	26597946	30	19	46	51	17	52	19	30	42	14	31	20	42	25	32	43	50	29	22	43	30	20	71	26	32	40	49	45	12	24	44	39	38	30	53	40	27	42	41	47	36	41	36	30	45	8	31
1	26602341	26602741	107	93	124	137	63	108	77	117	87	100	87	100	126	104	120	202	125	103	68	110	52	69	177	122	171	140	157	137	88	86	114	127	151	95	94	82	129	98	121	84	121	149	111	114	134	20	57
1	26620226	26620626	147	137	167	146	168	145	122	168	156	246	278	82	162	111	176	163	164	147	116	129	139	149	200	131	203	44	183	179	90	141	128	151	66	100	140	108	161	134	122	200	122	180	106	161	155	208	120
1	26677489	26677889	103	103	101	150	91	166	96	91	112	88	203	98	166	129	191	172	182	150	86	148	69	109	140	110	160	117	194	141	110	84	111	134	142	127	146	131	115	148	112	141	112	201	124	188	112	81	112
1	26692451	26692851	48	13	24	26	29	23	25	27	19	28	30	38	22	20	33	29	31	25	18	25	6	21	34	23	32	15	41	21	26	34	9	35	21	22	32	26	25	32	18	28	46	30	18	30	28	21	31
1	26695556	26695956	34	40	35	31	65	22	39	28	39	53	30	26	30	25	26	33	35	31	21	23	36	17	40	45	51	8	30	37	17	45	27	35	7	23	14	31	33	30	25	20	25	24	23	24	30	50	18
1	26719200	26719600	16	49	15	22	22	17	24	19	17	22	33	19	21	13	19	22	37	13	13	40	3	15	8	18	26	26	24	21	27	22	30	19	14	25	18	20	19	15	29	11	23	31	21	28	17	19	16
1	26750399	26750799	13	11	11	13	6	7	9	11	20	9	14	15	14	12	18	15	10	7	4	19	7	7	21	8	10	8	16	7	2	8	15	12	11	3	9	11	11	14	14	8	6	17	3	13	10	6	5
1	26761213	26761613	21	19	30	30	35	21	14	26	19	38	19	44	27	29	20	25	21	25	12	28	25	10	28	34	22	37	46	27	17	19	27	16	14	26	22	24	15	30	51	16	24	31	26	14	23	13	13
1	26788024	26788424	12	24	20	25	36	9	15	8	18	42	10	15	15	22	14	19	24	21	12	16	23	8	35	15	21	10	18	18	3	22	11	14	6	18	19	16	24	22	11	15	15	15	40	25	19	19	26
1	26789142	26789542	126	217	179	234	169	157	135	152	180	167	256	151	155	194	144	200	239	185	156	173	88	120	218	198	149	151	202	187	246	101	188	139	122	126	151	169	142	177	155	242	186	165	163	116	139	143	122
1	26810017	26810417	64	67	96	154	57	81	65	85	81	76	100	74	66	61	78	101	81	99	66	84	66	64	113	80	63	56	87	82	54	44	107	67	114	50	82	93	86	81	100	80	71	87	57	48	106	33	82
1	26820675	26821075	17	9	8	14	8	3	17	12	11	12	8	11	4	7	10	12	9	6	9	16	6	4	7	10	5	7	13	9	7	14	3	7	13	4	11	13	8	11	9	13	11	15	11	6	9	5	8
1	26826413	26826813	144	107	111	117	163	123	102	149	139	231	134	95	123	162	101	105	124	114	117	104	180	85	268	117	116	59	155	129	73	86	90	104	28	86	107	109	182	122	95	129	141	140	150	103	97	196	91
1	26851281	26851681	15	12	17	22	13	11	11	17	35	13	17	9	14	16	13	15	12	14	10	34	9	12	22	7	21	15	10	22	8	10	14	12	9	13	20	12	13	43	15	17	15	23	13	8	16	6	13
1	26853066	26853466	131	103	145	213	125	111	88	122	177	103	171	131	234	101	139	172	147	141	89	145	80	79	152	127	131	96	199	122	76	114	126	128	87	90	89	123	110	206	110	146	148	250	104	113	136	69	109
1	26861164	26861564	29	16	28	26	26	24	17	27	26	35	36	20	33	18	19	46	19	34	17	32	16	22	32	16	41	30	32	77	14	26	25	22	25	27	29	20	24	28	54	15	25	47	24	22	32	11	28
1	26862708	26863108	148	154	203	126	160	158	117	127	165	209	140	118	126	133	181	151	206	150	103	166	83	96	249	129	108	88	142	180	79	147	127	196	63	114	126	146	129	177	122	134	140	110	136	159	119	134	108
1	26877945	26878345	102	44	110	107	75	114	59	112	78	78	87	96	134	69	92	94	122	197	33	113	46	67	102	85	65	81	125	101	95	79	73	122	68	63	101	82	85	107	106	60	129	121	79	65	61	26	143
1	26887114	26887514	50	32	37	65	47	39	39	32	29	39	51	52	61	40	31	54	34	66	35	61	23	67	33	31	44	42	59	57	24	40	35	26	53	50	26	46	32	41	49	42	55	43	43	35	27	11	27
1	26960242	26960642	44	47	41	33	48	41	49	92	43	114	41	38	41	40	38	39	45	55	57	43	31	38	62	46	55	12	74	45	19	38	31	44	11	39	47	45	99	45	48	39	47	34	40	45	40	47	52
1	26964478	26964878	3	4	4	5	3	8	3	6	10	10	3	7	6	14	7	8	7	9	12	10	3	3	3	15	6	8	5	7	7	4	2	8	3	3	11	8	8	5	4	8	3	3	1	8	6	3	2
1	26966885	26967285	116	101	131	178	92	85	72	139	196	98	93	156	96	91	125	142	172	139	98	130	58	114	105	99	103	105	300	106	100	69	110	69	67	83	97	122	106	208	125	86	152	117	81	95	106	56	90
1	26997617	26998017	174	210	113	168	178	152	135	170	187	158	138	131	133	162	135	198	126	174	105	149	97	128	135	97	129	97	257	146	143	147	230	97	106	110	123	125	136	191	130	103	127	176	133	124	144	62	97
1	27044511	27044911	130	139	151	211	214	141	164	182	179	179	167	181	168	179	156	210	367	161	157	151	105	122	194	152	141	130	236	273	101	98	237	117	102	135	142	188	158	208	166	142	205	181	153	124	154	240	88
1	27045888	27046288	100	86	127	203	144	141	87	136	163	111	143	136	97	97	111	131	184	114	108	132	101	71	123	129	107	88	196	141	52	74	126	101	90	76	152	100	124	154	109	141	193	130	79	97	96	111	92
1	27097382	27097782	145	132	149	220	133	156	226	131	227	140	181	149	142	120	160	155	168	273	126	123	156	87	170	161	124	160	202	134	119	118	141	117	122	95	168	315	129	201	133	163	161	155	92	115	162	122	211
1	27102674	27103074	162	246	179	173	201	138	214	193	347	219	341	162	202	177	216	189	226	276	138	161	105	138	267	154	225	106	249	249	138	174	268	154	54	104	167	213	156	318	198	275	157	232	168	153	152	151	169
1	27109112	27109512	55	52	58	67	53	44	60	103	71	61	89	57	61	63	51	86	73	63	50	61	40	39	88	65	65	87	59	98	41	53	57	50	47	38	54	54	117	74	46	71	58	77	63	47	69	33	57
1	27112051	27112451	17	15	19	16	17	13	21	25	22	17	22	19	21	9	25	26	25	14	16	20	8	13	15	21	19	14	20	25	17	25	16	10	13	15	17	17	18	20	17	23	13	29	20	19	16	17	12
1	27127400	27127800	43	15	22	48	33	33	24	38	39	38	21	24	31	20	30	94	18	47	31	35	17	28	40	16	26	18	55	37	16	25	20	25	22	25	34	36	21	36	33	41	30	49	22	21	74	22	37
1	27135929	27136329	11	4	14	14	30	10	8	17	13	13	22	16	7	13	11	26	11	10	15	27	6	3	19	16	11	11	25	14	5	11	13	17	7	7	14	11	19	15	20	19	5	12	5	7	22	7	9
1	27155004	27155404	172	150	176	148	179	304	123	220	172	277	164	140	141	144	163	176	323	185	94	261	143	87	290	172	250	101	187	162	108	153	131	174	89	153	283	96	226	165	158	128	146	142	131	153	143	268	157
1	27197908	27198308	146	67	59	109	68	128	63	129	89	103	73	91	98	98	72	127	120	100	72	100	44	92	96	84	59	101	140	129	68	93	88	52	90	68	109	70	99	92	162	81	110	119	87	61	94	35	55
1	27284667	27285067	105	67	60	93	84	77	107	104	61	79	68	72	103	79	88	80	100	128	62	129	43	82	86	81	163	72	162	113	69	65	99	67	92	70	92	151	77	73	115	78	81	110	76	72	82	57	58
1	27287758	27288158	7	12	16	15	11	10	9	21	17	10	13	18	11	23	7	20	13	12	10	15	10	6	13	11	11	9	11	16	14	8	12	12	3	6	16	12	15	18	12	11	18	15	8	13	13	5	9
1	27296676	27297076	84	75	118	97	135	91	72	123	100	101	93	95	91	81	159	83	128	96	85	92	47	74	91	81	74	96	147	86	83	68	86	110	52	90	80	86	68	99	109	81	116	122	86	145	68	61	57
1	27300769	27301169	177	199	200	252	196	168	172	224	274	295	216	131	188	150	260	212	270	277	264	190	136	157	205	167	198	125	248	179	87	133	236	155	80	90	214	195	190	250	231	157	164	196	136	225	153	179	184
1	27306775	27307175	26	38	41	54	87	24	49	34	53	49	39	35	32	34	35	89	40	37	50	42	25	39	41	27	26	28	53	47	30	23	42	29	15	42	29	44	39	65	39	41	40	37	24	27	72	22	31
1	27332761	27333161	96	72	100	120	196	92	90	172	257	81	124	114	100	74	127	148	124	105	87	91	68	77	153	63	87	74	133	155	69	54	89	82	46	93	113	133	104	234	92	117	124	124	68	103	129	66	71
1	27357479	27357879	85	111	116	150	188	168	93	148	270	138	129	145	113	123	133	146	146	170	133	114	93	80	165	199	83	77	163	166	65	92	114	80	43	75	186	129	131	213	103	126	178	137	117	111	125	120	85
1	27366408	27366808	94	124	96	93	114	107	81	94	106	193	119	82	118	71	88	105	101	119	95	91	64	57	113	162	85	50	144	170	41	81	77	93	33	64	98	86	86	96	74	84	107	131	74	82	99	130	91
1	27368878	27369278	35	44	31	61	31	35	30	33	48	29	44	38	41	60	35	62	43	32	35	38	17	21	36	32	43	46	40	63	21	35	47	26	50	44	34	30	35	41	41	29	34	43	76	18	44	25	42
1	27372881	27373281	12	14	19	21	14	25	21	19	26	10	10	12	10	19	18	29	17	31	15	18	10	13	21	10	10	14	15	13	16	14	21	12	3	20	20	18	22	30	16	16	14	11	16	10	16	15	28
1	27388392	27388792	107	80	91	231	71	119	78	125	109	114	101	95	108	103	159	144	101	180	77	122	61	83	157	85	105	97	154	148	84	98	95	98	137	75	144	98	113	113	89	76	99	132	90	149	94	37	105
1	27391516	27391916	7	29	14	20	19	22	17	31	16	28	26	22	15	19	18	22	14	16	13	17	8	11	14	23	21	8	36	42	13	9	23	19	10	4	20	16	27	13	18	17	21	24	14	13	21	10	8
1	27392218	27392618	74	83	82	106	176	94	77	156	105	157	139	73	107	98	101	124	112	138	69	110	74	77	197	76	138	59	132	92	66	75	78	93	58	114	89	79	132	87	90	93	87	150	108	96	84	105	94
1	27392740	27393140	21	40	25	38	57	21	20	31	46	43	26	29	26	31	30	37	41	42	31	23	31	22	55	32	51	25	55	34	11	25	31	25	9	33	36	25	35	32	34	26	44	29	27	19	39	20	39
1	27395364	27395764	218	123	222	249	223	174	137	204	202	246	172	163	324	137	228	208	261	209	135	192	111	102	202	278	158	105	373	181	89	152	147	205	97	147	163	187	208	192	190	154	181	325	134	206	186	177	133
1	27402307	27402707	61	74	71	108	100	75	66	100	100	69	81	57	96	72	104	110	146	72	61	84	49	48	79	85	90	55	86	99	62	62	80	55	37	67	82	102	111	82	64	79	68	121	62	103	100	93	49
1	27402939	27403339	14	19	45	20	25	6	21	17	21	19	16	17	12	18	14	20	30	15	16	21	8	13	19	16	16	25	45	29	13	12	14	26	11	23	19	13	12	21	20	12	17	20	26	27	18	31	19
1	27405879	27406279	5	6	9	5	7	3	7	5	10	14	6	5	6	7	8	4	5	5	5	5	1	6	9	4	6	3	18	8	2	6	6	9	1	6	7	7	5	7	6	3	5	7	1	4	4	7	2
1	27416504	27416904	61	44	60	128	70	67	79	60	67	70	53	77	77	65	78	100	115	88	55	64	36	101	69	82	63	102	88	69	51	46	61	43	134	65	61	72	58	85	86	52	90	71	60	65	75	22	41
1	27496780	27497180	21	14	21	34	27	17	11	22	31	21	26	13	24	23	30	36	46	19	14	23	18	25	26	31	23	47	22	25	23	15	16	15	19	17	31	23	34	34	24	26	16	26	20	23	35	19	23
1	27508223	27508623	9	4	17	18	14	13	11	14	10	11	13	11	11	19	18	19	15	16	8	18	4	12	17	13	11	16	11	15	12	9	18	9	11	14	13	13	9	12	12	18	23	10	16	12	7	5	9
1	27547242	27547642	16	12	30	22	30	16	28	23	24	22	13	26	16	14	27	32	23	20	24	22	7	15	32	26	23	12	19	27	14	31	21	13	7	12	15	44	25	20	19	15	29	17	21	24	40	22	22
1	27568515	27568915	191	324	142	246	201	170	132	180	227	273	177	142	283	141	162	234	172	169	182	178	224	94	199	180	184	84	200	199	83	154	227	118	67	123	166	174	184	174	121	120	181	269	155	128	186	227	161
1	27575269	27575669	9	17	9	14	19	12	5	13	25	21	12	8	15	8	10	12	11	13	12	10	9	10	24	11	16	6	13	5	5	7	6	12	5	10	17	9	8	15	9	7	10	16	14	7	10	17	10
1	27599522	27599922	19	16	27	36	19	24	14	21	38	26	24	20	26	17	25	38	20	29	19	23	22	22	43	22	19	27	19	24	8	15	19	26	7	15	29	23	19	29	17	28	23	22	17	17	35	24	20
1	27605810	27606210	16	21	31	15	18	13	21	24	22	31	18	16	23	19	23	32	19	18	14	15	20	14	39	32	40	16	19	31	12	15	25	28	26	8	20	21	14	19	16	18	18	24	21	25	34	5	7
1	27606336	27606736	201	121	148	180	167	169	135	192	131	155	267	123	208	131	165	177	167	160	96	166	82	175	219	144	201	119	202	261	97	157	185	150	131	116	176	134	159	157	146	263	138	211	158	175	153	70	125
1	27608598	27608998	133	139	155	178	154	215	120	113	145	115	204	115	176	171	196	164	189	172	106	131	62	112	172	108	122	126	239	161	117	101	131	144	125	140	196	107	116	154	114	169	123	184	150	234	128	75	133
1	27616453	27616853	16	8	13	14	20	8	13	18	12	10	14	13	5	10	9	15	17	16	13	22	11	11	15	14	12	6	24	16	9	16	10	15	10	7	18	15	11	12	5	10	21	20	10	8	15	7	12
1	27643863	27644263	67	45	102	88	122	43	55	88	79	56	83	73	75	62	59	90	84	80	72	67	31	69	83	78	90	61	65	88	42	72	65	58	50	93	66	83	102	60	61	85	72	79	65	55	79	42	62
1	27656576	27656976	9	17	14	7	12	7	7	16	12	17	21	10	11	8	13	19	17	13	10	22	2	12	10	10	16	16	13	15	5	11	13	9	3	12	12	10	16	11	10	10	11	15	6	17	14	4	9
1	27663143	27663543	146	143	121	168	125	148	135	129	181	107	142	144	154	157	204	160	136	158	88	201	85	119	211	236	126	152	229	156	101	104	152	108	81	111	137	167	145	188	110	132	168	172	152	177	120	68	132
1	27669112	27669512	130	120	132	155	180	117	108	148	157	251	111	131	130	124	128	152	129	140	101	124	140	99	133	148	103	119	195	156	81	107	138	112	89	116	118	132	124	178	243	105	184	160	113	100	116	96	82
1	27672184	27672584	30	40	29	69	43	52	27	35	40	70	48	43	39	91	40	53	85	47	36	58	36	26	56	31	56	44	55	73	30	34	40	47	27	79	48	35	57	42	73	36	64	62	79	34	53	44	57
1	27719552	27719952	41	37	37	61	47	36	23	39	34	30	59	31	38	64	27	54	53	45	31	39	15	33	48	39	42	64	52	55	36	26	47	38	71	37	39	39	36	31	38	40	43	38	50	22	37	31	37
1	27725569	27725969	90	193	106	209	87	129	119	114	104	254	152	101	87	106	91	158	109	130	56	108	101	60	138	190	132	34	136	98	97	87	83	162	79	65	76	120	119	115	84	70	124	135	118	122	99	101	109
1	27760384	27760784	24	11	4	12	14	8	11	12	6	10	8	14	8	7	10	15	12	7	5	8	4	5	8	9	16	15	14	9	12	19	8	6	17	2	10	13	9	13	16	6	9	16	18	13	4	4	7
1	27858017	27858417	200	182	153	194	194	224	140	212	162	193	244	188	236	229	165	157	169	190	172	175	124	145	308	146	183	182	258	186	134	156	183	110	101	137	213	166	205	160	173	145	169	231	202	135	130	85	105
1	27934797	27935197	16	24	22	39	16	35	19	25	52	18	22	16	29	29	30	27	27	32	23	38	7	14	31	16	17	27	25	20	11	17	19	13	13	25	40	27	29	36	15	35	18	23	12	25	24	17	15
1	27940301	27940701	46	28	47	84	51	29	37	41	74	39	51	44	95	25	35	74	56	48	31	60	25	36	54	42	66	42	71	63	26	47	50	32	76	36	27	37	43	58	45	62	54	112	30	38	47	19	22
1	27947541	27947941	7	8	12	11	8	2	4	10	10	13	6	5	2	5	8	12	6	13	7	8	3	9	9	4	7	4	10	23	2	3	7	9	5	1	2	5	2	6	8	8	10	11	5	9	13	6	5
1	27979604	27980004	81	56	93	65	65	76	49	43	31	66	66	55	70	68	67	83	111	53	37	89	29	64	103	69	53	86	83	95	33	90	62	104	97	78	79	74	45	63	79	51	52	65	80	86	60	33	44
1	28036426	28036826	48	32	44	57	32	47	34	58	47	31	50	47	39	31	37	56	71	69	34	64	17	47	53	35	42	58	53	50	60	34	32	53	44	26	36	50	62	48	49	50	62	60	44	50	39	23	39
1	28087820	28088220	20	21	27	40	24	29	37	17	23	31	32	25	45	20	19	38	28	38	18	36	17	36	18	36	45	35	29	31	20	23	19	15	36	19	25	18	21	27	20	17	27	59	25	15	31	8	30
1	28091182	28091582	101	76	107	103	100	102	78	180	66	91	98	99	99	83	80	94	104	120	116	107	31	84	93	96	119	113	180	116	105	91	95	123	107	88	95	71	159	88	123	69	111	125	81	84	63	33	69
1	28113039	28113439	21	21	19	34	20	19	19	41	18	18	19	19	17	29	26	45	23	28	18	20	4	10	26	24	23	21	31	25	13	22	24	28	23	12	17	18	34	20	27	23	44	25	14	23	28	5	19
1	28208851	28209251	98	57	80	131	87	82	68	71	141	65	84	133	82	74	128	117	155	93	72	112	28	75	103	96	95	117	199	87	82	84	103	90	109	88	65	91	92	141	128	71	146	105	80	104	69	29	76
1	28248450	28248850	158	166	93	183	150	123	77	120	129	114	85	105	123	133	108	165	136	156	96	124	72	124	142	83	96	115	208	127	106	105	216	93	109	115	124	113	146	142	132	89	123	158	120	89	136	54	90
1	28359635	28360035	55	45	46	62	46	51	54	68	52	41	53	60	57	61	38	67	111	54	67	54	28	48	46	46	38	77	81	110	51	37	80	39	41	51	52	66	51	63	61	53	75	56	52	38	56	39	23
1	28368122	28368522	64	34	57	106	52	56	43	35	26	56	52	84	68	37	64	71	107	46	39	87	93	39	83	61	63	48	95	94	20	44	39	65	57	26	43	40	34	56	69	52	102	71	44	47	37	21	41
1	28370186	28370586	19	20	18	18	19	16	32	15	32	30	18	18	23	22	17	18	20	40	21	24	23	21	36	28	13	17	31	26	9	19	28	19	3	19	24	51	17	25	20	27	23	17	13	18	23	20	39
1	28409701	28410101	54	27	22	26	12	37	36	15	16	31	52	29	41	34	32	35	45	35	15	37	23	32	33	22	26	41	45	46	18	27	32	34	29	16	25	28	10	27	29	39	39	40	28	28	16	17	22
1	28436193	28436593	8	6	14	19	6	12	14	16	15	4	25	8	12	14	5	17	14	10	8	14	3	5	16	9	12	31	8	17	6	9	12	8	10	6	9	12	10	15	14	18	13	9	17	8	12	1	9
1	28471449	28471849	39	13	13	18	11	12	12	19	14	12	15	16	15	18	20	19	16	14	18	21	4	6	18	10	25	28	22	22	18	22	13	16	22	10	12	10	11	17	15	9	14	29	7	14	13	5	7
1	28486608	28487008	20	13	19	33	19	22	9	30	18	19	17	14	17	19	16	41	23	22	11	24	11	12	20	13	19	15	35	26	16	23	13	12	12	8	17	20	15	25	17	18	23	18	16	13	45	5	11
1	28517979	28518379	169	199	225	199	282	159	185	246	246	375	339	176	147	185	233	314	227	354	198	346	152	161	329	232	261	106	300	225	119	169	166	238	93	181	170	195	260	219	208	251	213	173	183	200	250	248	247
1	28540669	28541069	31	22	34	34	37	45	12	38	21	31	31	15	24	22	16	38	79	24	20	50	8	28	31	20	28	18	35	33	15	20	24	39	20	20	57	19	44	33	37	23	27	31	17	16	22	16	22
1	28544866	28545266	4	4	4	5	2	5	6	10	2	9	2	1	6	3	3	6	8	5	4	5	2	2	1	2	2	7	7	6	4	5	4	3	5	1	6	5	3	2	7	2	5	1	4	9	8	5	6
1	28552345	28552745	8	13	12	7	12	15	23	9	8	27	15	10	14	16	9	18	17	22	10	21	6	13	19	15	24	8	15	15	12	7	15	14	10	10	12	13	13	12	18	9	11	22	13	17	15	7	15
1	28602827	28603227	80	68	86	104	65	117	85	89	71	68	73	88	93	103	72	91	104	117	49	129	51	44	80	76	123	96	161	135	110	55	111	97	85	70	80	86	68	88	78	63	123	110	97	56	70	68	63
1	28640772	28641172	21	16	33	39	25	18	15	21	19	26	12	24	17	18	44	29	42	24	26	37	11	17	31	24	19	61	30	21	30	17	23	14	15	18	21	29	35	24	30	20	18	26	27	34	18	15	17
1	28642986	28643386	41	92	37	53	48	56	37	60	55	133	55	41	52	43	54	48	74	50	55	40	33	32	56	53	73	49	65	55	48	54	51	58	39	43	36	57	55	59	65	31	35	62	50	76	34	57	43
1	28648990	28649390	14	20	15	26	32	8	19	23	23	18	18	9	17	12	22	26	21	22	23	13	14	19	25	35	24	17	25	22	17	13	20	16	12	50	17	37	33	26	17	25	17	10	23	24	30	9	15
1	28653864	28654264	44	42	56	63	66	61	60	68	84	35	67	47	48	44	44	65	66	45	28	62	33	36	66	41	51	68	88	69	87	39	36	40	44	59	33	60	63	98	45	46	52	74	49	63	51	35	31
1	28719269	28719669	12	8	15	17	7	21	11	12	11	6	15	13	11	14	6	15	20	13	11	13	7	9	12	27	12	15	13	18	10	9	13	17	27	13	17	8	12	16	13	10	19	15	9	8	9	6	9
1	28736541	28736941	210	314	179	198	271	221	216	220	275	369	276	175	247	181	241	267	281	293	221	199	163	123	249	322	224	157	297	351	117	198	187	241	92	172	232	190	223	235	185	225	192	251	163	220	253	302	247
1	28756849	28757249	26	26	33	45	26	31	31	39	34	27	38	31	30	42	19	66	46	38	25	30	7	23	32	23	47	51	30	48	21	22	36	27	46	28	35	37	33	52	29	26	25	48	62	29	35	9	33
1	28775580	28775980	27	23	30	18	21	43	23	27	39	22	19	21	23	30	21	38	24	48	13	32	17	18	21	41	44	20	32	34	15	24	17	28	15	12	25	24	32	41	28	17	25	28	45	22	31	7	38
1	28785073	28785473	96	72	85	240	80	125	86	136	110	75	96	75	94	101	154	100	102	165	75	124	54	57	153	73	97	89	141	162	42	93	94	76	173	50	112	89	116	109	108	87	107	93	91	131	93	33	113
1	28792629	28793029	12	9	13	30	7	19	12	22	13	13	16	14	18	9	23	22	12	10	19	18	6	8	11	13	10	19	18	31	4	8	16	7	12	13	27	17	25	14	14	21	12	7	11	13	18	12	13
1	28840931	28841331	3	3	5	8	16	7	6	12	8	6	7	8	9	10	5	7	12	14	10	6	4	6	11	8	10	8	8	10	5	3	9	7	9	6	9	5	16	5	5	9	14	11	5	9	8	7	5
1	28846203	28846603	34	30	38	77	64	46	35	46	40	34	41	34	35	36	45	50	54	66	32	29	17	29	40	26	51	44	96	53	32	39	45	32	33	38	29	36	26	47	49	35	47	52	35	34	54	10	27
1	28877167	28877567	202	112	160	193	186	159	152	187	140	177	146	181	337	107	194	173	200	217	101	154	72	108	171	229	176	97	337	164	122	178	157	170	107	136	166	149	164	158	168	122	176	338	134	159	142	116	127
1	28882026	28882426	227	270	162	281	291	268	206	329	232	216	243	187	341	224	344	312	479	264	190	260	129	126	320	266	253	146	304	281	186	195	237	183	134	226	228	262	311	259	176	174	213	371	208	263	259	271	159
1	28883940	28884340	5	4	13	6	13	9	3	4	5	8	7	6	2	5	8	11	6	5	5	9	4	7	6	7	7	6	8	10	1	6	5	17	4	7	11	8	8	11	7	6	5	10	12	3	6	5	4
1	28893424	28894111	25	33	73	50	73	50	84	45	66	50	44	40	59	52	49	61	40	56	44	55	32	34	61	53	40	51	86	58	40	38	38	48	38	60	56	70	41	58	53	34	42	57	30	24	48	21	35
1	29033840	29034240	84	52	54	160	68	85	83	74	48	60	83	93	94	93	67	100	127	95	66	90	51	132	73	86	89	155	137	80	75	62	71	66	175	84	71	99	77	80	95	62	133	97	81	72	83	41	57
1	29097052	29097452	12	9	13	12	10	8	13	12	9	6	16	11	14	16	12	18	8	13	5	16	3	9	7	18	20	22	13	10	7	7	13	8	20	13	12	10	11	10	9	9	8	15	19	5	5	6	9
1	29117401	29117801	17	15	10	24	16	12	8	7	10	8	11	16	9	12	10	12	11	8	5	9	3	7	17	16	15	27	17	25	15	10	9	7	22	6	8	11	10	20	8	8	19	14	11	14	10	8	13
1	29124436	29124836	88	61	113	100	110	101	99	97	110	169	98	105	84	116	148	178	98	132	98	96	84	62	165	105	67	31	145	119	38	85	70	81	20	62	109	152	123	84	76	90	123	76	81	75	177	113	94
1	29137302	29137702	11	15	5	13	10	8	12	7	6	6	7	8	11	15	11	21	20	10	10	12	1	11	13	9	6	13	11	15	2	8	5	5	5	9	7	14	8	9	13	13	13	23	5	6	16	3	7
1	29181847	29182247	70	139	43	105	111	124	90	97	94	190	84	80	82	89	62	85	101	98	48	93	60	38	103	85	142	32	86	41	52	57	77	90	55	56	53	63	96	97	74	41	83	125	96	83	70	103	73
1	29197514	29197914	68	54	96	83	43	107	53	44	74	53	83	49	62	65	52	77	81	64	44	72	54	39	82	55	73	65	98	65	44	50	58	84	42	43	76	50	56	104	62	58	73	70	64	48	58	29	60
1	29202840	29203240	180	200	199	222	174	181	185	236	198	247	159	190	231	191	238	315	218	179	135	185	143	107	269	205	363	131	270	222	150	142	186	180	178	150	150	171	240	206	217	132	199	248	188	187	241	117	122
1	29230837	29231237	46	45	29	50	46	41	30	46	30	76	79	21	45	37	44	52	36	37	29	25	32	43	58	38	71	26	37	58	35	27	32	35	29	25	33	22	37	45	27	37	25	56	36	37	31	27	35
1	29236231	29236631	188	302	291	239	327	281	217	184	359	406	342	169	286	214	427	204	279	326	192	201	312	150	301	209	257	51	369	214	122	148	178	251	36	166	290	190	211	268	154	247	231	307	231	393	191	423	219
1	29237418	29237818	44	21	29	18	52	17	27	27	44	48	22	39	24	17	29	17	18	25	22	16	37	21	24	23	33	1	26	22	15	16	19	33	12	13	21	17	23	18	13	20	34	21	18	34	13	30	21
1	29240264	29240664	39	17	22	35	44	18	22	36	32	17	25	37	31	20	17	28	27	24	26	15	16	18	22	30	43	33	24	31	18	23	28	24	29	37	17	22	26	25	23	24	19	28	18	17	26	11	23
1	29245775	29246175	125	175	137	127	189	109	101	166	143	164	138	117	145	117	136	181	177	132	117	270	40	111	126	128	146	136	174	136	84	111	220	108	65	135	118	132	157	155	162	123	146	157	124	130	136	81	98
1	29256438	29256838	15	10	12	12	11	6	12	11	18	8	15	8	7	9	15	19	10	8	10	20	10	12	18	18	6	14	19	14	8	8	15	13	3	7	12	16	11	13	12	14	12	9	15	15	18	5	17
1	29332197	29332597	30	34	38	59	72	31	24	40	52	69	36	59	36	38	37	59	60	33	43	44	36	32	31	44	41	44	77	43	30	46	41	33	42	40	39	49	36	65	83	30	53	41	41	33	49	19	28
1	29339184	29339584	28	32	23	43	20	22	14	32	27	36	34	28	37	36	20	47	31	20	12	33	16	17	13	20	37	39	31	34	8	24	29	22	47	21	24	15	18	26	44	17	51	53	37	20	18	11	21
1	29340884	29341284	45	61	44	96	33	54	42	49	63	51	73	35	49	54	28	73	92	55	65	65	33	47	58	65	34	73	71	72	64	26	86	37	48	49	55	40	63	51	58	80	55	44	70	30	53	39	34
1	29341917	29342317	17	34	33	58	29	32	30	30	37	30	38	25	23	23	34	36	23	24	12	37	18	18	25	36	21	31	24	35	28	20	40	19	55	13	30	27	16	24	26	31	24	39	16	16	31	7	15
1	29369537	29369937	11	9	14	15	11	11	6	15	24	13	12	11	11	11	9	14	10	18	26	11	10	12	22	9	18	10	12	18	7	14	19	10	8	7	17	17	9	18	15	14	7	11	7	5	16	4	9
1	29379462	29379862	68	60	52	92	74	87	52	98	69	50	89	53	103	92	55	84	95	77	73	77	38	67	169	64	83	98	95	74	76	81	81	61	85	73	85	70	90	59	84	94	77	106	86	62	58	22	50
1	29396673	29397073	58	44	58	79	53	39	27	50	97	25	51	43	58	30	43	70	43	44	31	65	20	26	49	33	39	67	54	74	46	54	41	47	52	35	41	32	41	83	38	55	53	65	37	33	36	18	31
1	29411874	29412274	19	12	15	28	15	8	9	14	20	14	17	14	39	19	11	24	29	18	21	27	6	10	16	19	12	22	21	21	14	14	10	12	24	18	9	23	20	28	20	27	19	37	11	20	21	9	12
1	29415419	29415819	73	58	65	91	75	50	38	78	59	111	74	50	74	59	67	111	73	92	46	70	37	47	82	45	73	59	79	129	33	76	70	57	53	47	55	57	66	85	111	56	57	104	56	39	76	27	58
1	29416318	29416718	32	20	25	24	18	28	11	20	30	17	26	18	15	13	22	28	30	15	12	21	11	17	30	31	16	21	16	40	13	22	30	25	15	20	22	22	26	30	18	17	22	21	18	25	24	16	12
1	29453501	29453901	68	45	68	67	68	89	48	92	69	65	81	50	60	56	66	87	68	134	36	89	31	51	54	55	61	40	85	69	70	57	53	66	34	35	61	57	76	89	69	49	80	84	44	69	61	34	82
1	29454938	29455338	14	10	15	13	24	5	6	14	21	24	20	18	19	8	14	20	14	13	16	19	11	11	10	15	23	16	17	17	11	12	13	10	4	12	17	15	16	13	12	14	23	12	8	10	21	11	21
1	29490195	29490595	9	11	14	12	11	5	4	25	16	16	14	7	13	12	13	20	13	9	17	9	13	10	10	12	18	9	23	16	7	8	16	8	11	8	11	18	26	10	12	10	15	21	12	6	9	6	5
1	29513276	29513676	136	135	162	175	92	138	95	165	107	146	137	192	115	153	158	156	140	173	116	135	63	77	133	157	131	145	163	137	127	92	159	168	98	76	116	104	171	125	173	145	229	131	114	128	115	68	124
1	29656464	29656864	29	22	26	34	24	22	21	23	58	13	22	24	22	15	30	25	39	26	25	36	10	31	33	19	14	35	53	26	16	16	29	17	23	16	18	23	25	43	25	34	36	27	16	24	27	21	13
1	29689337	29689737	38	49	41	59	66	37	30	65	80	56	37	46	50	54	32	64	42	60	45	48	24	60	53	26	44	22	91	58	39	40	73	20	23	33	40	38	61	74	39	35	43	52	36	33	54	34	27
1	29697970	29698370	83	100	78	120	116	84	86	102	107	115	116	97	76	92	85	122	231	88	105	83	68	62	118	79	77	88	120	166	40	64	124	67	73	98	93	113	89	118	83	90	86	114	94	73	101	103	58
1	29703531	29703931	54	62	85	115	84	88	47	89	104	45	82	98	70	37	59	78	108	69	93	97	42	59	91	72	66	68	110	103	41	42	75	56	74	48	98	69	77	88	69	105	109	79	45	54	78	66	38
1	29707023	29707423	57	65	64	84	73	52	104	48	124	92	93	47	50	56	58	72	63	91	62	50	43	42	62	77	53	43	64	63	31	43	58	45	36	45	50	105	45	95	49	64	70	48	45	52	64	102	69
1	29713870	29714270	39	45	30	37	21	33	33	30	33	32	54	31	32	36	29	39	32	44	25	43	7	18	58	28	31	50	37	56	25	23	60	30	37	23	39	31	23	61	45	43	30	48	42	16	30	27	28
1	29789021	29789421	16	15	8	19	9	11	11	17	14	6	16	8	10	25	11	25	18	11	15	16	7	9	21	14	18	36	13	20	12	11	13	11	8	9	21	16	38	8	14	25	16	10	14	9	15	7	12
1	29792997	29793397	208	83	132	182	139	102	122	148	127	82	121	121	146	92	128	124	130	137	71	140	87	93	97	108	101	168	144	186	87	145	90	112	108	76	121	143	123	122	121	100	116	175	88	112	96	48	87
1	29849061	29849461	87	62	77	117	66	98	66	87	75	61	83	61	92	56	72	164	58	99	41	84	25	60	73	60	57	71	153	102	37	86	60	56	72	56	72	71	83	70	84	82	63	107	60	51	119	34	64
1	29876878	29877278	31	30	30	41	41	19	25	46	36	30	37	17	27	29	27	41	35	39	26	45	3	18	37	39	27	23	42	32	16	18	27	23	15	32	19	33	34	30	24	39	31	24	18	23	39	18	21
1	29912406	29912806	70	36	44	68	45	105	29	74	46	41	60	67	48	47	44	66	94	57	34	64	21	36	68	44	77	77	85	76	47	59	65	49	68	39	89	34	60	65	63	51	62	76	38	35	57	26	29
1	30052216	30052616	24	25	27	37	31	18	22	35	37	35	17	23	24	16	14	47	33	20	16	21	11	24	20	30	15	28	34	31	20	35	18	11	25	19	27	18	22	40	32	22	26	28	10	22	23	21	11
1	30085924	30086324	90	84	119	105	125	71	112	141	125	183	104	76	119	78	116	113	96	113	98	133	63	68	85	95	190	48	143	102	88	66	100	84	76	68	90	121	85	109	123	80	96	145	83	114	99	113	70
1	30087462	30087862	27	11	39	39	23	26	36	36	40	30	30	30	25	44	30	44	44	30	32	39	15	13	45	21	30	26	48	52	45	19	32	26	14	26	39	47	30	28	35	27	38	22	23	20	35	26	24
1	30106111	30106511	68	66	82	72	103	90	59	90	108	94	75	74	63	67	119	63	84	98	67	77	36	39	96	50	69	91	101	78	75	57	63	78	38	76	78	93	68	90	81	62	74	71	68	106	53	45	50
1	30111454	30111854	110	95	88	151	92	84	77	125	134	140	103	75	100	90	111	95	138	130	92	81	40	76	109	73	79	111	125	88	41	80	123	77	92	46	106	92	95	133	126	91	73	110	59	89	78	70	67
1	30133656	30134056	16	28	18	31	54	16	19	25	37	14	30	19	20	26	24	51	33	20	32	28	5	29	18	21	25	20	40	32	22	19	25	14	21	30	18	21	18	20	22	27	20	37	19	16	46	9	6
1	30232290	30232690	52	32	64	90	79	68	58	98	116	34	81	78	74	56	82	110	94	86	48	73	34	58	117	50	64	85	98	94	41	60	60	49	59	67	50	91	74	138	67	71	93	86	55	67	98	27	48
1	30290292	30290692	26	13	24	31	25	41	18	25	28	24	20	27	22	33	23	27	26	24	18	22	13	24	26	59	28	39	38	36	12	18	21	25	23	15	40	17	19	29	29	23	30	36	23	24	31	9	15
1	30306685	30307085	14	4	12	7	14	11	9	11	8	7	12	7	14	11	9	12	10	9	14	18	2	4	16	10	3	21	19	21	11	8	16	5	11	11	11	9	6	8	14	12	13	12	3	10	19	3	8
1	30322886	30323286	9	12	11	14	14	8	6	12	16	7	10	5	8	4	6	22	10	5	7	10	4	3	13	10	19	3	4	8	7	6	13	6	11	8	13	10	11	11	10	13	4	12	13	8	12	4	7
1	30340934	30341334	32	12	25	26	13	30	21	40	24	11	19	30	13	16	19	46	25	40	13	22	9	27	28	24	28	32	28	17	12	23	30	21	28	18	23	28	26	39	20	17	25	20	26	12	22	18	26
1	30353598	30353998	44	26	19	50	13	34	30	26	38	22	25	33	36	31	41	41	27	55	23	32	12	20	39	22	26	44	37	56	26	26	34	30	72	18	40	30	23	25	32	22	28	31	31	38	20	12	23
1	30380364	30380764	107	118	116	221	120	169	131	233	114	143	154	122	139	142	158	173	150	135	116	192	47	109	141	119	163	125	181	201	97	92	118	82	122	87	173	167	231	124	152	141	132	135	128	167	143	85	100
1	30408676	30409076	19	15	24	26	44	15	11	31	19	22	21	19	27	17	15	33	23	32	21	20	8	15	23	9	23	22	26	29	8	11	24	18	16	27	20	13	26	18	25	22	16	31	16	10	22	15	14
1	30427625	30428025	46	34	47	61	36	35	38	39	46	31	42	50	39	49	48	59	63	83	31	27	8	26	50	38	56	64	116	55	38	55	50	34	86	30	39	34	43	48	53	25	59	39	41	43	46	27	46
1	30436383	30436783	16	12	15	14	16	11	15	13	12	7	16	18	19	9	16	20	11	10	12	13	6	7	11	27	18	15	16	17	12	18	12	9	21	10	21	12	13	9	16	6	20	37	9	23	18	3	12
1	30472526	30472926	21	18	22	25	23	20	19	56	25	17	30	20	30	21	26	28	59	19	21	23	17	15	23	21	26	23	16	22	18	15	27	13	26	26	22	20	36	19	15	19	27	40	19	36	22	22	14
1	30533137	30533537	8	7	9	14	13	9	7	9	10	7	12	2	6	15	14	12	18	4	7	14	7	6	11	11	16	10	15	10	11	7	8	10	9	6	6	11	8	11	7	12	9	8	8	6	11	8	6
1	30572165	30572565	28	26	45	42	50	41	49	37	49	23	39	23	44	38	31	39	41	40	32	36	9	18	38	30	37	37	63	43	21	21	26	38	26	30	39	65	32	35	35	34	29	36	32	28	27	17	28
1	30655636	30656036	13	10	7	35	27	9	17	19	8	20	14	9	11	12	11	18	12	14	12	13	7	17	5	14	11	11	21	11	7	5	16	4	18	5	9	14	14	18	7	4	12	14	11	7	15	8	11
1	30685092	30685492	71	89	117	116	119	82	83	98	145	169	161	66	79	113	92	144	180	111	53	99	77	84	91	118	121	77	116	141	47	80	80	99	31	56	71	73	103	139	75	91	91	118	117	112	93	137	71
1	30708093	30708493	182	187	171	218	237	183	196	214	237	177	210	342	149	200	180	251	204	222	113	163	114	136	347	166	164	182	229	191	164	148	216	160	119	112	187	178	142	222	156	160	381	161	205	144	172	136	120
1	30715200	30715600	10	6	19	16	17	20	13	15	16	16	16	22	17	19	14	41	18	12	13	18	7	14	14	9	9	12	19	28	16	14	14	17	7	20	32	30	18	6	14	13	17	13	22	11	23	7	14
1	30721877	30722277	13	31	13	28	17	19	10	10	8	26	13	19	26	14	5	23	13	9	19	15	6	11	30	22	19	10	18	32	14	11	14	6	13	10	16	13	11	13	9	13	16	33	13	18	25	5	15
1	30724170	30724570	11	23	17	28	25	41	7	17	26	9	9	23	27	13	15	19	14	19	17	25	3	14	29	13	18	30	27	14	12	13	41	11	21	14	38	13	20	27	18	13	23	29	10	11	14	8	14
1	30752025	30752425	14	19	35	25	14	16	13	17	19	18	28	23	17	24	21	33	18	21	12	14	15	9	33	16	27	7	20	23	14	11	20	26	12	11	20	14	24	25	21	24	27	21	9	16	16	13	16
1	30777803	30778203	14	23	25	37	41	20	15	29	35	33	22	24	26	24	23	43	28	15	26	19	16	16	47	17	48	17	29	30	6	12	27	25	12	15	18	31	30	22	30	28	19	28	16	30	47	13	11
1	30779578	30779978	154	128	163	199	201	174	85	195	166	160	337	115	194	120	182	180	166	157	116	162	79	188	181	117	191	87	201	234	80	156	172	105	90	92	166	123	160	146	164	271	114	219	113	124	153	104	108
1	30782310	30782710	127	130	184	180	211	166	90	131	170	159	196	135	189	137	250	146	168	184	111	138	89	97	151	138	136	100	261	163	92	96	129	149	75	96	190	122	109	157	106	159	131	184	136	202	120	98	125
1	30797635	30798035	44	22	54	52	47	31	20	37	38	33	31	48	29	29	33	51	39	51	27	53	18	31	35	37	51	36	47	41	26	44	27	30	21	30	26	35	34	35	33	35	68	54	19	41	42	22	30
1	30801707	30802107	221	156	231	233	346	150	155	229	230	181	233	180	188	127	178	183	225	214	151	171	103	158	221	214	231	114	171	181	101	178	148	180	131	182	156	160	215	209	132	181	222	191	128	116	180	172	116
1	30845899	30846299	3	14	8	14	9	9	6	12	8	10	11	7	4	10	10	11	16	4	9	17	4	7	11	8	6	7	9	5	3	4	13	3	4	12	10	9	17	7	8	11	9	8	6	6	8	2	13
1	30876795	30877195	7	12	14	9	18	10	8	13	18	7	10	12	10	9	10	14	7	12	10	14	4	14	9	15	7	5	14	15	7	8	10	3	5	7	9	12	12	13	9	15	9	10	10	17	14	6	13
1	30911341	30911741	153	182	187	206	290	158	183	185	224	371	142	220	190	162	194	198	178	189	137	189	174	123	186	247	171	119	324	169	164	156	162	129	83	150	171	164	185	234	311	129	227	234	191	168	158	115	132
1	30929383	30929783	67	56	67	95	98	63	46	74	76	86	84	97	72	126	64	97	94	69	55	78	56	52	75	62	72	64	92	97	57	65	75	66	79	75	83	50	67	83	91	50	81	90	119	76	77	44	69
1	30984222	30984622	12	17	10	7	10	5	10	9	8	10	13	9	10	9	6	13	9	10	9	12	3	8	9	7	7	15	13	15	17	4	15	6	9	9	7	5	6	9	8	4	15	13	12	11	6	1	7
1	31155257	31155657	24	78	53	84	55	59	47	55	74	89	68	43	35	40	43	65	47	73	40	37	49	40	75	70	53	15	74	47	36	34	52	64	35	25	49	48	42	67	48	52	50	45	38	43	65	82	55
1	31162666	31163066	212	106	99	207	105	124	165	118	173	134	135	133	136	157	108	169	144	166	174	122	102	95	167	103	114	122	147	139	91	138	149	92	122	101	130	162	125	169	117	115	154	162	159	99	129	69	122
1	31181421	31181821	69	65	91	93	115	79	74	105	94	120	100	63	99	100	79	86	74	67	112	71	89	67	165	56	80	52	97	77	26	69	85	48	26	60	93	65	99	69	68	100	73	103	74	65	54	79	62
1	31182423	31182823	33	29	31	41	36	41	37	40	57	29	58	34	38	41	26	30	44	26	27	38	29	18	60	35	34	31	28	39	23	41	30	33	11	31	33	29	31	81	20	31	35	43	33	44	35	15	40
1	31183950	31184350	143	110	148	264	153	90	102	127	235	113	184	143	237	104	144	180	145	137	131	167	70	97	172	146	154	100	201	153	87	104	146	119	104	97	122	138	143	225	120	176	185	292	93	126	157	72	102
1	31296576	31296976	33	23	23	15	23	30	22	19	29	56	17	20	27	18	20	32	22	28	12	18	15	16	34	22	37	10	16	38	10	24	16	27	13	11	16	17	16	21	38	17	14	41	28	28	30	19	23
1	31335016	31335416	116	45	126	85	58	87	61	50	78	50	77	63	70	62	76	88	109	73	48	108	41	62	91	66	56	90	81	105	49	98	82	102	91	66	72	78	54	87	99	54	65	84	65	73	45	33	48
1	31394607	31395007	144	104	179	143	157	183	121	186	173	209	166	133	182	136	179	142	177	336	91	208	108	105	164	124	150	86	207	152	146	117	114	169	70	90	180	132	206	164	131	133	150	214	109	157	118	153	234
1	31396614	31397014	19	10	12	21	23	21	20	13	15	12	18	17	22	9	10	25	16	25	11	27	14	16	18	16	15	23	19	29	21	10	11	14	13	11	14	17	12	18	22	21	16	30	13	10	14	4	17
1	31421399	31421799	21	21	34	28	42	23	27	53	25	30	29	23	27	24	21	37	21	37	30	34	11	22	20	27	19	19	45	45	12	20	26	20	19	15	28	25	44	24	39	31	35	32	23	18	19	14	20
1	31422715	31423115	102	83	127	107	79	78	62	139	89	107	114	143	81	97	107	122	112	149	87	100	49	75	124	101	93	78	104	100	86	81	106	114	69	50	103	96	156	97	106	102	172	82	78	99	103	44	84
1	31460018	31460418	27	23	21	24	18	20	16	25	42	20	25	29	25	7	26	30	34	29	14	21	11	27	22	31	18	33	39	24	29	23	25	20	48	20	19	21	18	32	28	11	35	28	17	26	20	4	21
1	31548860	31549260	180	289	130	222	196	174	155	186	223	189	155	164	205	187	162	245	166	218	143	209	121	176	179	136	154	132	305	177	183	180	286	123	133	179	165	157	211	236	191	144	174	213	187	166	183	84	143
1	31587752	31588152	46	66	70	88	90	55	77	96	88	79	92	80	78	67	70	105	166	61	89	77	44	55	74	55	58	45	81	125	44	47	98	51	26	62	51	71	78	92	73	64	82	77	54	50	79	83	40
1	31593978	31594378	147	133	156	228	169	210	110	166	207	180	199	211	161	109	151	179	241	191	160	205	139	93	190	183	143	114	255	216	101	107	131	138	136	116	158	122	160	210	141	143	207	167	107	116	149	115	102
1	31618104	31618504	87	123	107	140	151	92	141	88	206	132	123	76	92	79	95	115	82	192	89	79	123	66	113	102	85	72	131	123	52	64	108	75	23	42	108	194	78	178	90	108	109	110	71	80	109	109	112
1	31619362	31619762	18	17	10	18	25	14	19	19	30	18	58	13	20	18	21	27	23	27	14	20	14	12	22	11	20	9	30	23	18	23	29	12	3	8	18	27	13	35	16	33	13	31	18	16	21	24	16
1	31633112	31633512	60	35	69	68	50	59	34	89	50	34	102	47	60	54	55	95	79	68	41	65	42	39	73	47	57	112	68	100	35	40	65	46	34	31	55	63	89	78	47	59	47	78	71	49	61	27	38
1	31663818	31664218	260	112	164	213	196	146	134	225	193	146	152	141	187	131	166	145	170	184	127	195	145	120	129	125	137	167	174	236	120	182	141	121	98	99	155	179	190	188	134	148	151	201	119	130	141	95	136
1	31666110	31666510	9	10	8	5	15	8	5	15	15	12	10	10	13	10	7	9	9	17	7	10	12	6	7	13	10	9	12	17	5	8	10	8	5	7	8	7	13	11	8	3	7	10	9	7	16	2	8
1	31670051	31670451	32	49	47	54	58	34	36	59	52	66	49	32	33	37	35	62	49	56	31	61	25	41	65	41	42	42	74	49	33	34	46	43	32	43	28	39	39	50	62	52	56	46	36	35	66	22	37
1	31683994	31684394	39	38	82	75	75	96	24	91	67	83	71	39	41	39	54	62	103	68	46	89	27	50	87	43	57	25	75	66	30	58	51	52	14	42	135	58	99	60	57	62	48	44	36	57	57	89	42
1	31705174	31705574	19	23	22	28	35	35	11	30	35	49	24	35	26	22	19	34	35	28	18	19	21	21	26	25	24	8	34	21	15	28	25	14	12	15	41	18	27	29	31	16	26	24	17	34	32	20	25
1	31714331	31714731	13	14	13	11	10	6	11	14	8	25	9	8	13	9	13	13	9	10	10	13	3	7	12	16	14	5	18	17	4	10	15	4	7	5	12	20	13	13	7	10	7	27	4	12	11	7	7
1	31715620	31716020	59	96	119	130	118	93	87	105	104	124	114	75	95	95	99	131	132	113	98	144	52	61	118	73	113	49	178	113	100	52	96	79	31	54	118	126	113	105	98	129	98	96	77	64	118	92	88
1	31762618	31763018	80	121	146	129	183	92	96	144	190	227	107	108	101	105	254	108	162	122	101	109	101	87	138	108	143	81	136	115	83	77	92	121	42	93	103	110	132	125	112	104	142	113	120	217	86	201	93
1	31764218	31764618	23	39	28	36	25	21	27	38	47	76	30	10	13	9	27	18	30	20	44	22	33	22	28	33	32	15	36	26	9	11	35	28	9	13	25	29	32	34	20	24	21	28	19	26	20	57	25
1	31765172	31765572	22	43	34	45	78	34	36	39	48	36	40	38	41	34	36	76	42	39	34	32	14	39	36	37	41	34	47	47	32	36	44	33	27	38	28	44	37	48	36	32	39	42	30	24	76	25	24
1	31815919	31816319	158	120	208	192	316	165	225	248	396	184	239	221	188	168	258	283	218	218	133	212	165	131	304	165	195	137	255	237	186	163	118	158	86	195	171	234	223	384	141	202	237	191	157	184	247	143	162
1	31834523	31834923	9	10	10	18	12	16	13	12	19	8	12	9	10	11	8	17	13	14	14	17	8	11	22	20	11	7	14	12	9	7	12	13	14	6	16	13	10	18	15	10	14	18	11	11	11	8	12
1	31939795	31940195	73	68	75	90	79	76	61	81	80	86	91	60	98	67	81	95	69	80	90	64	22	51	76	89	69	102	118	143	41	75	79	79	63	52	73	65	69	83	65	74	70	117	49	58	78	49	75
1	31956031	31956431	10	14	18	18	12	15	14	7	16	18	18	9	6	38	9	27	13	22	15	18	8	9	14	11	17	6	21	21	15	17	16	11	19	12	7	16	10	25	13	13	13	19	23	9	23	9	12
1	31964077	31964477	254	196	267	259	242	241	182	264	393	210	211	187	209	297	227	366	330	483	153	274	131	166	303	242	245	189	269	235	203	218	206	219	103	185	282	267	326	362	238	165	237	223	266	186	302	187	352
1	31977713	31978113	60	37	53	121	49	68	49	68	64	51	61	55	54	59	97	86	58	80	48	55	28	39	81	47	54	45	89	86	38	59	50	61	74	35	89	64	77	73	57	61	44	59	49	88	60	29	62
1	32003558	32003958	33	17	29	96	26	49	32	68	46	37	41	43	39	58	41	60	64	40	31	67	15	51	40	39	30	54	65	79	20	25	37	32	53	49	60	54	87	43	56	42	37	57	36	41	49	12	32
1	32063381	32063781	72	35	43	53	64	71	45	63	39	41	84	66	85	65	58	70	85	51	36	71	20	50	109	44	98	68	72	81	57	60	49	59	71	86	64	45	73	57	62	68	60	88	60	81	50	38	76
1	32073182	32073582	25	32	24	40	41	25	17	41	38	42	36	21	22	30	32	34	45	38	21	23	25	20	31	30	48	22	45	35	26	22	29	43	17	16	19	18	35	36	23	18	36	29	24	29	25	27	32
1	32104190	32104590	11	9	22	16	9	13	12	17	20	18	11	16	23	12	8	13	17	10	17	16	3	6	15	27	22	10	26	9	9	22	6	12	14	5	11	20	16	16	14	12	17	33	7	18	17	4	15
1	32109329	32109729	40	38	24	48	49	44	45	56	46	41	38	31	56	38	55	70	74	39	34	43	29	25	54	33	42	35	40	54	38	20	53	26	27	41	37	43	59	38	29	40	42	68	32	55	28	39	23
1	32133456	32133856	17	16	33	22	26	33	25	21	29	29	20	12	23	40	13	21	47	19	17	23	17	18	28	26	25	24	31	28	18	16	30	39	10	34	21	27	23	16	26	17	17	19	35	18	19	25	20
1	32191192	32191592	7	9	17	8	15	10	11	9	13	7	7	8	11	8	6	9	2	6	4	6	11	5	6	7	5	5	21	8	7	4	7	10	14	9	9	9	3	12	10	6	10	18	10	10	13	7	2
1	32205301	32205701	21	23	23	48	23	28	29	27	24	43	21	32	25	19	22	25	19	18	19	22	24	36	26	30	26	17	31	24	8	10	23	22	15	19	18	32	34	38	24	13	21	19	30	26	25	22	21
1	32215599	32215999	83	74	102	139	104	90	73	103	125	82	125	70	90	104	93	152	161	99	52	101	48	86	94	118	94	116	106	122	65	63	90	106	71	65	76	82	93	154	87	96	93	121	106	79	105	86	87
1	32223737	32224137	13	20	16	19	18	17	16	16	23	21	20	40	11	12	12	24	26	21	14	14	5	12	29	17	20	30	14	17	19	15	16	27	18	17	19	20	16	15	24	10	36	17	21	19	14	16	18
1	32239332	32239732	12	7	15	18	11	11	11	14	6	15	17	24	9	19	12	27	12	5	7	15	5	4	13	15	10	9	17	21	10	11	15	8	9	12	24	14	17	11	7	7	20	18	17	10	35	3	6
1	32240336	32240736	39	113	37	71	46	32	44	36	54	66	41	31	66	39	29	72	49	44	65	31	41	39	54	36	53	30	47	58	26	35	47	29	19	25	35	57	37	53	34	37	39	81	31	28	48	40	33
1	32241024	32241424	8	28	22	20	21	28	19	22	20	25	17	12	23	14	11	12	8	17	13	18	20	7	21	17	28	18	16	19	10	15	18	13	4	6	31	14	22	25	18	14	23	27	16	20	15	17	7
1	32248150	32248550	25	34	79	54	50	48	19	40	69	50	63	33	38	33	40	79	50	38	32	37	31	29	57	36	45	18	63	36	15	24	44	53	33	20	61	29	42	50	40	53	49	58	27	30	53	32	37
1	32316464	32316864	91	81	94	131	66	83	62	92	82	77	72	85	97	88	84	162	86	74	61	73	57	52	124	85	135	86	134	114	57	72	114	83	93	66	87	98	107	82	116	81	92	104	97	93	104	37	52
1	32335104	32335504	107	104	104	101	113	89	73	128	120	177	170	50	119	65	97	120	83	103	68	80	67	95	131	78	122	32	114	114	40	64	65	79	44	57	116	88	109	95	70	178	62	128	73	104	86	138	86
1	32351055	32351455	48	81	91	85	116	118	86	67	103	121	121	54	88	84	157	99	98	112	72	78	60	53	109	56	84	46	136	78	57	55	57	92	20	47	99	87	69	112	63	105	74	109	87	138	75	93	80
1	32351515	32351915	38	32	30	25	32	28	46	22	30	64	38	36	29	28	43	24	30	36	21	30	36	19	35	41	51	11	37	21	17	47	18	60	16	17	28	17	27	37	23	14	51	36	32	54	29	41	41
1	32361466	32361866	21	20	27	17	47	13	17	18	16	18	23	14	20	15	19	16	12	10	7	8	13	7	26	28	18	4	16	8	8	12	12	13	7	11	14	9	12	13	8	9	18	12	10	11	14	21	17
1	32362080	32362480	30	77	36	38	92	28	29	67	55	101	46	36	45	30	46	40	56	35	30	69	43	47	39	48	48	15	44	43	19	29	70	34	17	29	28	39	41	50	51	34	43	52	46	42	34	38	33
1	32372194	32372594	9	13	12	10	8	14	15	6	15	11	17	16	12	7	15	13	10	9	6	14	5	5	10	13	13	14	9	16	8	9	12	6	15	5	5	10	9	19	9	8	10	18	12	21	9	5	14
1	32400809	32401209	128	116	117	179	175	117	125	128	152	264	109	165	137	150	142	141	148	139	102	137	128	102	124	175	120	95	249	150	116	109	136	121	96	120	129	132	125	185	234	93	205	138	135	120	118	91	92
1	32413933	32414333	106	104	132	188	174	118	83	123	117	126	118	156	161	164	114	138	177	163	81	154	54	88	127	109	123	140	153	169	96	85	145	103	119	118	129	103	116	134	163	91	149	143	167	86	127	59	98
1	32448299	32448699	76	95	87	156	89	87	68	89	115	74	152	86	85	112	84	134	146	119	101	106	54	86	142	90	73	105	116	120	90	60	111	73	74	71	105	92	84	125	99	150	99	96	111	69	96	72	66
1	32449125	32449525	14	15	21	46	15	21	15	22	19	16	19	15	19	16	22	34	24	18	11	19	15	13	29	35	13	19	28	28	16	13	26	20	40	16	26	23	16	22	23	25	12	20	11	22	29	9	30
1	32500624	32501024	43	31	11	35	25	14	34	24	33	45	24	17	34	32	20	23	28	17	28	21	61	13	32	15	34	9	30	22	8	25	13	26	7	21	25	20	23	36	21	14	31	23	21	22	30	48	17
1	32520399	32520799	166	78	99	166	102	148	95	128	83	85	133	101	159	147	115	124	185	117	134	140	75	103	261	94	120	161	152	148	82	93	110	95	109	123	127	127	140	94	133	146	127	158	148	75	95	68	84
1	32521185	32521585	16	17	31	24	21	18	17	27	28	21	24	21	20	16	18	27	26	20	18	34	9	12	31	12	20	24	25	36	22	14	15	17	28	14	23	14	21	38	21	23	14	21	21	10	19	7	13
1	32539016	32539416	19	22	20	38	19	18	19	16	19	22	23	20	37	18	22	24	11	19	12	17	18	13	23	18	27	19	37	22	11	20	19	20	14	20	18	14	12	24	14	14	30	20	15	8	32	16	15
1	32539702	32540102	14	17	12	17	20	11	14	14	22	37	12	14	18	9	14	31	12	27	17	13	11	9	31	13	18	3	26	18	5	17	12	15	6	7	14	10	16	19	29	17	8	17	9	17	23	23	8
1	32620078	32620478	46	20	38	22	19	32	23	23	22	18	27	19	23	23	26	27	33	30	26	23	16	23	28	24	18	32	40	42	21	32	30	42	47	32	25	19	18	26	31	16	22	35	19	28	19	9	16
1	32712161	32712561	248	219	371	274	313	258	214	329	366	410	288	235	307	219	364	278	301	576	179	363	224	193	361	216	240	130	307	275	261	223	200	355	120	171	299	239	319	270	243	245	307	346	219	263	243	357	372
1	32729241	32729641	5	8	6	17	4	5	5	8	14	12	5	6	10	6	7	14	11	12	10	7	3	11	11	8	8	11	8	12	5	4	7	4	4	12	16	6	8	12	17	10	4	8	8	4	7	2	9
1	32741400	32741800	52	49	80	57	92	41	37	125	53	120	59	45	51	32	47	64	43	48	61	51	37	53	75	52	71	17	85	61	16	32	48	51	16	37	48	45	84	48	50	42	51	54	45	41	59	80	32
1	32749716	32750116	1	16	31	13	9	12	15	13	17	17	6	28	9	6	14	17	16	10	10	13	4	6	15	14	17	22	16	15	16	6	14	14	16	2	12	12	12	10	22	7	25	22	16	15	17	3	9
1	32754026	32754426	11	26	25	24	24	20	20	21	49	42	20	30	18	23	33	31	27	32	15	19	26	16	20	28	21	13	38	20	18	17	22	27	9	11	18	18	25	44	27	18	31	34	20	40	25	36	23
1	32772982	32773382	146	231	129	212	198	153	123	190	186	147	145	124	151	182	133	220	173	186	126	151	97	153	192	120	143	117	258	150	130	154	252	110	113	130	144	140	185	194	144	124	166	203	148	137	167	102	118
1	32786893	32787293	25	35	25	40	29	29	34	34	30	18	34	35	28	40	24	49	66	19	27	50	19	24	37	33	33	30	45	72	25	18	53	29	35	36	34	32	29	34	35	27	51	41	39	25	26	31	21
1	32828349	32828749	32	18	31	54	29	49	20	21	23	34	36	31	34	25	27	31	49	25	37	43	27	22	59	28	33	46	52	52	12	34	32	42	58	37	42	27	31	39	34	34	49	40	27	34	27	25	20
1	32872614	32873014	88	105	95	113	123	106	172	104	167	104	123	87	93	74	91	106	95	195	84	77	65	84	96	107	89	85	130	141	54	96	143	87	79	65	99	181	74	130	106	98	104	122	79	71	101	58	127
1	32876617	32877017	125	163	152	147	168	113	125	136	238	141	245	90	150	123	137	168	123	176	101	116	83	95	184	97	147	74	149	159	92	92	173	107	39	92	134	182	119	222	128	203	114	154	102	122	137	109	114
1	32886544	32886944	143	153	178	161	164	139	105	293	208	201	203	146	113	159	148	223	167	192	137	169	163	89	225	141	168	138	137	188	68	146	119	145	61	99	131	133	321	184	105	169	150	161	149	129	179	213	124
1	32892847	32893247	208	136	205	219	233	110	126	209	221	247	155	140	166	114	195	136	152	213	151	183	151	105	141	135	122	71	155	214	72	184	127	159	56	85	124	184	173	182	116	133	148	216	104	144	122	184	115
1	32901219	32901619	35	43	30	35	35	45	28	34	48	65	31	25	33	28	34	65	29	52	25	42	45	24	48	35	37	18	56	38	12	36	32	25	7	17	33	29	26	26	24	30	24	32	20	27	69	28	34
1	32924743	32925143	5	16	22	17	17	8	5	16	18	23	21	10	7	9	12	21	8	19	10	16	12	13	16	16	14	9	13	15	4	6	17	11	8	2	11	13	11	12	16	20	9	8	10	11	17	16	17
1	32925381	32925781	13	12	26	17	25	17	9	14	5	11	16	12	13	10	9	24	23	6	12	22	5	5	16	10	12	7	9	17	14	12	3	12	7	11	14	8	14	11	8	15	13	23	8	9	8	8	12
1	32933400	32933800	69	35	30	72	54	63	52	78	69	86	54	61	61	47	45	82	95	67	31	60	32	52	53	53	62	65	84	70	59	65	47	37	54	46	61	51	59	81	105	34	82	73	63	54	58	36	45
1	33001275	33001675	29	25	29	36	27	36	41	35	36	53	43	25	39	36	37	41	58	37	31	56	17	41	40	38	68	28	72	51	24	27	40	33	21	25	30	58	39	47	60	30	44	55	31	25	41	12	32
1	33007195	33007595	64	76	86	106	58	77	98	76	78	83	83	93	76	84	56	91	98	75	61	104	31	50	70	60	103	84	118	123	103	61	73	85	60	57	90	89	85	91	72	58	97	80	80	73	57	31	72
1	33050588	33050988	17	15	24	26	15	16	8	18	22	20	22	19	15	12	22	15	30	20	26	21	12	13	13	13	15	37	23	22	19	15	19	14	10	15	26	16	27	14	17	25	14	15	11	14	24	9	12
1	33055120	33055520	68	106	75	141	74	94	97	105	106	110	97	69	100	81	107	96	122	103	119	88	52	70	107	78	114	90	122	115	48	88	106	72	64	53	91	107	86	107	109	67	71	119	69	116	68	57	84
1	33086342	33086742	114	130	136	174	288	98	151	152	171	159	147	118	122	134	122	263	177	142	136	116	86	110	145	146	129	102	207	163	105	109	159	100	96	194	113	144	120	166	118	109	135	138	116	128	206	64	86
1	33094984	33095384	106	61	99	125	142	85	102	139	214	61	121	99	110	78	98	148	114	114	63	104	63	89	131	85	89	126	164	148	104	85	94	77	79	122	96	135	133	208	89	113	131	120	73	76	128	46	60
1	33111969	33112369	80	41	53	82	52	108	56	65	88	36	72	90	72	84	57	87	89	79	65	78	35	51	85	109	52	128	93	93	51	54	64	50	62	59	111	75	59	102	62	69	100	80	75	52	66	16	53
1	33127161	33127561	200	290	199	214	259	262	237	178	212	338	300	196	288	203	228	290	312	307	217	232	127	133	247	368	245	204	350	346	162	250	193	253	146	222	236	214	230	236	195	202	215	275	204	231	235	186	247
1	33137800	33138200	60	68	59	87	88	71	44	92	129	64	79	57	69	105	58	113	68	81	56	62	17	36	73	58	102	46	80	104	34	41	81	38	50	47	63	57	53	115	64	68	64	93	68	36	90	44	48
1	33140736	33141136	24	11	17	21	20	21	15	20	24	23	20	16	13	25	16	32	22	28	9	27	18	10	16	14	36	11	22	24	6	15	20	28	11	10	17	15	15	27	13	7	14	30	17	10	20	14	15
1	33147901	33148301	30	27	31	89	26	43	22	32	35	26	30	34	38	27	61	50	28	44	23	42	12	20	40	27	31	37	37	44	13	33	30	31	49	20	40	39	45	30	35	23	21	41	30	29	39	13	25
1	33168641	33169041	16	30	17	39	23	30	19	28	18	24	21	19	20	19	24	28	18	32	13	19	11	13	17	29	25	18	26	42	7	14	16	12	29	16	32	22	30	17	8	22	15	25	21	20	11	16	16
1	33181232	33181632	12	19	23	23	47	18	16	33	21	42	20	18	17	13	16	23	13	28	15	23	19	18	43	18	21	10	28	27	8	12	15	22	7	27	17	17	29	20	15	37	24	31	14	20	20	22	17
1	33218663	33219063	104	64	77	143	84	74	73	99	108	117	94	108	80	91	86	121	133	153	71	83	44	60	137	72	110	101	205	99	75	92	94	74	89	90	89	68	72	90	112	71	117	108	85	69	94	57	96
1	33256319	33256719	22	14	20	20	17	13	14	25	11	32	7	6	23	17	16	16	23	16	17	11	23	9	17	23	10	2	25	8	6	5	11	12	3	12	18	16	11	17	14	12	20	30	10	20	9	34	9
1	33295461	33295861	118	157	116	207	178	125	142	217	153	120	145	118	195	122	195	186	280	135	121	181	90	115	173	135	131	107	196	180	109	115	192	107	88	116	131	154	210	172	120	132	123	234	108	134	171	154	111
1	33298649	33299049	84	78	168	84	131	83	87	114	101	89	85	73	89	134	77	113	143	100	81	142	36	94	117	90	76	57	146	99	64	64	136	132	19	87	93	98	90	111	83	94	88	92	101	87	88	71	65
1	33339394	33339794	12	6	21	18	9	13	15	21	14	11	17	15	14	18	9	15	17	12	15	17	4	12	9	18	20	18	23	15	8	8	12	16	13	18	20	28	7	20	17	16	22	17	10	8	13	12	12
1	33367747	33368147	126	143	203	340	203	136	197	189	202	234	180	177	167	156	173	215	225	209	129	178	108	243	166	221	170	129	231	182	122	118	156	145	161	109	144	230	160	191	192	139	217	197	158	165	158	151	127
1	33431015	33431415	57	50	58	60	69	59	59	72	90	128	98	42	58	89	57	94	125	71	41	51	61	55	81	90	85	59	71	80	57	68	40	71	37	67	43	56	71	99	49	69	54	79	62	60	76	104	59
1	33455807	33456207	100	127	114	133	129	110	122	121	126	103	138	181	82	141	103	155	130	117	71	99	53	78	198	105	105	132	144	133	93	100	148	72	64	89	133	131	108	149	97	87	232	102	148	86	134	76	85
1	33470464	33470864	126	85	104	170	118	140	157	121	87	105	125	142	116	148	132	223	124	159	94	129	51	97	138	108	99	104	175	165	97	112	122	127	97	93	125	155	87	98	127	91	175	131	126	127	174	45	88
1	33500541	33500941	8	9	8	25	15	9	6	10	10	8	3	7	19	8	12	13	7	11	7	12	7	8	8	5	6	8	12	18	5	8	20	9	10	9	11	10	4	4	12	5	6	23	16	5	12	7	5
1	33612870	33613270	99	113	87	184	136	158	53	115	149	84	105	126	137	98	94	152	120	171	83	139	56	85	157	89	104	132	158	117	81	65	165	88	88	80	190	90	107	128	96	93	140	142	86	73	88	51	105
1	33624913	33625313	10	15	47	17	14	12	9	19	32	11	14	10	19	11	15	24	13	10	6	6	9	10	22	7	10	9	23	14	3	8	15	14	2	5	30	10	12	19	15	20	12	22	4	8	19	8	10
1	33633018	33633418	188	154	187	248	158	163	120	240	214	175	167	155	214	139	206	311	203	150	135	193	97	115	258	162	267	142	266	234	106	108	202	148	118	116	143	173	206	200	210	152	176	245	138	140	234	105	97
1	33634829	33635229	100	63	91	124	93	93	48	113	92	89	154	64	110	74	95	99	95	83	59	80	36	104	99	62	79	65	109	141	49	55	106	74	67	67	98	75	84	106	86	153	74	107	78	68	94	38	52
1	33641077	33641477	29	30	39	58	36	48	33	33	34	37	49	36	68	43	65	45	58	52	40	51	16	51	48	28	27	74	71	57	35	28	46	33	56	40	68	45	31	34	50	52	40	63	50	59	27	16	35
1	33654268	33654668	72	29	45	48	49	43	35	42	37	28	38	68	37	23	63	50	41	44	31	55	17	26	47	28	49	45	66	45	30	58	31	39	39	36	43	40	33	42	39	48	60	54	25	39	33	25	32
1	33735604	33736004	47	26	39	67	52	33	41	47	38	27	48	44	44	30	33	46	51	42	31	39	20	41	48	38	48	62	46	45	25	42	40	41	72	80	26	32	39	41	42	32	48	50	35	25	40	23	25
1	33842328	33842728	30	33	40	31	32	28	19	47	29	31	33	29	39	31	47	33	33	21	25	56	11	38	34	36	36	45	52	24	21	34	60	28	36	40	31	22	39	27	44	25	39	46	25	35	23	13	20
1	33875854	33876254	19	14	22	25	18	26	24	22	20	18	27	17	21	16	23	23	15	17	14	21	10	16	23	36	11	18	40	29	17	21	25	10	16	8	19	18	19	32	21	12	23	26	8	21	12	8	13
1	34013975	34014375	87	52	101	120	124	58	69	106	104	125	67	105	80	71	91	106	90	88	67	88	51	61	80	104	66	75	181	110	74	58	95	58	52	59	77	96	68	111	143	54	111	113	59	63	84	50	42
1	34113368	34113768	32	35	41	38	50	34	18	39	32	30	40	34	32	26	21	47	36	31	17	42	16	28	32	31	39	27	38	59	26	33	37	31	27	29	34	22	28	24	38	29	42	63	56	29	36	18	22
1	34113904	34114304	49	51	49	74	50	57	50	55	56	42	87	69	40	73	41	71	76	62	47	62	11	53	48	52	59	81	72	83	66	40	83	51	62	46	61	49	33	54	60	57	60	64	71	52	50	28	50
1	34129570	34129970	4	5	10	12	7	10	2	5	8	5	7	4	7	6	8	23	7	5	2	7	15	2	12	13	10	4	7	7	3	7	12	3	17	5	7	9	2	5	8	3	11	11	7	7	7	1	8
1	34156719	34157119	13	8	6	13	10	13	9	9	19	6	11	9	15	10	10	13	10	9	19	8	2	9	12	11	7	13	11	11	5	11	7	5	7	9	5	12	10	7	9	7	12	11	10	10	13	2	6
1	34292486	34292886	22	18	23	11	12	25	11	18	10	9	27	13	12	19	9	23	18	13	19	18	4	19	34	12	20	22	26	22	9	14	19	12	14	8	13	11	22	16	13	19	17	28	15	12	10	6	13
1	34398895	34399295	8	8	13	23	17	9	8	17	23	7	18	6	14	10	19	15	12	9	10	29	1	5	15	13	11	14	15	16	8	15	11	10	16	7	13	12	15	26	8	18	10	13	9	10	11	5	6
1	34401663	34402063	5	11	15	27	9	11	7	9	17	6	14	9	31	10	6	16	10	11	8	9	2	8	7	10	16	9	16	14	8	8	15	9	15	7	4	12	11	11	11	7	12	30	5	8	10	5	5
1	34419687	34420087	68	51	72	85	50	58	30	63	70	107	71	48	78	44	51	98	57	83	55	74	45	58	88	64	72	56	78	150	31	68	52	49	47	43	48	47	49	68	83	56	58	106	47	46	75	31	57
1	34426552	34426952	31	18	18	19	22	38	21	18	22	12	26	22	20	19	23	36	22	24	7	18	5	15	30	18	16	26	23	26	25	26	28	20	18	19	26	18	13	25	28	8	33	21	22	35	21	14	18
1	34460217	34460617	62	36	92	64	66	70	45	77	60	49	61	46	60	50	68	74	60	154	43	75	30	58	67	54	57	50	68	69	44	48	45	47	44	37	73	48	65	76	55	57	52	76	58	47	67	29	79
1	34547002	34547402	21	19	31	34	21	13	19	33	20	23	28	32	40	20	15	45	34	39	26	31	5	42	19	21	25	32	35	35	16	21	32	14	29	20	26	30	16	35	33	25	27	40	15	13	22	10	27
1	34549205	34549605	54	40	61	66	68	46	40	120	47	55	49	60	56	37	47	65	47	83	78	56	31	61	43	53	65	51	84	77	42	41	49	49	34	31	47	45	102	54	67	39	52	78	31	32	52	23	28
1	34592234	34592634	38	41	61	64	33	38	32	69	39	51	71	68	42	39	48	56	49	67	38	52	15	31	46	45	44	69	64	68	51	42	56	46	45	21	45	46	57	59	58	43	92	48	46	31	44	14	45
1	34597889	34598289	158	171	193	216	200	138	124	194	335	179	169	261	154	139	251	214	231	207	147	221	99	156	209	173	149	137	451	146	132	106	192	140	97	125	172	177	167	366	192	153	210	155	138	178	188	116	135
1	34642680	34643080	13	9	8	13	15	10	8	22	18	14	9	9	11	9	8	22	12	13	18	10	8	14	18	8	10	9	31	9	13	14	19	13	16	19	18	16	14	27	14	9	16	16	16	13	14	8	9
1	34645912	34646312	21	27	19	32	37	27	18	30	33	21	26	37	22	30	27	37	57	24	22	18	10	22	33	21	31	29	35	50	23	18	41	15	28	23	24	29	24	35	26	24	30	30	31	26	33	15	11
1	34681470	34681870	56	41	59	98	52	62	42	85	59	37	65	74	50	36	45	55	109	56	73	64	42	38	78	61	39	79	86	104	40	37	63	32	64	51	82	52	68	79	68	70	92	74	30	37	45	30	27
1	34740439	34740839	6	17	19	28	18	9	25	12	19	18	22	13	15	12	18	14	19	23	16	15	4	9	15	21	13	24	18	16	12	14	13	5	14	9	14	30	12	29	16	11	13	14	11	13	14	7	15
1	34742653	34743053	209	255	195	169	254	165	236	211	361	252	339	157	192	176	213	187	217	281	151	190	142	138	292	186	226	92	246	239	124	165	242	158	63	124	171	230	183	289	202	279	174	244	182	166	192	188	169
1	34753019	34753419	27	14	13	24	21	20	12	34	18	14	32	22	22	16	19	27	28	17	14	17	8	14	15	14	37	74	29	40	15	19	19	24	34	17	21	20	30	21	14	31	25	35	15	13	18	15	9
1	34759708	34760108	19	14	26	28	16	21	10	23	13	22	20	12	21	18	19	23	22	22	21	18	4	11	15	23	13	20	18	21	9	19	15	17	10	21	17	24	24	22	18	17	13	17	17	11	20	6	21
1	34781683	34782083	21	17	22	19	23	17	18	20	28	29	22	13	23	25	25	39	11	18	17	19	26	16	27	15	19	8	26	16	9	20	22	19	19	8	20	11	17	14	14	13	22	27	15	22	40	11	28
1	34782116	34782516	10	20	28	23	25	15	23	22	25	33	31	19	15	17	19	48	17	34	12	38	15	15	31	26	22	8	32	21	10	11	19	19	12	24	20	17	22	26	23	24	22	14	19	15	25	11	27
1	34786438	34786838	211	192	189	201	211	419	158	258	199	218	236	195	186	167	184	200	391	268	123	288	96	134	326	196	265	125	254	243	161	195	181	238	97	137	307	148	267	223	208	177	214	183	164	179	191	195	183
1	34852639	34853039	365	218	192	326	224	385	204	367	319	458	263	265	320	277	272	386	422	331	189	309	169	226	320	299	211	206	389	302	196	292	260	189	157	215	369	238	363	354	458	203	329	338	245	246	297	213	225
1	34859689	34860089	154	210	129	151	163	159	300	209	141	313	168	148	217	155	237	191	216	204	120	188	143	127	159	179	376	85	284	171	142	134	130	188	114	123	166	269	173	139	186	108	161	254	177	220	150	141	154
1	34884869	34885269	26	43	37	55	46	32	30	47	35	37	46	41	39	38	31	36	48	45	34	51	25	27	51	40	51	31	75	64	41	20	66	33	22	24	50	39	44	51	41	27	43	62	38	28	40	36	26
1	34896610	34897010	54	25	38	51	47	39	21	37	30	36	49	41	48	36	59	41	65	36	37	55	26	38	30	38	39	100	48	40	41	31	43	32	58	39	32	38	37	38	55	27	49	56	33	66	26	20	31
1	34929207	34929607	42	39	36	38	43	27	25	31	64	91	28	20	30	15	56	38	28	44	41	30	50	20	38	36	43	7	41	27	13	18	42	41	18	10	36	40	27	39	37	24	28	25	24	35	27	74	31
1	34985247	34985647	11	18	15	19	44	8	17	18	23	26	12	16	8	12	16	22	19	16	13	10	11	17	21	15	11	6	24	16	13	14	17	7	8	12	19	19	20	21	8	17	13	11	20	13	21	11	10
1	35112651	35113051	16	4	9	16	9	7	6	5	6	6	12	11	16	10	11	29	12	8	4	15	2	10	23	10	8	25	23	21	13	8	10	13	25	10	7	23	9	21	13	10	24	14	14	8	11	3	7
1	35191917	35192317	21	27	28	22	30	24	27	22	42	41	25	28	26	22	34	30	27	29	24	28	32	11	32	36	22	10	26	25	14	24	12	26	11	15	39	22	23	38	17	18	40	20	41	20	31	34	34
1	35202085	35202485	106	72	79	117	114	132	66	100	99	80	135	91	130	89	99	170	126	154	110	106	33	75	117	139	91	136	174	211	57	92	121	70	85	93	110	89	106	110	103	95	102	152	79	61	99	41	86
1	35220979	35221379	38	31	32	59	28	35	29	42	36	23	37	19	33	69	28	58	38	39	37	40	11	26	41	22	26	33	41	45	21	16	43	20	29	23	36	39	31	40	28	41	23	24	39	18	43	10	20
1	35268426	35268826	10	13	16	22	19	31	21	16	33	23	20	8	18	22	19	27	34	36	17	24	16	11	35	36	34	17	20	23	14	29	15	22	7	20	16	24	54	28	12	17	17	12	20	19	39	28	43
1	35298527	35298927	96	62	90	204	64	108	81	110	86	75	85	70	104	91	123	96	90	163	58	87	38	68	113	74	91	108	128	123	67	89	79	72	154	52	106	86	94	98	80	65	78	104	78	124	92	44	108
1	35345308	35345708	35	19	23	65	38	56	45	56	18	35	44	31	33	30	35	53	49	34	32	53	10	29	32	30	36	49	48	74	19	22	51	32	44	23	31	47	46	36	48	39	36	37	44	28	39	14	19
1	35444039	35444439	10	16	24	24	29	18	17	38	23	22	29	24	21	22	18	32	30	26	12	31	5	23	47	10	29	33	37	26	23	24	22	15	25	44	19	13	29	25	21	37	20	47	23	16	29	10	18
1	35451038	35451438	98	70	94	123	120	91	71	101	85	103	106	125	89	79	110	127	119	156	84	83	49	68	160	89	125	115	231	101	78	87	138	84	129	106	98	84	88	110	111	91	126	100	90	95	98	46	110
1	35545017	35545417	68	42	68	57	78	70	62	78	56	63	62	44	139	42	82	69	81	70	37	61	16	38	77	83	69	51	119	77	51	56	49	69	50	46	65	50	82	75	55	51	60	120	38	74	55	25	34
1	35556949	35557349	8	29	8	19	27	15	20	24	24	22	14	21	26	15	27	26	26	21	21	25	27	7	26	25	23	5	23	18	6	12	28	12	11	12	19	14	24	19	10	13	19	25	12	17	18	30	12
1	35564621	35565021	69	84	135	87	97	92	94	120	91	72	96	92	97	140	95	81	150	88	71	130	51	102	115	97	95	79	153	114	80	73	116	163	48	79	72	102	84	108	82	70	92	103	138	82	79	48	59
1	35568909	35569309	132	114	148	159	141	162	205	114	139	157	130	129	159	122	126	146	157	160	125	138	100	92	135	134	146	118	308	143	69	110	129	171	84	136	162	215	84	161	143	118	142	183	149	115	105	90	104
1	35646074	35646474	18	12	18	51	20	18	18	27	24	24	22	30	20	22	25	41	30	27	22	22	4	26	15	27	32	36	25	30	14	13	21	22	37	15	19	39	20	36	23	16	44	39	25	12	30	12	19
1	35715469	35715869	132	102	131	173	157	110	76	147	183	117	153	95	132	125	125	179	189	139	72	122	68	128	129	164	127	187	152	163	126	86	100	115	101	88	115	92	146	166	110	119	102	142	128	105	148	104	98
1	35726831	35727231	103	107	123	143	135	90	119	123	155	104	118	194	92	128	118	167	129	128	79	94	57	82	233	100	94	136	131	133	103	84	140	95	80	71	119	135	94	141	96	106	230	102	128	92	116	59	82
1	35769213	35769613	12	17	23	18	23	13	19	25	14	32	16	25	12	29	22	30	15	27	13	15	9	6	34	17	17	10	22	20	14	21	11	15	3	11	25	30	24	12	24	23	21	20	31	24	48	16	11
1	35774654	35775054	131	115	61	156	91	118	69	99	93	63	103	93	191	83	83	176	130	121	112	110	61	81	103	110	99	147	160	134	57	79	178	64	129	91	116	110	100	86	97	92	112	220	89	75	122	47	79
1	35857829	35858229	21	33	13	43	27	55	18	32	31	19	31	28	34	27	24	43	31	30	14	39	8	28	28	27	34	67	50	21	18	19	46	21	41	29	47	31	32	38	42	24	31	56	26	17	24	11	21
1	35882892	35883292	183	207	349	255	231	290	164	223	371	351	285	180	220	201	224	306	207	282	165	235	391	97	348	195	215	97	278	204	74	147	178	302	75	117	254	199	253	324	152	273	213	227	190	192	256	272	198
1	35938900	35939300	10	2	18	16	8	10	10	7	4	8	8	10	13	7	4	25	20	11	6	9	4	8	12	10	14	16	12	14	11	8	21	14	18	5	11	3	1	8	19	12	11	22	19	10	12	3	5
1	36082128	36082528	9	6	10	14	3	13	7	12	6	6	15	6	11	10	7	13	6	12	7	7	6	10	12	7	9	8	10	14	6	6	6	4	4	3	12	6	13	5	9	17	3	7	7	5	9	6	4
1	36088596	36088996	217	336	295	295	380	363	233	208	313	437	397	214	354	292	506	261	350	369	201	253	343	200	376	293	290	124	415	261	210	191	223	363	121	235	376	251	227	275	197	317	234	344	294	506	229	392	313
1	36096692	36097400	49	29	58	52	51	34	45	37	54	36	39	68	42	30	60	42	34	51	39	55	17	25	62	40	53	23	61	44	32	50	31	38	22	37	45	39	56	29	36	39	59	55	28	44	44	30	46
1	36099795	36100195	392	256	419	448	697	264	284	415	439	357	380	341	330	238	312	364	424	345	329	287	213	282	387	330	466	220	323	361	173	324	284	385	196	341	282	310	406	386	268	347	406	397	245	264	319	270	243
1	36134706	36135106	54	103	89	82	124	60	61	113	71	107	73	68	81	69	106	96	92	90	49	136	29	76	84	90	74	54	92	68	51	58	117	81	43	50	60	63	77	80	91	74	87	87	59	80	61	50	60
1	36161079	36161479	13	14	15	13	16	11	15	16	17	10	9	15	12	8	8	13	10	13	10	21	5	9	8	21	15	11	16	15	7	12	4	8	10	8	13	10	14	18	17	7	11	17	10	13	17	5	10
1	36169498	36169898	17	15	20	27	25	17	18	17	8	20	14	25	10	15	15	24	21	13	15	19	5	10	16	14	12	17	17	14	8	16	16	17	19	16	18	13	11	28	24	10	23	18	11	22	19	3	13
1	36188143	36188543	118	147	122	213	202	145	104	139	123	215	101	143	183	243	117	177	191	170	86	163	87	102	141	122	157	121	174	200	104	125	174	132	142	156	130	94	149	170	172	105	201	194	213	136	165	100	101
1	36200484	36200884	10	28	21	19	16	20	15	24	26	20	29	18	16	25	16	23	26	17	14	20	12	13	20	26	14	22	15	22	32	14	22	19	22	11	12	19	14	24	17	19	19	32	16	18	16	12	15
1	36217622	36218022	39	49	33	96	25	48	45	40	24	37	48	49	36	47	35	68	46	58	25	46	17	33	47	50	36	37	58	43	46	33	49	42	91	32	37	47	29	46	62	32	44	50	38	36	49	25	22
1	36285444	36285844	143	70	62	169	52	93	123	85	105	79	93	82	97	105	70	130	108	103	130	81	53	65	115	72	81	95	120	96	61	124	84	63	112	73	77	115	74	120	88	83	117	97	99	79	77	31	77
1	36299861	36300261	100	74	60	94	72	121	92	113	70	87	102	89	107	120	82	81	115	102	76	77	38	70	212	79	122	102	135	84	82	110	91	80	90	81	93	85	115	76	95	81	100	96	125	84	69	53	74
1	36306198	36306598	24	40	39	47	41	32	28	54	90	41	51	29	23	33	36	47	34	26	28	56	23	22	50	42	43	20	47	47	24	32	43	40	41	20	34	21	38	83	26	25	37	56	37	29	27	30	25
1	36342683	36343083	109	103	159	196	136	71	71	110	161	95	143	115	187	75	127	167	139	124	104	144	53	65	118	118	118	77	166	108	80	87	106	91	110	62	88	103	100	191	98	138	114	215	63	108	151	70	89
1	36355762	36356162	11	5	16	13	12	6	10	10	11	17	12	12	18	9	9	20	15	11	12	11	2	14	22	10	13	9	13	29	7	13	13	6	10	9	10	10	15	10	16	17	13	16	10	10	16	8	15
1	36369004	36369404	125	83	165	121	126	109	60	117	139	124	114	85	92	99	137	115	112	86	72	116	72	100	179	85	85	77	125	158	58	107	110	135	80	85	131	107	111	119	105	90	96	109	90	93	90	87	73
1	36420791	36421191	161	119	194	172	170	201	118	183	166	148	178	156	178	136	176	199	179	361	104	210	80	121	174	139	136	103	203	170	158	117	126	184	77	91	181	129	160	192	148	142	177	201	142	136	143	107	243
1	36446316	36446716	41	31	42	57	56	43	41	42	51	47	56	53	46	28	34	63	58	75	33	67	21	66	36	48	41	39	68	76	33	32	43	27	37	44	53	52	45	47	69	44	62	86	29	27	47	26	49
1	36449868	36450268	12	12	14	15	17	10	16	31	6	23	7	11	13	19	16	15	9	16	23	20	13	22	19	16	15	10	30	16	5	12	12	25	9	16	21	11	28	11	19	19	6	8	11	12	15	13	15
1	36485668	36486068	4	12	14	10	8	5	4	17	10	17	17	19	7	11	10	15	14	18	10	7	3	10	17	16	10	7	6	15	6	6	8	9	8	3	10	8	15	10	19	13	13	12	12	15	20	5	13
1	36516332	36516732	113	140	115	147	143	94	109	154	269	141	118	163	123	113	162	133	142	179	89	131	62	121	148	137	111	93	325	115	96	89	155	105	61	80	114	122	102	263	122	93	206	138	103	142	119	80	98
1	36528377	36528777	17	41	24	36	39	19	16	26	37	19	27	21	14	21	10	42	23	19	9	26	7	23	19	18	17	19	36	28	18	27	43	9	14	12	22	18	21	40	28	23	19	25	21	16	26	14	11
1	36542904	36543304	18	45	33	37	52	28	30	33	36	29	35	34	29	49	21	33	48	26	27	22	16	32	24	21	23	28	38	63	17	16	58	22	31	20	30	46	26	38	35	24	42	39	30	23	50	18	12
1	36553806	36554206	93	95	112	156	125	132	71	118	157	132	157	152	107	83	105	109	157	126	122	144	127	59	121	115	107	79	201	164	68	75	124	86	105	74	133	83	106	153	117	114	168	145	75	93	81	99	83
1	36576047	36576806	119	152	155	188	182	132	186	149	253	167	157	123	160	124	146	177	152	315	130	150	156	96	169	182	140	137	221	207	94	109	217	116	119	90	155	249	121	250	132	162	157	164	111	109	137	96	155
1	36609242	36609642	148	144	125	121	125	110	135	129	186	123	229	95	138	113	120	149	166	166	110	112	68	111	174	112	127	96	154	171	88	103	194	94	74	91	112	162	104	177	141	191	116	143	134	86	129	62	108
1	36612884	36613284	17	19	25	21	14	20	15	39	31	15	37	18	20	39	12	26	27	19	15	20	12	23	26	23	19	24	17	51	9	14	21	16	10	9	32	14	22	31	14	22	11	29	24	16	25	8	10
1	36650448	36650848	172	62	97	144	98	71	55	114	101	72	103	80	144	74	112	107	121	119	84	144	44	79	78	80	73	114	126	176	55	99	87	77	87	66	78	104	103	116	102	100	99	127	61	68	71	50	72
1	36653849	36654249	14	11	9	15	10	10	13	9	12	13	16	7	16	9	10	15	9	21	11	11	6	10	15	5	17	12	13	14	8	9	5	9	17	7	13	5	11	8	6	11	11	18	2	3	11	5	6
1	36703680	36704080	142	143	232	214	255	138	128	213	235	197	257	139	121	149	165	281	169	304	152	336	94	132	265	170	140	165	274	203	95	102	187	178	109	156	154	172	220	227	201	213	183	158	129	126	222	113	164
1	36705628	36706028	69	69	74	82	92	107	44	100	110	84	94	57	74	50	59	93	127	84	48	107	19	52	94	62	94	44	73	79	51	56	54	54	51	49	130	45	117	79	85	73	77	100	47	51	79	78	55
1	36718513	36718913	42	20	15	25	18	22	9	27	28	40	30	29	32	22	12	35	30	24	12	27	12	24	19	32	25	30	42	25	21	25	23	11	19	12	29	19	26	30	42	14	31	48	16	26	24	10	8
1	36731696	36732096	18	14	30	25	25	13	27	37	29	35	23	24	29	22	22	41	29	20	30	26	17	19	20	17	31	18	40	30	21	9	28	11	20	16	27	56	20	28	38	23	24	27	27	16	29	16	19
1	36801998	36802398	10	11	20	18	18	19	8	18	13	22	10	20	19	29	15	30	32	19	11	27	9	11	12	14	27	13	31	25	22	18	9	20	12	11	20	13	13	21	22	16	21	16	22	9	16	16	13
1	36864184	36864584	20	18	42	31	47	19	22	31	31	26	21	42	17	26	56	31	34	21	27	24	15	24	20	20	17	25	34	24	22	14	19	22	16	24	32	37	15	26	35	27	22	31	15	34	22	12	10
1	36885492	36885892	36	42	38	55	30	30	43	41	63	26	38	18	37	31	52	58	69	42	59	32	17	30	36	33	42	60	50	46	19	21	55	17	44	20	36	41	40	54	50	33	23	47	22	33	28	20	32
1	36916682	36917082	10	12	10	15	22	6	11	22	14	14	18	12	8	11	10	31	12	10	6	10	1	14	14	18	11	11	15	13	4	6	16	4	11	8	10	13	10	14	10	11	10	17	10	9	26	1	7
1	37002898	37003298	22	8	23	23	21	14	14	24	31	14	26	22	23	13	22	30	23	16	11	28	6	17	30	23	24	42	32	29	13	19	19	13	25	22	16	27	23	31	20	17	26	25	21	21	31	9	10
1	37020638	37021038	24	13	21	23	19	22	11	15	44	14	20	26	13	23	20	40	24	22	18	22	11	12	26	29	13	16	24	29	9	13	22	13	20	12	29	18	17	37	14	20	25	20	20	11	22	10	7
1	37028901	37029301	36	30	32	27	40	26	15	33	31	27	42	29	42	18	21	35	24	25	32	37	17	18	25	46	21	40	38	75	18	27	26	25	21	31	32	23	20	27	26	33	29	52	21	20	32	12	24
1	37036011	37036411	21	25	21	32	20	23	15	32	31	24	27	15	22	27	18	32	25	28	17	17	6	10	20	19	29	16	26	35	23	7	21	16	16	17	22	22	19	33	23	25	13	20	26	10	41	13	13
1	37040712	37041112	9	17	18	9	12	5	8	15	24	9	11	15	11	12	10	15	11	12	12	15	7	3	11	5	11	6	5	5	10	11	6	8	7	4	14	15	17	15	7	5	12	15	13	14	12	5	13
1	37085384	37085784	11	8	10	13	9	11	6	15	9	10	6	7	10	5	11	14	8	12	9	7	5	6	13	9	11	6	8	10	8	9	9	1	13	1	7	8	5	5	7	12	6	14	7	8	8	1	5
1	37092937	37093337	11	26	21	43	28	39	20	47	24	31	33	26	24	22	27	40	33	17	19	40	9	17	18	24	44	28	41	42	20	15	29	13	43	11	32	30	58	29	25	22	31	44	29	21	27	13	20
1	37096527	37096927	22	20	21	29	46	26	12	36	28	27	41	24	40	24	25	42	26	24	20	24	10	17	54	19	33	24	26	25	14	21	24	21	21	31	29	19	32	29	26	26	26	44	16	22	27	21	19
1	37177260	37177660	100	82	70	117	120	91	49	97	102	111	82	83	87	79	99	117	106	177	73	70	42	46	101	55	143	87	163	90	69	80	104	64	83	64	89	80	89	101	87	80	117	98	62	76	83	70	71
1	37308586	37308986	20	11	15	22	15	11	15	21	16	16	22	14	31	15	14	22	20	15	13	14	11	12	16	24	22	12	29	17	14	14	15	12	27	10	14	15	16	20	16	7	21	35	10	22	20	17	12
1	37323761	37324161	44	29	30	42	59	30	22	65	39	24	30	25	36	43	52	64	77	36	35	63	15	32	55	34	33	36	55	46	12	29	46	23	27	28	41	43	42	40	34	37	41	66	26	27	44	39	18
1	37391192	37391592	8	12	18	14	24	12	16	13	18	16	16	19	16	17	10	15	22	16	12	18	4	8	16	21	12	16	23	15	10	14	15	21	7	18	11	15	13	11	16	9	9	17	15	10	11	11	8
1	37395144	37395544	9	12	22	17	16	11	18	8	22	15	12	16	24	15	15	21	7	21	25	16	6	7	15	14	13	15	28	22	4	12	7	14	5	14	18	25	17	17	17	10	12	15	11	7	12	9	19
1	37403246	37403646	3	8	8	19	7	4	10	10	8	3	7	9	6	6	9	13	10	8	7	9	3	3	8	4	4	8	10	9	9	5	8	4	5	5	6	18	8	13	7	11	6	11	7	11	10	6	7
1	37434276	37434676	196	191	250	317	281	171	141	267	368	204	221	146	205	198	248	302	296	257	137	196	122	216	225	238	228	264	234	258	163	142	202	187	147	150	196	166	211	328	167	252	175	222	178	195	240	238	137
1	37448169	37448569	13	24	23	45	31	28	27	25	38	24	28	25	23	36	30	54	41	26	33	27	9	20	71	27	18	30	24	29	15	19	42	19	7	28	33	29	46	44	19	36	48	17	26	17	42	20	23
1	37454824	37455224	262	191	241	335	318	256	225	247	206	262	240	262	230	265	283	517	235	323	188	251	131	197	362	238	233	156	330	319	170	205	212	201	205	164	309	334	233	214	201	186	339	271	237	224	397	158	206
1	37458543	37458943	27	41	27	58	33	34	27	37	43	43	39	35	45	35	29	95	36	33	41	38	26	30	48	36	54	62	39	58	31	43	70	30	44	41	42	37	40	41	36	34	41	90	24	24	47	15	26
1	37473624	37474024	19	42	17	36	33	34	29	24	27	26	16	29	41	20	17	31	22	34	17	22	9	16	32	24	31	25	33	15	13	22	30	15	16	28	31	18	19	32	26	20	24	35	18	10	20	8	20
1	37487358	37487758	172	160	343	251	181	253	137	218	281	177	244	174	198	168	233	265	193	276	145	200	246	126	271	178	179	158	253	199	96	166	202	227	133	123	290	186	205	281	174	264	197	251	154	159	238	135	171
1	37509178	37509578	26	26	21	33	19	26	21	32	21	35	25	28	31	20	31	47	28	22	20	31	17	21	39	29	39	26	41	44	16	20	57	27	11	23	26	38	27	27	33	19	26	28	29	29	41	10	11
1	37514606	37515006	198	145	133	157	188	174	123	198	192	293	320	107	177	127	162	150	163	158	110	148	163	142	220	150	212	56	175	168	63	143	116	182	78	134	162	139	216	161	137	237	127	187	119	180	156	234	125
1	37561770	37562170	70	80	96	100	108	128	53	80	99	95	121	79	125	82	166	109	107	108	71	95	47	75	90	70	78	75	137	98	63	72	105	64	55	81	132	95	63	103	88	106	65	136	74	131	89	70	75
1	37571490	37571890	25	6	12	17	8	11	7	3	5	7	10	12	15	9	10	14	17	13	8	22	8	5	9	14	11	18	21	12	10	23	6	10	11	11	13	14	6	16	11	8	9	10	10	17	13	4	12
1	37603107	37603507	84	42	103	104	144	58	62	82	84	50	101	76	79	43	59	92	93	89	67	63	30	70	83	84	86	89	68	86	40	43	78	78	77	98	70	71	77	72	61	73	104	88	59	51	46	50	53
1	37655220	37655620	30	29	24	28	23	16	21	28	22	26	31	26	17	21	22	28	23	25	22	59	8	23	26	23	22	32	28	30	14	13	26	20	21	25	13	25	35	30	25	15	18	42	19	20	19	13	22
1	37682364	37682764	134	88	81	110	83	111	82	99	104	69	102	115	117	92	154	113	90	130	66	155	48	81	139	146	79	129	186	110	59	103	108	88	78	91	85	121	88	120	93	79	151	116	115	103	83	37	72
1	37752629	37753029	26	38	28	25	40	28	19	27	40	80	23	29	23	22	29	28	19	26	22	23	44	35	20	31	22	7	35	30	12	15	18	27	3	13	23	21	24	31	32	13	34	29	16	27	21	24	20
1	37766003	37766403	14	37	26	34	36	19	17	32	31	23	20	22	25	31	13	31	26	21	11	18	13	17	22	24	32	19	32	33	11	12	24	21	14	26	17	16	18	26	33	26	36	32	21	19	15	15	14
1	37794794	37795194	16	32	20	29	26	14	10	17	20	32	39	25	21	17	21	23	34	22	25	21	20	16	18	25	20	19	17	36	36	14	22	27	26	22	24	17	15	23	21	29	20	21	20	20	20	20	14
1	37808789	37809189	9	25	17	31	12	16	18	20	13	22	14	15	9	13	10	21	11	18	6	10	9	12	19	13	12	5	12	19	13	11	8	10	18	11	11	12	9	13	15	11	17	12	12	12	13	11	9
1	37811043	37811443	131	91	81	160	90	83	78	108	122	72	96	82	106	92	89	134	95	98	140	77	46	69	116	74	77	86	109	93	58	115	90	66	63	67	105	122	93	119	100	96	91	112	86	72	115	41	70
1	37817501	37817901	13	16	17	7	12	19	14	29	11	13	19	10	19	30	10	13	25	23	18	17	10	7	41	9	21	23	21	19	8	8	19	14	8	11	40	16	25	12	16	15	19	18	22	13	12	6	8
1	37860075	37860475	164	174	165	226	197	184	127	203	379	144	215	156	169	138	170	163	148	187	121	277	113	101	302	162	182	138	225	222	133	143	171	178	114	100	175	149	171	421	118	188	178	199	143	133	149	99	131
1	37875847	37876247	32	35	38	69	37	27	28	44	42	32	56	37	59	29	36	47	44	37	38	52	24	27	33	29	42	44	67	37	36	30	36	42	38	33	32	35	25	62	41	42	42	86	26	29	37	23	22
1	37890377	37890777	80	35	53	74	26	55	39	29	31	44	60	40	87	37	63	86	83	60	28	74	25	45	69	41	55	68	83	113	25	62	43	38	95	48	30	43	28	42	115	42	50	78	49	39	65	9	53
1	37919280	37919680	57	39	46	55	39	50	34	38	51	27	45	38	41	38	49	64	55	35	38	64	12	36	66	27	30	49	54	64	22	42	54	41	25	44	54	55	41	43	62	49	48	59	34	39	38	16	39
1	37975005	37975405	68	61	76	88	67	96	54	92	83	63	71	70	86	80	75	75	96	190	40	104	36	55	92	62	69	75	106	83	112	66	61	98	78	59	71	51	96	82	88	60	75	99	66	65	61	30	104
1	37989971	37990371	242	329	242	299	338	276	379	246	321	490	338	316	407	300	246	284	332	473	191	387	298	284	331	406	419	182	319	323	325	295	204	335	179	338	248	296	265	320	279	228	373	483	320	271	252	239	392
1	38018898	38019298	73	34	60	72	56	50	46	124	41	55	52	61	61	57	52	51	67	36	68	65	18	63	48	46	64	62	90	67	46	52	59	63	88	49	51	52	108	37	91	59	82	72	55	42	43	22	30
1	38026598	38026998	102	86	127	136	72	73	71	134	85	106	106	147	82	82	101	109	104	101	79	97	36	64	100	96	66	93	99	101	66	73	108	91	67	56	84	93	117	98	119	85	147	103	79	82	95	46	76
1	38028581	38028981	6	10	6	11	17	8	11	9	17	15	7	12	8	9	8	8	12	10	5	10	9	4	7	9	6	4	36	10	9	4	6	5	3	5	6	3	7	22	11	5	12	11	11	6	13	7	5
1	38037645	38038045	52	96	53	71	64	54	31	74	61	49	56	42	73	59	55	68	58	61	47	53	32	49	63	45	54	46	86	60	59	43	96	33	66	34	52	39	55	66	60	47	51	67	44	46	69	23	31
1	38040486	38040886	84	124	83	119	147	93	88	115	120	108	134	113	114	112	92	130	227	85	101	118	51	82	137	90	99	83	134	160	78	70	120	91	89	96	95	116	100	134	105	97	141	129	86	84	106	102	57
1	38046334	38046734	18	6	12	17	18	17	15	14	32	27	15	18	18	10	15	9	12	10	19	12	46	9	27	13	14	4	18	20	3	7	15	12	2	10	12	12	11	18	8	14	23	13	9	11	7	28	12
1	38047018	38047418	18	31	18	17	19	23	38	26	30	39	22	19	19	16	15	22	20	29	16	13	27	6	22	38	32	7	12	22	10	19	18	27	11	5	16	29	9	33	15	17	21	29	30	23	19	25	21
1	38071864	38072264	32	41	30	33	22	30	31	32	59	24	54	26	46	36	15	50	41	41	22	27	10	32	38	25	45	31	39	44	30	31	44	14	17	17	32	34	25	39	32	28	38	44	24	20	31	13	24
1	38129462	38129862	19	23	14	25	24	10	17	43	27	10	17	17	18	19	11	26	18	15	16	19	10	13	17	20	16	29	13	27	10	12	17	12	13	12	24	16	29	13	15	18	18	29	16	9	26	13	18
1	38139984	38140384	10	10	4	19	25	7	13	7	13	12	11	6	21	17	12	7	11	12	8	11	15	6	9	9	11	8	9	12	11	25	8	10	10	5	11	10	15	9	9	13	8	18	12	14	7	5	9
1	38152751	38153151	48	32	45	64	28	53	31	52	46	37	52	33	53	34	53	127	47	58	37	62	11	33	41	39	51	61	97	65	34	41	43	39	54	32	53	42	47	56	49	49	47	67	35	42	65	15	49
1	38360806	38361206	13	29	24	37	30	25	24	35	35	22	39	26	27	23	18	45	27	39	27	38	12	14	38	32	26	36	55	35	18	15	25	39	19	27	29	26	26	42	25	41	31	25	21	25	44	4	18
1	38403667	38404067	8	9	19	17	12	11	4	23	16	12	11	11	11	12	11	14	14	22	6	12	3	8	7	12	18	15	11	19	13	13	13	13	10	8	21	10	17	11	9	12	10	16	5	5	11	2	6
1	38489781	38490181	73	55	49	72	67	55	26	71	79	90	49	54	64	53	68	97	82	77	43	62	36	47	60	67	47	52	97	65	33	63	63	34	37	39	80	45	70	66	121	58	67	90	44	42	69	31	36
1	38500312	38500712	34	20	20	35	22	24	24	32	27	25	22	20	29	17	34	49	28	37	37	47	7	34	31	21	49	25	45	26	16	32	29	18	29	18	43	64	38	25	37	23	27	39	31	23	49	16	21
1	38502804	38503204	12	15	16	14	14	16	9	19	13	12	19	18	14	19	6	20	33	21	15	18	11	12	16	16	29	14	21	19	21	13	23	7	26	9	13	17	12	20	17	12	13	13	8	13	17	5	14
1	38527294	38527694	12	8	17	11	8	14	14	17	11	26	15	9	9	13	22	11	18	13	14	12	10	11	16	11	7	14	14	13	14	11	13	12	5	21	17	13	13	7	9	15	8	8	13	29	11	10	8
1	38587032	38587432	112	120	102	187	110	116	106	148	174	160	110	75	101	79	159	114	162	160	153	116	62	102	136	92	113	121	148	129	64	99	132	95	85	76	143	123	123	165	169	121	93	130	76	113	118	98	113
1	38608250	38608650	68	73	82	104	178	57	68	102	115	77	85	73	86	76	90	160	74	89	91	61	61	78	92	98	81	64	99	98	79	51	97	54	39	84	65	87	71	106	81	75	80	77	54	60	133	37	54
1	38615688	38616088	7	6	9	16	23	12	10	8	21	10	15	5	16	7	10	19	13	9	9	17	2	11	17	11	5	19	18	18	8	14	11	5	9	12	15	10	18	21	13	13	9	6	11	7	15	4	9
1	38818134	38818534	138	114	126	161	179	179	91	154	292	205	130	127	125	107	146	147	141	143	139	144	150	85	153	236	90	61	176	151	61	80	124	96	47	84	199	153	111	208	96	114	175	148	125	129	130	198	83
1	38835231	38835631	124	83	78	104	91	132	91	84	78	81	126	91	120	80	79	123	114	131	97	91	27	80	92	126	84	137	145	198	71	97	103	92	80	88	94	77	81	103	83	85	113	134	82	76	65	27	74
1	38891720	38892120	11	9	13	27	17	19	13	17	14	19	22	12	17	42	13	25	13	21	10	16	6	13	17	14	17	15	14	29	7	7	19	9	7	8	25	14	14	34	16	12	15	18	24	12	28	11	12
1	38919072	38919472	32	22	21	17	22	22	18	15	38	19	22	21	16	23	19	41	32	43	13	21	10	12	25	23	24	30	24	24	17	23	17	25	30	12	18	13	19	30	21	10	30	36	29	14	47	18	15
1	38964149	38964549	39	37	24	70	21	38	34	42	39	33	34	21	31	25	54	63	33	58	31	32	18	26	53	39	40	38	39	44	20	25	28	27	61	14	37	41	49	38	42	21	27	50	36	54	31	9	38
1	38991252	38991652	12	31	24	31	25	22	20	45	24	41	23	19	12	18	32	15	19	27	15	24	23	10	20	29	32	4	31	35	5	17	24	18	12	8	14	17	39	23	17	18	23	17	24	33	21	23	22
1	39028485	39028885	9	4	5	14	11	15	5	17	9	3	13	9	8	11	6	9	6	11	2	10	2	9	13	8	13	10	5	9	4	10	9	4	9	7	8	9	5	7	8	7	8	19	5	9	9	4	8
1	39051181	39051581	21	7	15	26	18	16	16	11	12	24	14	20	16	13	11	14	12	20	10	15	7	8	20	13	26	22	35	20	9	16	19	13	18	14	14	11	15	18	19	17	16	15	14	19	15	8	23
1	39081195	39081802	34	18	33	28	32	20	19	26	28	50	20	21	37	8	25	18	32	26	26	17	27	15	40	38	28	7	38	30	10	13	29	23	7	13	33	26	24	22	16	25	15	42	13	27	25	32	25
1	39088666	39089066	16	25	23	26	23	17	20	33	15	14	21	18	34	16	20	25	43	19	16	29	2	16	21	13	20	22	25	35	29	15	34	11	19	15	20	18	23	17	18	23	16	33	16	25	23	14	16
1	39092341	39092741	83	56	130	86	118	67	76	75	74	66	73	68	89	113	71	90	136	90	55	114	27	66	96	84	76	100	139	95	93	57	81	137	54	74	61	80	75	81	81	60	87	96	112	67	56	45	54
1	39098625	39099025	137	116	133	116	192	128	200	110	122	153	125	112	170	149	130	151	156	183	105	132	81	72	177	158	117	126	227	133	77	96	102	171	87	139	144	201	108	153	138	102	126	161	175	125	85	79	123
1	39102507	39102907	109	84	88	217	88	96	124	104	93	116	102	119	120	101	114	126	142	104	75	98	40	156	81	143	108	137	153	126	66	96	90	88	157	90	88	135	89	129	162	83	154	138	81	106	89	44	80
1	39105621	39106021	12	23	20	17	27	17	11	29	28	39	19	14	13	18	13	13	21	18	6	11	24	15	26	23	27	6	21	14	14	15	13	23	2	14	16	13	12	21	10	13	15	21	13	27	20	26	7
1	39129473	39129873	21	20	16	29	17	30	15	21	17	15	27	38	19	22	19	35	25	23	13	19	11	13	48	25	11	35	27	29	16	11	24	16	29	19	14	25	15	30	23	12	46	20	34	18	16	5	13
1	39136648	39137048	21	5	7	28	5	20	13	5	4	10	10	19	13	10	14	29	19	15	6	15	6	18	16	10	16	17	17	22	10	10	5	15	38	8	4	18	7	8	14	9	27	22	16	12	7	6	17
1	39158184	39158584	14	29	7	21	6	12	18	12	16	11	10	12	31	16	8	27	15	16	22	12	8	14	18	7	19	13	20	17	16	13	20	9	15	14	23	8	8	18	12	9	11	16	21	11	27	8	11
1	39173120	39173520	11	17	14	24	18	12	7	10	13	15	11	13	18	21	9	16	13	16	8	13	5	7	9	9	17	7	16	13	6	5	17	10	11	14	24	7	9	21	9	11	16	13	16	11	9	2	14
1	39191582	39191982	64	45	82	74	29	61	49	57	72	60	62	50	57	55	43	88	66	58	34	56	42	36	62	48	81	68	55	54	53	45	52	75	62	37	84	38	46	73	44	56	50	72	53	41	65	18	45
1	39192481	39192881	50	41	50	77	35	62	60	61	34	54	47	53	85	53	50	109	59	48	30	51	26	42	85	58	106	67	83	69	51	53	70	58	86	41	45	51	58	56	84	35	66	59	64	57	70	17	44
1	39258634	39259034	137	126	112	184	134	170	116	156	142	133	245	91	170	118	169	159	157	173	84	136	56	149	184	115	190	123	148	181	120	166	125	119	122	126	152	134	184	139	146	236	108	170	130	129	143	68	103
1	39266236	39266636	22	27	11	43	34	41	28	20	23	22	30	17	39	23	28	32	35	28	24	21	6	26	25	18	26	42	38	34	37	20	23	29	45	24	30	30	14	19	28	18	29	57	23	44	19	4	21
1	39354564	39354964	43	8	18	14	10	20	15	16	9	15	14	17	19	9	21	17	18	10	5	22	4	14	24	12	16	22	19	17	29	21	14	15	14	14	20	12	12	18	10	12	26	15	15	14	16	7	6
1	39378281	39378681	80	52	89	99	109	61	57	79	76	50	97	74	71	52	47	112	103	63	56	66	19	67	73	64	80	92	69	79	50	73	61	55	90	96	65	66	79	66	75	73	85	86	48	43	72	32	40
1	39387503	39387903	24	25	24	32	38	21	19	33	28	27	26	18	28	30	29	28	38	23	14	49	11	18	19	30	26	32	30	28	8	13	63	23	25	33	17	26	32	25	27	30	27	24	19	17	28	18	23
1	39407742	39408142	12	17	7	20	6	10	12	7	13	14	11	17	10	10	14	23	13	12	13	15	3	13	21	18	9	15	18	13	11	15	17	9	8	5	19	19	8	11	9	15	13	5	19	17	18	3	15
1	39408199	39408599	9	21	12	18	21	15	15	13	18	43	16	15	9	16	15	19	11	10	9	13	30	12	12	17	18	11	34	12	8	11	10	23	3	8	14	14	9	11	24	10	22	19	25	23	10	8	10
1	39410889	39411289	62	53	87	106	81	71	41	61	62	102	68	81	72	114	52	90	90	57	47	95	29	43	74	56	71	87	96	98	47	60	76	52	52	76	61	57	75	62	97	66	96	99	110	40	79	49	59
1	39491573	39491973	12	43	29	28	34	23	20	31	33	46	34	14	20	26	18	15	18	26	21	26	21	13	33	42	25	12	28	30	21	14	24	27	7	9	20	18	22	30	22	27	26	37	40	23	18	34	15
1	39507183	39507583	21	35	34	73	33	28	25	43	28	32	41	41	30	19	33	50	33	30	20	34	16	18	33	24	23	29	32	37	32	22	29	18	45	13	29	32	31	34	33	38	33	22	22	28	33	23	25
1	39512158	39512954	1	2	1	4	2	1	1	3	2	1	2	3	2	1	3	4	2	2	2	1	1	1	2	4	3	1	2	1	1	3	1	1	3	1	4	1	2	2	3	2	3	4	2	5	2	1	2
1	39515614	39516014	2	4	4	2	4	6	3	2	5	5	5	4	1	3	6	5	2	3	2	1	9	1	7	3	2	1	4	4	1	2	5	4	1	3	2	3	3	2	2	2	2	3	1	2	2	2	3
1	39539181	39539581	126	96	142	177	116	135	99	137	232	84	163	119	143	118	106	138	148	142	92	229	67	73	215	93	119	150	162	180	74	106	127	102	114	97	157	130	138	297	107	139	147	149	97	92	119	48	109
1	39576754	39577154	219	183	210	261	208	129	168	170	322	307	229	190	289	130	201	243	242	197	167	242	253	113	225	183	250	82	274	136	87	151	145	200	106	121	113	164	170	272	154	202	229	281	140	192	179	303	157
1	39606155	39606555	158	85	111	128	96	97	78	99	86	132	118	78	151	98	89	143	116	162	80	127	46	83	127	79	130	112	137	243	59	102	105	105	111	81	102	84	97	112	162	82	92	176	79	83	96	49	117
1	39639818	39640218	91	112	189	101	110	93	88	89	130	165	108	71	94	83	100	98	128	67	98	100	58	63	146	74	72	49	107	144	46	93	78	133	34	72	91	91	85	135	84	89	90	110	103	96	97	108	73
1	39646157	39646557	7	5	16	8	11	4	3	8	12	14	11	9	12	11	10	8	10	18	4	10	8	7	13	5	6	8	10	9	5	10	6	9	4	5	10	6	8	8	9	10	10	19	6	11	7	4	20
1	39652833	39653233	10	17	12	19	18	12	10	10	8	13	13	14	28	13	9	10	9	22	8	25	16	24	9	16	21	4	13	14	11	8	7	10	17	8	10	17	7	11	7	7	14	24	10	7	15	4	18
1	39653508	39653908	127	130	144	139	169	125	128	283	122	192	125	145	137	123	113	139	146	180	172	164	77	148	141	111	172	94	226	160	90	115	137	128	81	100	115	128	269	127	158	111	169	154	114	116	110	81	96
1	39658017	39658417	92	106	135	116	93	87	75	137	92	134	114	157	87	109	110	122	112	139	74	116	52	59	114	110	75	109	122	122	82	83	126	113	67	48	89	83	114	110	125	93	191	104	117	101	103	46	97
1	39672631	39673031	16	27	21	24	35	23	22	28	55	30	19	24	25	17	30	35	32	33	13	26	14	30	22	36	23	18	67	22	23	19	31	20	8	21	19	28	26	35	25	22	36	21	19	18	26	16	12
1	39701833	39702233	87	110	68	143	102	79	74	98	96	84	85	72	88	93	83	118	98	94	60	86	64	87	114	66	80	55	170	93	79	78	129	64	121	76	78	93	107	106	86	74	84	93	95	72	97	43	92
1	39720010	39720410	76	77	44	87	70	86	76	64	51	48	58	79	64	80	58	84	175	54	51	72	31	50	82	67	58	88	99	142	48	61	102	65	89	85	60	78	59	67	81	66	100	67	93	46	51	50	37
1	39770229	39770629	2	1	5	2	5	1	1	3	2	4	1	1	1	1	1	4	1	1	3	5	5	3	1	9	4	1	4	6	2	2	3	7	1	1	5	1	3	6	5	2	3	5	3	2	1	3	1
1	39773483	39773883	1	1	1	1	1	1	2	1	1	1	1	1	1	1	1	1	1	2	1	1	1	1	1	1	1	1	1	1	1	1	1	1	1	1	1	2	1	1	1	1	1	1	1	1	1	1	2
1	39789098	39789498	31	49	21	17	26	19	33	30	48	63	51	19	26	30	22	24	25	19	26	19	38	25	31	28	45	7	34	30	13	16	25	27	11	15	16	35	22	41	22	26	20	36	29	17	19	36	21
1	39799632	39800032	108	112	156	141	128	119	111	213	162	120	209	114	127	140	137	219	126	149	100	143	84	102	185	100	109	151	125	180	77	105	130	112	58	67	123	120	191	151	90	158	123	142	115	101	144	87	112
1	39816772	39817172	194	93	116	176	129	116	109	143	130	107	119	110	138	109	149	112	116	147	79	159	98	80	105	116	132	113	145	190	81	184	105	115	92	101	96	133	141	126	84	78	134	163	115	125	98	74	104
1	39901532	39902610	236	198	173	258	221	195	191	239	250	406	276	185	196	166	224	425	155	304	150	225	207	105	239	176	211	97	409	204	105	238	142	183	106	143	232	185	221	222	185	188	212	244	167	214	331	217	192
1	39917828	39918228	20	14	15	33	28	26	23	28	29	27	35	24	15	15	16	42	27	30	23	38	6	13	25	23	32	34	44	33	17	21	27	21	25	19	16	20	28	24	33	32	31	30	27	17	31	9	23
1	39919487	39919887	126	75	107	119	81	201	64	116	98	93	106	87	108	82	94	110	202	138	51	139	48	65	152	85	131	110	151	102	83	103	83	110	94	98	171	74	122	126	96	78	94	105	75	76	84	84	98
1	39950057	39950457	13	11	4	11	5	12	9	15	7	18	4	6	11	14	8	16	16	14	7	7	7	7	15	12	8	15	23	11	7	12	17	6	7	10	12	7	14	16	19	10	11	14	21	9	11	7	9
1	39973488	39973888	160	140	133	162	154	146	228	161	133	197	140	145	210	146	183	182	177	205	126	208	77	129	172	144	226	122	270	168	149	145	155	135	137	126	162	247	162	134	208	144	169	232	130	143	156	100	144
1	40032270	40032670	77	52	85	110	53	95	73	87	55	63	78	94	76	84	62	87	100	106	52	88	30	34	65	61	125	105	145	83	114	64	75	77	111	68	87	76	77	70	94	53	104	100	92	55	58	44	57
1	40078505	40078905	75	46	82	68	66	59	75	62	65	70	81	62	64	79	122	57	107	79	63	75	28	44	88	54	59	116	113	63	58	55	78	85	59	69	81	66	66	82	82	63	85	71	85	98	46	44	59
1	40084669	40085069	132	83	74	158	91	92	74	120	123	105	103	56	97	75	146	114	160	139	116	98	76	95	95	83	95	97	130	118	57	82	130	67	66	58	96	114	93	128	128	88	71	110	63	108	83	90	91
1	40133844	40134244	14	10	18	33	29	12	17	20	19	10	22	19	23	10	20	42	24	27	18	29	9	16	23	21	27	26	25	30	15	17	14	18	46	20	10	25	18	17	23	18	20	26	15	15	37	10	12
1	40143981	40144381	110	68	105	123	117	109	129	143	214	87	108	102	120	88	105	136	135	122	57	121	71	66	134	74	114	123	151	139	127	99	95	89	90	141	95	121	117	236	89	107	145	132	84	116	117	48	72
1	40152999	40153399	49	43	61	64	46	124	66	55	100	28	70	74	64	69	54	81	74	72	48	54	22	47	64	97	43	107	85	91	43	37	63	49	64	53	84	55	45	95	53	43	78	69	80	52	37	30	39
1	40161703	40162103	20	21	26	29	40	28	22	30	30	34	26	24	13	24	21	38	14	21	30	24	11	18	20	35	22	21	33	44	9	18	25	24	7	19	34	26	20	21	20	14	23	39	15	26	23	26	24
1	40182981	40183381	34	36	30	63	35	55	38	43	32	33	40	39	54	58	24	80	49	69	25	53	13	34	36	47	61	73	56	73	25	39	66	41	77	41	35	42	31	39	40	47	39	55	78	31	40	16	39
1	40197660	40198060	7	8	18	15	14	22	14	13	20	10	8	10	14	16	10	19	14	13	13	19	10	13	15	7	15	23	16	14	8	15	15	12	14	14	15	11	11	14	12	9	10	13	10	9	19	5	13
1	40288228	40288628	19	10	10	31	12	14	9	24	18	7	10	16	18	8	21	21	13	25	10	20	10	12	18	13	17	21	20	24	9	16	16	13	23	9	14	14	10	15	22	13	9	25	13	29	13	7	21
1	40310914	40311314	7	13	10	27	17	17	16	23	18	28	16	14	11	7	16	29	15	18	13	21	11	17	22	18	16	9	16	20	9	9	18	11	5	6	16	16	28	23	19	10	10	21	16	18	19	10	11
1	40315263	40315663	44	53	73	84	182	63	43	112	106	99	98	61	88	63	82	94	81	82	67	88	34	51	158	58	91	38	98	73	34	40	66	51	33	56	82	61	91	77	77	99	59	95	43	59	69	116	59
1	40338690	40339090	238	154	160	285	245	168	133	219	229	249	181	197	170	157	227	252	256	317	139	167	113	138	322	152	236	195	445	216	161	178	200	144	177	160	196	191	197	223	227	182	256	205	157	186	199	158	212
1	40404823	40405223	134	40	77	114	61	91	69	90	79	73	82	85	152	57	82	92	104	93	54	86	34	52	94	89	81	92	153	83	54	96	62	83	94	72	76	78	75	70	114	71	92	190	65	77	63	43	65
1	40438404	40438804	68	51	53	84	65	60	48	114	75	39	58	49	84	58	77	74	121	62	48	85	21	51	56	61	65	81	86	84	50	52	73	47	52	57	61	79	92	88	43	53	68	121	60	50	79	37	37
1	40449813	40450213	23	30	27	15	32	23	22	28	21	37	17	16	17	20	16	23	27	18	17	29	15	14	44	19	16	11	27	21	9	14	17	31	10	20	23	17	23	24	11	13	16	23	38	20	19	40	9
1	40477034	40477434	9	12	17	12	16	15	21	11	23	19	13	8	12	16	17	14	7	10	17	17	5	5	15	18	11	4	31	14	4	10	11	17	3	8	9	13	7	17	11	15	12	8	18	13	9	13	10
1	40532819	40533219	47	24	45	96	43	31	63	44	43	36	48	61	59	37	49	65	62	44	36	43	19	82	47	74	44	63	62	55	24	32	46	46	85	46	35	60	43	52	62	47	61	53	47	47	57	22	33
1	40592154	40592554	65	46	72	92	50	65	61	62	78	49	101	62	72	82	85	88	138	91	40	78	40	61	64	65	70	136	88	107	61	71	57	82	86	58	51	55	77	99	66	62	67	88	79	58	68	59	59
1	40595687	40596087	6	12	11	6	10	6	3	8	11	7	9	11	6	13	8	16	15	7	8	4	4	7	10	7	6	18	9	12	15	9	9	6	10	6	7	13	10	8	5	5	9	17	12	6	6	11	4
1	40612259	40612659	149	90	125	184	110	154	154	127	115	109	127	175	126	134	129	276	150	164	101	147	57	112	169	102	108	139	177	178	70	127	106	105	167	87	148	178	122	120	137	105	163	144	147	117	220	50	115
1	40625065	40625465	107	146	70	170	96	111	83	99	107	81	111	107	152	84	87	180	100	97	101	103	73	72	123	83	105	93	122	112	57	76	173	57	63	62	104	109	97	115	84	88	102	192	81	71	140	52	63
1	40630501	40630901	29	47	34	41	42	55	32	52	45	33	35	45	41	34	35	36	37	38	27	54	15	27	52	35	38	45	43	37	34	21	46	33	39	41	77	34	40	38	38	30	45	60	37	28	37	25	37
1	40650008	40650408	14	24	37	25	20	38	14	28	36	24	41	22	19	26	20	36	18	21	23	27	18	14	38	18	22	21	29	25	12	18	24	19	6	11	32	14	16	20	16	24	24	18	12	22	31	8	23
1	40651404	40651804	12	14	7	12	10	7	10	9	7	15	9	6	11	7	11	8	7	10	10	8	5	7	13	15	16	4	12	26	15	8	11	10	17	8	8	13	13	10	10	4	9	24	7	6	14	4	6
1	40665785	40666185	12	22	16	14	33	18	14	29	19	23	32	13	19	16	19	19	14	17	14	22	8	30	11	16	21	16	27	36	5	20	19	21	28	11	16	13	11	15	12	20	14	32	9	22	23	4	7
1	40668866	40669266	73	67	121	130	120	132	73	75	92	91	134	78	105	94	158	117	118	133	80	101	61	78	123	68	97	83	170	106	69	74	85	83	70	77	150	91	77	96	76	137	98	142	103	126	82	68	93
1	40769779	40770179	68	26	64	42	52	32	27	45	43	39	54	64	36	32	48	53	45	51	26	50	27	33	38	43	51	32	45	49	23	60	44	43	32	35	36	34	33	62	33	25	59	65	40	51	34	18	38
1	40770729	40771129	23	20	34	26	52	13	23	21	20	29	31	26	20	29	18	45	29	13	23	21	13	20	21	32	34	15	22	23	12	35	12	27	21	35	22	36	24	21	18	25	27	25	16	19	34	24	17
1	40774161	40774561	98	130	109	109	160	85	89	151	111	110	98	100	120	89	144	146	126	98	78	216	38	119	108	107	82	90	134	100	63	65	200	79	39	87	94	111	120	123	121	109	99	122	81	97	97	67	84
1	40848516	40848916	183	152	146	168	153	150	142	154	186	114	166	158	170	164	169	182	127	191	111	210	83	141	202	266	140	161	255	179	107	139	171	125	98	115	166	172	145	223	129	140	200	184	166	155	133	65	130
1	40849985	40850385	95	84	115	129	126	92	85	110	117	217	97	139	121	127	89	145	118	108	83	102	111	93	114	143	75	98	177	131	87	97	131	94	74	97	123	109	83	124	211	78	147	127	131	75	105	62	70
1	40855504	40855904	13	17	34	24	27	11	8	16	8	23	12	14	18	26	17	24	19	15	16	28	9	17	20	10	21	16	18	32	12	15	28	10	18	15	15	13	15	20	28	17	24	33	22	13	23	9	6
1	40862111	40862840	94	215	117	153	145	147	163	126	135	227	260	129	113	195	121	137	229	147	115	131	102	91	176	185	180	88	166	131	180	97	142	159	107	114	124	111	118	146	105	180	154	132	173	155	132	188	122
1	40944273	40944673	21	28	14	46	25	20	20	31	22	25	23	24	22	18	17	32	25	30	13	24	9	13	20	39	30	18	35	23	32	20	30	16	61	11	18	25	19	19	21	20	36	34	16	23	17	10	20
1	40948901	40949301	192	113	101	219	109	108	130	127	167	116	135	132	133	149	98	164	155	186	188	95	72	106	181	109	125	110	147	124	114	177	123	91	124	89	126	149	121	155	121	141	161	136	130	112	163	45	101
1	40952462	40952862	195	193	191	226	233	247	155	267	181	215	267	198	226	277	208	165	205	242	225	180	171	155	466	176	199	122	266	193	151	170	193	187	87	136	237	186	266	202	170	232	230	267	228	173	150	169	151
1	40979134	40979534	20	47	40	46	31	31	31	35	89	49	46	34	28	33	37	33	33	29	24	39	33	20	63	24	33	15	46	36	24	26	36	32	11	23	32	20	25	96	24	49	27	33	27	36	37	24	24
1	40997859	40998259	5	8	14	19	12	6	2	7	16	16	14	7	10	8	5	17	14	12	12	9	9	1	9	10	10	12	13	7	10	5	15	12	12	9	5	7	10	12	11	7	10	12	6	10	8	3	5
1	41003725	41004125	93	68	85	94	79	88	70	74	81	161	102	63	116	76	85	148	97	106	60	91	60	61	104	71	89	68	106	170	52	97	70	95	53	72	75	63	77	92	117	65	83	124	87	70	98	67	69
1	41023246	41023646	25	22	68	27	37	27	14	25	26	37	26	27	26	35	29	24	39	28	28	33	15	29	58	17	21	25	38	44	13	19	38	35	8	23	38	37	27	42	32	40	27	27	24	29	35	19	20
1	41038094	41038494	41	21	54	52	42	40	28	41	37	32	41	27	44	33	38	44	48	74	24	49	9	29	38	22	33	35	48	40	73	37	28	41	36	27	35	32	33	41	42	26	35	63	37	37	43	10	48
1	41117249	41117649	4	3	7	11	8	5	8	8	9	10	5	10	18	6	7	9	3	9	5	6	5	6	9	4	7	10	9	5	1	3	4	7	7	3	8	6	7	6	7	9	8	11	10	7	7	4	5
1	41123084	41123484	56	33	53	49	42	32	36	70	29	54	42	38	46	51	37	36	36	52	51	37	11	52	48	36	40	53	72	53	31	37	54	49	38	33	49	38	83	39	58	37	49	42	44	29	32	18	42
1	41262989	41263389	34	27	32	40	18	25	16	35	35	28	30	31	23	22	16	27	33	22	23	32	7	16	24	17	26	18	36	37	25	17	43	22	29	13	22	24	27	31	38	27	35	20	18	22	19	20	16
1	41268147	41268547	187	190	181	234	185	155	135	203	335	184	195	232	170	158	285	218	256	264	167	213	97	161	232	218	146	169	521	148	175	137	206	158	108	143	194	178	190	363	189	155	291	193	167	200	182	153	163
1	41280189	41280589	20	30	14	32	24	16	20	28	20	22	17	18	19	21	11	28	12	17	17	18	8	19	17	15	11	18	31	16	23	15	26	15	15	19	20	21	17	18	22	16	16	24	15	8	17	7	10
1	41282677	41283077	86	138	119	133	163	95	91	131	158	95	116	127	120	100	96	129	202	93	120	101	50	70	103	89	84	59	139	237	68	65	139	74	78	78	106	128	116	127	97	130	146	137	88	84	119	131	61
1	41313614	41314014	30	29	53	69	49	49	22	47	59	44	51	68	47	22	43	68	50	40	37	49	29	28	58	55	31	33	78	64	38	34	43	37	42	33	43	47	35	69	40	40	57	53	33	27	42	25	29
1	41322861	41323261	158	171	148	200	164	156	251	128	251	154	182	139	157	120	121	173	164	291	115	138	120	105	161	200	155	124	191	180	113	136	158	112	92	101	166	267	130	238	142	139	157	168	133	125	142	96	202
1	41331243	41331643	36	55	39	39	53	27	31	36	60	35	76	25	35	38	37	48	45	52	34	35	18	27	41	31	29	26	46	50	26	33	46	27	15	17	33	43	34	54	48	59	41	57	28	34	33	30	31
1	41341046	41341446	14	20	10	15	8	10	10	21	16	8	28	13	10	25	8	12	18	15	10	25	2	13	20	13	13	21	16	17	12	16	7	9	12	10	9	15	22	13	10	15	12	19	21	17	19	3	17
1	41417069	41417469	265	125	173	192	180	141	140	237	202	171	164	141	193	132	192	178	176	209	127	190	156	129	159	141	135	135	183	245	116	237	149	143	85	115	152	165	172	179	136	136	155	215	115	162	129	105	147
1	41432709	41433109	243	155	197	290	226	233	155	220	243	264	266	150	235	163	222	451	167	288	128	213	112	140	212	178	192	108	428	232	92	225	174	159	98	121	235	164	212	255	171	207	181	254	129	188	360	120	198
1	41444246	41444646	8	5	12	8	16	9	7	14	16	16	12	14	12	5	10	11	7	10	11	20	12	11	8	14	9	14	17	13	6	3	14	15	5	7	7	4	10	4	12	14	7	13	6	11	9	4	10
1	41476159	41476559	23	18	26	26	16	54	9	19	23	24	24	16	23	14	11	28	38	24	10	31	4	13	22	16	33	20	27	34	11	23	17	20	21	21	29	11	16	9	25	16	15	34	15	25	22	22	13
1	41483758	41484158	25	18	20	12	18	22	11	16	17	35	11	18	18	14	14	28	24	16	13	16	8	19	17	23	18	13	14	30	12	34	14	8	8	10	27	10	19	18	22	8	18	17	13	13	31	10	21
1	41484251	41484651	40	55	59	63	64	58	75	81	82	138	52	72	65	50	96	96	84	87	73	77	61	60	75	63	103	30	104	92	33	44	63	58	27	54	68	127	100	63	97	63	59	101	50	66	79	92	54
1	41492264	41492664	59	60	81	105	88	81	77	89	74	60	77	87	78	85	53	92	97	71	75	106	28	49	74	52	78	55	140	97	55	46	92	70	44	44	62	83	68	86	68	53	83	82	80	44	67	51	61
1	41503770	41504170	16	16	24	16	22	14	20	18	19	25	19	17	14	17	19	14	31	16	12	19	11	13	15	13	22	25	22	16	20	10	16	25	18	21	13	14	18	18	20	14	23	21	24	38	14	4	18
1	41513358	41513758	29	26	31	37	36	24	32	45	63	64	33	26	38	30	34	36	41	35	71	27	26	28	34	25	36	18	45	34	12	21	45	15	11	20	31	44	35	39	54	37	26	36	12	35	35	24	34
1	41554927	41555327	5	7	7	10	14	6	6	4	10	9	7	6	3	9	5	12	11	4	12	5	8	3	8	5	7	6	12	8	18	9	4	5	4	10	4	16	7	8	7	6	11	7	9	9	23	4	8
1	41574079	41574479	162	130	161	213	300	164	181	241	341	158	222	201	180	157	230	271	229	212	141	208	127	123	278	139	148	156	237	256	158	137	136	140	81	209	173	226	222	373	164	177	231	211	167	180	218	121	148
1	41578948	41579348	54	35	55	73	48	87	44	58	60	47	57	59	46	75	69	88	79	64	50	64	25	42	74	73	38	93	58	94	59	49	47	44	48	57	105	64	42	78	56	52	85	63	68	41	57	33	50
1	41583713	41584113	12	9	10	15	16	15	17	10	12	19	17	11	8	15	5	32	13	8	18	14	1	12	11	14	10	9	16	30	9	10	23	5	9	15	8	13	15	15	11	9	13	22	10	12	11	2	11
1	41599913	41600313	68	59	69	108	49	50	48	62	75	44	77	58	71	119	39	118	78	92	54	64	10	42	56	54	76	98	81	120	49	51	87	41	86	62	62	65	62	73	78	64	64	81	102	39	69	38	65
1	41754435	41754835	25	29	32	43	40	35	27	36	36	30	25	27	33	31	17	60	38	48	14	43	30	26	23	31	38	29	28	37	12	22	27	20	21	18	25	24	32	53	29	19	28	48	37	31	42	14	31
1	41779332	41779732	10	12	11	31	10	15	10	13	14	12	10	9	11	10	24	11	14	18	11	13	6	7	18	11	18	16	17	15	7	7	9	9	14	3	18	21	17	12	12	14	13	12	12	18	16	8	19
1	41795358	41795758	33	14	35	62	19	63	48	36	21	36	39	38	41	44	46	49	49	27	34	49	23	48	36	43	48	65	51	70	20	29	32	42	75	25	44	44	64	27	56	47	35	45	48	40	44	4	36
1	41811962	41812362	80	57	87	141	168	104	75	131	108	77	141	89	132	98	94	137	141	141	76	137	36	80	240	63	122	115	146	134	80	84	84	93	83	114	110	85	137	98	111	107	96	138	97	98	88	53	122
1	41878394	41878794	16	5	8	7	8	9	7	9	6	5	13	7	3	6	12	19	8	20	6	5	2	4	18	5	9	11	20	7	3	6	10	9	13	7	8	6	5	10	8	12	7	8	8	14	9	10	11
1	41918716	41919116	8	9	8	10	9	17	9	11	5	13	7	13	16	12	8	16	19	13	14	12	4	9	16	17	9	12	17	7	8	14	9	11	11	15	9	17	15	7	13	11	14	13	5	5	10	3	15
1	41936250	41936650	11	13	16	17	16	14	11	18	14	17	19	12	21	9	14	26	43	11	13	19	5	14	18	9	10	15	25	13	11	9	15	8	12	20	11	25	28	12	15	19	11	21	8	15	23	8	10
1	42035539	42035939	92	151	231	92	171	95	99	112	177	230	98	111	103	137	126	110	148	105	93	113	106	80	146	101	145	42	179	112	38	88	95	223	26	70	87	116	119	127	82	81	123	127	195	112	91	261	103
1	42144755	42145155	4	14	14	8	12	9	11	9	12	12	14	7	10	14	14	13	9	11	12	12	4	5	12	14	8	8	14	10	2	6	11	11	4	10	14	15	6	16	9	14	6	10	10	10	14	8	6
1	42146840	42147240	147	128	147	310	172	132	214	149	173	209	160	196	172	156	157	206	251	186	124	156	91	212	145	200	158	155	201	177	120	111	139	135	178	145	142	198	146	184	179	138	188	171	169	149	162	119	125
1	42157616	42158016	23	24	29	44	46	26	18	35	39	32	39	19	34	31	29	31	48	19	22	35	12	27	30	32	32	40	28	36	30	24	24	19	27	13	22	31	28	31	28	25	18	32	30	29	45	25	24
1	42173314	42173714	103	132	140	160	152	108	105	140	153	114	133	195	86	124	127	154	121	147	95	116	59	97	196	115	95	153	153	145	80	85	154	98	72	98	131	142	107	168	113	134	245	107	125	119	155	55	98
1	42176912	42177312	97	50	76	125	75	96	75	91	68	64	87	130	66	87	75	191	79	125	77	98	40	79	104	76	75	106	124	131	60	87	67	70	83	82	102	115	85	70	73	63	103	105	89	63	114	32	64
1	42266492	42266892	8	12	13	26	12	16	22	11	21	13	10	8	26	15	6	47	12	12	15	18	8	13	23	18	13	22	17	20	6	8	42	7	19	16	15	18	16	16	15	16	22	17	16	8	17	6	10
1	42314433	42314833	45	47	39	72	47	89	25	63	49	45	48	47	63	48	43	64	55	65	37	57	16	29	52	37	45	71	56	38	31	26	55	25	48	37	67	35	28	59	62	35	54	65	42	28	39	20	39
1	42344246	42344646	58	32	53	72	39	73	36	38	50	47	57	48	48	41	48	88	53	50	34	57	44	29	71	40	56	62	68	60	32	45	47	45	47	41	55	48	46	70	51	48	67	50	50	54	65	18	48
1	42479566	42479966	9	14	16	21	12	12	17	11	14	15	13	8	16	9	22	40	20	16	10	10	7	14	27	19	17	11	19	23	12	7	13	14	5	10	16	15	17	11	9	8	13	10	19	15	30	1	7
1	42511555	42511955	6	9	7	12	13	26	9	12	10	10	9	8	11	4	6	11	8	9	8	12	9	13	9	7	11	10	14	18	7	11	15	7	10	5	16	8	13	4	12	17	10	16	9	5	8	3	4
1	42577893	42578293	69	52	48	71	49	87	35	41	44	38	63	58	96	64	78	57	81	66	34	61	31	55	62	38	44	85	97	61	60	40	61	55	82	52	74	50	35	54	63	67	66	79	65	79	36	17	41
1	42581565	42581965	25	6	19	22	12	18	6	11	13	12	14	12	19	11	17	16	23	14	12	32	4	19	8	11	18	22	21	21	17	29	13	7	13	21	11	17	13	13	14	14	25	23	12	29	17	9	26
1	42646582	42646982	44	23	36	56	63	29	22	57	38	29	53	37	38	24	23	47	42	39	30	27	10	28	33	46	56	29	30	37	20	32	34	25	34	44	26	34	32	39	37	38	43	45	23	34	23	15	28
1	42658116	42658516	11	38	23	18	18	19	20	33	18	37	22	27	21	32	25	35	34	23	20	48	17	17	37	22	21	13	19	18	24	20	31	24	7	24	24	25	34	21	17	12	25	13	33	45	18	26	22
1	42681286	42681686	13	13	12	16	13	8	16	15	16	5	8	18	15	17	28	11	13	14	11	18	4	14	10	25	14	19	27	6	15	13	8	12	7	14	12	14	5	26	13	14	9	12	16	35	12	5	6
1	42690806	42691206	14	6	7	20	12	23	10	12	16	28	11	13	16	10	11	22	17	11	10	12	5	10	14	16	8	22	22	20	8	8	13	10	7	20	9	16	12	9	25	9	9	15	10	12	10	3	12
1	42731038	42731438	53	48	52	73	71	55	29	51	45	70	47	68	67	108	48	92	86	70	41	80	21	50	61	49	46	73	82	83	41	47	70	37	71	73	43	41	56	51	87	45	88	68	74	31	64	41	46
1	42736120	42736520	10	33	28	41	35	28	19	39	37	33	46	25	27	43	31	47	32	21	33	43	16	37	28	30	22	28	28	31	34	24	32	13	17	18	32	27	29	37	28	64	30	29	30	18	31	29	25
1	42747122	42747522	56	55	78	136	74	58	50	84	90	93	78	63	60	40	66	93	58	85	49	84	53	44	66	98	64	35	69	76	54	45	100	59	68	39	69	78	68	71	80	62	66	80	47	47	76	36	57
1	42756960	42757360	103	39	47	115	56	80	59	74	98	54	82	72	77	75	80	106	83	103	96	51	40	65	98	71	78	83	90	76	38	96	78	56	86	49	72	90	68	110	71	82	81	72	65	56	80	34	57
1	42765849	42766249	36	29	34	43	43	65	23	57	36	52	47	35	48	50	51	34	44	51	59	44	18	47	112	28	52	47	52	40	26	30	33	36	38	37	53	54	53	37	39	40	42	44	50	36	43	33	27
1	42777851	42778251	92	68	58	124	60	84	63	86	140	46	109	68	96	64	62	93	95	75	55	143	37	52	121	59	91	138	96	117	54	69	83	57	84	73	103	69	91	145	80	79	72	107	68	59	70	24	57
1	42913349	42913749	124	66	98	167	76	70	66	102	101	66	125	89	178	67	82	127	125	109	73	138	47	61	114	86	100	109	152	105	66	91	100	75	147	80	77	97	83	117	96	103	118	198	77	81	99	46	67
1	42922924	42923324	94	68	93	115	80	81	79	83	84	140	95	77	136	69	90	144	93	138	72	120	43	65	138	72	99	79	133	204	62	81	88	82	81	79	93	78	88	112	146	98	83	148	77	83	125	53	80
1	42924351	42924751	38	47	43	29	31	37	39	27	43	76	44	27	29	36	50	28	41	34	22	37	30	18	53	46	35	15	33	39	21	43	40	89	17	21	37	31	30	48	46	26	28	27	37	48	33	45	37
1	42931015	42931415	42	41	76	46	63	56	39	83	59	51	62	44	65	43	71	65	74	125	41	64	27	36	61	29	47	34	61	73	38	38	35	63	24	37	91	43	77	57	60	55	57	78	30	56	44	41	72
1	42958262	42958662	16	32	21	30	44	15	32	27	39	51	23	21	30	14	24	26	22	22	23	23	28	14	40	26	27	11	18	33	4	22	16	18	8	12	16	27	24	33	27	22	30	35	15	14	21	42	32
1	43041595	43041995	10	20	23	28	30	13	10	29	20	24	19	17	19	8	17	28	15	11	14	24	7	22	17	11	28	15	21	18	10	8	6	16	8	17	17	12	53	21	26	18	21	26	12	16	24	8	16
1	43073614	43074014	123	161	165	141	115	150	117	179	120	174	146	217	117	140	161	141	140	190	105	125	72	89	152	181	139	140	142	151	100	117	171	176	115	65	136	99	173	126	156	130	229	119	137	131	124	80	129
1	43074251	43074651	52	57	52	71	45	47	45	40	70	44	50	71	61	47	70	71	89	50	44	64	11	44	55	57	51	77	139	45	58	46	62	45	60	41	44	45	49	92	54	37	87	65	38	46	56	31	40
1	43143574	43143974	39	67	36	59	71	42	30	71	53	40	49	48	46	41	42	69	42	50	48	51	31	50	39	35	42	40	77	48	26	38	96	31	30	40	45	39	54	49	53	28	47	59	43	43	45	25	33
1	43197352	43197752	10	22	16	20	19	13	8	20	16	17	10	15	7	11	12	22	39	9	11	18	7	9	14	10	20	25	18	26	15	4	14	9	17	14	14	16	11	18	12	15	18	19	12	9	19	9	3
1	43227236	43227636	130	126	141	183	152	190	121	154	172	151	206	225	159	101	147	148	253	177	154	180	140	92	187	158	147	102	225	219	112	114	148	152	144	118	172	136	156	172	130	152	237	184	106	139	115	122	95
1	43238076	43238476	143	102	100	152	106	110	224	97	159	111	153	113	129	106	102	131	120	200	94	102	74	90	123	147	118	143	151	168	98	86	145	109	113	91	115	200	67	171	112	103	130	150	110	92	124	50	148
1	43285494	43285894	95	118	91	83	79	90	110	109	168	155	195	72	117	127	100	129	132	139	97	89	80	83	140	102	94	45	147	128	71	78	128	90	31	79	95	130	111	181	130	169	86	98	88	99	113	111	114
1	43316878	43317278	8	6	11	12	8	8	3	14	11	10	12	5	11	6	5	24	11	9	11	8	5	5	16	3	4	11	10	18	3	10	13	8	1	5	9	10	25	6	10	14	9	12	2	4	16	9	12
1	43358029	43358429	60	50	44	58	50	45	51	74	48	49	48	59	63	44	63	46	62	81	41	51	35	34	42	53	49	77	64	66	49	79	54	54	41	36	51	64	52	54	47	35	50	88	41	64	36	19	45
1	43367702	43368102	20	24	18	22	23	24	31	29	34	46	26	21	31	18	22	52	20	33	22	17	24	13	20	27	28	7	49	18	12	28	14	21	2	12	20	20	29	22	18	12	22	36	20	34	40	26	25
1	43368187	43368587	16	30	30	27	37	21	27	44	37	59	46	24	22	25	22	70	32	45	34	48	27	24	32	32	34	22	40	43	22	28	30	42	22	23	34	24	33	36	33	32	29	33	33	33	52	25	41
1	43383468	43383868	75	53	53	68	62	115	30	81	45	60	64	60	57	56	62	72	92	54	31	85	34	31	86	53	78	76	82	70	45	65	59	57	58	44	89	38	54	65	74	35	54	63	51	55	47	25	62
1	43414615	43415015	82	54	55	90	63	79	49	120	112	99	58	77	75	64	64	110	117	99	47	80	33	60	74	87	59	73	122	86	58	91	66	39	64	47	101	63	75	88	124	60	86	98	58	47	68	51	73
1	43529098	43529498	170	111	115	168	143	160	219	155	129	244	155	144	219	142	203	186	197	222	118	218	65	132	177	178	275	105	253	190	139	135	141	126	105	162	153	260	160	140	200	135	183	220	152	201	149	87	147
1	43531357	43531757	29	51	48	57	58	42	37	44	56	88	40	41	41	45	28	50	54	32	39	60	50	20	50	42	63	9	69	51	19	20	44	47	13	19	47	47	55	44	31	43	46	31	33	35	38	83	49
1	43552629	43553029	11	13	16	14	17	17	15	10	11	13	18	20	17	11	17	14	16	12	13	13	7	4	12	12	15	23	14	15	16	4	15	26	8	16	17	9	13	23	14	6	13	14	16	23	13	14	15
1	43554408	43554808	55	56	51	87	35	43	46	50	64	71	52	31	57	45	62	53	86	80	66	56	12	37	61	50	58	55	75	66	33	35	55	33	36	27	46	46	55	68	77	39	42	77	33	53	40	25	42
1	43590380	43590780	23	38	33	59	68	30	33	41	48	30	35	28	30	41	37	78	47	36	34	37	15	37	42	37	33	39	47	35	27	22	42	33	34	50	31	47	31	51	39	28	31	46	25	32	93	23	26
1	43600114	43600514	2	8	10	6	11	9	5	10	14	12	11	4	10	7	13	9	5	3	6	6	11	5	4	6	15	6	7	12	7	7	3	5	7	1	8	12	10	19	7	14	7	11	9	10	10	6	4
1	43653365	43653765	25	19	21	36	25	52	19	25	46	29	33	38	21	37	28	55	40	27	26	29	11	27	52	68	29	57	42	43	20	19	31	18	26	30	56	38	40	58	38	32	47	37	44	34	49	23	40
1	43704837	43705237	15	7	17	15	13	26	6	19	10	7	18	16	17	10	18	23	18	25	9	14	8	12	19	15	7	16	22	36	3	13	16	15	10	16	26	15	15	16	15	16	15	23	12	15	18	4	17
1	43763416	43763816	119	129	118	210	135	161	129	130	140	150	154	116	158	244	97	189	164	183	84	144	67	85	158	120	246	172	173	212	111	124	166	127	205	133	127	139	120	198	138	117	147	169	272	95	140	64	144
1	43779282	43779682	13	6	9	12	8	15	6	13	8	10	15	14	10	19	5	10	16	12	9	11	3	14	12	8	13	13	13	16	12	13	10	13	7	8	13	10	10	15	7	10	10	8	16	11	14	6	11
1	43843664	43844064	36	18	17	60	18	34	26	26	22	30	20	23	23	20	33	30	20	34	12	20	12	14	25	32	36	32	36	32	24	26	12	20	49	12	31	11	24	27	26	17	29	30	13	30	15	4	22
1	43852996	43853396	8	8	10	3	5	12	3	17	5	8	10	6	11	9	12	21	13	8	8	13	3	14	14	14	11	16	12	15	6	5	10	7	18	8	13	11	24	8	14	14	6	15	7	6	17	6	4
1	43908863	43909263	9	11	16	24	20	12	17	26	14	12	18	14	24	15	12	21	23	13	13	13	10	16	26	7	27	13	17	18	21	10	13	11	12	24	10	10	18	20	19	10	16	20	19	14	15	11	9
1	43910301	43910701	9	16	11	27	10	19	10	11	15	15	10	18	10	21	12	19	25	15	12	10	8	8	15	15	27	21	44	13	13	12	18	13	26	20	8	12	12	21	19	12	31	18	15	19	15	6	19
1	43930446	43930846	100	55	105	87	86	66	43	90	71	78	57	55	129	51	84	93	97	84	58	76	30	43	89	104	66	59	125	79	38	73	83	61	55	43	70	79	95	86	87	68	79	150	48	70	67	39	63
1	43934705	43935105	90	163	147	207	218	127	138	245	195	138	154	147	203	120	206	214	275	129	152	180	80	107	204	174	167	84	180	154	115	112	213	104	80	123	153	163	204	161	111	146	135	257	110	198	212	188	94
1	43936678	43937078	25	25	58	16	32	21	23	27	44	28	24	25	35	34	33	26	45	27	20	39	9	17	43	24	22	13	35	20	13	15	21	58	11	23	21	31	31	34	17	32	31	38	42	24	23	35	16
1	43969941	43970341	26	23	54	24	39	26	56	30	29	43	26	31	26	24	28	23	28	43	31	28	21	12	30	47	29	20	38	28	13	23	29	50	10	31	27	47	15	41	22	23	26	33	35	34	18	11	32
1	43976077	43976477	6	13	13	16	18	9	12	6	11	14	9	7	14	14	14	19	16	9	13	9	8	24	15	16	12	7	22	16	5	5	8	5	3	9	12	14	8	13	13	9	6	6	7	18	12	12	10
1	43986635	43987035	28	15	32	25	20	26	20	31	28	24	32	23	15	25	21	45	64	25	16	26	14	32	21	16	23	39	30	37	15	17	20	26	17	18	18	22	22	41	16	22	20	24	21	30	20	6	16
1	43994769	43995169	55	67	55	82	71	61	68	85	91	61	82	118	49	82	59	88	75	75	41	58	31	43	109	62	64	56	69	86	72	46	65	46	29	34	67	54	66	87	57	72	119	55	65	53	78	42	43
1	44002601	44003001	9	6	21	29	17	15	12	13	19	18	9	19	8	15	10	37	9	7	10	12	10	10	11	11	7	16	18	20	4	8	8	7	6	9	11	15	9	15	7	8	22	15	8	8	36	5	10
1	44005632	44006032	172	266	111	237	170	177	115	167	161	152	152	137	242	150	161	239	159	203	163	163	109	127	197	129	147	160	212	189	89	112	287	111	127	113	185	144	171	152	135	144	143	274	155	96	204	102	131
1	44010859	44011259	13	29	12	28	32	12	14	37	43	21	22	24	19	13	17	25	25	14	13	24	18	18	21	18	22	16	18	16	11	19	32	19	21	13	20	16	14	25	16	9	24	24	11	8	21	7	20
1	44021787	44022187	10	12	37	15	17	8	6	21	14	10	18	7	10	13	14	15	12	15	7	13	6	7	14	16	10	15	13	15	8	11	29	13	4	8	26	8	19	16	10	10	15	12	11	15	18	18	5
1	44030681	44031081	26	46	32	30	41	29	22	54	36	55	24	26	26	24	37	51	27	26	26	26	34	21	39	40	65	11	37	35	10	20	24	33	9	16	23	22	24	31	27	15	36	43	22	41	39	30	17
1	44035891	44036291	9	21	17	12	19	11	19	25	19	22	28	9	17	13	15	23	15	9	12	11	11	23	19	15	10	11	16	25	14	8	19	10	11	12	17	11	14	17	16	12	10	25	11	5	18	7	6
1	44036557	44036957	84	86	157	154	141	176	91	101	138	97	168	96	164	128	211	114	129	170	95	143	67	104	117	101	112	129	185	106	98	79	132	102	100	120	165	96	81	122	103	125	102	183	114	152	102	94	87
1	44047665	44048065	230	74	130	155	107	113	93	122	100	78	99	201	115	91	142	125	134	177	88	161	48	100	131	106	126	134	203	150	109	157	88	106	130	110	122	96	100	101	119	100	190	144	99	152	113	46	97
1	44092182	44092582	41	24	35	59	45	28	36	38	37	24	36	37	36	31	31	34	55	47	27	35	13	39	37	40	53	43	42	44	27	30	36	39	44	46	33	33	40	37	33	43	46	48	26	23	34	19	23
1	44103404	44103804	11	26	12	9	16	6	6	17	12	16	17	11	11	8	14	18	10	8	9	26	5	7	10	12	13	8	16	13	4	5	11	12	4	4	10	8	12	16	21	12	7	21	6	19	14	16	9
1	44213194	44213594	26	30	29	19	27	31	38	22	34	24	30	17	26	28	28	22	24	26	17	31	17	24	41	36	29	13	32	21	17	29	24	19	14	32	27	35	35	42	16	32	26	19	35	32	29	21	24
1	44217699	44218099	125	125	121	166	164	128	119	120	164	257	123	166	152	123	130	174	133	150	80	134	103	100	135	168	133	109	240	143	144	113	141	120	62	116	131	159	131	161	253	97	183	153	129	118	135	61	92
1	44236498	44236898	19	27	16	28	32	19	6	18	16	22	27	21	29	22	22	31	34	22	12	30	3	17	21	11	31	19	29	31	12	9	19	16	10	19	16	16	21	20	24	17	25	29	30	19	27	24	11
1	44294710	44295110	63	77	88	105	102	94	65	75	82	67	145	82	83	106	87	107	111	99	92	93	41	77	98	105	83	81	98	106	147	59	113	62	64	62	85	73	72	97	65	146	90	110	103	56	98	38	69
1	44314409	44314809	8	18	22	33	13	13	9	13	15	16	15	14	9	11	10	23	9	16	8	24	6	12	21	19	10	12	13	15	11	10	15	10	41	11	14	17	10	9	14	10	16	21	11	10	12	8	7
1	44318237	44318637	129	66	74	132	72	69	70	95	90	55	71	77	99	82	56	113	87	95	100	60	47	58	100	65	76	95	89	104	55	89	97	63	126	51	79	86	59	91	77	83	85	97	94	57	87	29	63
1	44361496	44361896	24	13	21	24	16	27	16	22	24	14	23	27	29	31	24	21	23	20	27	15	11	21	29	21	27	40	20	38	21	20	18	21	29	18	29	20	26	24	23	20	25	47	36	18	16	5	20
1	44378181	44378581	93	74	97	131	89	95	67	107	199	61	110	79	136	73	90	103	103	97	65	156	51	52	143	67	82	111	112	123	66	71	110	83	85	81	100	81	83	194	71	95	96	129	82	75	89	42	65
1	44405096	44405496	9	18	19	23	13	5	16	16	20	17	30	17	31	12	23	11	17	14	8	15	13	3	13	14	29	15	24	13	13	12	6	20	5	10	8	11	8	26	8	10	14	37	11	15	24	12	4
1	44500627	44501027	50	51	46	64	55	44	37	42	57	73	41	38	76	31	49	62	62	60	34	55	34	37	57	47	64	31	72	143	24	45	46	54	46	33	40	44	39	56	66	41	46	91	38	37	74	24	40
1	44546687	44547087	12	8	28	11	13	7	3	3	18	16	9	5	7	4	14	12	16	7	11	18	9	12	18	7	8	8	7	21	8	13	12	9	11	14	13	11	11	15	15	14	10	20	9	6	17	9	12
1	44572054	44572454	54	36	78	57	37	68	42	59	60	40	59	47	80	44	52	50	60	92	25	72	24	41	51	42	47	54	58	70	51	46	54	61	52	47	60	54	55	61	65	56	58	92	42	55	36	23	93
1	44595118	44595518	187	162	199	258	301	177	195	187	290	270	225	203	244	171	186	230	183	333	153	251	159	251	192	211	215	124	262	277	122	139	171	177	90	140	195	207	176	234	210	185	268	303	145	126	200	152	177
1	44608167	44608567	10	8	14	11	13	11	12	24	10	20	6	10	10	8	7	13	9	10	18	12	3	11	10	13	12	13	19	20	9	13	9	11	6	14	12	9	18	9	17	11	16	16	11	7	9	6	8
1	44609427	44609827	39	59	85	78	74	53	38	84	67	87	66	102	65	57	79	74	63	95	55	59	25	38	53	71	68	54	75	66	67	46	77	60	34	23	54	51	72	55	72	73	102	65	46	49	53	30	44
1	44652849	44653249	118	142	122	167	136	102	109	153	266	106	140	192	121	117	157	156	188	170	114	152	98	134	138	145	132	139	397	112	115	95	162	100	87	84	129	118	137	284	124	118	200	140	107	160	120	93	111
1	44655528	44655928	56	89	65	101	88	64	47	85	90	48	61	46	68	76	59	125	76	71	70	75	28	72	85	46	46	49	115	71	39	55	127	40	42	54	77	57	73	96	72	44	49	86	68	54	107	26	47
1	44677127	44677527	40	47	34	67	68	56	49	59	61	47	54	49	42	58	52	54	127	47	45	59	24	42	63	38	38	73	65	101	46	33	79	34	54	73	55	52	49	45	58	45	67	60	62	28	64	52	39
1	44707874	44708274	35	30	31	71	43	37	37	40	40	36	55	69	60	33	27	49	68	37	42	59	34	19	54	49	35	47	59	52	27	40	39	41	61	45	47	38	49	43	41	53	51	52	32	35	41	20	30
1	44714945	44715345	78	68	84	137	83	101	129	79	132	71	109	97	109	79	78	128	107	178	78	82	56	71	106	108	63	117	127	134	65	73	114	84	73	73	87	180	78	125	106	99	92	113	83	77	90	41	94
1	44729242	44729642	85	59	71	71	47	57	86	71	71	50	124	46	83	76	67	73	73	119	52	67	33	57	93	50	68	64	80	100	50	68	88	62	55	59	61	90	72	110	82	130	75	74	70	45	66	29	64
1	44731251	44731651	128	70	80	111	72	86	72	130	77	72	144	85	87	98	93	147	142	136	65	133	57	51	123	80	109	212	85	146	70	87	83	95	82	70	82	95	175	86	86	118	104	98	107	80	98	51	83
1	44784169	44784569	44	22	31	35	32	24	39	40	43	41	26	25	31	21	24	29	23	37	23	26	33	17	22	30	31	13	23	41	13	36	23	31	9	16	18	27	23	31	18	15	34	31	25	33	22	34	19
1	44784649	44785049	31	34	31	59	38	46	23	39	52	46	49	23	32	29	31	61	24	33	22	32	21	27	38	34	37	20	64	39	20	35	39	27	23	21	49	33	31	29	35	42	33	52	20	38	74	10	40
1	44786075	44786475	23	31	51	54	66	28	19	56	48	56	54	26	33	31	51	73	36	56	43	88	29	28	60	34	30	26	62	40	10	23	36	38	5	28	36	40	48	40	44	63	44	33	23	22	56	43	44
1	44793651	44794051	83	40	85	77	61	167	42	104	60	83	73	67	73	62	70	97	137	81	51	113	23	42	123	70	80	66	96	79	59	72	65	72	57	57	159	51	105	79	85	64	69	68	59	48	65	78	51
1	44814965	44815365	48	36	22	37	28	51	27	48	40	50	46	47	46	31	32	66	66	32	20	49	15	31	23	39	35	44	44	50	24	41	39	25	21	24	38	26	51	49	55	28	36	66	37	40	40	12	26
1	44827257	44827657	24	32	28	33	57	25	48	44	40	59	29	29	41	22	50	40	35	31	36	36	16	27	36	31	25	12	47	41	6	31	32	19	12	17	35	67	39	33	51	36	23	48	27	32	43	21	23
1	44835823	44836223	92	95	102	143	99	109	100	105	87	96	117	107	104	123	81	103	144	113	99	161	54	64	114	75	126	84	168	150	103	75	126	84	60	71	113	95	100	115	108	92	132	124	105	69	86	52	92
1	44907958	44908358	16	8	18	14	6	12	15	16	10	9	7	9	9	12	17	19	18	10	15	17	4	5	13	7	10	37	20	11	15	8	17	10	15	16	9	10	7	13	16	9	14	10	12	23	5	9	4
1	44925062	44925462	47	40	32	58	17	33	42	38	43	39	41	29	30	30	30	39	64	44	51	38	15	28	47	30	42	69	52	29	30	34	54	33	60	24	46	42	30	46	69	31	39	57	30	33	22	23	33
1	45001170	45001570	10	19	13	23	51	13	19	11	36	18	22	14	16	23	12	34	20	11	17	20	9	20	21	24	18	11	20	23	13	13	21	16	7	15	10	29	21	13	15	21	19	18	12	18	37	12	13
1	45014450	45014850	133	89	146	152	199	139	135	171	274	116	161	163	143	130	161	199	186	156	103	156	93	113	218	129	139	152	215	203	146	109	122	126	84	151	116	180	164	308	118	125	211	161	121	143	163	68	107
1	45018611	45019011	120	112	129	170	142	255	130	135	230	149	161	175	134	168	148	202	164	159	120	148	107	97	195	270	123	159	179	185	125	106	144	113	105	97	259	144	136	260	123	143	196	174	162	134	150	92	128
1	45206034	45206434	24	37	17	15	27	22	24	20	30	30	17	13	27	19	32	20	15	25	24	20	13	9	23	45	19	8	25	30	2	14	13	17	5	14	20	16	18	19	16	12	23	23	19	25	18	29	21
1	45230547	45230947	69	74	72	121	65	73	66	85	87	72	104	73	86	128	55	147	100	76	60	88	38	58	88	62	109	80	86	114	71	67	107	66	92	61	78	87	81	124	76	66	71	95	162	44	103	35	72
1	45300252	45300652	125	65	100	85	86	116	82	106	151	90	65	88	86	109	80	165	116	198	54	104	42	60	108	98	119	112	129	100	70	105	103	101	101	80	118	89	89	151	81	61	105	92	116	65	125	53	108
1	45326762	45327162	12	12	9	29	16	13	15	19	11	23	16	12	11	10	23	14	11	29	7	11	15	10	22	19	17	11	23	12	12	14	19	21	9	10	23	13	12	26	12	19	13	18	11	24	15	7	34
1	45359777	45360177	77	53	54	121	48	109	71	96	38	45	75	65	76	64	86	86	83	80	39	121	58	61	58	68	73	91	108	131	39	46	60	75	132	47	65	90	65	54	101	89	96	89	94	55	63	29	58
1	45375403	45375803	15	8	14	17	17	8	7	21	7	9	5	4	21	10	14	26	17	18	12	11	10	13	21	9	23	17	18	18	12	6	11	12	16	11	11	9	8	11	7	13	9	32	8	9	16	4	8
1	45493109	45493509	110	53	67	122	93	68	70	82	79	115	82	106	71	63	76	105	106	151	56	72	44	57	141	78	114	120	223	77	65	94	63	58	68	90	88	61	70	102	107	61	106	100	87	75	72	54	109
1	45508388	45508788	16	10	12	15	13	17	13	17	12	15	16	8	11	10	17	17	17	16	12	8	3	7	18	17	13	7	11	10	7	11	8	18	10	11	21	14	12	19	5	12	23	18	4	20	24	10	20
1	45512571	45512971	94	76	67	105	97	86	94	146	92	59	91	72	123	59	83	104	172	91	65	115	48	57	114	103	79	88	118	102	97	66	111	65	53	83	92	91	151	107	64	71	91	134	77	78	74	64	60
1	45521878	45522278	26	38	36	23	39	28	33	27	27	52	26	23	28	49	43	23	41	24	22	39	20	28	43	32	40	13	47	30	20	18	19	55	9	32	25	34	32	32	27	22	30	30	48	41	28	35	27
1	45570039	45570439	145	146	209	195	194	175	225	157	185	164	186	138	189	193	171	182	212	201	168	176	86	104	237	220	171	201	331	179	101	131	148	198	119	190	234	323	157	217	174	156	168	214	197	135	167	88	160
1	45584198	45584598	11	31	22	27	28	17	31	18	20	48	20	20	21	18	24	18	21	23	20	14	19	29	20	33	19	11	18	25	12	13	14	12	6	9	18	22	13	12	19	24	30	26	17	18	19	26	20
1	45644019	45644419	51	23	40	68	39	35	28	53	40	21	60	33	40	50	26	68	72	29	23	39	18	55	38	47	54	108	37	48	42	37	43	39	60	31	39	35	46	54	39	40	40	56	50	30	61	18	33
1	45688253	45688653	15	10	16	11	10	13	24	14	9	19	16	35	10	24	19	10	19	19	9	19	12	13	33	20	14	16	15	22	26	15	9	15	8	25	29	27	17	15	17	18	32	9	33	10	28	7	12
1	45750174	45750574	12	15	25	23	17	27	34	16	17	31	20	15	25	29	34	56	14	29	13	19	16	15	29	26	19	13	24	23	8	14	13	22	6	11	12	29	15	16	19	11	27	20	16	27	35	14	25
1	45750652	45751052	51	122	33	68	45	44	43	50	65	71	55	44	72	52	44	90	61	37	29	43	44	17	49	56	76	37	47	50	43	46	64	51	28	32	35	37	45	51	27	25	47	83	40	47	65	38	47
1	45794190	45794590	12	14	18	21	16	24	10	15	21	19	16	14	16	20	12	21	21	12	14	24	3	8	13	22	24	33	21	13	12	14	18	19	29	12	20	19	13	20	19	9	19	25	20	11	9	7	13
1	45803885	45804285	4	6	8	10	6	11	6	12	12	16	7	3	3	7	10	12	7	12	3	10	11	5	15	9	7	3	11	10	3	7	9	4	8	5	15	5	4	11	3	5	7	10	5	8	3	4	11
1	45812663	45813063	5	7	15	13	5	8	5	12	6	11	8	11	9	3	7	18	12	5	6	5	3	7	9	11	19	8	18	15	5	6	8	8	20	9	7	6	6	15	11	2	9	20	11	8	12	5	4
1	45824592	45824992	37	13	27	31	10	28	15	24	15	11	45	20	21	14	20	32	31	21	15	22	9	39	23	17	31	23	30	34	15	27	16	21	29	19	23	19	20	22	19	31	19	22	21	22	19	9	13
1	45843580	45843980	25	15	18	23	11	35	26	15	13	16	22	19	21	23	11	24	32	22	16	16	10	20	14	17	28	48	24	17	24	17	16	9	31	20	22	28	14	16	19	26	23	24	31	39	20	17	14
1	45854715	45855115	49	19	27	28	27	37	38	26	25	29	33	39	30	23	27	38	40	42	23	41	20	22	40	26	38	39	39	24	35	39	25	31	36	28	23	25	37	24	21	22	43	39	25	31	23	10	37
1	45881580	45881980	122	52	99	118	103	87	64	90	81	59	107	99	85	74	67	114	141	88	72	79	39	76	85	86	85	114	97	90	66	92	71	72	118	148	74	108	86	107	93	84	113	83	70	71	67	32	62
1	45899282	45899682	7	16	6	11	8	12	7	9	7	6	9	7	12	11	16	18	15	7	12	12	5	6	12	10	14	13	8	8	11	8	7	8	8	15	7	15	11	8	13	8	13	18	12	11	10	7	4
1	46017871	46018271	18	19	14	15	19	18	14	14	20	14	21	18	19	20	24	17	14	8	14	22	6	12	14	25	19	13	15	24	11	16	20	17	15	11	13	19	14	21	17	11	19	24	17	23	21	5	17
1	46021449	46021849	4	7	13	14	13	8	10	9	11	10	8	11	13	15	9	10	12	10	6	13	12	9	13	16	11	7	10	9	15	4	7	11	11	11	6	17	11	9	14	3	11	13	10	11	6	5	6
1	46034814	46035214	10	14	15	11	25	14	4	7	17	22	7	14	23	5	10	16	10	14	5	11	3	6	7	13	11	6	11	15	5	7	5	9	6	10	8	6	8	8	17	3	12	21	16	7	12	9	6
1	46036027	46036427	3	8	14	11	10	7	4	10	17	10	35	16	12	17	9	13	6	13	18	21	4	11	14	8	9	16	12	14	19	7	11	9	10	18	11	11	13	15	12	10	13	13	19	12	13	9	7
1	46037024	46037424	133	171	203	333	173	184	158	197	189	165	221	144	143	138	196	238	177	221	107	162	83	117	235	206	178	94	232	161	179	114	254	140	141	105	186	168	165	169	179	182	170	180	133	154	214	115	168
1	46179517	46179917	310	145	116	320	130	156	181	157	187	177	180	184	203	191	173	248	215	210	261	131	131	119	206	175	158	141	206	213	128	232	176	120	212	168	168	205	171	205	174	160	191	202	215	148	215	85	156
1	46180237	46180637	65	88	60	80	100	87	57	86	98	78	85	74	98	91	59	75	89	47	68	68	69	50	141	65	87	48	76	68	63	67	70	53	59	53	72	53	69	64	75	84	78	133	73	75	51	59	42
1	46198004	46198404	42	50	51	64	46	40	39	57	94	51	75	42	54	37	39	48	43	34	37	64	23	19	52	48	51	21	45	72	27	45	46	43	23	23	34	31	38	94	28	50	55	75	43	41	50	25	38
1	46223461	46223861	177	128	197	313	167	139	119	148	254	138	234	188	267	159	176	255	219	182	159	246	66	106	184	171	195	158	291	173	137	151	178	181	250	162	128	162	164	241	175	206	217	350	138	147	182	96	142
1	46244882	46245282	50	37	37	54	37	41	27	41	48	52	49	27	57	35	34	59	59	57	32	56	24	28	73	39	42	44	63	104	17	38	45	29	31	33	32	40	39	52	80	36	39	71	33	43	37	15	30
1	46302019	46302419	28	29	41	23	31	31	15	27	49	50	29	27	25	32	35	38	40	17	25	24	21	15	37	20	24	13	22	28	13	23	27	60	12	16	27	21	30	32	21	18	26	34	25	28	32	27	17
1	46303031	46303431	18	20	22	20	24	27	23	36	20	41	24	20	25	11	26	20	19	43	11	32	20	24	27	30	23	7	15	22	27	32	15	43	5	18	41	19	33	19	17	18	21	20	21	33	15	25	32
1	46333489	46333889	56	52	37	87	56	59	66	59	50	58	68	66	85	67	30	81	78	80	37	89	25	64	62	55	86	58	84	73	42	44	43	49	51	52	48	76	50	75	78	46	77	105	56	37	60	29	67
1	46340554	46340954	111	131	133	130	146	111	129	276	116	227	159	129	131	125	129	140	144	129	167	136	100	131	130	116	194	93	205	151	101	115	95	124	73	109	92	110	264	116	143	93	179	135	127	142	109	117	109
1	46342029	46342429	18	18	39	24	15	24	11	36	27	28	24	28	16	25	23	32	21	24	19	20	4	16	19	33	19	17	30	25	14	13	25	31	7	19	25	21	31	18	35	30	34	16	13	12	28	10	20
1	46348081	46348481	146	123	100	165	125	134	111	160	227	136	122	190	138	112	175	171	231	174	104	152	80	128	169	134	105	146	391	124	118	108	170	126	112	106	116	124	147	282	156	111	209	143	115	123	106	107	121
1	46372428	46372828	16	35	6	26	12	13	5	11	12	12	10	14	19	34	10	16	17	12	13	13	15	18	17	10	18	19	25	16	13	12	23	12	21	23	14	14	15	32	9	11	16	19	22	9	23	4	8
1	46411988	46412388	22	40	33	36	59	20	23	48	46	40	34	28	36	25	24	56	64	20	38	35	13	29	33	28	24	24	39	56	12	19	45	20	23	22	37	33	34	44	30	31	31	36	32	23	33	35	15
1	46413600	46414000	25	26	38	38	36	39	20	26	57	32	39	30	30	25	20	35	39	23	35	42	27	19	55	25	21	18	35	41	27	15	27	11	21	23	43	25	28	30	34	39	44	30	12	29	36	36	21
1	46442604	46443004	111	111	128	180	152	118	174	97	214	134	151	118	112	93	104	154	135	219	115	111	98	84	153	153	117	118	157	144	79	102	149	84	92	78	125	213	98	177	127	138	120	159	93	93	143	92	151
1	46445852	46446252	20	28	14	13	18	12	22	15	21	24	40	16	21	19	11	23	24	16	13	13	7	15	23	17	19	16	22	26	10	19	19	13	8	14	20	24	14	35	21	23	22	26	11	19	15	12	19
1	46446823	46447223	152	109	108	156	142	124	115	245	158	130	210	108	138	123	117	211	153	171	104	151	83	108	189	93	140	238	154	171	86	132	129	113	82	82	143	115	199	174	106	188	129	162	141	98	167	86	111
1	46477395	46477795	210	112	193	204	161	140	166	185	183	133	157	141	164	113	182	138	177	217	124	178	118	86	132	131	127	164	181	215	109	188	141	113	93	94	152	176	155	209	126	130	168	231	111	143	112	92	119
1	46487756	46488156	25	41	47	55	42	44	28	41	41	27	50	37	46	18	41	89	31	45	26	45	11	28	33	26	41	47	79	54	28	33	41	31	38	22	40	31	36	50	46	43	42	50	37	39	85	19	28
1	46489154	46489554	14	13	16	17	22	9	19	23	29	30	17	15	9	11	19	19	12	15	22	25	8	19	19	25	21	11	20	16	18	16	12	24	4	11	9	14	16	17	14	22	18	14	14	16	21	10	18
1	46528006	46528406	177	150	197	205	199	318	101	240	202	177	192	161	183	139	178	187	332	228	120	241	78	117	267	151	191	118	213	204	117	141	134	170	92	144	346	135	234	211	186	165	180	176	134	176	144	187	146
1	46530774	46531174	48	24	25	43	34	63	30	56	51	90	44	41	30	38	33	62	61	37	31	45	10	41	43	41	35	37	55	50	32	55	33	18	26	27	53	40	50	47	51	39	40	48	29	34	53	32	44
1	46535086	46535486	81	60	82	77	92	67	112	78	67	87	65	68	101	67	94	116	100	91	55	88	30	68	88	73	114	51	143	83	60	62	83	68	49	54	85	117	88	89	93	67	74	120	64	68	84	28	59
1	46547988	46548388	61	55	66	79	60	81	83	71	75	67	78	74	64	75	62	98	90	60	53	94	35	44	70	52	103	72	121	105	64	47	80	68	57	45	81	58	47	77	60	51	92	72	91	63	66	42	40
1	46622455	46622855	78	67	96	84	78	89	56	96	88	102	69	84	82	75	144	73	124	84	74	82	46	55	73	68	83	127	140	75	79	71	75	66	46	77	61	62	74	96	102	52	99	99	71	147	54	36	49
1	46630718	46631118	10	12	8	13	10	11	7	11	21	11	14	7	7	6	4	11	18	7	13	11	9	9	6	11	9	14	20	14	12	8	7	9	16	9	6	8	6	13	12	10	8	19	9	9	9	1	4
1	46667971	46668371	11	21	20	14	59	8	24	14	27	51	17	8	11	17	16	30	21	16	13	13	22	15	20	27	25	4	20	16	8	11	12	13	5	12	11	26	20	31	18	20	20	17	23	21	24	19	7
1	46692391	46692791	7	7	8	10	15	13	20	7	24	5	12	11	18	7	11	22	13	9	7	17	10	5	18	10	14	32	10	12	13	5	8	9	11	14	12	14	19	21	7	10	11	10	11	9	16	2	8
1	46725227	46725627	134	87	86	144	90	181	114	104	183	81	114	119	97	142	123	136	158	133	109	116	50	78	146	188	77	132	146	135	101	94	118	102	83	86	149	111	97	208	92	106	155	131	122	106	106	53	101
1	46735733	46736133	63	57	52	61	48	51	44	66	52	44	75	50	64	43	50	78	80	64	65	46	17	31	53	64	44	65	63	113	41	40	58	47	49	39	55	52	59	54	54	58	65	86	42	44	56	29	46
1	46747684	46748084	98	112	93	167	102	136	105	131	140	98	148	98	120	197	82	182	121	136	76	118	51	78	122	112	180	121	137	201	72	85	125	84	117	79	106	114	130	151	111	100	112	125	155	86	124	44	104
1	46835460	46835860	12	5	5	11	10	9	6	10	15	6	12	17	7	14	4	18	10	12	6	11	2	5	12	8	11	10	7	14	10	3	7	9	7	5	11	10	8	10	10	4	10	14	12	3	14	1	7
1	46876088	46876488	39	27	35	71	38	52	42	37	36	37	30	29	38	27	63	49	36	71	28	38	22	28	58	38	35	30	43	53	33	40	25	35	69	25	63	34	39	37	30	27	37	31	37	53	39	9	60
1	46878177	46878577	27	26	29	58	19	54	39	50	31	24	37	38	36	41	34	38	44	44	24	49	23	29	22	27	41	54	59	52	29	17	47	21	43	24	44	44	49	33	42	39	31	33	27	38	34	15	31
1	46934849	46935249	34	35	51	65	96	59	29	93	51	47	64	41	54	46	51	79	67	65	36	58	19	26	126	37	61	42	64	54	36	30	52	39	35	68	58	35	83	56	52	62	48	78	53	36	56	39	47
1	46969221	46969621	57	21	37	87	34	41	24	35	37	36	33	36	38	27	41	64	64	61	33	31	9	27	73	31	49	64	82	38	35	29	42	28	64	55	46	39	35	42	71	56	47	40	40	42	40	18	47
1	46991036	46991436	71	50	64	59	52	66	62	61	47	36	49	61	117	32	45	64	59	52	46	59	20	34	46	66	72	59	108	55	42	59	56	54	67	41	43	45	52	63	54	26	58	126	47	75	38	19	41
1	47002205	47002605	47	34	40	80	52	47	38	79	56	34	54	47	60	46	61	78	123	45	55	68	17	34	74	40	52	60	60	71	45	42	52	35	39	55	59	85	90	71	47	62	52	57	36	49	69	61	37
1	47089347	47089747	39	21	49	29	17	38	31	30	28	21	32	24	30	41	18	30	48	36	21	41	6	35	32	26	31	53	63	47	22	22	38	41	25	43	24	36	25	32	28	20	32	41	49	32	20	23	12
1	47091442	47091842	27	18	35	37	38	46	51	32	28	28	40	26	47	37	29	33	39	39	24	28	14	25	36	40	49	55	62	33	21	31	30	34	46	38	49	47	30	32	45	26	37	52	32	33	23	11	37
1	47100129	47100529	13	10	16	22	11	9	21	12	15	10	11	18	17	14	7	24	17	8	11	13	8	26	10	6	13	33	14	17	11	4	9	4	38	10	11	21	8	13	20	7	15	19	7	10	10	6	4
1	47143661	47144061	34	34	58	71	48	39	33	54	62	39	51	30	46	35	35	49	64	37	20	48	23	55	45	50	35	77	50	52	31	35	34	32	40	23	36	43	43	65	44	51	41	66	43	36	57	28	23
1	47147061	47147461	13	8	10	18	12	12	9	9	15	6	14	14	11	16	9	24	5	8	8	14	6	9	21	5	4	27	20	17	10	5	15	8	7	12	16	16	8	12	19	16	20	9	15	8	18	7	8
1	47173827	47174227	71	40	45	79	58	58	51	59	54	34	51	62	50	63	57	125	53	83	62	59	24	49	72	34	48	52	65	86	34	55	47	51	40	45	75	71	42	46	56	55	95	46	46	49	101	26	38
1	47175324	47175724	145	204	104	205	121	142	90	155	143	97	132	114	179	116	128	273	142	169	131	140	61	106	169	120	135	151	167	213	74	105	244	76	78	103	172	142	139	148	119	156	153	223	119	92	213	83	104
1	47179114	47179514	144	206	156	242	220	322	147	183	224	240	197	197	217	178	162	191	209	246	128	225	98	108	259	191	234	178	206	149	133	132	221	162	225	194	289	155	212	223	153	127	204	234	173	180	165	171	201
1	47192866	47193266	122	104	174	174	103	148	103	117	191	103	156	106	133	102	133	174	116	171	94	126	175	74	172	105	125	91	148	132	80	85	127	172	88	76	165	100	101	190	124	135	116	155	97	111	146	66	86
1	47196676	47197076	10	15	11	24	17	12	18	11	9	19	18	12	17	7	13	33	19	8	10	10	15	12	12	10	22	7	10	20	6	9	19	11	10	8	12	15	14	10	12	8	13	26	12	18	19	7	7
1	47262814	47263214	60	37	32	68	39	69	38	40	33	32	94	36	66	51	57	75	54	50	25	46	11	62	55	37	90	68	48	91	33	52	54	46	82	48	45	58	47	39	53	80	43	63	40	42	57	17	28
1	47318476	47318876	17	23	21	27	24	31	20	10	16	14	29	14	23	19	19	23	19	22	17	17	12	12	19	19	14	25	36	20	11	13	14	15	17	15	14	9	15	21	20	24	14	36	18	25	14	10	11
1	47339413	47339813	25	7	18	27	29	15	17	17	20	21	22	12	21	18	11	22	27	19	15	28	5	18	23	17	18	18	24	17	10	21	16	17	17	18	20	15	14	20	21	16	40	24	10	32	20	10	15
1	47388751	47389151	140	91	125	159	227	94	124	168	138	118	124	130	124	92	112	149	149	123	120	111	69	100	149	128	161	81	126	123	67	124	108	124	58	127	121	129	142	115	95	134	172	130	88	99	117	78	81
1	47423597	47423997	12	17	9	11	10	12	14	17	12	10	12	9	12	10	16	17	14	17	11	40	9	10	11	6	13	18	20	14	13	10	23	9	11	10	11	14	21	10	16	14	11	23	12	8	12	9	10
1	47424393	47424793	162	124	138	168	118	153	126	132	164	108	150	145	145	151	178	172	134	150	96	201	55	108	206	221	97	167	184	175	86	143	168	102	145	109	166	155	136	162	124	122	172	166	143	161	147	68	109
1	47432363	47432763	104	106	149	153	168	119	98	124	134	261	95	138	122	117	120	139	120	135	88	129	121	100	122	154	101	91	195	135	91	104	138	112	74	106	103	132	91	156	222	77	166	162	135	110	113	65	88
1	47436428	47436828	155	164	190	264	314	150	97	189	216	295	173	198	191	263	168	213	220	202	140	206	130	142	187	147	180	114	228	215	90	109	179	149	106	150	166	150	173	188	210	160	232	214	250	135	197	163	129
1	47437141	47437541	14	48	25	24	36	19	29	28	32	54	36	26	23	31	27	30	36	27	18	22	29	21	31	52	41	14	34	33	24	16	34	30	7	14	17	21	18	25	12	34	29	33	60	42	22	26	22
1	47437762	47438162	216	380	325	476	314	288	312	278	344	584	331	216	253	250	288	368	270	377	200	287	330	165	414	413	296	69	362	242	172	186	298	333	119	161	267	299	272	294	253	268	307	267	243	253	284	431	302
1	47449892	47450292	92	77	92	163	105	77	77	94	157	118	89	83	97	105	86	127	98	95	153	77	65	65	104	75	84	44	112	109	40	113	105	57	47	40	67	100	80	147	86	85	96	106	76	79	109	77	57
1	47469919	47470319	14	14	20	22	19	23	10	17	22	18	25	17	21	26	16	22	19	12	22	24	18	17	50	18	18	18	27	35	14	19	22	12	9	12	36	21	28	18	18	28	23	34	17	13	25	17	12
1	47503821	47504221	25	18	24	45	19	23	10	32	50	16	30	24	24	22	23	25	31	18	14	40	18	12	24	14	24	28	29	35	14	13	28	33	26	23	23	14	21	53	15	25	22	34	11	18	19	15	6
1	47527656	47528056	115	87	123	189	106	73	87	101	155	102	161	123	212	89	113	161	145	131	89	142	66	86	112	105	111	88	184	107	79	78	119	100	124	67	74	101	93	178	106	114	116	196	95	105	99	46	65
1	47529501	47529901	15	12	22	24	23	16	8	14	23	21	19	15	21	19	15	31	22	25	11	18	9	16	24	15	11	17	25	47	7	29	15	11	11	12	18	10	9	14	34	18	15	23	17	15	26	5	25
1	47540244	47540644	13	17	38	19	21	15	16	15	17	18	24	20	19	13	14	25	17	7	7	26	4	13	20	9	17	18	10	37	3	17	14	24	5	14	16	12	13	17	12	10	7	33	16	23	8	12	11
1	47546073	47546473	11	10	33	16	14	16	12	21	12	18	22	10	21	10	13	21	18	14	9	32	9	12	8	15	16	13	9	12	16	11	10	17	13	12	22	9	17	12	17	8	15	26	16	22	15	8	25
1	47549517	47549917	9	18	19	34	38	16	16	18	21	15	18	29	25	13	10	27	15	26	15	29	5	16	21	18	27	18	26	20	13	16	17	11	22	10	14	24	15	22	27	18	24	53	16	18	12	11	19
1	47569826	47570226	70	54	75	100	80	77	79	146	46	90	83	76	70	71	69	97	101	80	87	76	43	103	84	55	103	82	126	92	58	60	65	81	76	64	73	100	157	61	96	54	92	88	79	81	68	43	57
1	47624516	47624916	18	31	37	38	15	20	17	40	33	40	37	55	28	25	21	32	31	34	22	24	8	17	22	31	30	38	36	33	29	23	33	32	30	14	19	21	22	30	46	22	62	23	22	23	21	20	24
1	47627017	47627417	17	23	16	25	19	18	18	23	24	15	17	30	28	15	24	26	30	11	17	23	7	9	21	21	21	25	43	14	19	13	21	13	14	18	20	27	18	57	27	15	16	28	16	19	15	11	15
1	47704237	47704637	31	44	23	40	36	27	23	37	43	36	22	29	33	30	26	49	37	30	22	34	17	41	31	18	18	37	50	37	28	30	47	22	47	31	24	19	31	33	34	24	27	31	36	32	25	7	15
1	47709531	47709931	17	57	41	56	76	24	50	46	75	90	36	45	36	43	40	70	73	32	59	38	47	38	60	40	32	24	56	77	20	29	65	32	16	34	42	55	62	56	38	54	53	46	41	34	60	98	26
1	47710471	47710871	152	164	239	288	242	171	126	223	315	252	218	251	170	115	203	194	258	216	190	209	314	108	248	202	159	97	293	244	107	126	174	176	80	115	239	144	187	268	178	226	262	184	134	166	173	273	115
1	47724983	47725383	9	15	22	20	14	8	29	15	24	15	10	11	14	14	12	15	17	15	16	11	19	8	20	13	10	6	12	14	5	12	19	9	8	11	16	30	10	20	11	15	15	12	8	13	16	29	17
1	47726246	47726646	141	140	111	111	117	110	154	116	171	122	222	93	149	120	120	125	150	172	101	112	64	117	171	115	155	98	167	162	100	98	166	84	80	91	116	134	95	174	140	191	116	150	134	112	108	90	110
1	47738580	47738980	122	80	117	119	98	114	74	204	131	92	158	87	105	111	101	160	130	139	78	98	67	75	132	89	128	175	135	182	72	105	108	87	91	61	86	86	183	142	89	114	107	126	155	81	109	56	89
1	47740208	47740608	6	6	10	11	7	2	9	4	10	4	8	5	8	8	4	14	4	2	3	10	8	3	6	7	13	9	9	12	7	10	6	5	6	6	3	9	5	6	10	10	5	6	6	9	2	1	2
1	47755412	47755812	58	49	46	75	69	62	50	73	62	58	52	45	70	48	64	148	36	73	36	66	24	39	46	43	45	46	87	64	29	56	55	27	45	32	83	48	48	63	47	65	46	69	40	40	107	20	36
1	47780494	47780894	8	12	15	19	26	9	10	23	16	24	18	11	9	12	20	28	10	19	16	24	2	14	17	20	9	12	26	15	15	9	11	14	6	12	11	14	25	16	22	30	10	21	13	7	25	8	9
1	47785537	47785937	32	33	51	31	48	79	28	55	40	48	45	28	33	37	34	31	66	50	24	38	9	23	48	30	43	21	46	38	32	26	35	28	18	22	67	27	34	52	37	24	31	42	18	33	35	23	26
1	47931414	47931814	140	91	71	115	102	167	80	149	110	170	95	99	109	101	89	134	108	130	56	87	56	85	96	115	94	97	147	106	107	107	87	66	80	60	109	75	116	131	145	72	108	116	83	101	91	42	69
1	47948072	47948472	63	47	50	60	53	67	77	74	48	73	55	54	89	41	71	78	72	82	40	82	23	50	57	39	125	51	88	79	45	50	56	41	38	44	59	102	63	56	91	41	64	107	44	66	44	27	49
1	47951827	47952227	15	31	33	32	21	24	26	22	31	25	15	30	19	32	13	42	42	28	35	37	7	14	20	20	38	19	42	45	26	12	25	21	14	13	29	25	17	33	23	18	27	24	16	15	25	10	15
1	47973033	47973433	32	31	55	51	73	53	32	58	73	65	46	44	41	36	92	47	60	55	57	50	19	46	39	39	31	63	61	51	44	33	64	43	31	32	46	53	48	60	59	37	56	69	36	70	46	34	25
1	47997579	47997979	206	216	197	277	219	162	196	229	301	359	201	119	167	160	270	198	278	266	257	168	213	145	224	177	233	132	275	198	92	149	200	173	117	113	168	199	215	259	202	168	167	221	148	236	153	297	174
1	48061163	48061563	78	63	56	91	135	54	90	83	85	58	75	64	63	68	57	153	83	69	55	71	37	69	77	75	63	86	106	87	73	57	72	62	106	129	61	80	62	90	92	49	72	78	72	64	111	30	43
1	48093667	48094067	120	92	127	157	150	111	134	170	234	127	141	145	137	116	166	204	157	160	98	157	90	77	193	104	126	135	159	141	114	100	97	102	73	138	117	158	161	280	121	132	158	129	104	143	144	104	105
1	48105172	48105572	37	29	19	47	38	63	40	40	62	33	46	43	33	37	40	59	43	42	38	40	20	28	36	70	35	64	61	70	44	32	43	27	55	28	61	45	35	71	44	36	82	55	39	38	38	11	18
1	48109387	48109787	118	91	86	114	97	124	83	102	92	79	117	85	116	80	87	134	125	133	106	109	37	75	93	101	79	170	159	169	58	89	121	82	84	97	114	94	72	116	98	102	102	156	79	84	99	45	91
1	48177042	48177442	20	15	11	21	10	13	9	19	18	11	16	14	13	25	10	21	17	17	11	15	7	14	11	13	27	18	16	16	10	12	21	15	25	16	22	14	11	11	13	18	19	26	40	12	13	4	12
1	48202154	48202554	123	53	101	104	69	105	69	110	136	62	64	74	76	102	71	137	99	207	54	127	40	60	82	75	92	112	116	112	78	93	91	92	67	67	108	64	85	142	89	56	89	110	93	52	96	44	108
1	48203313	48203713	31	23	34	100	25	49	28	43	37	25	37	30	36	36	56	49	36	67	26	43	16	35	44	23	31	60	55	47	23	36	37	32	58	20	55	28	32	36	34	31	45	32	32	56	49	4	40
1	48216917	48217317	10	9	20	36	13	21	24	31	16	16	22	13	16	13	11	23	14	12	12	14	10	8	15	20	15	20	23	24	16	11	17	13	25	13	18	12	30	16	17	13	17	22	11	18	19	10	14
1	48228157	48228557	29	18	29	28	46	24	28	42	28	21	40	27	19	25	22	37	19	28	21	27	12	22	41	18	23	13	32	32	7	19	21	21	11	18	21	22	32	43	24	26	30	33	33	20	33	8	15
1	48236840	48237240	114	64	74	123	74	85	64	94	82	84	103	76	89	83	88	94	121	139	51	62	22	45	106	60	101	118	180	85	70	67	102	79	84	73	97	59	61	94	108	79	103	87	95	81	71	52	95
1	48249855	48250255	19	15	35	26	13	25	23	30	20	26	19	17	32	13	22	29	24	28	22	22	3	12	20	23	16	14	30	26	13	17	24	8	15	19	28	25	30	21	21	20	20	50	11	23	21	8	11
1	48284675	48285075	11	16	13	22	7	12	9	13	16	11	12	15	10	9	16	21	26	14	10	15	4	15	16	10	8	7	13	20	8	9	17	6	12	14	8	13	11	10	12	18	12	37	6	10	25	10	6
1	48356880	48357280	21	8	23	15	17	16	8	9	2	11	13	14	8	18	14	7	21	9	7	14	4	9	12	13	17	27	25	15	7	10	10	15	22	11	5	9	8	11	13	8	11	15	20	7	11	9	7
1	48450395	48450795	35	13	34	32	24	37	33	24	15	20	35	11	25	24	15	30	33	21	16	22	6	24	16	21	17	70	28	38	12	15	22	31	51	30	33	41	20	17	37	20	34	35	33	23	16	6	25
1	48471820	48472220	14	20	11	29	18	14	27	16	19	45	18	11	12	16	12	18	16	18	11	16	19	29	21	31	24	3	18	15	13	11	11	17	6	13	9	16	11	16	16	12	21	19	22	18	16	20	14
1	48498085	48498485	99	65	139	172	129	108	66	134	146	96	126	80	122	107	119	171	166	115	58	106	60	129	108	122	123	145	135	161	53	78	130	111	81	85	104	117	86	148	118	143	111	137	105	91	114	84	72
1	48530729	48531129	88	127	118	147	161	113	121	132	148	110	144	213	99	103	112	153	130	149	78	110	45	80	212	106	100	146	129	126	103	80	147	105	81	95	122	119	125	168	104	120	218	104	125	107	127	85	80
1	48552411	48552811	53	40	58	74	54	49	44	51	37	41	51	65	49	75	57	110	55	61	40	51	11	48	75	54	47	60	71	70	41	46	49	36	51	42	68	80	45	53	50	39	99	64	59	45	98	32	44
1	48564502	48564902	19	41	13	32	14	20	17	18	20	13	11	23	26	11	17	33	20	17	16	20	7	17	14	12	18	37	21	23	6	14	36	11	29	9	23	18	14	14	19	10	22	28	12	20	35	5	18
1	48572635	48573035	126	181	126	216	155	253	108	168	199	124	141	146	167	141	103	159	133	193	113	186	63	96	157	123	164	187	204	133	91	89	186	89	119	105	238	121	154	194	136	118	196	204	129	120	128	90	126
1	48673690	48674090	41	43	114	77	44	54	34	53	90	45	65	45	53	60	51	83	55	70	57	59	42	30	51	52	48	56	66	61	30	28	53	77	18	28	66	50	57	82	44	57	60	66	55	46	81	30	49
1	48677308	48677708	85	98	110	121	114	84	61	131	94	110	84	86	118	92	124	141	103	89	65	103	69	65	145	92	165	81	132	146	54	60	115	93	66	53	88	98	108	109	114	80	101	138	88	92	96	29	58
1	48680418	48680818	24	16	27	33	19	18	15	31	21	21	48	17	27	22	14	23	25	14	14	17	12	19	19	18	28	23	29	45	9	14	22	22	19	17	22	12	24	23	24	15	14	37	25	23	15	6	21
1	48688363	48688763	14	25	42	40	31	37	18	31	27	15	38	20	36	22	47	37	36	32	21	32	10	23	31	20	26	44	47	31	29	18	29	23	30	24	50	21	15	36	24	38	28	36	25	41	27	12	20
1	48697095	48697495	192	55	103	99	132	87	65	88	92	70	85	121	103	68	120	106	90	131	54	115	27	75	90	67	83	83	153	91	56	121	71	92	61	57	102	81	80	89	76	68	141	110	63	80	66	59	83
1	48762243	48762643	19	11	20	17	19	14	12	19	12	8	15	20	11	12	11	17	23	10	13	16	13	13	18	9	27	20	11	12	19	14	10	25	28	31	8	18	17	16	13	14	22	32	16	22	8	1	12
1	48817508	48817908	101	139	131	128	167	87	99	155	129	123	124	107	110	108	117	127	147	120	86	222	47	104	107	128	118	118	136	123	72	79	212	85	65	119	107	94	130	120	134	104	130	146	87	107	112	60	73
1	48869525	48869925	15	16	14	19	14	19	27	11	20	13	15	11	17	14	18	22	10	15	12	28	1	15	29	21	12	14	28	24	9	16	18	16	21	8	17	17	11	19	14	14	17	16	21	20	11	2	13
1	48870605	48871005	40	35	41	61	48	42	31	41	60	53	33	47	38	38	33	56	46	37	31	35	33	34	28	40	34	56	70	46	46	34	52	33	37	42	32	39	35	51	73	30	51	39	44	30	40	8	28
1	48903379	48903779	6	3	11	14	11	11	7	11	14	10	12	15	14	20	6	17	20	12	12	13	10	7	16	14	7	9	16	18	3	9	12	8	12	6	10	7	18	15	14	15	15	16	22	6	17	3	8
1	48916278	48916678	50	74	60	100	52	60	48	75	76	67	100	75	52	82	47	72	94	66	68	69	36	48	77	66	72	101	88	94	103	46	98	65	84	61	59	72	43	62	74	70	72	76	97	55	57	26	46
1	49104564	49104964	35	15	39	70	19	41	28	40	22	18	30	27	21	27	25	43	29	26	13	28	14	29	35	29	29	32	35	34	31	29	36	34	73	23	36	37	24	25	44	29	35	38	20	25	31	6	20
1	49229618	49230018	4	3	6	16	8	4	5	9	15	4	6	3	4	10	3	8	6	10	17	5	1	10	9	10	9	5	8	7	4	5	11	4	9	9	16	9	10	7	6	8	6	5	6	3	10	5	9
1	49630159	49630559	38	25	32	43	36	54	29	38	24	20	44	42	47	39	26	32	42	43	33	23	10	28	62	24	33	58	47	49	35	25	44	27	20	26	34	29	24	41	38	26	42	53	58	29	24	4	19
1	49765072	49765472	23	22	29	37	25	37	18	35	60	26	43	25	32	36	20	37	25	34	19	44	8	23	31	23	32	36	45	54	19	28	42	29	27	22	41	26	23	68	25	32	32	49	39	23	35	8	23
1	49995735	49996135	32	14	19	51	29	21	29	31	36	24	34	23	33	28	33	43	31	31	29	36	12	19	21	22	36	35	39	28	19	20	34	20	30	16	23	32	26	42	28	37	36	73	24	23	33	9	15
1	50080934	50081334	72	42	79	79	44	48	43	59	54	85	57	58	88	43	47	92	62	96	46	89	26	46	75	48	57	67	98	149	26	70	73	70	80	43	53	54	56	70	101	51	65	100	57	60	88	23	38
1	50099703	50100103	8	5	7	3	2	7	6	2	6	7	4	4	2	3	4	11	14	1	5	9	1	4	11	8	3	12	3	13	7	6	5	13	7	5	5	6	3	5	6	7	3	5	4	2	7	5	2
1	50105438	50105838	8	5	20	12	9	11	13	13	6	5	6	7	6	6	7	7	12	13	4	12	6	15	14	13	6	14	9	12	11	11	6	9	14	12	25	8	9	7	5	12	14	9	7	20	10	5	9
1	50271957	50272357	92	60	76	111	121	76	76	88	91	76	95	96	95	47	57	92	78	117	51	135	55	113	75	88	82	103	92	131	61	60	92	60	63	79	76	82	74	94	95	94	98	149	66	46	92	32	82
1	50332974	50333374	157	157	225	194	221	124	146	421	204	359	187	176	187	140	190	166	176	191	242	186	142	151	192	174	196	64	241	182	76	138	154	185	52	123	167	182	342	159	182	168	189	191	147	159	159	220	126
1	50348685	50349085	118	105	139	128	85	122	79	146	111	114	127	160	83	118	125	113	109	146	75	102	51	79	102	118	108	104	122	128	97	88	122	109	84	50	90	89	133	104	145	92	184	109	109	97	85	44	103
1	50368430	50368830	148	115	127	165	131	104	92	140	218	135	111	187	140	97	132	137	162	137	100	132	81	110	134	145	105	132	341	133	108	99	153	107	113	66	110	101	112	219	115	92	191	138	121	142	105	85	92
1	50369820	50370220	73	64	47	58	71	45	40	72	68	37	48	44	53	48	44	89	41	62	50	46	30	55	55	32	55	58	81	67	43	44	104	35	34	46	54	54	59	73	53	43	51	77	62	55	56	14	41
1	50604567	50604967	9	7	9	14	9	7	10	10	7	9	8	6	10	12	7	13	20	7	11	10	4	5	18	13	7	13	11	24	2	5	10	10	7	10	5	11	6	11	11	8	11	13	10	10	16	4	7
1	50605478	50605878	48	36	50	84	41	73	38	45	38	35	58	80	55	41	45	63	105	53	51	66	20	39	54	67	44	102	86	83	51	47	64	52	121	59	62	39	43	47	47	59	86	56	49	41	42	17	39
1	50620559	50620959	83	67	69	95	72	66	107	52	84	76	76	59	76	55	73	78	107	136	55	65	43	52	76	76	65	83	91	96	59	70	81	74	50	50	74	116	60	81	71	72	73	89	61	62	66	42	85
1	50684185	50684585	13	5	5	5	5	7	8	6	16	4	16	9	11	12	7	17	13	10	9	6	7	8	13	6	4	13	12	5	3	5	13	7	7	10	4	10	5	14	13	19	11	9	16	9	11	6	11
1	50704040	50704440	50	29	43	58	24	39	24	59	34	33	70	30	36	39	34	75	49	42	28	50	21	38	50	29	45	147	40	64	33	53	45	38	41	41	44	39	67	40	48	43	52	51	55	41	55	24	32
1	50735365	50735765	68	16	33	52	16	30	34	27	13	6	20	36	56	23	34	19	29	32	17	38	17	23	24	34	23	81	34	55	15	36	28	29	75	29	15	35	21	36	29	23	48	40	33	35	19	10	26
1	50749969	50750369	91	20	35	74	36	75	54	56	44	28	66	42	62	39	47	122	47	63	29	56	20	52	58	38	42	65	120	68	33	50	46	39	73	39	48	42	35	60	43	62	54	79	57	41	76	17	36
1	50774760	50775160	73	28	58	66	47	50	30	46	41	49	71	53	49	59	43	83	66	75	38	123	11	50	73	36	45	94	98	58	46	39	69	68	64	62	40	46	47	59	86	74	66	49	59	34	61	12	54
1	50873477	50873877	229	148	175	208	175	393	106	232	179	183	180	148	175	154	155	214	326	196	106	272	61	143	271	143	229	212	255	274	144	179	178	183	165	179	332	124	213	174	213	146	210	215	155	118	156	107	140
1	50929378	50929778	44	21	24	37	21	43	26	23	20	43	29	39	29	18	37	38	30	32	22	28	13	31	28	50	28	46	41	36	21	25	26	25	62	24	33	23	26	23	67	24	50	41	42	36	39	5	26
1	50960255	50960655	44	55	36	60	45	71	74	38	42	98	38	52	52	54	77	52	85	57	39	64	46	35	67	61	110	30	54	40	48	53	29	58	32	44	50	83	75	45	67	41	60	42	54	74	46	54	71
1	50967995	50968395	42	59	71	61	61	56	72	62	56	79	67	57	47	73	49	59	66	62	62	53	41	18	63	37	81	21	85	57	60	42	53	52	32	34	52	67	61	54	45	51	58	64	56	49	55	75	43
1	50969604	50970004	8	22	39	25	30	22	27	25	28	49	19	20	14	21	32	20	24	21	26	21	18	12	20	20	16	23	29	19	27	13	16	27	15	12	22	31	27	31	24	12	26	18	16	36	15	15	18
1	51044830	51045432	30	24	14	50	25	35	40	26	22	24	26	39	39	32	35	33	39	33	37	28	13	35	33	28	33	64	51	37	9	29	39	28	99	33	30	39	14	20	59	22	34	41	42	42	24	9	25
1	51058747	51059147	118	144	112	186	299	103	125	133	180	109	131	108	144	115	140	265	179	143	152	136	63	120	162	172	130	131	188	172	136	102	134	92	137	229	116	210	143	170	133	124	131	155	116	92	197	61	103
1	51086897	51087297	8	11	14	13	16	6	7	12	21	13	11	10	12	8	11	20	14	9	12	11	5	9	8	7	15	10	16	21	8	13	6	12	4	8	7	10	24	24	10	6	10	12	11	8	14	2	7
1	51088469	51088869	105	53	45	115	68	136	64	61	99	53	79	99	88	92	79	102	107	113	78	96	30	67	124	140	61	163	102	112	68	76	82	60	118	91	120	98	69	107	87	69	135	94	92	61	76	34	79
1	51139490	51139890	16	6	7	23	12	14	13	10	10	10	20	18	15	12	15	14	12	23	3	14	2	5	10	14	14	24	18	30	7	11	10	11	17	8	11	12	5	16	19	20	17	19	14	11	14	4	15
1	51189415	51189815	92	56	51	122	44	103	63	62	77	60	96	76	96	172	60	121	111	99	55	88	26	57	83	68	122	123	88	130	60	63	116	60	148	78	70	75	79	78	86	62	82	117	162	53	97	34	73
1	51192187	51192587	81	43	66	73	46	71	48	82	71	34	40	53	49	54	43	99	97	111	40	67	25	47	57	43	48	85	74	67	45	54	64	43	41	54	86	67	61	96	73	44	61	61	63	41	67	19	59
1	51313509	51313909	31	36	37	91	22	46	27	37	27	32	33	26	28	29	54	49	38	44	30	38	16	19	57	23	29	28	52	54	11	24	23	28	43	22	47	38	43	32	31	37	31	25	26	41	52	14	44
1	51344886	51345286	28	40	31	45	48	22	40	68	42	60	49	22	24	19	42	43	26	26	25	27	27	23	47	30	53	10	44	28	16	14	33	29	10	14	34	38	79	26	36	32	36	34	26	35	34	35	22
1	51534992	51535392	72	49	66	91	94	71	34	104	57	45	98	69	83	76	55	95	82	102	43	91	20	50	173	43	79	97	107	75	51	55	67	62	79	111	60	56	97	69	72	73	66	93	65	68	62	41	62
1	51627667	51628067	57	22	39	57	31	48	29	39	47	50	44	35	43	36	40	53	88	62	26	39	15	25	55	24	38	72	88	46	38	41	43	28	74	53	35	29	42	39	55	29	43	46	38	36	36	22	46
1	51657472	51657872	90	38	55	60	37	55	32	52	40	38	53	41	110	29	45	58	82	54	30	54	17	33	41	68	46	42	94	47	36	40	35	42	62	38	43	49	61	48	53	33	45	74	34	53	44	23	24
1	51752107	51752507	9	3	6	14	13	3	3	10	10	9	7	8	8	10	8	11	10	8	5	10	6	9	14	9	7	11	13	10	10	4	10	6	8	7	7	9	16	10	5	11	9	13	2	15	8	10	2
1	51768969	51769369	94	47	116	76	70	69	67	71	54	43	55	65	67	102	71	71	119	67	38	102	22	65	75	70	86	96	109	81	60	72	63	116	66	68	65	79	67	81	65	51	70	87	104	56	55	41	54
1	51896835	51897235	89	68	104	114	91	116	107	78	101	74	87	77	121	109	82	100	106	121	78	100	40	56	113	95	94	140	163	98	63	79	101	118	96	103	94	163	69	102	121	62	94	135	97	65	82	22	74
1	51926177	51926577	39	36	34	75	39	44	53	38	40	39	31	63	38	31	27	66	61	43	30	33	13	46	41	58	41	58	56	51	39	29	41	45	87	30	39	58	34	45	60	29	49	52	44	38	37	19	28
1	51936534	51936934	13	11	15	31	16	15	21	21	28	18	23	17	22	17	17	25	21	16	9	19	10	18	14	18	25	53	22	23	17	16	23	10	29	9	10	20	17	27	18	18	20	21	18	16	12	4	7
1	52002281	52002681	89	113	99	128	83	129	148	118	118	98	126	203	102	162	115	146	151	128	81	109	59	76	241	103	105	184	126	121	133	97	151	99	104	102	128	142	129	143	131	98	239	118	157	92	117	63	90
1	52071595	52071995	12	5	11	15	9	20	7	11	4	8	12	11	8	10	16	29	14	1	2	13	2	9	15	4	11	10	7	10	5	7	7	5	7	4	13	18	8	9	14	11	7	9	14	14	31	3	10
1	52127419	52127819	97	94	47	150	59	93	60	84	77	54	86	81	136	80	66	123	98	89	94	84	52	84	99	56	93	132	125	117	91	72	175	53	122	74	92	75	78	90	84	64	98	154	94	70	90	26	59
1	52141848	52142248	161	269	144	214	253	279	152	218	309	369	176	166	189	170	155	181	219	240	132	200	169	99	281	162	231	68	216	120	78	130	153	162	63	155	273	126	213	230	132	137	224	208	184	146	165	282	210
1	52296254	52296654	88	60	79	124	58	116	58	77	87	58	105	81	80	74	73	107	107	118	58	91	85	52	111	64	83	103	96	87	52	64	89	105	73	61	102	75	80	123	66	85	85	111	96	77	84	39	66
1	52330454	52330854	10	7	10	13	10	11	6	24	14	21	10	12	16	12	5	12	8	6	6	9	4	7	19	12	20	11	9	20	5	6	17	9	16	7	6	15	6	14	9	7	7	19	12	12	15	3	6
1	52332874	52333274	6	5	8	16	11	9	3	6	9	6	12	9	12	9	7	12	16	10	7	12	3	20	13	2	5	11	17	15	9	13	10	9	14	10	12	6	10	14	16	20	6	12	12	7	8	1	9
1	52348637	52349037	45	50	62	91	67	84	43	44	64	51	80	46	82	60	127	61	78	58	55	53	38	48	60	62	51	50	84	63	42	35	50	51	47	46	83	54	49	56	41	51	54	90	61	98	42	58	52
1	52364244	52364644	11	6	5	9	10	5	10	18	10	8	10	16	9	4	16	15	9	12	7	10	13	8	11	12	15	6	9	10	3	18	6	16	4	10	11	8	13	7	7	6	18	6	8	12	9	4	24
1	52368327	52368727	14	9	21	20	28	11	12	19	19	18	20	16	10	13	17	16	23	15	18	15	8	7	26	16	22	8	18	23	9	12	12	16	6	15	10	19	16	15	12	11	17	20	5	14	11	18	5
1	52404721	52405121	42	85	57	67	70	62	40	80	56	92	74	55	60	72	76	81	68	75	63	110	26	45	93	76	67	63	66	73	43	51	104	70	48	63	62	56	86	76	81	60	73	70	64	76	65	38	54
1	52486130	52486530	33	11	20	30	10	25	33	21	7	17	23	20	23	20	24	27	24	21	13	43	4	34	24	21	25	46	39	29	25	17	29	21	38	21	21	25	20	29	19	15	45	32	27	28	20	8	19
1	52666321	52666721	26	30	22	42	35	36	28	21	31	33	28	34	32	26	31	26	38	29	26	26	16	20	31	36	22	31	50	28	25	26	29	16	36	27	25	23	25	32	56	18	31	41	29	23	18	4	18
1	52686203	52686603	80	65	84	135	104	103	50	83	76	113	76	108	107	137	72	129	122	100	65	112	46	57	91	73	68	112	107	112	53	68	85	67	64	106	68	64	78	85	123	61	116	119	122	54	90	50	72
1	52690374	52690774	7	6	6	10	3	9	4	6	5	9	12	7	8	10	8	10	17	7	10	12	6	11	9	7	3	25	12	13	8	3	11	10	6	7	9	10	8	11	15	16	7	10	13	5	6	1	3
[truncated: 72,131 more rows]
[truncated: 11 more columns]
