# Supplementary material for: Genome-wide Estrogen Receptor-α activation is sustained, not cyclical
Source: eLife. 2018 Nov 20;7:e40854. doi: 10.7554/eLife.40854 (PMC6287946; doi:10.7554/eLife.40854)
Supplement: Supplementary file 5. [file elife-40854-supp5.csv]

CHR	START	END	t30.6	t60.1	t90.3	t20.4	t30.1	t70.5	t40.6	t80.3	t10.1	t10.4	t50.3	t30.3	t20.1	t90.5	t80.4	t0.4	t40.4	t90.6	t50.2	t50.4	t0.6	t60.4	t70.2	t40.1	t80.1	t20.5	t60.5	t40.5	t70.1	t20.3	t80.5	t60.3	t90.1	t10.2	t60.2	t30.2	t20.2	t70.6	t30.4	t80.2	t50.6	t0.1	t30.5	t20.6	t40.3	t90.4	t0.2
1	18322	18722	1.110739287	0.983063438	1.060042788	0.784215317	0.872333131	1.162252565	1.136322807	0.859168064	0.800088252	0.811268239	0.851330413	1.037812865	0.928931303	1.159026535	0.946950651	1.37100862	0.81039434	0.999085652	0.944083209	0.804531606	1.644800422	1.139186534	0.780083891	0.891381993	0.946633485	1.235428778	0.882476009	0.98639184	1.711968306	1.089385081	1.115315716	1.105332906	2.336499524	1.069826656	0.901955181	0.834069661	0.78277507	0.992030663	0.91278239	0.934179474	0.954590925	1.472493665	5.783692925	1.037150526	1.03730512	0.890246934	1.623485261
1	29191	29591	1.110739287	0.983063438	1.060042788	0.784215317	0.872333131	1.162252565	1.136322807	0.859168064	0.800088252	0.811268239	0.851330413	1.037812865	0.928931303	1.159026535	0.946950651	1.37100862	0.81039434	0.999085652	0.944083209	0.804531606	1.644800422	1.139186534	0.780083891	0.891381993	0.946633485	1.235428778	0.882476009	0.98639184	1.711968306	1.089385081	1.115315716	1.105332906	2.336499524	1.069826656	0.901955181	0.834069661	0.78277507	0.992030663	0.91278239	0.934179474	0.954590925	1.472493665	5.783692925	1.037150526	1.03730512	0.890246934	1.623485261
1	102562	102962	1.110739287	0.983063438	1.060042788	0.784215317	0.872333131	1.162252565	1.136322807	0.859168064	0.800088252	0.811268239	0.851330413	1.037812865	0.928931303	1.159026535	0.946950651	1.37100862	0.81039434	0.999085652	0.944083209	0.804531606	1.644800422	1.139186534	0.780083891	0.891381993	0.946633485	1.235428778	0.882476009	0.98639184	1.711968306	1.089385081	1.115315716	1.105332906	2.336499524	1.069826656	0.901955181	0.834069661	0.78277507	0.992030663	0.91278239	0.934179474	0.954590925	1.472493665	5.783692925	1.037150526	1.03730512	0.890246934	1.623485261
1	136498	136898	4.442957148	0.983063438	1.060042788	0.784215317	0.872333131	1.162252565	1.136322807	0.859168064	0.800088252	0.811268239	0.851330413	1.037812865	0.928931303	1.159026535	0.946950651	1.37100862	0.81039434	0.999085652	0.944083209	0.804531606	1.644800422	1.139186534	0.780083891	0.891381993	0.946633485	1.235428778	0.882476009	0.98639184	1.711968306	1.089385081	1.115315716	2.210665811	2.336499524	1.069826656	0.901955181	0.834069661	0.78277507	0.992030663	0.91278239	0.934179474	0.954590925	1.472493665	5.783692925	1.037150526	1.03730512	0.890246934	1.623485261
1	181345	181745	49.98326791	65.86525035	92.22372252	59.60036408	95.08431125	68.57290136	84.0878877	55.84592417	56.00617761	138.7268688	79.17372841	103.7812865	81.74595466	60.26937983	82.38470664	94.59959477	56.72760382	58.94605344	64.19765823	60.33987047	134.8736346	63.79444588	58.50629186	81.1157614	92.77008157	27.17943311	75.01046073	74.9657798	59.91889071	61.00556452	76.95678443	101.6906273	65.42198668	50.28185283	58.62708676	47.54197068	52.44592967	81.34651438	60.24363771	47.64315316	79.23104674	128.1069489	46.2695434	84.00919263	89.20824031	63.2075323	271.1220385
1	186240	186640	1.110739287	2.949190314	8.480342301	5.489507218	6.106331915	5.811262827	3.40896842	6.873344513	7.200794265	8.923950625	4.256652065	9.340315789	4.644656515	5.795132676	9.469506511	4.113025859	6.483154722	4.995428258	7.552665675	4.022658032	1.644800422	4.556746135	3.900419457	3.565527974	5.679800912	1.235428778	2.647428026	8.877526556	1.711968306	7.625695565	11.15315716	4.421331622	2.336499524	3.209479968	7.215641448	1.668139322	2.348325209	9.920306632	4.563911948	4.670897368	1.909181849	22.08740498	5.783692925	2.074301053	5.186525599	8.012222404	6.493941042
1	188859	189259	1.110739287	0.983063438	1.060042788	0.784215317	0.872333131	1.162252565	1.136322807	0.859168064	0.800088252	0.811268239	0.851330413	1.037812865	0.928931303	1.159026535	0.946950651	1.37100862	0.81039434	0.999085652	0.944083209	0.804531606	1.644800422	1.139186534	0.780083891	0.891381993	0.946633485	1.235428778	0.882476009	0.98639184	1.711968306	1.089385081	1.115315716	1.105332906	2.336499524	1.069826656	0.901955181	0.834069661	0.78277507	0.992030663	0.91278239	0.934179474	0.954590925	1.472493665	5.783692925	1.037150526	1.03730512	0.890246934	1.623485261
1	195113	195513	1.110739287	0.983063438	1.060042788	0.784215317	0.872333131	1.162252565	1.136322807	0.859168064	0.800088252	0.811268239	0.851330413	1.037812865	0.928931303	1.159026535	0.946950651	1.37100862	0.81039434	0.999085652	0.944083209	0.804531606	1.644800422	1.139186534	0.780083891	0.891381993	0.946633485	1.235428778	0.882476009	0.98639184	1.711968306	1.089385081	1.115315716	1.105332906	2.336499524	1.069826656	0.901955181	0.834069661	0.78277507	0.992030663	0.91278239	0.934179474	0.954590925	1.472493665	5.783692925	1.037150526	1.03730512	0.890246934	1.623485261
1	196421	196821	1.110739287	0.983063438	1.060042788	0.784215317	0.872333131	1.162252565	1.136322807	0.859168064	0.800088252	0.811268239	0.851330413	1.037812865	0.928931303	1.159026535	0.946950651	1.37100862	0.81039434	0.999085652	0.944083209	0.804531606	1.644800422	1.139186534	0.780083891	0.891381993	0.946633485	1.235428778	0.882476009	0.98639184	1.711968306	1.089385081	1.115315716	1.105332906	2.336499524	1.069826656	0.901955181	0.834069661	0.78277507	0.992030663	0.91278239	0.934179474	0.954590925	1.472493665	5.783692925	1.037150526	1.03730512	0.890246934	1.623485261
1	199284	199684	1.110739287	0.983063438	1.060042788	0.784215317	0.872333131	1.162252565	1.136322807	0.859168064	0.800088252	0.811268239	0.851330413	1.037812865	0.928931303	1.159026535	0.946950651	1.37100862	0.81039434	0.999085652	0.944083209	0.804531606	1.644800422	1.139186534	0.780083891	0.891381993	0.946633485	1.235428778	0.882476009	0.98639184	1.711968306	1.089385081	1.115315716	1.105332906	2.336499524	1.069826656	0.901955181	0.834069661	0.78277507	0.992030663	0.91278239	0.934179474	0.954590925	1.472493665	5.783692925	1.037150526	1.03730512	0.890246934	1.623485261
1	377023	377423	1.110739287	0.983063438	1.060042788	0.784215317	0.872333131	1.162252565	1.136322807	0.859168064	0.800088252	0.811268239	0.851330413	1.037812865	0.928931303	1.159026535	0.946950651	1.37100862	0.81039434	0.999085652	0.944083209	0.804531606	1.644800422	1.139186534	0.780083891	0.891381993	0.946633485	1.235428778	0.882476009	0.98639184	1.711968306	1.089385081	1.115315716	1.105332906	2.336499524	1.069826656	0.901955181	0.834069661	0.78277507	0.992030663	0.91278239	0.934179474	0.954590925	1.472493665	5.783692925	1.037150526	1.03730512	0.890246934	1.623485261
1	378171	378571	1.110739287	0.983063438	1.060042788	0.784215317	0.872333131	1.162252565	1.136322807	0.859168064	0.800088252	0.811268239	0.851330413	1.037812865	0.928931303	1.159026535	0.946950651	1.37100862	0.81039434	0.999085652	0.944083209	0.804531606	1.644800422	1.139186534	0.780083891	0.891381993	0.946633485	1.235428778	0.882476009	0.98639184	1.711968306	1.089385081	1.115315716	1.105332906	2.336499524	1.069826656	0.901955181	0.834069661	0.78277507	0.992030663	0.91278239	0.934179474	0.954590925	1.472493665	5.783692925	1.037150526	1.03730512	0.890246934	1.623485261
1	413038	413438	1.110739287	0.983063438	1.060042788	0.784215317	0.872333131	1.162252565	1.136322807	0.859168064	0.800088252	0.811268239	0.851330413	1.037812865	0.928931303	1.159026535	0.946950651	1.37100862	0.81039434	0.999085652	0.944083209	0.804531606	1.644800422	1.139186534	0.780083891	0.891381993	0.946633485	1.235428778	0.882476009	0.98639184	1.711968306	1.089385081	1.115315716	1.105332906	2.336499524	1.069826656	0.901955181	0.834069661	0.78277507	0.992030663	0.91278239	0.934179474	0.954590925	1.472493665	5.783692925	1.037150526	1.03730512	0.890246934	1.623485261
1	606388	606788	1.110739287	0.983063438	1.060042788	0.784215317	0.872333131	1.162252565	1.136322807	0.859168064	0.800088252	0.811268239	0.851330413	1.037812865	0.928931303	1.159026535	0.946950651	1.37100862	0.81039434	0.999085652	0.944083209	0.804531606	1.644800422	1.139186534	0.780083891	0.891381993	0.946633485	1.235428778	0.882476009	0.98639184	1.711968306	1.089385081	1.115315716	1.105332906	2.336499524	1.069826656	0.901955181	0.834069661	0.78277507	0.992030663	0.91278239	0.934179474	0.954590925	1.472493665	5.783692925	1.037150526	1.03730512	0.890246934	1.623485261
1	610986	611386	1.110739287	0.983063438	1.060042788	0.784215317	0.872333131	1.162252565	1.136322807	0.859168064	0.800088252	0.811268239	0.851330413	1.037812865	0.928931303	1.159026535	0.946950651	1.37100862	0.81039434	0.999085652	0.944083209	0.804531606	1.644800422	1.139186534	0.780083891	0.891381993	0.946633485	1.235428778	0.882476009	0.98639184	1.711968306	1.089385081	1.115315716	1.105332906	2.336499524	1.069826656	0.901955181	0.834069661	0.78277507	0.992030663	0.91278239	0.934179474	0.954590925	1.472493665	5.783692925	1.037150526	1.03730512	0.890246934	1.623485261
1	648797	649197	1.110739287	0.983063438	1.060042788	0.784215317	0.872333131	1.162252565	1.136322807	0.859168064	0.800088252	0.811268239	0.851330413	1.037812865	0.928931303	1.159026535	0.946950651	1.37100862	0.81039434	0.999085652	0.944083209	0.804531606	1.644800422	1.139186534	0.780083891	0.891381993	0.946633485	1.235428778	0.882476009	0.98639184	1.711968306	1.089385081	1.115315716	1.105332906	2.336499524	1.069826656	0.901955181	0.834069661	0.78277507	0.992030663	0.91278239	0.934179474	0.954590925	1.472493665	5.783692925	1.037150526	1.03730512	0.890246934	1.623485261
1	845615	846015	6.664435722	6.881444066	2.120085575	14.90009102	6.978665046	3.486757696	7.954259647	2.577504192	4.80052951	8.923950625	6.810643304	6.226877193	3.715725212	10.43123882	1.893901302	1.37100862	8.103943402	0.999085652	1.888166419	7.240784457	1.644800422	1.139186534	5.46058724	3.565527974	2.839900456	8.648001444	4.412380043	0.98639184	1.711968306	11.98323589	7.807210015	7.737330339	14.01899715	7.488786592	0.901955181	2.502208983	7.827750697	7.936245306	10.95338867	0.934179474	0.954590925	1.472493665	5.783692925	4.148602105	1.03730512	0.890246934	1.623485261
1	920707	921107	15.55035002	22.61045907	23.32094133	20.38959824	24.42532766	16.27153592	14.77219649	20.62003354	25.60282405	43.80848489	20.43192991	14.52938012	14.86290085	20.86247764	18.93901302	31.53319826	12.96630944	17.98354173	14.16124814	20.91782176	23.02720591	6.835119202	12.48134226	14.26211189	23.66583714	11.118859	17.64952017	18.74144495	1.711968306	23.96647177	16.72973575	27.63332264	4.672999049	12.83791987	24.35278989	7.50662695	8.610525766	19.84061326	11.86617106	14.01269211	23.86477312	25.03239231	5.783692925	23.85446211	20.7461024	10.6829632	35.71667573
1	923677	924077	16.6610893	14.74595157	11.66047066	14.1158757	23.55299453	6.973515392	10.22690526	12.0283529	19.20211804	26.77185187	11.91862578	11.41594152	11.14717564	8.113185747	12.31035846	6.855043099	4.051971701	3.996342606	8.496748884	10.45891088	31.25120802	4.556746135	13.26142615	12.47934791	10.41296834	1.235428778	5.294856052	4.931959198	1.711968306	9.804465726	14.49910431	5.526664528	2.336499524	3.209479968	7.215641448	6.672557289	10.17607591	3.968122653	8.215041506	5.605076842	16.22804572	22.08740498	5.783692925	13.48295684	12.44766144	10.6829632	29.22273469
1	924274	924674	5.553696435	22.61045907	5.300213938	8.626368486	19.19132888	11.62252565	5.681614034	12.88752096	12.00132377	28.39438835	9.364634543	11.41594152	12.07610694	6.954159212	13.25730912	15.08109482	11.34552076	9.990856516	9.440832093	11.26344249	26.31680675	3.417559601	18.72201339	24.06731382	19.87930319	1.235428778	15.00209215	13.80948575	10.27180984	13.07262097	11.15315716	11.05332906	2.336499524	1.069826656	9.921506991	6.672557289	3.913875348	9.920306632	3.651129558	7.473435789	9.545909246	17.66992398	17.35107878	20.74301053	19.70879728	8.902469337	29.22273469
1	941855	942255	7.775175009	13.76288813	3.180128363	6.273722535	13.08499696	4.649010261	5.681614034	12.0283529	16.00176503	30.01692483	8.51330413	6.226877193	14.86290085	8.113185747	11.36340781	13.7100862	10.53512642	5.99451391	7.552665675	11.26344249	19.73760507	3.417559601	13.26142615	10.69658392	9.466334854	2.470857556	10.5897121	7.891134716	1.711968306	14.16200605	7.807210015	11.05332906	16.35549667	7.488786592	6.313686267	6.672557289	10.95885098	4.960153316	1.825564779	8.407615263	12.40968202	13.25244299	5.783692925	13.48295684	11.41035632	12.46345707	21.10530839
1	959022	959422	5.553696435	12.77982469	9.540385089	6.273722535	12.21266383	5.811262827	7.954259647	8.591680641	9.601059019	20.28170597	8.51330413	13.49156725	1.857862606	4.636106141	8.52255586	2.74201724	4.862366041	9.990856516	5.664499256	5.631721244	29.6064076	6.835119202	5.46058724	9.805201927	10.41296834	2.470857556	5.294856052	4.931959198	5.135904918	9.804465726	4.461262866	9.94799615	2.336499524	1.069826656	1.803910362	4.170348306	10.95885098	2.97609199	7.302259116	0.934179474	4.772954623	5.889974661	5.783692925	6.222903158	9.335746079	16.02444481	12.98788208
1	960613	961013	9.996653583	10.81369782	13.78055624	9.410583802	11.3403307	10.46027309	14.77219649	5.155008385	17.60194154	24.33804716	10.21596496	13.49156725	13.93396954	12.74929189	8.52255586	17.82311206	5.672760382	10.98994217	8.496748884	6.43625285	24.67200633	2.278373067	8.580922806	16.04487588	10.41296834	1.235428778	11.47218811	7.891134716	5.135904918	7.625695565	8.922525731	17.68532649	2.336499524	1.069826656	9.921506991	5.838487628	4.696650418	12.89639862	3.651129558	9.341794737	13.36427294	17.66992398	5.783692925	9.334354737	8.298440959	14.24395094	21.10530839
1	976264	976664	27.76848217	49.1531719	26.50106969	28.23175141	34.0209921	27.89406157	38.63497543	29.21171418	39.20432433	60.8451179	31.49922528	33.21001169	26.93900779	33.61176952	21.77986497	43.87227583	25.12222455	32.9698265	18.88166419	22.52688498	26.31680675	19.36617107	23.40251674	22.28454983	46.38504079	6.177143889	37.06399236	21.70062047	23.96755629	23.96647177	26.76757719	38.6866517	23.36499524	28.88531971	19.84301398	23.35395051	28.96267758	23.80873592	31.94738363	25.22284579	36.27445513	54.48226562	5.783692925	34.22596737	36.3056792	40.06111202	58.44546938
1	976691	977440	2.221478574	6.881444066	5.300213938	2.352645951	13.95733009	3.486757696	17.0448421	7.732512577	12.80141203	17.84790125	1.702660826	3.113438596	1.857862606	3.477079606	6.628654558	12.33907758	6.483154722	5.99451391	1.888166419	0.804531606	11.51360295	1.139186534	3.120335566	8.913819934	10.41296834	1.235428778	0.882476009	5.918351037	1.711968306	1.089385081	4.461262866	7.737330339	2.336499524	1.069826656	5.411731086	0.834069661	7.827750697	9.920306632	1.825564779	0.934179474	12.40968202	1.472493665	5.783692925	9.334354737	7.261135839	7.12197547	22.72879365
1	995738	996138	9.996653583	4.91531719	3.180128363	25.09489014	23.55299453	2.324505131	11.36322807	11.16918483	25.60282405	16.22536477	11.91862578	8.302502924	13.93396954	1.159026535	17.04511172	1.37100862	12.1559151	11.98902782	25.49024665	15.28610052	1.644800422	10.2526788	4.680503349	16.93625787	10.41296834	1.235428778	8.824760086	14.79587759	3.423936612	11.98323589	10.03784145	9.94799615	2.336499524	20.32670646	15.33323808	18.34953254	20.35215181	9.920306632	15.51730062	8.407615263	9.545909246	4.417480996	5.783692925	10.37150526	9.335746079	9.792716271	8.117426303
1	998968	999368	25.5470036	20.6443322	11.66047066	8.626368486	13.95733009	13.94703078	13.63587368	15.46502515	21.60238279	30.01692483	9.364634543	4.151251462	12.07610694	11.59026535	18.93901302	19.19412068	12.96630944	11.98902782	14.16124814	11.26344249	16.44800422	6.835119202	15.60167783	16.93625787	27.45237108	9.883430222	12.35466412	11.83670207	11.98377814	9.804465726	17.84505146	14.36932777	2.336499524	12.83791987	13.52932771	20.85174153	9.393300836	7.936245306	3.651129558	12.14433316	12.40968202	25.03239231	5.783692925	4.148602105	14.52227168	8.902469337	30.84621995
1	999727	1000127	9.996653583	15.72901501	5.300213938	5.489507218	13.08499696	13.94703078	14.77219649	12.0283529	18.40202979	21.0929742	11.06729537	5.189064327	17.64969476	8.113185747	10.41645716	9.597060338	4.862366041	10.98994217	7.552665675	11.26344249	19.73760507	3.417559601	7.800838914	5.34829196	10.41296834	1.235428778	6.17733206	12.82309391	10.27180984	10.89385081	7.807210015	22.10665811	2.336499524	8.558613248	10.82346217	8.340696611	11.74162604	2.97609199	12.77895345	3.736717895	15.27345479	8.834961992	5.783692925	9.334354737	16.59688192	5.341481602	22.72879365
1	1000759	1001159	4.442957148	3.932253752	7.420299513	6.273722535	13.95733009	6.973515392	11.36322807	12.0283529	6.400706013	26.77185187	6.810643304	1.037812865	19.50755736	9.272212282	8.52255586	1.37100862	1.62078868	5.99451391	7.552665675	4.827189638	4.934401266	1.139186534	13.26142615	12.47934791	10.41296834	1.235428778	5.294856052	2.959175519	1.711968306	15.25139113	7.807210015	9.94799615	4.672999049	1.069826656	6.313686267	3.336278645	3.913875348	10.9123373	0.91278239	5.605076842	4.772954623	1.472493665	5.783692925	15.5572579	9.335746079	8.902469337	16.23485261
1	1020241	1020641	11.10739287	16.71207845	5.300213938	13.33166039	23.55299453	20.92054618	13.63587368	18.04252935	15.20167678	35.6958025	17.02660826	17.64281871	18.57862606	11.59026535	15.15121042	21.93613792	17.01828115	12.98811347	24.54616344	9.654379276	24.67200633	11.39186534	12.48134226	10.69658392	16.09276925	4.941715111	12.35466412	13.80948575	5.135904918	18.51954637	8.922525731	13.26399487	16.35549667	11.76809322	11.72541735	16.68139322	13.30717618	11.90436796	9.127823895	10.27597421	17.18263664	27.97737964	5.783692925	10.37150526	13.48496656	15.13419787	37.34016099
1	1064592	1064992	3.332217861	6.881444066	3.180128363	1.568430634	12.21266383	6.973515392	4.545291227	2.577504192	11.20123552	7.301414148	5.107982478	6.226877193	4.644656515	3.477079606	5.681703907	1.37100862	3.241577361	5.99451391	5.664499256	2.413594819	16.44800422	3.417559601	3.900419457	2.67414598	7.573067883	1.235428778	4.412380043	4.931959198	1.711968306	1.089385081	6.691894299	4.421331622	2.336499524	6.418959936	7.215641448	9.174766272	1.565550139	0.992030663	1.825564779	0.934179474	8.591318321	2.944987331	5.783692925	5.185752632	9.335746079	1.780493867	6.493941042
1	1069422	1069822	11.10739287	31.45803002	19.08077018	9.410583802	38.38265775	19.75829361	29.54439298	17.18336128	18.40202979	52.73243551	28.09390363	21.79407017	15.79183215	13.90831842	27.46156888	13.7100862	15.39749246	19.98171303	19.8257474	13.67703731	21.38240549	10.2526788	12.48134226	40.1121897	35.02543896	2.470857556	23.82685223	14.79587759	37.66330273	15.25139113	10.03784145	36.47598588	2.336499524	26.7456664	12.62737253	20.01767187	19.56937674	16.86452127	11.86617106	10.27597421	20.04640942	8.834961992	17.35107878	38.37456947	36.3056792	16.02444481	34.09319047
1	1072614	1073014	1.110739287	21.62739564	1.060042788	3.136861267	6.978665046	18.59604105	3.40896842	0.859168064	14.40158853	15.41409653	13.62128661	1.037812865	12.07610694	4.636106141	0.946950651	9.597060338	10.53512642	4.995428258	6.608582465	6.43625285	4.934401266	4.556746135	10.92117448	10.69658392	10.41296834	1.235428778	0.882476009	4.931959198	1.711968306	7.625695565	6.691894299	12.15866196	2.336499524	8.558613248	0.901955181	8.340696611	10.17607591	4.960153316	7.302259116	4.670897368	6.682136472	5.889974661	5.783692925	1.037150526	10.3730512	4.451234669	6.493941042
1	1073630	1074030	119.959843	131.7305007	223.6690282	224.2855806	175.3389593	135.9835501	85.2242105	163.2419322	265.6292995	185.7804266	177.9280563	136.9912982	125.4057259	146.0373434	193.1779328	52.09832755	226.1000209	122.8875351	262.4551322	205.1555596	18.09280464	146.9550628	215.303154	134.598681	95.60998203	70.41944033	150.0209215	156.8363025	83.886447	128.5474395	121.5694131	74.05730467	44.39349096	161.5438251	187.6066776	243.5483411	244.2258217	161.7009981	159.7369182	221.4005353	139.370275	14.72493665	86.75539388	82.97204211	115.1408683	258.1716108	69.80986621
1	1079383	1079783	6.664435722	28.5088397	8.480342301	21.95802887	25.29766079	18.59604105	14.77219649	22.33836967	32.00353006	24.33804716	18.72926909	16.60500585	14.86290085	5.795132676	18.93901302	5.484034479	25.12222455	4.995428258	24.54616344	26.54954301	3.289600844	14.80942494	14.82159394	11.58796591	12.30623531	3.706286333	11.47218811	7.891134716	11.98377814	15.25139113	10.03784145	5.526664528	7.009498573	32.09479968	20.74496916	21.68581119	31.31100279	18.8485826	13.69173584	9.341794737	16.22804572	2.944987331	5.783692925	16.59440842	21.78340752	22.25617334	3.246970521
1	1080195	1080595	9.996653583	28.5088397	6.360256726	18.03695229	23.55299453	8.135767958	17.0448421	17.18336128	9.601059019	40.56341193	14.47261702	6.226877193	13.00503824	18.54442456	10.41645716	1.37100862	12.1559151	10.98994217	3.776332837	7.240784457	4.934401266	1.139186534	13.26142615	23.17593183	21.77257016	1.235428778	13.23714013	8.877526556	20.54361967	6.536310484	18.96036718	9.94799615	2.336499524	7.488786592	3.607820724	7.50662695	11.74162604	8.928275969	12.77895345	12.14433316	21.00100034	1.472493665	5.783692925	4.148602105	14.52227168	7.12197547	14.61136735
1	1115668	1116068	1.110739287	4.91531719	5.300213938	0.784215317	0.872333131	5.811262827	9.090582454	4.29584032	10.40114727	13.79156006	4.256652065	1.037812865	0.928931303	18.54442456	4.734753255	5.484034479	5.672760382	0.999085652	0.944083209	7.240784457	11.51360295	1.139186534	4.680503349	3.565527974	11.35960182	1.235428778	10.5897121	7.891134716	1.711968306	1.089385081	4.461262866	14.36932777	2.336499524	5.34913328	1.803910362	5.838487628	6.262200557	0.992030663	0.91278239	0.934179474	6.682136472	1.472493665	5.783692925	8.297204211	4.14922048	11.57321014	40.58713152
1	1116370	1116770	5.553696435	10.81369782	7.420299513	3.136861267	13.95733009	1.162252565	18.18116491	2.577504192	10.40114727	34.88453426	11.91862578	1.037812865	8.360381726	8.113185747	9.469506511	5.484034479	6.483154722	2.997256955	0.944083209	4.022658032	23.02720591	1.139186534	8.580922806	14.26211189	22.71920365	1.235428778	4.412380043	0.98639184	1.711968306	9.804465726	2.230631433	7.737330339	2.336499524	1.069826656	2.705865543	7.50662695	2.348325209	3.968122653	1.825564779	0.934179474	6.682136472	7.362468327	5.783692925	7.260053684	15.5595768	4.451234669	27.59924943
1	1121393	1121793	7.775175009	21.62739564	10.60042788	7.842153169	11.3403307	4.649010261	5.681614034	7.732512577	6.400706013	13.79156006	7.661973717	4.151251462	14.86290085	6.954159212	9.469506511	15.08109482	3.241577361	6.993599561	4.720416047	8.849847669	1.644800422	10.2526788	8.580922806	9.805201927	12.30623531	2.470857556	4.412380043	1.972783679	1.711968306	20.69831653	6.691894299	8.842663245	9.345998097	6.418959936	9.01955181	5.004417967	4.696650418	2.97609199	0.91278239	9.341794737	9.545909246	5.889974661	5.783692925	7.260053684	21.78340752	8.012222404	32.46970521
1	1136486	1137282	7.775175009	22.61045907	15.90064181	16.46852165	14.82966322	6.973515392	3.40896842	18.04252935	33.60370657	23.52677892	22.13459074	5.189064327	0.928931303	16.22637149	6.628654558	1.37100862	21.88064719	14.98628477	15.10533135	15.28610052	34.54080886	4.556746135	14.04151005	17.82763987	17.98603622	1.235428778	7.942284077	5.918351037	13.69574645	18.51954637	6.691894299	11.05332906	2.336499524	4.279306624	2.705865543	9.174766272	19.56937674	8.928275969	5.476694337	4.670897368	11.4550911	11.77994932	5.783692925	14.52010737	5.186525599	8.012222404	12.98788208
1	1156764	1157164	1.110739287	5.898380628	7.420299513	5.489507218	6.978665046	3.486757696	3.40896842	9.450848705	11.20123552	8.923950625	13.62128661	3.113438596	4.644656515	1.159026535	0.946950651	1.37100862	6.483154722	6.993599561	11.32899851	8.849847669	11.51360295	2.278373067	9.361006697	8.913819934	3.786533942	4.941715111	0.882476009	3.945567358	3.423936612	4.357540323	1.115315716	1.105332906	11.68249762	1.069826656	8.117596629	9.174766272	7.827750697	1.984061326	3.651129558	5.605076842	8.591318321	1.472493665	5.783692925	1.037150526	1.03730512	7.12197547	8.117426303
1	1157810	1158210	14.43961073	16.71207845	21.20085575	4.705291901	30.53165957	15.10928335	15.90851929	19.76086547	16.00176503	34.07326602	17.02660826	11.41594152	15.79183215	17.38539803	17.99206237	24.67815516	9.724732083	12.98811347	12.27308172	7.240784457	23.02720591	12.53105187	13.26142615	18.71902186	9.466334854	7.412572667	16.76704416	14.79587759	13.69574645	22.87708669	8.922525731	22.10665811	7.009498573	11.76809322	9.921506991	12.51104492	12.52440111	14.88045995	9.127823895	10.27597421	22.91018219	29.44987331	5.783692925	18.66870947	26.96993312	10.6829632	19.48182313
1	1205827	1206227	3.332217861	12.77982469	8.480342301	3.921076584	13.95733009	2.324505131	6.81793684	8.591680641	7.200794265	13.79156006	11.06729537	9.340315789	10.21824433	1.159026535	2.840851953	10.96806896	4.862366041	0.999085652	4.720416047	4.827189638	16.44800422	12.53105187	0.780083891	1.782763987	11.35960182	1.235428778	7.942284077	9.863918395	13.69574645	5.446925403	3.345947149	16.57999358	7.009498573	1.069826656	7.215641448	6.672557289	10.95885098	8.928275969	1.825564779	1.868358947	0.954590925	20.61491131	11.56738585	1.037150526	7.261135839	3.560987735	25.97576417
1	1206385	1206785	9.996653583	9.83063438	19.08077018	13.33166039	15.70199635	6.973515392	5.681614034	12.88752096	11.20123552	10.5464871	6.810643304	8.302502924	6.502519121	10.43123882	11.36340781	9.597060338	7.293549062	18.98262738	8.496748884	10.45891088	19.73760507	1.139186534	6.240671131	13.3707299	15.14613577	4.941715111	9.707236095	12.82309391	1.711968306	7.625695565	12.26847288	12.15866196	2.336499524	16.04739984	11.72541735	7.50662695	4.696650418	5.952183979	10.04060628	5.605076842	14.31886387	2.944987331	17.35107878	10.37150526	11.41035632	10.6829632	12.98788208
1	1232129	1232529	24.43626431	19.66126876	5.300213938	9.410583802	11.3403307	1.162252565	10.22690526	8.591680641	11.20123552	23.52677892	11.91862578	16.60500585	6.502519121	10.43123882	11.36340781	17.82311206	9.724732083	10.98994217	7.552665675	4.022658032	31.25120802	1.139186534	17.16184561	11.58796591	18.93266971	1.235428778	15.00209215	2.959175519	6.847873224	7.625695565	5.576578582	18.79065939	2.336499524	8.558613248	3.607820724	10.00883593	13.30717618	9.920306632	6.389476727	6.539256316	14.31886387	17.66992398	5.783692925	22.81731158	16.59688192	4.451234669	69.80986621
1	1237441	1237841	17.77182859	21.62739564	34.98141199	16.46852165	15.70199635	4.649010261	11.36322807	29.21171418	19.20211804	21.90424244	23.83725157	16.60500585	15.79183215	9.272212282	17.99206237	5.484034479	19.44946417	16.98445608	31.15474591	32.98579586	16.44800422	19.36617107	28.08302009	14.26211189	16.09276925	4.941715111	14.11961614	17.75505311	20.54361967	15.25139113	11.15315716	3.315998717	2.336499524	2.139653312	26.15670025	38.36720441	15.65550139	14.88045995	32.86016602	23.35448684	14.31886387	1.472493665	5.783692925	8.297204211	18.67149216	28.48790188	8.117426303
1	1239313	1239713	13.32887144	7.864507504	13.78055624	10.19479912	10.46799757	6.973515392	4.545291227	6.873344513	10.40114727	20.28170597	17.02660826	6.226877193	7.431450423	11.59026535	5.681703907	8.226051719	5.672760382	2.997256955	7.552665675	5.631721244	8.224002111	10.2526788	4.680503349	5.34829196	4.733167427	2.470857556	8.824760086	7.891134716	6.847873224	4.357540323	8.922525731	8.842663245	2.336499524	1.069826656	9.921506991	5.004417967	1.565550139	12.89639862	4.563911948	4.670897368	2.863772774	5.889974661	5.783692925	7.260053684	10.3730512	13.35370401	12.98788208
1	1273571	1273971	12.21813216	14.74595157	13.78055624	12.54744507	23.55299453	12.78477822	17.0448421	12.88752096	11.20123552	20.28170597	14.47261702	11.41594152	3.715725212	9.272212282	13.25730912	17.82311206	14.58709812	10.98994217	15.10533135	11.26344249	32.89600844	1.139186534	13.26142615	19.61040385	20.82593668	1.235428778	3.529904034	14.79587759	13.69574645	13.07262097	8.922525731	22.10665811	2.336499524	3.209479968	1.803910362	13.34511458	7.827750697	10.9123373	0.91278239	3.736717895	13.36427294	7.362468327	5.783692925	15.5572579	12.44766144	9.792716271	38.96364625
1	1274121	1274521	17.77182859	21.62739564	13.78055624	7.057937852	16.57432948	10.46027309	22.72645613	10.31001677	15.20167678	20.28170597	11.91862578	18.68063158	9.289313029	18.54442456	23.67376628	27.4201724	11.34552076	13.98719912	6.608582465	15.28610052	29.6064076	7.974305736	9.361006697	17.82763987	20.82593668	1.235428778	15.88456815	15.78226943	1.711968306	15.25139113	13.3837886	15.47466068	2.336499524	12.83791987	15.33323808	10.84290559	4.696650418	13.88842929	10.95338867	6.539256316	20.04640942	20.61491131	5.783692925	14.52010737	14.52227168	7.12197547	21.10530839
1	1288303	1288703	1.110739287	0.983063438	1.060042788	0.784215317	0.872333131	2.324505131	1.136322807	1.718336128	2.400264755	0.811268239	0.851330413	1.037812865	0.928931303	1.159026535	0.946950651	1.37100862	0.81039434	0.999085652	0.944083209	0.804531606	1.644800422	1.139186534	0.780083891	0.891381993	0.946633485	1.235428778	0.882476009	0.98639184	1.711968306	1.089385081	1.115315716	1.105332906	2.336499524	1.069826656	1.803910362	0.834069661	0.78277507	0.992030663	0.91278239	0.934179474	0.954590925	1.472493665	5.783692925	1.037150526	1.03730512	0.890246934	1.623485261
1	1290711	1291111	9.996653583	9.83063438	15.90064181	9.410583802	15.70199635	13.94703078	13.63587368	12.0283529	9.601059019	21.90424244	11.91862578	15.56719298	18.57862606	11.59026535	19.88596367	17.82311206	9.724732083	9.990856516	10.3849153	11.26344249	16.44800422	14.80942494	12.48134226	17.82763987	12.30623531	6.177143889	13.23714013	10.85031023	8.55984153	19.60893145	15.61442003	14.36932777	14.01899715	14.97757318	11.72541735	8.340696611	10.95885098	16.86452127	6.389476727	9.341794737	9.545909246	20.61491131	5.783692925	15.5572579	11.41035632	18.69518561	9.740911564
1	1291204	1291604	6.664435722	14.74595157	16.9606846	6.273722535	16.57432948	5.811262827	10.22690526	13.74668903	9.601059019	31.63946131	14.47261702	8.302502924	13.93396954	3.477079606	15.15121042	16.45210344	6.483154722	18.98262738	9.440832093	12.06797409	9.868802533	5.695932668	14.04151005	16.04487588	13.2528688	3.706286333	14.11961614	9.863918395	11.98377814	23.96647177	12.26847288	19.8959923	7.009498573	4.279306624	14.4312829	11.67697526	15.65550139	12.89639862	8.215041506	6.539256316	4.772954623	11.77994932	5.783692925	7.260053684	16.59688192	12.46345707	19.48182313
1	1300429	1300829	1.110739287	18.67820532	11.66047066	8.626368486	14.82966322	11.62252565	10.22690526	9.450848705	8.800970768	22.71551068	9.364634543	11.41594152	9.289313029	10.43123882	10.41645716	21.93613792	12.96630944	10.98994217	12.27308172	15.28610052	13.15840338	6.835119202	14.04151005	14.26211189	11.35960182	1.235428778	7.059808069	11.83670207	1.711968306	11.98323589	10.03784145	11.05332906	11.68249762	18.18705315	3.607820724	12.51104492	10.95885098	1.984061326	6.389476727	6.539256316	13.36427294	11.77994932	5.783692925	11.40865579	11.41035632	13.35370401	24.35227891
1	1305215	1305615	6.664435722	5.898380628	8.480342301	7.842153169	16.57432948	4.649010261	9.090582454	10.31001677	8.800970768	14.6028283	13.62128661	13.49156725	2.786793909	1.159026535	11.36340781	28.79118102	8.914337743	9.990856516	10.3849153	8.045316063	1.644800422	5.695932668	7.800838914	9.805201927	10.41296834	3.706286333	8.824760086	15.78226943	15.40771475	11.98323589	8.922525731	6.631997433	7.009498573	3.209479968	9.01955181	8.340696611	9.393300836	8.928275969	10.95338867	0.934179474	15.27345479	16.19743032	5.783692925	5.185752632	15.5595768	5.341481602	8.117426303
1	1308086	1308486	14.43961073	29.49190314	12.72051345	9.410583802	18.31899574	16.27153592	17.0448421	15.46502515	15.20167678	38.12960721	11.06729537	22.83188304	11.14717564	20.86247764	17.99206237	12.33907758	6.483154722	9.990856516	10.3849153	11.26344249	41.12001055	4.556746135	15.60167783	22.28454983	22.71920365	1.235428778	27.35675627	4.931959198	20.54361967	9.804465726	8.922525731	18.79065939	2.336499524	9.628439904	18.9410588	10.00883593	8.610525766	17.85655194	13.69173584	11.21015368	10.50050017	27.97737964	23.1347717	14.52010737	12.44766144	20.47567948	55.19849886
1	1310344	1310744	6.664435722	9.83063438	10.60042788	19.60538292	12.21266383	9.298020523	12.49955087	7.732512577	12.00132377	14.6028283	12.7699562	12.45375439	10.21824433	10.43123882	3.787802604	6.855043099	7.293549062	8.991770864	15.10533135	7.240784457	11.51360295	3.417559601	13.26142615	13.3707299	11.35960182	6.177143889	19.41447219	10.85031023	8.55984153	9.804465726	14.49910431	12.15866196	16.35549667	11.76809322	16.23519326	9.174766272	10.95885098	5.952183979	10.95338867	14.01269211	6.682136472	7.362468327	5.783692925	6.222903158	17.63418704	16.02444481	9.740911564
1	1324271	1324671	3.332217861	14.74595157	15.90064181	5.489507218	7.850998176	2.324505131	12.49955087	8.591680641	13.60150028	9.735218863	5.959312891	12.45375439	0.928931303	8.113185747	10.41645716	10.96806896	3.241577361	14.98628477	7.552665675	4.022658032	11.51360295	4.556746135	7.020755023	11.58796591	11.35960182	1.235428778	12.35466412	4.931959198	5.135904918	2.178770161	5.576578582	11.05332906	2.336499524	1.069826656	5.411731086	5.838487628	8.610525766	11.90436796	4.563911948	8.407615263	13.36427294	4.417480996	5.783692925	9.334354737	10.3730512	10.6829632	19.48182313
1	1324884	1325284	5.553696435	8.847570942	7.420299513	0.784215317	11.3403307	1.162252565	7.954259647	9.450848705	7.200794265	18.65916949	7.661973717	3.113438596	0.928931303	2.318053071	6.628654558	6.855043099	0.81039434	9.990856516	2.832249628	2.413594819	18.09280464	1.139186534	7.020755023	8.913819934	5.679800912	1.235428778	7.942284077	4.931959198	1.711968306	1.089385081	1.115315716	4.421331622	2.336499524	1.069826656	1.803910362	5.004417967	5.479425488	9.920306632	4.563911948	2.802538421	9.545909246	1.472493665	5.783692925	4.148602105	9.335746079	3.560987735	17.85833787
1	1348007	1348407	6.664435722	11.79676126	7.420299513	7.057937852	3.489332523	9.298020523	4.545291227	9.450848705	10.40114727	13.79156006	8.51330413	5.189064327	10.21824433	10.43123882	5.681703907	8.226051719	4.051971701	8.991770864	6.608582465	5.631721244	21.38240549	2.278373067	6.240671131	10.69658392	7.573067883	1.235428778	8.824760086	10.85031023	11.98377814	7.625695565	7.807210015	11.05332906	4.672999049	5.34913328	5.411731086	6.672557289	9.393300836	3.968122653	3.651129558	0.934179474	9.545909246	1.472493665	5.783692925	7.260053684	9.335746079	5.341481602	4.870455782
1	1348508	1348908	7.775175009	13.76288813	3.180128363	5.489507218	10.46799757	3.486757696	4.545291227	7.732512577	16.00176503	16.22536477	7.661973717	4.151251462	10.21824433	3.477079606	3.787802604	6.855043099	5.672760382	3.996342606	4.720416047	0.804531606	23.02720591	5.695932668	0.780083891	7.131055947	12.30623531	1.235428778	10.5897121	0.98639184	1.711968306	3.268155242	3.345947149	4.421331622	2.336499524	3.209479968	9.01955181	2.502208983	3.913875348	5.952183979	1.825564779	0.934179474	2.863772774	2.944987331	5.783692925	1.037150526	4.14922048	0.890246934	4.870455782
1	1351260	1351660	1.110739287	5.898380628	4.24017115	3.136861267	0.872333131	1.162252565	7.954259647	2.577504192	2.400264755	8.923950625	3.405321652	4.151251462	3.715725212	2.318053071	5.681703907	2.74201724	2.431183021	0.999085652	1.888166419	0.804531606	1.644800422	1.139186534	2.340251674	2.67414598	3.786533942	1.235428778	0.882476009	0.98639184	1.711968306	2.178770161	3.345947149	2.210665811	2.336499524	1.069826656	0.901955181	2.502208983	3.131100279	4.960153316	0.91278239	4.670897368	0.954590925	2.944987331	5.783692925	3.111451579	4.14922048	0.890246934	1.623485261
1	1380436	1380836	5.553696435	3.932253752	5.300213938	3.921076584	8.723331307	3.486757696	1.136322807	2.577504192	3.200353006	2.433804716	5.959312891	3.113438596	0.928931303	1.159026535	3.787802604	1.37100862	6.483154722	2.997256955	15.10533135	2.413594819	1.644800422	1.139186534	4.680503349	4.456909967	0.946633485	1.235428778	8.824760086	5.918351037	1.711968306	1.089385081	2.230631433	1.105332906	2.336499524	1.069826656	5.411731086	10.84290559	11.74162604	4.960153316	4.563911948	8.407615263	0.954590925	1.472493665	5.783692925	1.037150526	2.07461024	15.13419787	1.623485261
1	1398940	1399340	18.88256788	24.57658595	5.300213938	10.19479912	15.70199635	9.298020523	12.49955087	19.76086547	14.40158853	31.63946131	14.47261702	13.49156725	8.360381726	13.90831842	7.575605209	16.45210344	13.77670378	13.98719912	7.552665675	11.26344249	23.02720591	12.53105187	17.9419295	11.58796591	17.03940274	1.235428778	14.11961614	7.891134716	15.40771475	11.98323589	7.807210015	17.68532649	7.009498573	18.18705315	18.03910362	3.336278645	11.74162604	7.936245306	5.476694337	13.07851263	18.13722757	14.72493665	5.783692925	11.40865579	24.89532288	10.6829632	38.96364625
1	1406249	1406649	2.221478574	10.81369782	2.120085575	7.842153169	7.850998176	6.973515392	9.090582454	8.591680641	3.200353006	8.923950625	5.959312891	9.340315789	5.573587818	13.90831842	7.575605209	15.08109482	7.293549062	8.991770864	2.832249628	4.827189638	11.51360295	7.974305736	5.46058724	2.67414598	13.2528688	1.235428778	9.707236095	6.904742877	15.40771475	2.178770161	11.15315716	7.737330339	7.009498573	3.209479968	4.509775905	3.336278645	2.348325209	7.936245306	0.91278239	1.868358947	4.772954623	11.77994932	5.783692925	14.52010737	4.14922048	0.890246934	12.98788208
1	1407174	1407574	4.442957148	14.74595157	11.66047066	4.705291901	10.46799757	5.811262827	13.63587368	7.732512577	11.20123552	28.39438835	16.17527785	12.45375439	9.289313029	6.954159212	9.469506511	4.113025859	7.293549062	9.990856516	3.776332837	1.609063213	36.18560929	13.6702384	12.48134226	13.3707299	14.19950228	1.235428778	10.5897121	9.863918395	6.847873224	10.89385081	10.03784145	12.15866196	2.336499524	14.97757318	4.509775905	9.174766272	12.52440111	15.87249061	1.825564779	7.473435789	8.591318321	25.03239231	5.783692925	23.85446211	16.59688192	12.46345707	12.98788208
1	1432995	1433395	24.43626431	10.81369782	6.360256726	27.44753609	5.233998784	6.973515392	14.77219649	19.76086547	22.40247105	25.1493154	16.17527785	15.56719298	18.57862606	11.59026535	9.469506511	5.484034479	19.44946417	12.98811347	17.93758098	23.33141658	11.51360295	6.835119202	10.14109059	8.02243794	14.19950228	2.470857556	0.882476009	6.904742877	11.98377814	19.60893145	10.03784145	8.842663245	2.336499524	6.418959936	13.52932771	23.35395051	44.61817897	10.9123373	19.16843018	6.539256316	11.4550911	7.362468327	11.56738585	7.260053684	15.5595768	8.902469337	9.740911564
1	1435695	1436095	3.332217861	13.76288813	14.84059903	4.705291901	14.82966322	8.135767958	18.18116491	10.31001677	16.00176503	27.58312011	9.364634543	5.189064327	9.289313029	5.795132676	11.36340781	9.597060338	6.483154722	2.997256955	2.832249628	4.022658032	39.47521013	4.556746135	7.800838914	14.26211189	15.14613577	1.235428778	6.17733206	7.891134716	1.711968306	7.625695565	4.461262866	9.94799615	2.336499524	5.34913328	2.705865543	5.838487628	11.74162604	2.97609199	3.651129558	6.539256316	12.40968202	11.77994932	5.783692925	4.148602105	15.5595768	4.451234669	34.09319047
1	1438025	1438425	8.885914296	8.847570942	5.300213938	6.273722535	10.46799757	3.486757696	3.40896842	2.577504192	8.800970768	4.867609432	5.107982478	3.113438596	0.928931303	5.795132676	5.681703907	10.96806896	0.81039434	5.99451391	5.664499256	6.43625285	1.644800422	3.417559601	4.680503349	8.02243794	4.733167427	2.470857556	8.824760086	7.891134716	10.27180984	4.357540323	7.807210015	4.421331622	2.336499524	5.34913328	2.705865543	4.170348306	3.913875348	1.984061326	10.04060628	3.736717895	3.818363698	4.417480996	5.783692925	6.222903158	2.07461024	7.12197547	9.740911564
1	1472081	1472481	1.110739287	0.983063438	1.060042788	0.784215317	5.233998784	1.162252565	2.272645613	2.577504192	1.600176503	0.811268239	0.851330413	1.037812865	4.644656515	2.318053071	3.787802604	9.597060338	0.81039434	0.999085652	0.944083209	0.804531606	1.644800422	1.139186534	0.780083891	3.565527974	3.786533942	1.235428778	2.647428026	0.98639184	1.711968306	1.089385081	1.115315716	1.105332906	2.336499524	1.069826656	0.901955181	2.502208983	3.131100279	1.984061326	0.91278239	1.868358947	5.727545548	1.472493665	5.783692925	2.074301053	1.03730512	0.890246934	1.623485261
1	1473359	1473759	4.442957148	4.91531719	6.360256726	9.410583802	6.106331915	3.486757696	9.090582454	4.29584032	5.600617761	8.112682386	4.256652065	7.264690058	8.360381726	5.795132676	8.52255586	15.08109482	1.62078868	7.992685213	4.720416047	2.413594819	1.644800422	3.417559601	7.020755023	8.02243794	4.733167427	8.648001444	7.942284077	0.98639184	1.711968306	2.178770161	4.461262866	4.421331622	2.336499524	6.418959936	4.509775905	2.502208983	4.696650418	1.984061326	5.476694337	3.736717895	2.863772774	5.889974661	5.783692925	3.111451579	5.186525599	2.670740801	3.246970521
1	1510930	1511330	7.775175009	6.881444066	5.300213938	7.057937852	6.106331915	4.649010261	5.681614034	6.014176449	2.400264755	5.67887767	6.810643304	7.264690058	6.502519121	9.272212282	5.681703907	10.96806896	4.051971701	8.991770864	10.3849153	7.240784457	8.224002111	1.139186534	8.580922806	1.782763987	2.839900456	2.470857556	4.412380043	9.863918395	13.69574645	5.446925403	13.3837886	9.94799615	7.009498573	8.558613248	0.901955181	14.17918424	6.262200557	4.960153316	6.389476727	3.736717895	8.591318321	1.472493665	5.783692925	11.40865579	6.223830719	10.6829632	4.870455782
1	1511620	1512020	9.996653583	32.44109345	9.540385089	8.626368486	10.46799757	16.27153592	23.86277894	13.74668903	20.80229454	25.1493154	19.5805995	1.037812865	6.502519121	17.38539803	7.575605209	10.96806896	7.293549062	15.98537043	10.3849153	7.240784457	19.73760507	2.278373067	9.361006697	12.47934791	17.98603622	1.235428778	12.35466412	2.959175519	18.83165137	15.25139113	7.807210015	7.737330339	2.336499524	2.139653312	6.313686267	14.17918424	14.08995125	15.87249061	4.563911948	7.473435789	6.682136472	17.66992398	5.783692925	4.148602105	18.67149216	16.02444481	27.59924943
1	1574314	1574714	15.55035002	26.54271283	22.26089854	6.273722535	17.44666261	13.94703078	19.31748771	18.90169741	13.60150028	34.88453426	17.87793867	10.37812865	15.79183215	12.74929189	18.93901302	15.08109482	8.914337743	16.98445608	8.496748884	8.849847669	13.15840338	13.6702384	15.60167783	18.71902186	22.71920365	1.235428778	11.47218811	19.72783679	10.27180984	13.07262097	15.61442003	17.68532649	2.336499524	17.1172265	12.62737253	19.18360221	9.393300836	16.86452127	6.389476727	14.94687158	17.18263664	23.55989865	5.783692925	10.37150526	15.5595768	17.80493867	34.09319047
1	1599687	1600087	12.21813216	13.76288813	18.02072739	12.54744507	27.91466018	8.135767958	12.49955087	20.62003354	19.20211804	36.50707074	11.06729537	10.37812865	11.14717564	11.59026535	10.41645716	17.82311206	8.103943402	18.98262738	15.10533135	12.8725057	24.67200633	7.974305736	13.26142615	19.61040385	16.09276925	2.470857556	13.23714013	12.82309391	3.423936612	10.89385081	16.72973575	21.00132521	9.345998097	7.488786592	9.921506991	15.0132539	10.17607591	11.90436796	10.95338867	16.81523053	9.545909246	25.03239231	5.783692925	14.52010737	15.5595768	11.57321014	47.08107256
1	1615191	1615591	4.442957148	10.81369782	2.120085575	5.489507218	5.233998784	5.811262827	4.545291227	6.873344513	12.80141203	22.71551068	7.661973717	3.113438596	2.786793909	8.113185747	8.52255586	10.96806896	4.862366041	3.996342606	6.608582465	7.240784457	23.02720591	1.139186534	7.800838914	8.913819934	16.09276925	1.235428778	6.17733206	3.945567358	8.55984153	1.089385081	2.230631433	24.31732392	2.336499524	1.069826656	7.215641448	4.170348306	12.52440111	4.960153316	4.563911948	0.934179474	15.27345479	5.889974661	5.783692925	12.44580632	18.67149216	5.341481602	12.98788208
1	1615917	1616317	1.110739287	5.898380628	1.060042788	2.352645951	4.361665654	16.27153592	19.31748771	7.732512577	9.601059019	21.0929742	1.702660826	3.113438596	10.21824433	9.272212282	16.09816107	12.33907758	10.53512642	10.98994217	6.608582465	4.022658032	19.73760507	3.417559601	7.800838914	11.58796591	25.55910411	3.706286333	11.47218811	4.931959198	5.135904918	3.268155242	1.115315716	11.05332906	2.336499524	1.069826656	4.509775905	1.668139322	3.131100279	11.90436796	9.127823895	0.934179474	8.591318321	1.472493665	5.783692925	3.111451579	7.261135839	4.451234669	21.10530839
1	1617978	1618378	3.332217861	0.983063438	8.480342301	2.352645951	1.744666261	10.46027309	5.681614034	6.014176449	3.200353006	1.622536477	7.661973717	1.037812865	0.928931303	9.272212282	5.681703907	1.37100862	4.051971701	1.998171303	5.664499256	1.609063213	8.224002111	2.278373067	14.82159394	0.891381993	1.893266971	1.235428778	4.412380043	10.85031023	1.711968306	3.268155242	3.345947149	1.105332906	2.336499524	1.069826656	9.01955181	9.174766272	3.913875348	1.984061326	1.825564779	6.539256316	0.954590925	1.472493665	5.783692925	1.037150526	4.14922048	5.341481602	4.870455782
1	1658707	1659107	13.32887144	14.74595157	11.66047066	7.842153169	11.3403307	11.62252565	15.90851929	8.591680641	8.800970768	25.1493154	8.51330413	6.226877193	15.79183215	5.795132676	8.52255586	8.226051719	7.293549062	6.993599561	10.3849153	6.43625285	14.8032038	2.278373067	12.48134226	13.3707299	29.34563805	6.177143889	15.00209215	9.863918395	10.27180984	13.07262097	3.345947149	12.15866196	2.336499524	11.76809322	9.921506991	10.00883593	9.393300836	8.928275969	1.825564779	3.736717895	8.591318321	10.30745566	5.783692925	21.78016105	11.41035632	11.57321014	19.48182313
1	1676612	1677012	7.775175009	7.864507504	6.360256726	15.68430634	6.978665046	5.811262827	2.272645613	11.16918483	11.20123552	14.6028283	10.21596496	16.60500585	9.289313029	9.272212282	10.41645716	1.37100862	8.103943402	5.99451391	9.440832093	11.26344249	1.644800422	4.556746135	10.92117448	6.239673954	2.839900456	6.177143889	3.529904034	9.863918395	8.55984153	8.715080645	2.230631433	5.526664528	4.672999049	17.1172265	9.01955181	15.84732356	14.08995125	6.944214643	10.95338867	7.473435789	7.636727397	1.472493665	5.783692925	1.037150526	11.41035632	12.46345707	3.246970521
1	1692584	1692984	1.110739287	0.983063438	8.480342301	3.921076584	0.872333131	3.486757696	6.81793684	7.732512577	4.80052951	15.41409653	3.405321652	6.226877193	6.502519121	3.477079606	1.893901302	4.113025859	3.241577361	2.997256955	2.832249628	6.43625285	14.8032038	1.139186534	7.020755023	8.913819934	10.41296834	1.235428778	4.412380043	1.972783679	11.98377814	2.178770161	12.26847288	16.57999358	4.672999049	6.418959936	3.607820724	6.672557289	8.610525766	0.992030663	0.91278239	4.670897368	2.863772774	1.472493665	5.783692925	7.260053684	16.59688192	8.012222404	14.61136735
1	1739429	1739829	1.110739287	3.932253752	5.300213938	9.410583802	9.595664438	4.649010261	6.81793684	2.577504192	6.400706013	5.67887767	6.810643304	1.037812865	5.573587818	5.795132676	7.575605209	1.37100862	9.724732083	4.995428258	15.10533135	13.67703731	1.644800422	2.278373067	9.361006697	7.131055947	4.733167427	7.412572667	5.294856052	8.877526556	1.711968306	11.98323589	5.576578582	3.315998717	7.009498573	5.34913328	4.509775905	9.174766272	10.95885098	1.984061326	8.215041506	9.341794737	6.682136472	1.472493665	5.783692925	1.037150526	1.03730512	4.451234669	1.623485261
1	1745854	1746254	17.77182859	16.71207845	11.66047066	12.54744507	6.106331915	18.59604105	21.59013333	16.32419322	8.800970768	27.58312011	18.72926909	12.45375439	12.07610694	10.43123882	12.31035846	16.45210344	16.2078868	18.98262738	7.552665675	7.240784457	19.73760507	7.974305736	13.26142615	11.58796591	22.71920365	4.941715111	14.11961614	13.80948575	22.25558798	18.51954637	13.3837886	21.00132521	25.70149477	7.488786592	16.23519326	10.00883593	8.610525766	13.88842929	14.60451823	12.14433316	16.22804572	20.61491131	5.783692925	23.85446211	19.70879728	13.35370401	30.84621995
1	1759599	1759999	1.110739287	2.949190314	4.24017115	19.60538292	19.19132888	1.162252565	2.272645613	7.732512577	25.60282405	8.923950625	8.51330413	5.189064327	11.14717564	1.159026535	3.787802604	1.37100862	8.914337743	2.997256955	14.16124814	5.631721244	1.644800422	3.417559601	0.780083891	12.47934791	0.946633485	1.235428778	5.294856052	6.904742877	1.711968306	8.715080645	1.115315716	1.105332906	2.336499524	3.209479968	0.901955181	5.838487628	22.70047702	3.968122653	7.302259116	0.934179474	0.954590925	1.472493665	5.783692925	1.037150526	1.03730512	17.80493867	1.623485261
1	1762905	1763305	5.553696435	7.864507504	9.540385089	8.626368486	10.46799757	11.62252565	1.136322807	12.88752096	16.80185328	8.923950625	5.959312891	5.189064327	4.644656515	6.954159212	5.681703907	1.37100862	6.483154722	6.993599561	3.776332837	8.045316063	8.224002111	1.139186534	6.240671131	11.58796591	12.30623531	2.470857556	8.824760086	6.904742877	1.711968306	1.089385081	4.461262866	1.105332906	2.336499524	12.83791987	6.313686267	16.68139322	13.30717618	8.928275969	6.389476727	4.670897368	8.591318321	1.472493665	5.783692925	10.37150526	7.261135839	4.451234669	1.623485261
1	1775867	1776267	7.775175009	8.847570942	12.72051345	7.842153169	11.3403307	5.811262827	4.545291227	12.88752096	4.80052951	3.245072954	11.06729537	8.302502924	3.715725212	9.272212282	5.681703907	12.33907758	8.914337743	6.993599561	1.888166419	7.240784457	9.868802533	7.974305736	10.14109059	7.131055947	3.786533942	9.883430222	3.529904034	8.877526556	1.711968306	2.178770161	6.691894299	6.631997433	2.336499524	4.279306624	7.215641448	5.004417967	2.348325209	6.944214643	10.95338867	6.539256316	10.50050017	11.77994932	5.783692925	5.185752632	9.335746079	4.451234669	3.246970521
1	1777891	1778291	12.21813216	8.847570942	9.540385089	1.568430634	11.3403307	9.298020523	13.63587368	11.16918483	16.00176503	26.77185187	8.51330413	11.41594152	18.57862606	11.59026535	5.681703907	10.96806896	2.431183021	6.993599561	8.496748884	11.26344249	34.54080886	1.139186534	10.92117448	10.69658392	11.35960182	1.235428778	2.647428026	13.80948575	11.98377814	8.715080645	4.461262866	13.26399487	2.336499524	3.209479968	2.705865543	9.174766272	8.610525766	17.85655194	5.476694337	7.473435789	3.818363698	19.14241765	5.783692925	11.40865579	17.63418704	3.560987735	21.10530839
1	1778467	1778867	14.43961073	34.40722033	11.66047066	11.76322975	13.95733009	23.24505131	34.0896842	21.4792016	12.80141203	43.80848489	7.661973717	11.41594152	11.14717564	12.74929189	14.20425977	12.33907758	16.2078868	27.97439824	11.32899851	15.28610052	39.47521013	7.974305736	18.72201339	26.7414598	31.23890502	1.235428778	11.47218811	12.82309391	17.11968306	23.96647177	8.922525731	27.63332264	7.009498573	9.628439904	11.72541735	19.18360221	15.65550139	19.84061326	6.389476727	11.21015368	16.22804572	22.08740498	5.783692925	22.81731158	36.3056792	19.58543254	47.08107256
1	1793439	1793839	11.10739287	26.54271283	24.38098412	33.72125863	19.19132888	17.43378848	14.77219649	44.67673933	28.00308881	11.35775534	40.01252941	22.83188304	17.64969476	13.90831842	14.20425977	1.37100862	49.43405476	11.98902782	40.595578	51.4900228	1.644800422	33.03640948	35.10377511	16.04487588	21.77257016	19.76686044	17.64952017	30.57814703	22.25558798	23.96647177	8.922525731	5.526664528	30.37449382	23.53618643	31.56843133	52.54638865	43.8354039	25.79279724	38.33686036	28.95956368	21.00100034	1.472493665	40.48585048	12.44580632	20.7461024	38.28061815	1.623485261
1	1794514	1794914	5.553696435	1.966126876	1.060042788	2.352645951	0.872333131	3.486757696	1.136322807	5.155008385	1.600176503	2.433804716	0.851330413	3.113438596	1.857862606	1.159026535	0.946950651	1.37100862	12.1559151	2.997256955	6.608582465	4.827189638	3.289600844	3.417559601	9.361006697	7.131055947	2.839900456	7.412572667	3.529904034	4.931959198	3.423936612	3.268155242	2.230631433	2.210665811	2.336499524	3.209479968	0.901955181	10.84290559	3.131100279	2.97609199	2.738347169	5.605076842	0.954590925	1.472493665	5.783692925	1.037150526	1.03730512	3.560987735	1.623485261
1	1853576	1853976	1.110739287	0.983063438	1.060042788	7.842153169	2.616999392	6.973515392	1.136322807	0.859168064	10.40114727	2.433804716	0.851330413	7.264690058	3.715725212	1.159026535	2.840851953	1.37100862	2.431183021	1.998171303	2.832249628	6.43625285	1.644800422	3.417559601	6.240671131	5.34829196	4.733167427	21.00228922	0.882476009	4.931959198	11.98377814	8.715080645	1.115315716	3.315998717	16.35549667	14.97757318	0.901955181	6.672557289	7.827750697	0.992030663	9.127823895	3.736717895	9.545909246	1.472493665	5.783692925	6.222903158	3.11191536	4.451234669	1.623485261
1	1891270	1891670	1.110739287	15.72901501	10.60042788	11.76322975	15.70199635	4.649010261	15.90851929	8.591680641	6.400706013	17.84790125	15.32394743	1.037812865	11.14717564	16.22637149	10.41645716	13.7100862	2.431183021	2.997256955	10.3849153	8.849847669	19.73760507	3.417559601	6.240671131	15.15349389	17.98603622	1.235428778	4.412380043	4.931959198	1.711968306	15.25139113	1.115315716	9.94799615	2.336499524	2.139653312	5.411731086	5.004417967	8.610525766	9.920306632	4.563911948	4.670897368	16.22804572	7.362468327	5.783692925	16.59440842	8.298440959	6.231728536	29.22273469
1	1947502	1947902	3.332217861	9.83063438	3.180128363	13.33166039	6.978665046	4.649010261	5.681614034	1.718336128	17.60194154	6.490145909	11.91862578	4.151251462	7.431450423	2.318053071	5.681703907	1.37100862	7.293549062	6.993599561	11.32899851	8.849847669	1.644800422	7.974305736	7.800838914	11.58796591	3.786533942	4.941715111	9.707236095	9.863918395	15.40771475	1.089385081	5.576578582	3.315998717	4.672999049	4.279306624	5.411731086	6.672557289	8.610525766	2.97609199	8.215041506	2.802538421	5.727545548	4.417480996	5.783692925	6.222903158	9.335746079	5.341481602	4.870455782
1	2050268	2050668	11.10739287	16.71207845	4.24017115	5.489507218	1.744666261	12.78477822	11.36322807	9.450848705	5.600617761	30.01692483	7.661973717	7.264690058	4.644656515	1.159026535	10.41645716	5.484034479	6.483154722	6.993599561	0.944083209	0.804531606	21.38240549	1.139186534	13.26142615	16.04487588	13.2528688	1.235428778	7.059808069	1.972783679	1.711968306	13.07262097	2.230631433	9.94799615	2.336499524	1.069826656	0.901955181	1.668139322	8.610525766	22.81670525	0.91278239	0.934179474	6.682136472	4.417480996	5.783692925	9.334354737	11.41035632	2.670740801	29.22273469
1	2105063	2105463	1.110739287	9.83063438	4.24017115	8.626368486	9.595664438	9.298020523	17.0448421	6.014176449	12.00132377	8.923950625	2.553991239	6.226877193	9.289313029	9.272212282	5.681703907	5.484034479	6.483154722	8.991770864	8.496748884	10.45891088	1.644800422	5.695932668	9.361006697	6.239673954	9.466334854	8.648001444	11.47218811	5.918351037	10.27180984	1.089385081	7.807210015	6.631997433	9.345998097	7.488786592	9.01955181	6.672557289	11.74162604	7.936245306	12.77895345	9.341794737	10.50050017	5.889974661	5.783692925	2.074301053	10.3730512	7.12197547	12.98788208
1	2132205	2132605	7.775175009	2.949190314	4.24017115	11.76322975	9.595664438	10.46027309	10.22690526	5.155008385	6.400706013	9.735218863	13.62128661	9.340315789	11.14717564	9.272212282	2.840851953	8.226051719	4.051971701	11.98902782	13.21716493	5.631721244	4.934401266	7.974305736	10.92117448	8.02243794	2.839900456	8.648001444	10.5897121	8.877526556	5.135904918	3.268155242	8.922525731	5.526664528	7.009498573	4.279306624	8.117596629	2.502208983	3.913875348	5.952183979	10.04060628	9.341794737	7.636727397	5.889974661	5.783692925	4.148602105	3.11191536	5.341481602	4.870455782
1	2135452	2135852	12.21813216	11.79676126	4.24017115	16.46852165	19.19132888	20.92054618	18.18116491	10.31001677	14.40158853	21.90424244	13.62128661	6.226877193	17.64969476	8.113185747	13.25730912	16.45210344	16.2078868	18.98262738	19.8257474	7.240784457	32.89600844	14.80942494	10.14109059	16.04487588	17.98603622	3.706286333	10.5897121	11.83670207	3.423936612	13.07262097	16.72973575	9.94799615	2.336499524	22.46635978	15.33323808	15.0132539	18.0038266	17.85655194	10.95338867	8.407615263	16.22804572	14.72493665	5.783692925	15.5572579	17.63418704	9.792716271	14.61136735
1	2163221	2163621	12.21813216	11.79676126	14.84059903	14.1158757	10.46799757	10.46027309	12.49955087	16.32419322	11.20123552	8.923950625	13.62128661	5.189064327	12.07610694	16.22637149	11.36340781	23.30714654	4.051971701	18.98262738	3.776332837	7.240784457	6.579201689	6.835119202	10.92117448	10.69658392	8.519701369	18.53143167	15.00209215	11.83670207	5.135904918	3.268155242	2.230631433	9.94799615	2.336499524	7.488786592	6.313686267	12.51104492	4.696650418	10.9123373	9.127823895	12.14433316	6.682136472	33.8673543	5.783692925	4.148602105	11.41035632	3.560987735	8.117426303
1	2189682	2190082	4.442957148	22.61045907	3.180128363	4.705291901	7.850998176	12.78477822	13.63587368	6.873344513	8.000882516	12.98029182	7.661973717	5.189064327	7.431450423	4.636106141	4.734753255	12.33907758	4.051971701	8.991770864	11.32899851	4.827189638	8.224002111	7.974305736	1.560167783	10.69658392	21.77257016	1.235428778	1.764952017	5.918351037	3.423936612	8.715080645	1.115315716	11.05332906	4.672999049	5.34913328	7.215641448	1.668139322	7.827750697	14.88045995	1.825564779	6.539256316	6.682136472	10.30745566	5.783692925	17.63155895	20.7461024	2.670740801	3.246970521
1	2204646	2205046	7.775175009	4.91531719	1.060042788	4.705291901	7.850998176	5.811262827	7.954259647	7.732512577	7.200794265	6.490145909	4.256652065	4.151251462	5.573587818	6.954159212	1.893901302	2.74201724	1.62078868	3.996342606	3.776332837	4.022658032	6.579201689	5.695932668	6.240671131	7.131055947	11.35960182	1.235428778	3.529904034	4.931959198	5.135904918	4.357540323	2.230631433	5.526664528	2.336499524	3.209479968	10.82346217	0.834069661	7.044975627	11.90436796	4.563911948	2.802538421	4.772954623	2.944987331	5.783692925	5.185752632	15.5595768	4.451234669	17.85833787
1	2205194	2205594	1.110739287	10.81369782	1.060042788	0.784215317	6.978665046	4.649010261	1.136322807	6.873344513	2.400264755	20.28170597	5.959312891	6.226877193	3.715725212	1.159026535	3.787802604	5.484034479	4.862366041	0.999085652	1.888166419	2.413594819	11.51360295	1.139186534	4.680503349	7.131055947	8.519701369	1.235428778	1.764952017	0.98639184	1.711968306	1.089385081	1.115315716	11.05332906	2.336499524	1.069826656	1.803910362	0.834069661	7.827750697	0.992030663	0.91278239	0.934179474	9.545909246	4.417480996	5.783692925	1.037150526	1.03730512	2.670740801	30.84621995
1	2210812	2211212	1.110739287	2.949190314	4.24017115	4.705291901	4.361665654	4.649010261	1.136322807	7.732512577	7.200794265	0.811268239	3.405321652	1.037812865	4.644656515	2.318053071	2.840851953	1.37100862	4.862366041	0.999085652	7.552665675	4.827189638	1.644800422	2.278373067	3.900419457	3.565527974	0.946633485	1.235428778	3.529904034	0.98639184	1.711968306	2.178770161	1.115315716	4.421331622	2.336499524	1.069826656	7.215641448	10.84290559	7.044975627	0.992030663	3.651129558	11.21015368	0.954590925	1.472493665	5.783692925	1.037150526	1.03730512	2.670740801	4.870455782
1	2227111	2227511	16.6610893	14.74595157	5.300213938	10.19479912	9.595664438	8.135767958	20.45381052	14.60585709	15.20167678	29.20565659	8.51330413	9.340315789	10.21824433	15.06734496	0.946950651	24.67815516	6.483154722	10.98994217	14.16124814	10.45891088	27.96160718	10.2526788	16.38176172	19.61040385	7.573067883	4.941715111	11.47218811	7.891134716	3.423936612	8.715080645	8.922525731	23.21199102	7.009498573	8.558613248	15.33323808	13.34511458	13.30717618	12.89639862	11.86617106	7.473435789	16.22804572	20.61491131	5.783692925	16.59440842	18.67149216	18.69518561	27.59924943
1	2229316	2229716	6.664435722	16.71207845	13.78055624	10.97901444	26.16999392	10.46027309	18.18116491	21.4792016	21.60238279	39.75214369	11.06729537	21.79407017	14.86290085	8.113185747	16.09816107	34.27521549	12.1559151	16.98445608	7.552665675	12.06797409	31.25120802	9.113492269	7.020755023	10.69658392	17.98603622	6.177143889	17.64952017	16.76866127	3.423936612	10.89385081	11.15315716	9.94799615	2.336499524	12.83791987	15.33323808	10.00883593	9.393300836	27.77685857	12.77895345	11.21015368	12.40968202	33.8673543	23.1347717	22.81731158	20.7461024	6.231728536	12.98788208
1	2243354	2243754	7.775175009	3.932253752	10.60042788	21.95802887	20.93599514	1.162252565	9.090582454	14.60585709	24.00264755	2.433804716	24.68858198	19.71844444	16.72076345	8.113185747	15.15121042	1.37100862	17.82867549	2.997256955	30.2106627	20.11329016	3.289600844	14.80942494	17.16184561	6.239673954	0.946633485	6.177143889	3.529904034	7.891134716	1.711968306	22.87708669	5.576578582	1.105332906	2.336499524	13.90774653	16.23519326	21.68581119	15.65550139	15.87249061	12.77895345	15.88105105	7.636727397	1.472493665	11.56738585	1.037150526	16.59688192	16.91469174	1.623485261
1	2326530	2326930	1.110739287	6.881444066	4.24017115	3.136861267	4.361665654	1.162252565	1.136322807	11.16918483	5.600617761	3.245072954	11.91862578	1.037812865	7.431450423	1.159026535	8.52255586	10.96806896	0.81039434	5.99451391	2.832249628	6.43625285	1.644800422	1.139186534	2.340251674	0.891381993	5.679800912	1.235428778	3.529904034	7.891134716	5.135904918	6.536310484	1.115315716	2.210665811	4.672999049	2.139653312	0.901955181	0.834069661	2.348325209	5.952183979	10.04060628	2.802538421	2.863772774	14.72493665	5.783692925	1.037150526	1.03730512	7.12197547	4.870455782
1	2391238	2391638	6.664435722	14.74595157	4.24017115	1.568430634	12.21266383	6.973515392	11.36322807	1.718336128	2.400264755	17.84790125	9.364634543	1.037812865	8.360381726	5.795132676	2.840851953	13.7100862	4.862366041	6.993599561	4.720416047	1.609063213	4.934401266	1.139186534	10.14109059	12.47934791	7.573067883	2.470857556	0.882476009	5.918351037	1.711968306	6.536310484	3.345947149	7.737330339	2.336499524	6.418959936	4.509775905	1.668139322	5.479425488	4.960153316	0.91278239	2.802538421	1.909181849	7.362468327	5.783692925	14.52010737	11.41035632	5.341481602	1.623485261
1	2391805	2392205	2.221478574	19.66126876	14.84059903	6.273722535	18.31899574	12.78477822	7.954259647	9.450848705	10.40114727	22.71551068	9.364634543	7.264690058	15.79183215	12.74929189	10.41645716	9.597060338	8.914337743	9.990856516	2.832249628	6.43625285	37.83040971	3.417559601	14.82159394	7.131055947	13.2528688	3.706286333	6.17733206	9.863918395	8.55984153	9.804465726	6.691894299	11.05332906	2.336499524	4.279306624	3.607820724	2.502208983	10.17607591	6.944214643	1.825564779	2.802538421	10.50050017	7.362468327	5.783692925	4.148602105	17.63418704	1.780493867	21.10530839
1	2404416	2404816	12.21813216	14.74595157	6.360256726	14.90009102	30.53165957	8.135767958	9.090582454	6.014176449	32.00353006	10.5464871	11.91862578	16.60500585	23.22328257	9.272212282	12.31035846	4.113025859	11.34552076	8.991770864	24.54616344	15.28610052	1.644800422	15.94861147	13.26142615	22.28454983	17.98603622	16.06057411	6.17733206	9.863918395	10.27180984	7.625695565	15.61442003	12.15866196	4.672999049	31.02497302	18.03910362	20.01767187	28.96267758	7.936245306	17.3428654	19.61776895	15.27345479	1.472493665	5.783692925	9.334354737	6.223830719	11.57321014	8.117426303
1	2412570	2412970	15.55035002	37.35641064	15.90064181	14.1158757	21.80832827	15.10928335	21.59013333	19.76086547	28.00308881	42.99721665	23.83725157	20.75625731	21.36541997	26.65761031	32.19632214	26.04916378	12.96630944	20.98079868	16.99349777	12.06797409	49.34401266	11.39186534	24.18260063	25.85007781	35.97207245	1.235428778	15.88456815	18.74144495	15.40771475	13.07262097	11.15315716	26.52798973	7.009498573	13.90774653	6.313686267	20.01767187	22.70047702	24.80076658	11.86617106	14.94687158	21.00100034	17.66992398	5.783692925	34.22596737	29.04454336	13.35370401	69.80986621
1	2447883	2448283	5.553696435	7.864507504	16.9606846	6.273722535	20.93599514	2.324505131	4.545291227	19.76086547	21.60238279	5.67887767	11.91862578	17.64281871	9.289313029	9.272212282	9.469506511	1.37100862	10.53512642	1.998171303	42.48374442	19.30875855	6.579201689	9.113492269	24.18260063	19.61040385	9.466334854	6.177143889	8.824760086	11.83670207	17.11968306	11.98323589	6.691894299	9.94799615	4.672999049	2.139653312	17.13714844	21.68581119	16.43827646	8.928275969	19.16843018	26.15702526	11.4550911	2.944987331	5.783692925	8.297204211	7.261135839	24.92691414	6.493941042
1	2523662	2524062	8.885914296	5.898380628	13.78055624	6.273722535	17.44666261	11.62252565	6.81793684	11.16918483	5.600617761	11.35775534	9.364634543	6.226877193	11.14717564	10.43123882	3.787802604	1.37100862	5.672760382	8.991770864	11.32899851	5.631721244	1.644800422	3.417559601	7.800838914	5.34829196	9.466334854	2.470857556	6.17733206	8.877526556	5.135904918	7.625695565	2.230631433	3.315998717	4.672999049	4.279306624	3.607820724	12.51104492	5.479425488	10.9123373	5.476694337	1.868358947	1.909181849	10.30745566	5.783692925	4.148602105	7.261135839	2.670740801	4.870455782
1	2529014	2529414	1.110739287	12.77982469	3.180128363	10.97901444	18.31899574	5.811262827	11.36322807	11.16918483	12.00132377	9.735218863	4.256652065	11.41594152	13.00503824	8.113185747	7.575605209	17.82311206	2.431183021	8.991770864	9.440832093	10.45891088	11.51360295	1.139186534	1.560167783	8.02243794	8.519701369	1.235428778	14.11961614	6.904742877	1.711968306	5.446925403	11.15315716	6.631997433	18.69199619	7.488786592	8.117596629	2.502208983	11.74162604	11.90436796	10.04060628	2.802538421	6.682136472	17.66992398	5.783692925	8.297204211	7.261135839	3.560987735	11.36439682
1	2546179	2546579	6.664435722	13.76288813	7.420299513	5.489507218	13.95733009	16.27153592	12.49955087	6.014176449	12.00132377	21.0929742	6.810643304	8.302502924	2.786793909	10.43123882	7.575605209	16.45210344	12.96630944	7.992685213	1.888166419	9.654379276	34.54080886	2.278373067	15.60167783	12.47934791	19.87930319	1.235428778	11.47218811	8.877526556	10.27180984	13.07262097	10.03784145	16.57999358	2.336499524	6.418959936	9.921506991	10.00883593	10.95885098	12.89639862	3.651129558	8.407615263	4.772954623	11.77994932	5.783692925	4.148602105	20.7461024	15.13419787	84.42123355
1	2642850	2643250	7.775175009	15.72901501	13.78055624	7.057937852	12.21266383	4.649010261	17.0448421	18.04252935	13.60150028	29.20565659	9.364634543	12.45375439	14.86290085	11.59026535	9.469506511	28.79118102	8.914337743	16.98445608	1.888166419	8.045316063	24.67200633	1.139186534	14.04151005	16.93625787	28.39900456	1.235428778	6.17733206	5.918351037	8.55984153	19.60893145	14.49910431	6.631997433	2.336499524	4.279306624	6.313686267	8.340696611	7.827750697	11.90436796	8.215041506	8.407615263	13.36427294	11.77994932	5.783692925	6.222903158	14.52227168	15.13419787	21.10530839
1	2652285	2652685	2.221478574	1.966126876	3.180128363	0.784215317	8.723331307	1.162252565	1.136322807	3.436672256	1.600176503	6.490145909	0.851330413	1.037812865	3.715725212	1.159026535	5.681703907	1.37100862	0.81039434	0.999085652	9.440832093	1.609063213	13.15840338	5.695932668	7.020755023	6.239673954	0.946633485	1.235428778	0.882476009	0.98639184	1.711968306	1.089385081	1.115315716	1.105332906	2.336499524	1.069826656	7.215641448	2.502208983	3.913875348	5.952183979	0.91278239	2.802538421	0.954590925	1.472493665	11.56738585	1.037150526	1.03730512	8.012222404	1.623485261
1	2700672	2701072	1.110739287	0.983063438	1.060042788	0.784215317	0.872333131	1.162252565	1.136322807	0.859168064	0.800088252	0.811268239	0.851330413	1.037812865	0.928931303	1.159026535	0.946950651	1.37100862	0.81039434	0.999085652	0.944083209	0.804531606	1.644800422	1.139186534	0.780083891	0.891381993	0.946633485	1.235428778	0.882476009	0.98639184	1.711968306	1.089385081	1.115315716	1.105332906	2.336499524	1.069826656	0.901955181	0.834069661	0.78277507	0.992030663	0.91278239	0.934179474	0.954590925	1.472493665	5.783692925	1.037150526	1.03730512	0.890246934	1.623485261
1	2701968	2702368	1.110739287	0.983063438	1.060042788	0.784215317	0.872333131	1.162252565	1.136322807	0.859168064	0.800088252	0.811268239	0.851330413	1.037812865	0.928931303	1.159026535	0.946950651	1.37100862	0.81039434	0.999085652	0.944083209	0.804531606	1.644800422	1.139186534	0.780083891	0.891381993	0.946633485	1.235428778	0.882476009	0.98639184	1.711968306	1.089385081	1.115315716	1.105332906	2.336499524	1.069826656	0.901955181	0.834069661	0.78277507	0.992030663	0.91278239	0.934179474	0.954590925	1.472493665	5.783692925	1.037150526	1.03730512	0.890246934	1.623485261
1	2761751	2762151	1.110739287	2.949190314	1.060042788	0.784215317	0.872333131	1.162252565	2.272645613	1.718336128	0.800088252	0.811268239	0.851330413	1.037812865	0.928931303	1.159026535	3.787802604	2.74201724	0.81039434	0.999085652	0.944083209	4.022658032	3.289600844	3.417559601	0.780083891	0.891381993	2.839900456	1.235428778	1.764952017	0.98639184	1.711968306	1.089385081	4.461262866	1.105332906	2.336499524	1.069826656	1.803910362	0.834069661	0.78277507	2.97609199	0.91278239	1.868358947	1.909181849	1.472493665	5.783692925	3.111451579	1.03730512	0.890246934	1.623485261
1	2763094	2763494	1.110739287	0.983063438	1.060042788	0.784215317	0.872333131	1.162252565	1.136322807	0.859168064	0.800088252	0.811268239	0.851330413	1.037812865	0.928931303	1.159026535	0.946950651	1.37100862	0.81039434	0.999085652	0.944083209	0.804531606	1.644800422	1.139186534	0.780083891	0.891381993	0.946633485	1.235428778	0.882476009	0.98639184	1.711968306	1.089385081	1.115315716	1.105332906	2.336499524	1.069826656	0.901955181	0.834069661	0.78277507	0.992030663	0.91278239	0.934179474	0.954590925	1.472493665	5.783692925	1.037150526	1.03730512	0.890246934	1.623485261
1	2764973	2765373	1.110739287	0.983063438	1.060042788	0.784215317	0.872333131	1.162252565	1.136322807	0.859168064	0.800088252	0.811268239	0.851330413	1.037812865	0.928931303	1.159026535	0.946950651	1.37100862	0.81039434	0.999085652	0.944083209	0.804531606	1.644800422	1.139186534	0.780083891	0.891381993	0.946633485	1.235428778	0.882476009	0.98639184	1.711968306	1.089385081	1.115315716	1.105332906	2.336499524	1.069826656	0.901955181	0.834069661	0.78277507	0.992030663	0.91278239	0.934179474	0.954590925	1.472493665	5.783692925	1.037150526	1.03730512	0.890246934	1.623485261
1	2766596	2766996	1.110739287	0.983063438	1.060042788	0.784215317	0.872333131	1.162252565	1.136322807	0.859168064	0.800088252	0.811268239	0.851330413	1.037812865	0.928931303	1.159026535	0.946950651	1.37100862	0.81039434	0.999085652	0.944083209	0.804531606	1.644800422	1.139186534	0.780083891	0.891381993	0.946633485	1.235428778	0.882476009	0.98639184	1.711968306	1.089385081	1.115315716	1.105332906	2.336499524	1.069826656	0.901955181	0.834069661	0.78277507	0.992030663	0.91278239	0.934179474	0.954590925	1.472493665	5.783692925	1.037150526	1.03730512	0.890246934	1.623485261
1	2811025	2811425	3.332217861	2.949190314	1.060042788	1.568430634	1.744666261	1.162252565	1.136322807	0.859168064	1.600176503	0.811268239	0.851330413	1.037812865	3.715725212	1.159026535	0.946950651	1.37100862	4.862366041	0.999085652	13.21716493	2.413594819	1.644800422	1.139186534	3.120335566	1.782763987	0.946633485	1.235428778	0.882476009	0.98639184	1.711968306	4.357540323	1.115315716	1.105332906	2.336499524	3.209479968	0.901955181	11.67697526	5.479425488	0.992030663	0.91278239	5.605076842	0.954590925	1.472493665	5.783692925	1.037150526	1.03730512	0.890246934	1.623485261
1	2866730	2867130	1.110739287	12.77982469	11.66047066	7.842153169	13.95733009	1.162252565	1.136322807	5.155008385	9.601059019	4.056341193	6.810643304	7.264690058	2.786793909	4.636106141	2.840851953	6.855043099	4.051971701	1.998171303	12.27308172	8.045316063	14.8032038	5.695932668	5.46058724	8.02243794	4.733167427	7.412572667	7.059808069	5.918351037	6.847873224	8.715080645	4.461262866	4.421331622	4.672999049	1.069826656	4.509775905	6.672557289	3.913875348	7.936245306	9.127823895	5.605076842	3.818363698	7.362468327	5.783692925	7.260053684	6.223830719	4.451234669	1.623485261
1	3060165	3060565	3.332217861	8.847570942	7.420299513	9.410583802	6.106331915	2.324505131	3.40896842	12.88752096	7.200794265	5.67887767	3.405321652	6.226877193	13.00503824	2.318053071	7.575605209	15.08109482	9.724732083	8.991770864	1.888166419	5.631721244	8.224002111	4.556746135	7.800838914	4.456909967	10.41296834	13.58971656	3.529904034	6.904742877	6.847873224	3.268155242	5.576578582	7.737330339	9.345998097	5.34913328	1.803910362	6.672557289	4.696650418	2.97609199	4.563911948	6.539256316	7.636727397	13.25244299	5.783692925	7.260053684	9.335746079	0.890246934	3.246970521
1	3085814	3086214	7.775175009	27.52577626	18.02072739	41.56341179	39.25499088	17.43378848	4.545291227	35.22589063	47.20520685	23.52677892	24.68858198	21.79407017	22.29435127	4.636106141	26.51461823	1.37100862	24.31183021	13.98719912	36.81924516	24.9404798	1.644800422	30.75803641	24.96268453	24.95869581	13.2528688	19.76686044	17.64952017	19.72783679	13.69574645	14.16200605	4.461262866	5.526664528	2.336499524	20.32670646	25.25474507	52.54638865	43.05262883	13.88842929	43.8135547	26.15702526	24.81936404	1.472493665	5.783692925	11.40865579	14.52227168	26.70740801	4.870455782
1	3127194	3127594	18.88256788	11.79676126	1.060042788	16.46852165	17.44666261	5.811262827	5.681614034	4.29584032	16.80185328	12.16902358	11.06729537	7.264690058	6.502519121	6.954159212	0.946950651	1.37100862	9.724732083	6.993599561	3.776332837	6.43625285	1.644800422	2.278373067	8.580922806	11.58796591	7.573067883	12.35428778	0.882476009	13.80948575	1.711968306	7.625695565	3.345947149	2.210665811	2.336499524	12.83791987	4.509775905	13.34511458	16.43827646	4.960153316	9.127823895	1.868358947	1.909181849	1.472493665	5.783692925	6.222903158	1.03730512	0.890246934	1.623485261
1	3172443	3172843	1.110739287	3.932253752	5.300213938	0.784215317	5.233998784	1.162252565	5.681614034	2.577504192	2.400264755	3.245072954	2.553991239	3.113438596	0.928931303	1.159026535	0.946950651	9.597060338	0.81039434	2.997256955	2.832249628	4.827189638	1.644800422	1.139186534	3.120335566	1.782763987	2.839900456	4.941715111	5.294856052	2.959175519	1.711968306	1.089385081	3.345947149	1.105332906	2.336499524	4.279306624	0.901955181	1.668139322	3.131100279	0.992030663	0.91278239	0.934179474	5.727545548	14.72493665	5.783692925	1.037150526	1.03730512	0.890246934	3.246970521
1	3186720	3187120	1.110739287	5.898380628	2.120085575	0.784215317	2.616999392	1.162252565	1.136322807	5.155008385	8.000882516	4.056341193	2.553991239	4.151251462	1.857862606	2.318053071	0.946950651	6.855043099	0.81039434	7.992685213	0.944083209	0.804531606	13.15840338	1.139186534	7.020755023	5.34829196	1.893266971	1.235428778	3.529904034	12.82309391	1.711968306	1.089385081	10.03784145	5.526664528	2.336499524	1.069826656	9.921506991	1.668139322	0.78277507	1.984061326	1.825564779	3.736717895	0.954590925	1.472493665	5.783692925	6.222903158	8.298440959	0.890246934	6.493941042
1	3213624	3214024	62.20140007	47.18704502	63.60256726	109.7901444	100.31831	40.67883979	36.36232982	82.48013415	111.212267	42.18594841	64.70111139	41.51251462	70.59877902	33.61176952	62.49874297	2.74201724	101.2992925	46.95702562	105.7373194	90.10753991	3.289600844	103.6659746	76.44822136	61.50535754	45.4384073	43.24000722	78.54036477	81.87052268	27.3914929	65.36310484	65.80362727	42.00265041	21.02849572	52.42150614	101.9209355	120.9401009	104.8918593	74.40229974	88.53989178	112.1015368	62.0484101	1.472493665	46.2695434	23.85446211	41.4922048	79.2319771	11.36439682
1	3261544	3261944	15.55035002	16.71207845	37.10149757	33.72125863	42.7443234	11.62252565	14.77219649	21.4792016	32.00353006	19.47043773	25.53991239	21.79407017	26.93900779	22.02150417	35.98412474	1.37100862	38.08853399	18.98262738	46.26007726	41.83564353	1.644800422	29.61884987	39.00419457	25.85007781	11.35960182	16.06057411	23.82685223	36.49649806	25.67952459	15.25139113	21.19099861	22.10665811	2.336499524	10.69826656	35.17625206	50.04417967	34.44210307	17.85655194	46.55190187	50.44569158	18.13722757	1.472493665	11.56738585	10.37150526	19.70879728	31.15864268	3.246970521
1	3338261	3338661	33.32217861	40.30560096	29.68119805	36.07390458	44.48898967	9.298020523	10.22690526	20.62003354	44.00485384	17.03663301	25.53991239	26.9831345	29.72580169	16.22637149	37.87802604	8.226051719	26.74301323	19.98171303	46.26007726	38.6175171	3.289600844	28.47966334	25.74276842	23.17593183	14.19950228	27.17943311	14.11961614	24.65979599	25.67952459	18.51954637	18.96036718	13.26399487	14.01899715	28.88531971	22.54887952	50.87824933	36.79042827	31.74498122	42.90077231	49.5115121	18.13722757	1.472493665	17.35107878	11.40865579	17.63418704	37.39037122	6.493941042
1	3453835	3454235	13.32887144	26.54271283	10.60042788	14.90009102	27.91466018	13.94703078	29.54439298	12.88752096	19.20211804	37.31833898	17.02660826	17.64281871	15.79183215	16.22637149	21.77986497	26.04916378	12.96630944	16.98445608	12.27308172	11.26344249	11.51360295	4.556746135	16.38176172	15.15349389	30.29227153	4.941715111	19.41447219	15.78226943	15.40771475	30.50278226	20.0756829	14.36932777	11.68249762	20.32670646	16.23519326	10.84290559	12.52440111	5.952183979	12.77895345	10.27597421	27.68313681	27.97737964	5.783692925	29.04021474	31.1191536	13.35370401	27.59924943
1	3494582	3494982	5.553696435	6.881444066	7.420299513	2.352645951	4.361665654	4.649010261	19.31748771	5.155008385	5.600617761	10.5464871	11.06729537	12.45375439	0.928931303	9.272212282	0.946950651	9.597060338	7.293549062	0.999085652	2.832249628	5.631721244	13.15840338	3.417559601	5.46058724	5.34829196	8.519701369	1.235428778	1.764952017	0.98639184	8.55984153	5.446925403	1.115315716	1.105332906	4.672999049	1.069826656	5.411731086	2.502208983	7.827750697	4.960153316	4.563911948	0.934179474	12.40968202	14.72493665	5.783692925	6.222903158	13.48496656	6.231728536	16.23485261
1	3530954	3531354	7.775175009	10.81369782	13.78055624	5.489507218	11.3403307	9.298020523	14.77219649	8.591680641	7.200794265	25.96058364	9.364634543	8.302502924	8.360381726	9.272212282	7.575605209	16.45210344	3.241577361	11.98902782	5.664499256	8.045316063	8.224002111	1.139186534	12.48134226	15.15349389	19.87930319	8.648001444	8.824760086	4.931959198	5.135904918	9.804465726	6.691894299	7.737330339	2.336499524	1.069826656	8.117596629	12.51104492	7.827750697	2.97609199	6.389476727	0.934179474	11.4550911	16.19743032	5.783692925	2.074301053	9.335746079	6.231728536	29.22273469
1	3553428	3553828	11.10739287	8.847570942	5.300213938	18.8211676	20.93599514	2.324505131	6.81793684	13.74668903	24.00264755	12.16902358	15.32394743	13.49156725	14.86290085	16.22637149	9.469506511	12.33907758	6.483154722	10.98994217	18.88166419	7.240784457	18.09280464	7.974305736	9.361006697	14.26211189	12.30623531	4.941715111	6.17733206	9.863918395	15.40771475	15.25139113	6.691894299	5.526664528	2.336499524	12.83791987	19.84301398	20.85174153	17.22105153	9.920306632	15.51730062	11.21015368	10.50050017	2.944987331	11.56738585	4.148602105	9.335746079	6.231728536	17.85833787
1	3555216	3555616	9.996653583	12.77982469	23.32094133	24.31067482	20.06366201	12.78477822	11.36322807	20.62003354	45.60503034	17.84790125	19.5805995	25.94532164	22.29435127	8.113185747	19.88596367	1.37100862	17.82867549	12.98811347	27.37841307	21.72235337	3.289600844	13.6702384	24.18260063	17.82763987	11.35960182	8.648001444	15.88456815	16.76866127	5.135904918	15.25139113	3.345947149	15.47466068	2.336499524	12.83791987	6.313686267	30.86057746	33.659328	24.80076658	17.3428654	15.88105105	14.31886387	13.25244299	5.783692925	17.63155895	12.44766144	16.91469174	1.623485261
1	3611243	3611643	6.664435722	11.79676126	13.78055624	13.33166039	15.70199635	3.486757696	7.954259647	16.32419322	15.20167678	22.71551068	12.7699562	7.264690058	11.14717564	5.795132676	9.469506511	4.113025859	10.53512642	10.98994217	17.93758098	12.06797409	8.224002111	7.974305736	9.361006697	8.02243794	11.35960182	1.235428778	8.824760086	4.931959198	6.847873224	18.51954637	11.15315716	15.47466068	11.68249762	6.418959936	9.921506991	8.340696611	11.74162604	13.88842929	7.302259116	8.407615263	4.772954623	11.77994932	5.783692925	7.260053684	17.63418704	10.6829632	16.23485261
1	3624956	3625356	1.110739287	14.74595157	1.060042788	3.136861267	7.850998176	5.811262827	11.36322807	8.591680641	12.00132377	11.35775534	7.661973717	10.37812865	8.360381726	4.636106141	2.840851953	10.96806896	7.293549062	8.991770864	3.776332837	2.413594819	9.868802533	1.139186534	3.900419457	10.69658392	11.35960182	1.235428778	12.35466412	2.959175519	5.135904918	9.804465726	1.115315716	12.15866196	2.336499524	3.209479968	1.803910362	6.672557289	3.131100279	3.968122653	6.389476727	3.736717895	7.636727397	7.362468327	5.783692925	11.40865579	5.186525599	6.231728536	16.23485261
1	3625376	3625776	17.77182859	14.74595157	5.300213938	15.68430634	16.57432948	13.94703078	24.99910175	11.16918483	11.20123552	21.90424244	22.13459074	11.41594152	14.86290085	13.90831842	12.31035846	6.855043099	9.724732083	18.98262738	15.10533135	16.89516373	1.644800422	9.113492269	8.580922806	16.93625787	18.93266971	2.470857556	19.41447219	18.74144495	23.96755629	8.715080645	5.576578582	15.47466068	2.336499524	8.558613248	5.411731086	18.34953254	5.479425488	11.90436796	11.86617106	12.14433316	11.4550911	14.72493665	11.56738585	3.111451579	17.63418704	11.57321014	16.23485261
1	3640448	3640848	56.64770364	39.32253752	51.94209659	54.89507218	73.27598298	24.40730387	18.18116491	60.14176449	84.00926642	40.56341193	57.89046809	47.73939181	37.15725212	34.77079606	45.45363125	4.113025859	69.69391326	38.96434041	115.1781515	60.33987047	4.934401266	43.28908828	64.74696299	34.76389774	26.50573759	40.76914967	39.71142039	51.29237566	22.25558798	45.75417339	54.6504701	32.05465426	2.336499524	43.8628929	64.94077303	114.2675436	109.5885098	53.56965581	73.93537355	83.14197316	36.27445513	1.472493665	28.91846463	19.70586	26.96993312	73.8904955	8.117426303
1	3652218	3652618	13.32887144	16.71207845	5.300213938	2.352645951	13.95733009	4.649010261	10.22690526	8.591680641	15.20167678	19.47043773	9.364634543	5.189064327	5.573587818	1.159026535	17.99206237	6.855043099	6.483154722	13.98719912	6.608582465	8.045316063	4.934401266	1.139186534	10.92117448	11.58796591	11.35960182	3.706286333	15.88456815	3.945567358	5.135904918	7.625695565	5.576578582	4.421331622	9.345998097	3.209479968	2.705865543	9.174766272	5.479425488	7.936245306	4.563911948	10.27597421	17.18263664	4.417480996	5.783692925	4.148602105	5.186525599	7.12197547	37.34016099
1	3668800	3669200	8.885914296	15.72901501	15.90064181	8.626368486	14.82966322	10.46027309	11.36322807	10.31001677	16.00176503	19.47043773	15.32394743	21.79407017	16.72076345	12.74929189	11.36340781	10.96806896	10.53512642	15.98537043	6.608582465	9.654379276	9.868802533	10.2526788	17.16184561	12.47934791	20.82593668	7.412572667	12.35466412	10.85031023	3.423936612	18.51954637	3.345947149	15.47466068	4.672999049	10.69826656	7.215641448	10.00883593	12.52440111	7.936245306	8.215041506	8.407615263	11.4550911	2.944987331	5.783692925	25.92876316	15.5595768	7.12197547	4.870455782
1	3703575	3703975	2.221478574	7.864507504	9.540385089	8.626368486	18.31899574	4.649010261	11.36322807	18.04252935	9.601059019	5.67887767	6.810643304	7.264690058	10.21824433	13.90831842	10.41645716	4.113025859	17.82867549	9.990856516	14.16124814	15.28610052	4.934401266	19.36617107	11.70125837	10.69658392	6.626434398	7.412572667	15.00209215	4.931959198	6.847873224	8.715080645	3.345947149	1.105332906	2.336499524	4.279306624	18.9410588	19.18360221	10.95885098	10.9123373	16.43008301	11.21015368	5.727545548	1.472493665	5.783692925	4.148602105	8.298440959	15.13419787	1.623485261
1	3708938	3709338	4.442957148	12.77982469	12.72051345	10.19479912	8.723331307	3.486757696	15.90851929	4.29584032	8.000882516	10.5464871	9.364634543	7.264690058	7.431450423	10.43123882	11.36340781	2.74201724	5.672760382	5.99451391	3.776332837	9.654379276	4.934401266	10.2526788	8.580922806	5.34829196	10.41296834	7.412572667	8.824760086	7.891134716	3.423936612	6.536310484	7.807210015	8.842663245	14.01899715	7.488786592	5.411731086	2.502208983	12.52440111	7.936245306	7.302259116	9.341794737	7.636727397	7.362468327	5.783692925	13.48295684	9.335746079	5.341481602	1.623485261
1	3772130	3772530	11.10739287	5.898380628	9.540385089	3.921076584	10.46799757	8.135767958	18.18116491	1.718336128	8.800970768	17.03663301	5.107982478	7.264690058	0.928931303	1.159026535	9.469506511	4.113025859	5.672760382	5.99451391	4.720416047	2.413594819	9.868802533	1.139186534	7.020755023	7.131055947	7.573067883	1.235428778	4.412380043	7.891134716	8.55984153	5.446925403	1.115315716	3.315998717	2.336499524	1.069826656	6.313686267	7.50662695	1.565550139	10.9123373	5.476694337	7.473435789	2.863772774	2.944987331	5.783692925	9.334354737	13.48496656	5.341481602	21.10530839
1	3772602	3773002	5.553696435	7.864507504	9.540385089	5.489507218	13.08499696	8.135767958	6.81793684	8.591680641	7.200794265	15.41409653	3.405321652	6.226877193	5.573587818	6.954159212	3.787802604	9.597060338	8.914337743	9.990856516	4.720416047	2.413594819	19.73760507	1.139186534	12.48134226	6.239673954	7.573067883	1.235428778	5.294856052	7.891134716	1.711968306	10.89385081	3.345947149	6.631997433	2.336499524	6.418959936	0.901955181	5.004417967	10.17607591	15.87249061	4.563911948	11.21015368	4.772954623	10.30745566	23.1347717	9.334354737	7.261135839	6.231728536	27.59924943
1	3796284	3796684	11.10739287	24.57658595	8.480342301	5.489507218	13.08499696	9.298020523	17.0448421	13.74668903	11.20123552	30.01692483	8.51330413	12.45375439	12.07610694	6.954159212	17.04511172	19.19412068	8.914337743	13.98719912	4.720416047	7.240784457	41.12001055	3.417559601	7.800838914	16.04487588	11.35960182	1.235428778	12.35466412	8.877526556	17.11968306	23.96647177	8.922525731	22.10665811	7.009498573	8.558613248	4.509775905	8.340696611	6.262200557	11.90436796	7.302259116	11.21015368	4.772954623	16.19743032	5.783692925	12.44580632	23.85801776	6.231728536	19.48182313
1	3806400	3806800	1.110739287	2.949190314	1.060042788	3.921076584	0.872333131	1.162252565	1.136322807	0.859168064	2.400264755	0.811268239	0.851330413	1.037812865	0.928931303	2.318053071	0.946950651	1.37100862	0.81039434	0.999085652	0.944083209	0.804531606	1.644800422	1.139186534	1.560167783	0.891381993	0.946633485	1.235428778	1.764952017	0.98639184	1.711968306	4.357540323	1.115315716	1.105332906	2.336499524	2.139653312	0.901955181	0.834069661	1.565550139	0.992030663	0.91278239	0.934179474	0.954590925	1.472493665	5.783692925	1.037150526	1.03730512	0.890246934	1.623485261
1	3832192	3832592	6.664435722	4.91531719	6.360256726	10.97901444	4.361665654	8.135767958	3.40896842	8.591680641	11.20123552	3.245072954	5.107982478	6.226877193	3.715725212	8.113185747	5.681703907	1.37100862	9.724732083	4.995428258	14.16124814	15.28610052	1.644800422	14.80942494	4.680503349	0.891381993	7.573067883	6.177143889	8.824760086	10.85031023	11.98377814	4.357540323	8.922525731	5.526664528	4.672999049	10.69826656	6.313686267	10.00883593	14.87272632	1.984061326	9.127823895	6.539256316	9.545909246	1.472493665	5.783692925	1.037150526	3.11191536	18.69518561	1.623485261
1	3848924	3849324	6.664435722	4.91531719	3.180128363	12.54744507	5.233998784	6.973515392	4.545291227	9.450848705	1.600176503	0.811268239	1.702660826	1.037812865	4.644656515	5.795132676	5.681703907	10.96806896	3.241577361	2.997256955	12.27308172	5.631721244	1.644800422	1.139186534	4.680503349	1.782763987	4.733167427	2.470857556	3.529904034	3.945567358	5.135904918	7.625695565	4.461262866	1.105332906	11.68249762	3.209479968	4.509775905	0.834069661	3.913875348	5.952183979	10.95338867	5.605076842	4.772954623	10.30745566	5.783692925	4.148602105	5.186525599	1.780493867	3.246970521
1	3857461	3857861	23.32552503	39.32253752	31.80128363	14.1158757	27.04232705	39.51658722	22.72645613	16.32419322	31.20344181	58.41131318	37.45853817	34.24782456	26.93900779	24.33955724	19.88596367	50.72731893	25.93261889	23.97805564	15.10533135	12.06797409	55.92321435	14.80942494	28.08302009	29.41560578	59.63790958	4.941715111	23.82685223	17.75505311	13.69574645	31.59216734	23.42163004	37.58131879	28.03799429	11.76809322	22.54887952	26.69022916	36.0076532	13.88842929	16.43008301	17.74941	34.36527329	53.00977195	28.91846463	45.63462316	53.93986623	18.69518561	38.96364625
1	3899946	3900346	6.664435722	2.949190314	2.120085575	0.784215317	4.361665654	5.811262827	10.22690526	5.155008385	9.601059019	20.28170597	7.661973717	4.151251462	5.573587818	2.318053071	2.840851953	13.7100862	3.241577361	7.992685213	4.720416047	4.022658032	14.8032038	1.139186534	5.46058724	8.02243794	13.2528688	1.235428778	4.412380043	4.931959198	1.711968306	1.089385081	4.461262866	11.05332906	2.336499524	8.558613248	8.117596629	7.50662695	0.78277507	3.968122653	3.651129558	3.736717895	11.4550911	1.472493665	17.35107878	5.185752632	7.261135839	6.231728536	24.35227891
1	3901073	3901473	1.110739287	5.898380628	5.300213938	3.921076584	7.850998176	1.162252565	10.22690526	7.732512577	7.200794265	24.33804716	7.661973717	5.189064327	3.715725212	6.954159212	8.52255586	13.7100862	6.483154722	14.98628477	4.720416047	13.67703731	14.8032038	1.139186534	8.580922806	10.69658392	22.71920365	3.706286333	5.294856052	4.931959198	1.711968306	9.804465726	3.345947149	5.526664528	2.336499524	7.488786592	13.52932771	6.672557289	16.43827646	1.984061326	0.91278239	6.539256316	0.954590925	2.944987331	5.783692925	15.5572579	15.5595768	8.012222404	9.740911564
1	4008802	4009202	12.21813216	1.966126876	9.540385089	7.842153169	7.850998176	4.649010261	4.545291227	12.0283529	6.400706013	6.490145909	11.91862578	6.226877193	5.573587818	6.954159212	8.52255586	16.45210344	4.862366041	2.997256955	6.608582465	4.022658032	6.579201689	1.139186534	4.680503349	4.456909967	6.626434398	9.883430222	7.059808069	8.877526556	10.27180984	6.536310484	10.03784145	7.737330339	23.36499524	1.069826656	8.117596629	5.838487628	3.131100279	5.952183979	5.476694337	4.670897368	13.36427294	16.19743032	5.783692925	8.297204211	9.335746079	6.231728536	1.623485261
1	4071334	4071734	6.664435722	5.898380628	3.180128363	3.921076584	0.872333131	9.298020523	4.545291227	7.732512577	2.400264755	3.245072954	5.959312891	2.075625731	0.928931303	9.272212282	4.734753255	1.37100862	13.77670378	0.999085652	7.552665675	4.827189638	1.644800422	2.278373067	6.240671131	3.565527974	0.946633485	4.941715111	7.059808069	3.945567358	3.423936612	8.715080645	1.115315716	2.210665811	2.336499524	7.488786592	2.705865543	5.838487628	10.17607591	6.944214643	5.476694337	0.934179474	3.818363698	2.944987331	11.56738585	7.260053684	1.03730512	3.560987735	1.623485261
1	4130656	4131056	12.21813216	3.932253752	1.060042788	4.705291901	8.723331307	6.973515392	4.545291227	12.0283529	8.000882516	1.622536477	3.405321652	8.302502924	5.573587818	2.318053071	5.681703907	13.7100862	9.724732083	1.998171303	2.832249628	5.631721244	3.289600844	5.695932668	4.680503349	0.891381993	5.679800912	2.470857556	7.942284077	5.918351037	1.711968306	4.357540323	13.3837886	1.105332906	9.345998097	6.418959936	4.509775905	7.50662695	2.348325209	7.936245306	5.476694337	5.605076842	3.818363698	4.417480996	5.783692925	4.148602105	2.07461024	6.231728536	4.870455782
1	4150246	4150646	3.332217861	1.966126876	2.120085575	8.626368486	2.616999392	1.162252565	2.272645613	4.29584032	7.200794265	8.112682386	5.959312891	2.075625731	1.857862606	6.954159212	1.893901302	19.19412068	0.81039434	7.992685213	0.944083209	8.045316063	1.644800422	4.556746135	4.680503349	7.131055947	0.946633485	4.941715111	3.529904034	1.972783679	1.711968306	8.715080645	2.230631433	2.210665811	14.01899715	1.069826656	0.901955181	5.004417967	2.348325209	0.992030663	0.91278239	0.934179474	3.818363698	11.77994932	5.783692925	6.222903158	4.14922048	5.341481602	4.870455782
1	4612132	4612532	9.996653583	9.83063438	7.420299513	11.76322975	9.595664438	6.973515392	4.545291227	6.873344513	5.600617761	4.056341193	17.02660826	12.45375439	6.502519121	4.636106141	11.36340781	2.74201724	8.914337743	3.996342606	9.440832093	8.849847669	1.644800422	6.835119202	10.92117448	8.02243794	11.35960182	3.706286333	8.824760086	10.85031023	10.27180984	15.25139113	6.691894299	8.842663245	4.672999049	8.558613248	5.411731086	10.84290559	13.30717618	7.936245306	17.3428654	8.407615263	5.727545548	1.472493665	5.783692925	8.297204211	3.11191536	6.231728536	6.493941042
1	4655900	4656300	24.43626431	19.66126876	12.72051345	18.03695229	21.80832827	10.46027309	20.45381052	24.05670579	19.20211804	31.63946131	11.06729537	14.52938012	14.86290085	23.18053071	26.51461823	26.04916378	21.07025285	13.98719912	21.71391381	9.654379276	21.38240549	13.6702384	16.38176172	21.39316784	33.13217199	3.706286333	27.35675627	12.82309391	27.3914929	19.60893145	22.30631433	32.05465426	14.01899715	21.39653312	18.9410588	10.00883593	11.74162604	16.86452127	9.127823895	18.68358947	20.04640942	30.92236697	5.783692925	11.40865579	24.89532288	20.47567948	56.82198412
1	4768522	4768922	1.110739287	0.983063438	2.120085575	4.705291901	6.106331915	1.162252565	1.136322807	9.450848705	7.200794265	4.867609432	5.107982478	1.037812865	6.502519121	1.159026535	0.946950651	12.33907758	0.81039434	0.999085652	2.832249628	4.022658032	1.644800422	3.417559601	3.120335566	0.891381993	2.839900456	1.235428778	5.294856052	9.863918395	1.711968306	1.089385081	5.576578582	1.105332906	4.672999049	1.069826656	1.803910362	5.838487628	4.696650418	1.984061326	2.738347169	5.605076842	6.682136472	19.14241765	11.56738585	1.037150526	2.07461024	1.780493867	3.246970521
1	5273570	5273970	6.664435722	11.79676126	15.90064181	8.626368486	6.106331915	4.649010261	11.36322807	11.16918483	12.00132377	8.112682386	9.364634543	17.64281871	11.14717564	9.272212282	8.52255586	19.19412068	8.914337743	4.995428258	10.3849153	14.48156891	4.934401266	3.417559601	7.020755023	8.02243794	7.573067883	7.412572667	7.059808069	12.82309391	11.98377814	15.25139113	13.3837886	9.94799615	7.009498573	13.90774653	9.921506991	3.336278645	8.610525766	16.86452127	6.389476727	12.14433316	7.636727397	13.25244299	5.783692925	5.185752632	8.298440959	5.341481602	9.740911564
1	5312904	5313304	3.332217861	0.983063438	12.72051345	9.410583802	12.21266383	5.811262827	1.136322807	8.591680641	7.200794265	0.811268239	9.364634543	9.340315789	6.502519121	4.636106141	2.840851953	1.37100862	11.34552076	4.995428258	2.832249628	12.8725057	1.644800422	5.695932668	7.020755023	8.02243794	4.733167427	7.412572667	9.707236095	4.931959198	11.98377814	4.357540323	1.115315716	3.315998717	2.336499524	4.279306624	7.215641448	19.18360221	18.0038266	15.87249061	10.04060628	7.473435789	9.545909246	1.472493665	5.783692925	1.037150526	1.03730512	8.902469337	1.623485261
1	5373173	5373573	12.21813216	4.91531719	4.24017115	13.33166039	7.850998176	4.649010261	5.681614034	7.732512577	11.20123552	7.301414148	11.06729537	3.113438596	9.289313029	2.318053071	9.469506511	2.74201724	4.862366041	1.998171303	5.664499256	14.48156891	1.644800422	6.835119202	14.04151005	7.131055947	18.93266971	12.35428778	6.17733206	10.85031023	20.54361967	14.16200605	1.115315716	8.842663245	2.336499524	7.488786592	12.62737253	7.50662695	8.610525766	9.920306632	5.476694337	9.341794737	7.636727397	4.417480996	11.56738585	5.185752632	6.223830719	16.02444481	1.623485261
1	5959602	5960002	1.110739287	5.898380628	3.180128363	11.76322975	5.233998784	4.649010261	1.136322807	12.88752096	2.400264755	0.811268239	1.702660826	2.075625731	6.502519121	8.113185747	1.893901302	1.37100862	4.862366041	0.999085652	11.32899851	3.218126425	1.644800422	3.417559601	3.900419457	1.782763987	3.786533942	7.412572667	7.059808069	6.904742877	1.711968306	4.357540323	3.345947149	1.105332906	4.672999049	7.488786592	7.215641448	15.84732356	7.827750697	6.944214643	5.476694337	1.868358947	1.909181849	1.472493665	5.783692925	6.222903158	1.03730512	5.341481602	1.623485261
1	5991524	5991924	1.110739287	9.83063438	9.540385089	8.626368486	8.723331307	8.135767958	4.545291227	7.732512577	7.200794265	14.6028283	5.107982478	12.45375439	13.00503824	6.954159212	5.681703907	10.96806896	3.241577361	8.991770864	8.496748884	1.609063213	13.15840338	14.80942494	6.240671131	8.913819934	9.466334854	1.235428778	7.942284077	4.931959198	17.11968306	8.715080645	7.807210015	17.68532649	2.336499524	4.279306624	3.607820724	6.672557289	6.262200557	11.90436796	4.563911948	9.341794737	13.36427294	11.77994932	5.783692925	2.074301053	8.298440959	4.451234669	21.10530839
1	5992156	5992556	3.332217861	17.69514188	4.24017115	7.057937852	10.46799757	10.46027309	15.90851929	6.873344513	12.00132377	28.39438835	22.98592115	1.037812865	4.644656515	9.272212282	1.893901302	5.484034479	12.1559151	10.98994217	15.10533135	4.022658032	21.38240549	2.278373067	8.580922806	8.913819934	19.87930319	1.235428778	9.707236095	3.945567358	10.27180984	5.446925403	5.576578582	8.842663245	2.336499524	1.069826656	1.803910362	1.668139322	9.393300836	11.90436796	3.651129558	0.934179474	8.591318321	20.61491131	5.783692925	8.297204211	6.223830719	0.890246934	22.72879365
1	6048076	6048476	4.442957148	5.898380628	3.180128363	3.921076584	9.595664438	6.973515392	2.272645613	11.16918483	2.400264755	0.811268239	4.256652065	8.302502924	1.857862606	1.159026535	7.575605209	10.96806896	2.431183021	5.99451391	6.608582465	4.827189638	1.644800422	9.113492269	3.120335566	5.34829196	4.733167427	4.941715111	0.882476009	9.863918395	1.711968306	6.536310484	10.03784145	3.315998717	2.336499524	4.279306624	4.509775905	2.502208983	3.913875348	3.968122653	1.825564779	2.802538421	4.772954623	4.417480996	5.783692925	2.074301053	2.07461024	8.012222404	11.36439682
1	6074485	6074885	3.332217861	10.81369782	7.420299513	10.19479912	12.21266383	1.162252565	1.136322807	9.450848705	5.600617761	2.433804716	7.661973717	3.113438596	8.360381726	1.159026535	3.787802604	1.37100862	9.724732083	3.996342606	3.776332837	8.849847669	6.579201689	7.974305736	3.900419457	4.456909967	1.893266971	9.883430222	6.17733206	10.85031023	8.55984153	3.268155242	6.691894299	2.210665811	14.01899715	6.418959936	9.921506991	7.50662695	7.827750697	3.968122653	1.825564779	6.539256316	1.909181849	4.417480996	5.783692925	5.185752632	3.11191536	8.902469337	3.246970521
1	6098064	6098464	14.43961073	10.81369782	26.50106969	12.54744507	16.57432948	5.811262827	5.681614034	18.90169741	5.600617761	3.245072954	23.83725157	5.189064327	9.289313029	9.272212282	19.88596367	1.37100862	17.01828115	13.98719912	30.2106627	16.09063213	1.644800422	18.22698454	18.72201339	18.71902186	1.893266971	4.941715111	11.47218811	14.79587759	11.98377814	2.178770161	18.96036718	1.105332906	11.68249762	3.209479968	19.84301398	13.34511458	15.65550139	10.9123373	10.95338867	21.48612789	9.545909246	1.472493665	5.783692925	2.074301053	1.03730512	22.25617334	1.623485261
1	6101011	6101411	21.10404645	49.1531719	56.18226774	52.54242623	38.38265775	36.02982953	14.77219649	57.56426029	43.20476559	22.71551068	50.22849437	40.47470175	26.93900779	24.33955724	71.96824948	5.484034479	72.12509628	36.96616911	85.91157205	74.01690778	1.644800422	62.65525935	77.22830525	41.0035717	30.29227153	25.94400433	52.94856052	36.49649806	42.79920765	34.86032258	36.80541864	24.31732392	39.72049191	42.79306624	72.15641448	80.07068747	52.44592967	39.68122653	61.1564201	73.80017842	38.18363698	1.472493665	34.70215755	17.63155895	23.85801776	75.67098937	9.740911564
1	6157870	6158270	13.32887144	32.44109345	21.20085575	36.85811989	27.91466018	12.78477822	14.77219649	24.05670579	36.80405957	23.52677892	24.68858198	29.05876023	24.15221388	20.86247764	11.36340781	1.37100862	31.60537927	14.98628477	33.04291233	20.91782176	1.644800422	15.94861147	18.72201339	21.39316784	23.66583714	23.47314678	22.06190021	18.74144495	20.54361967	33.7709375	1.115315716	17.68532649	18.69199619	29.95514637	34.27429688	40.03534373	33.659328	13.88842929	30.12181885	25.22284579	7.636727397	1.472493665	5.783692925	18.66870947	8.298440959	16.91469174	1.623485261
1	6179095	6179495	5.553696435	7.864507504	14.84059903	5.489507218	8.723331307	11.62252565	9.090582454	16.32419322	8.800970768	7.301414148	11.06729537	3.113438596	5.573587818	1.159026535	1.893901302	1.37100862	4.862366041	4.995428258	6.608582465	12.06797409	8.224002111	4.556746135	7.020755023	4.456909967	11.35960182	2.470857556	9.707236095	4.931959198	1.711968306	1.089385081	3.345947149	4.421331622	2.336499524	6.418959936	13.52932771	4.170348306	10.17607591	12.89639862	3.651129558	5.605076842	6.682136472	8.834961992	5.783692925	7.260053684	5.186525599	9.792716271	14.61136735
1	6206105	6206505	8.885914296	6.881444066	12.72051345	13.33166039	18.31899574	18.59604105	15.90851929	16.32419322	10.40114727	20.28170597	16.17527785	8.302502924	12.07610694	10.43123882	10.41645716	13.7100862	11.34552076	8.991770864	11.32899851	15.28610052	19.73760507	5.695932668	19.50209729	18.71902186	24.61247062	1.235428778	15.88456815	8.877526556	8.55984153	11.98323589	3.345947149	15.47466068	2.336499524	11.76809322	7.215641448	8.340696611	11.74162604	16.86452127	9.127823895	4.670897368	21.00100034	8.834961992	11.56738585	13.48295684	24.89532288	7.12197547	32.46970521
1	6235406	6235806	6.664435722	22.61045907	7.420299513	15.68430634	28.78699331	13.94703078	14.77219649	18.90169741	12.00132377	38.94087545	20.43192991	14.52938012	15.79183215	12.74929189	21.77986497	9.597060338	10.53512642	16.98445608	13.21716493	19.30875855	11.51360295	7.974305736	10.14109059	16.93625787	26.50573759	7.412572667	13.23714013	6.904742877	8.55984153	13.07262097	8.922525731	15.47466068	16.35549667	8.558613248	10.82346217	10.00883593	17.22105153	12.89639862	12.77895345	13.07851263	13.36427294	14.72493665	5.783692925	16.59440842	20.7461024	15.13419787	27.59924943
1	6242302	6242702	3.332217861	19.66126876	7.420299513	10.97901444	13.95733009	5.811262827	17.0448421	12.88752096	9.601059019	12.16902358	8.51330413	12.45375439	1.857862606	11.59026535	11.36340781	5.484034479	3.241577361	9.990856516	14.16124814	7.240784457	16.44800422	10.2526788	6.240671131	9.805201927	9.466334854	3.706286333	7.942284077	5.918351037	6.847873224	8.715080645	10.03784145	16.57999358	2.336499524	7.488786592	9.921506991	7.50662695	4.696650418	5.952183979	2.738347169	7.473435789	6.682136472	7.362468327	11.56738585	2.074301053	5.186525599	10.6829632	24.35227891
1	6245887	6246287	11.10739287	4.91531719	16.9606846	5.489507218	6.978665046	1.162252565	2.272645613	7.732512577	7.200794265	21.0929742	13.62128661	6.226877193	11.14717564	9.272212282	16.09816107	19.19412068	3.241577361	14.98628477	11.32899851	4.022658032	21.38240549	10.2526788	12.48134226	16.93625787	18.93266971	2.470857556	6.17733206	8.877526556	1.711968306	13.07262097	3.345947149	13.26399487	2.336499524	5.34913328	9.921506991	2.502208983	6.262200557	6.944214643	4.563911948	4.670897368	9.545909246	8.834961992	5.783692925	14.52010737	16.59688192	7.12197547	21.10530839
1	6259670	6260070	7.775175009	3.932253752	11.66047066	7.842153169	8.723331307	5.811262827	7.954259647	9.450848705	9.601059019	8.112682386	11.06729537	16.60500585	8.360381726	5.795132676	10.41645716	8.226051719	11.34552076	13.98719912	9.440832093	8.045316063	18.09280464	5.695932668	7.800838914	6.239673954	13.2528688	2.470857556	14.11961614	13.80948575	11.98377814	10.89385081	8.922525731	12.15866196	2.336499524	6.418959936	15.33323808	14.17918424	11.74162604	8.928275969	6.389476727	11.21015368	6.682136472	7.362468327	5.783692925	6.222903158	16.59688192	16.91469174	9.740911564
1	6260427	6260827	4.442957148	9.83063438	9.540385089	12.54744507	14.82966322	1.162252565	5.681614034	11.16918483	6.400706013	12.16902358	7.661973717	10.37812865	14.86290085	5.795132676	10.41645716	13.7100862	1.62078868	2.997256955	6.608582465	6.43625285	23.02720591	1.139186534	10.92117448	12.47934791	9.466334854	1.235428778	6.17733206	20.71422863	1.711968306	5.446925403	15.61442003	6.631997433	2.336499524	5.34913328	6.313686267	9.174766272	5.479425488	8.928275969	7.302259116	11.21015368	14.31886387	10.30745566	5.783692925	11.40865579	11.41035632	8.902469337	19.48182313
1	6261000	6261400	3.332217861	4.91531719	8.480342301	4.705291901	13.95733009	5.811262827	11.36322807	13.74668903	8.000882516	14.6028283	10.21596496	3.113438596	6.502519121	8.113185747	5.681703907	10.96806896	0.81039434	11.98902782	7.552665675	5.631721244	16.44800422	5.695932668	7.020755023	13.3707299	8.519701369	4.941715111	8.824760086	4.931959198	3.423936612	4.357540323	8.922525731	14.36932777	2.336499524	2.139653312	7.215641448	1.668139322	1.565550139	3.968122653	2.738347169	4.670897368	11.4550911	22.08740498	5.783692925	8.297204211	6.223830719	7.12197547	12.98788208
1	6269809	6270209	4.442957148	15.72901501	9.540385089	4.705291901	11.3403307	4.649010261	12.49955087	7.732512577	12.00132377	9.735218863	9.364634543	12.45375439	3.715725212	6.954159212	7.575605209	12.33907758	5.672760382	11.98902782	7.552665675	7.240784457	16.44800422	10.2526788	7.800838914	11.58796591	9.466334854	2.470857556	14.11961614	17.75505311	15.40771475	9.804465726	12.26847288	5.526664528	16.35549667	7.488786592	11.72541735	10.00883593	10.95885098	7.936245306	5.476694337	2.802538421	9.545909246	11.77994932	5.783692925	13.48295684	10.3730512	6.231728536	12.98788208
1	6393045	6393787	12.21813216	13.76288813	16.9606846	8.626368486	18.31899574	13.94703078	10.22690526	7.732512577	19.20211804	31.63946131	14.47261702	8.302502924	3.715725212	6.954159212	11.36340781	20.5651293	8.914337743	22.97896999	9.440832093	7.240784457	32.89600844	4.556746135	14.82159394	26.7414598	17.03940274	1.235428778	21.17942421	0.98639184	1.711968306	6.536310484	1.115315716	25.42265683	2.336499524	8.558613248	5.411731086	6.672557289	16.43827646	14.88045995	7.302259116	12.14433316	19.09181849	11.77994932	5.783692925	14.52010737	22.82071264	7.12197547	32.46970521
1	6424755	6425155	8.885914296	26.54271283	10.60042788	8.626368486	14.82966322	3.486757696	22.72645613	17.18336128	24.00264755	22.71551068	14.47261702	4.151251462	10.21824433	8.113185747	11.36340781	12.33907758	8.914337743	9.990856516	14.16124814	4.022658032	29.6064076	17.087798	11.70125837	11.58796591	10.41296834	1.235428778	14.11961614	12.82309391	1.711968306	3.268155242	7.807210015	12.15866196	2.336499524	4.279306624	10.82346217	13.34511458	11.74162604	9.920306632	6.389476727	6.539256316	17.18263664	14.72493665	17.35107878	17.63155895	18.67149216	4.451234669	22.72879365
1	6497207	6497607	7.775175009	9.83063438	9.540385089	6.273722535	19.19132888	4.649010261	10.22690526	6.873344513	11.20123552	20.28170597	6.810643304	5.189064327	6.502519121	2.318053071	0.946950651	5.484034479	3.241577361	3.996342606	4.720416047	4.827189638	16.44800422	5.695932668	7.800838914	9.805201927	14.19950228	1.235428778	5.294856052	11.83670207	3.423936612	7.625695565	4.461262866	15.47466068	2.336499524	2.139653312	2.705865543	4.170348306	8.610525766	2.97609199	1.825564779	1.868358947	5.727545548	1.472493665	5.783692925	10.37150526	10.3730512	4.451234669	21.10530839
1	6501359	6501759	5.553696435	10.81369782	10.60042788	10.97901444	4.361665654	5.811262827	6.81793684	0.859168064	6.400706013	12.98029182	10.21596496	11.41594152	12.07610694	6.954159212	11.36340781	12.33907758	7.293549062	6.993599561	2.832249628	4.827189638	1.644800422	7.974305736	3.900419457	9.805201927	12.30623531	14.82514533	5.294856052	8.877526556	1.711968306	13.07262097	8.922525731	8.842663245	28.03799429	13.90774653	11.72541735	0.834069661	1.565550139	10.9123373	13.69173584	0.934179474	17.18263664	22.08740498	5.783692925	9.334354737	11.41035632	8.012222404	6.493941042
1	6580124	6580524	11.10739287	11.79676126	11.66047066	4.705291901	9.595664438	3.486757696	7.954259647	10.31001677	9.601059019	9.735218863	5.959312891	7.264690058	13.00503824	9.272212282	12.31035846	8.226051719	4.862366041	4.995428258	6.608582465	5.631721244	11.51360295	10.2526788	18.72201339	8.02243794	18.93266971	2.470857556	8.824760086	5.918351037	5.135904918	9.804465726	10.03784145	5.526664528	2.336499524	1.069826656	1.803910362	5.838487628	8.610525766	10.9123373	6.389476727	4.670897368	11.4550911	8.834961992	5.783692925	6.222903158	11.41035632	2.670740801	3.246970521
1	6602655	6603055	16.6610893	13.76288813	10.60042788	3.921076584	19.19132888	11.62252565	23.86277894	10.31001677	16.00176503	30.01692483	19.5805995	11.41594152	10.21824433	15.06734496	10.41645716	6.855043099	13.77670378	10.98994217	7.552665675	4.827189638	19.73760507	1.139186534	9.361006697	14.26211189	19.87930319	1.235428778	3.529904034	6.904742877	3.423936612	7.625695565	5.576578582	29.84398845	2.336499524	4.279306624	6.313686267	8.340696611	6.262200557	10.9123373	10.04060628	3.736717895	8.591318321	14.72493665	11.56738585	21.78016105	15.5595768	7.12197547	27.59924943
1	6611651	6612051	17.77182859	13.76288813	15.90064181	25.09489014	9.595664438	13.94703078	14.77219649	5.155008385	20.00220629	13.79156006	21.28326033	18.68063158	14.86290085	8.113185747	22.72681563	1.37100862	31.60537927	13.98719912	23.60208023	24.9404798	1.644800422	10.2526788	18.72201339	22.28454983	8.519701369	32.12114822	18.53199618	25.64618783	25.67952459	25.05585685	3.345947149	17.68532649	30.37449382	31.02497302	18.9410588	33.36278645	26.61435237	16.86452127	27.38347169	16.81523053	24.81936404	8.834961992	5.783692925	7.260053684	13.48496656	24.03666721	6.493941042
1	6613423	6613823	4.442957148	11.79676126	3.180128363	4.705291901	1.744666261	1.162252565	11.36322807	12.88752096	2.400264755	28.39438835	3.405321652	2.075625731	6.502519121	16.22637149	6.628654558	1.37100862	4.051971701	8.991770864	6.608582465	4.827189638	24.67200633	1.139186534	14.04151005	12.47934791	16.09276925	1.235428778	12.35466412	8.877526556	1.711968306	5.446925403	1.115315716	14.36932777	2.336499524	2.139653312	0.901955181	2.502208983	7.044975627	8.928275969	0.91278239	0.934179474	5.727545548	5.889974661	5.783692925	12.44580632	16.59688192	6.231728536	40.58713152
1	6614363	6614763	12.21813216	7.864507504	8.480342301	4.705291901	16.57432948	1.162252565	6.81793684	8.591680641	8.000882516	15.41409653	7.661973717	13.49156725	6.502519121	1.159026535	7.575605209	1.37100862	4.862366041	2.997256955	5.664499256	4.022658032	18.09280464	5.695932668	3.120335566	7.131055947	7.573067883	1.235428778	4.412380043	7.891134716	1.711968306	2.178770161	6.691894299	7.737330339	2.336499524	2.139653312	2.705865543	5.004417967	3.131100279	5.952183979	4.563911948	6.539256316	14.31886387	11.77994932	5.783692925	8.297204211	4.14922048	4.451234669	34.09319047
1	6614807	6615207	1.110739287	12.77982469	2.120085575	0.784215317	6.106331915	1.162252565	5.681614034	6.014176449	2.400264755	14.6028283	3.405321652	5.189064327	2.786793909	1.159026535	3.787802604	5.484034479	4.862366041	4.995428258	2.832249628	0.804531606	1.644800422	1.139186534	0.780083891	7.131055947	5.679800912	1.235428778	0.882476009	3.945567358	1.711968306	1.089385081	1.115315716	7.737330339	2.336499524	1.069826656	1.803910362	0.834069661	0.78277507	10.9123373	4.563911948	2.802538421	3.818363698	1.472493665	5.783692925	6.222903158	1.03730512	4.451234669	29.22273469
1	6622669	6623069	8.885914296	3.932253752	2.120085575	8.626368486	10.46799757	2.324505131	7.954259647	6.014176449	4.000441258	7.301414148	7.661973717	8.302502924	9.289313029	10.43123882	5.681703907	9.597060338	12.96630944	2.997256955	9.440832093	11.26344249	1.644800422	6.835119202	8.580922806	11.58796591	13.2528688	11.118859	5.294856052	0.98639184	1.711968306	3.268155242	5.576578582	8.842663245	2.336499524	1.069826656	11.72541735	9.174766272	11.74162604	8.928275969	10.04060628	6.539256316	6.682136472	1.472493665	5.783692925	2.074301053	5.186525599	0.890246934	1.623485261
1	6625297	6625697	13.32887144	18.67820532	19.08077018	10.19479912	20.06366201	19.75829361	11.36322807	7.732512577	13.60150028	30.82819307	13.62128661	19.71844444	12.07610694	16.22637149	17.99206237	12.33907758	8.914337743	22.97896999	11.32899851	8.849847669	32.89600844	1.139186534	12.48134226	7.131055947	29.34563805	1.235428778	15.88456815	11.83670207	17.11968306	14.16200605	16.72973575	13.26399487	2.336499524	10.69826656	15.33323808	6.672557289	17.22105153	9.920306632	13.69173584	13.07851263	9.545909246	7.362468327	5.783692925	17.63155895	13.48496656	22.25617334	32.46970521
1	6784198	6784598	9.996653583	7.864507504	5.300213938	3.136861267	13.95733009	9.298020523	18.18116491	5.155008385	6.400706013	19.47043773	6.810643304	2.075625731	9.289313029	6.954159212	14.20425977	12.33907758	4.862366041	13.98719912	0.944083209	5.631721244	11.51360295	3.417559601	13.26142615	10.69658392	11.35960182	12.35428778	7.942284077	5.918351037	1.711968306	2.178770161	8.922525731	21.00132521	2.336499524	3.209479968	9.921506991	4.170348306	10.17607591	7.936245306	4.563911948	5.605076842	16.22804572	5.889974661	11.56738585	17.63155895	12.44766144	2.670740801	17.85833787
1	6959525	6959925	111.0739287	75.69588473	130.3852629	200.7591211	128.2329702	69.73515392	43.18026666	124.5793693	177.6195919	90.86204272	129.4022228	117.2728538	92.89313029	100.8353086	133.5200418	4.113025859	198.5466134	112.8966786	198.257474	211.5918125	1.644800422	178.8522858	210.6226507	95.37787329	49.22494124	151.9577397	115.6043571	178.536923	116.4138448	84.97203629	126.030676	64.10930852	119.1614757	167.962785	148.8226049	215.1899726	214.4803691	112.0994649	179.8181307	227.9397916	114.550911	1.472493665	75.18800803	58.08042947	72.61135839	202.086054	9.740911564
1	6960484	6960884	57.75844292	44.23785471	50.88205381	98.81112993	64.55265167	32.54307183	28.40807017	74.74762158	115.2127082	40.56341193	59.59312891	61.23095906	65.02519121	31.29371645	72.91520013	23.30714654	96.43692649	45.95793997	88.74382168	82.86675545	1.644800422	72.90793815	89.70964751	35.65527974	33.13217199	66.713154	75.01046073	72.00660429	51.35904918	41.39663306	46.84326009	24.31732392	56.07598858	86.65595913	90.1955181	119.2719615	96.28133357	64.48199311	73.93537355	113.0357163	57.27545548	10.30745566	23.1347717	24.89161263	36.3056792	69.43926083	8.117426303
1	7019497	7019897	2.221478574	14.74595157	7.420299513	14.90009102	6.978665046	3.486757696	7.954259647	4.29584032	6.400706013	7.301414148	8.51330413	8.302502924	14.86290085	1.159026535	5.681703907	4.113025859	9.724732083	8.991770864	7.552665675	19.30875855	1.644800422	7.974305736	9.361006697	14.26211189	4.733167427	4.941715111	17.64952017	3.945567358	11.98377814	2.178770161	2.230631433	8.842663245	2.336499524	8.558613248	9.01955181	10.00883593	10.17607591	14.88045995	14.60451823	7.473435789	5.727545548	1.472493665	5.783692925	1.037150526	4.14922048	7.12197547	6.493941042
1	7106767	7107167	3.332217861	2.949190314	5.300213938	10.19479912	7.850998176	1.162252565	1.136322807	7.732512577	15.20167678	0.811268239	6.810643304	1.037812865	3.715725212	1.159026535	0.946950651	1.37100862	4.051971701	0.999085652	6.608582465	17.69969534	1.644800422	3.417559601	11.70125837	0.891381993	0.946633485	16.06057411	5.294856052	6.904742877	1.711968306	5.446925403	4.461262866	3.315998717	21.02849572	12.83791987	6.313686267	22.51988085	21.13492688	6.944214643	13.69173584	9.341794737	8.591318321	1.472493665	5.783692925	1.037150526	1.03730512	7.12197547	1.623485261
1	7110344	7110744	9.996653583	0.983063438	14.84059903	8.626368486	6.106331915	5.811262827	1.136322807	10.31001677	7.200794265	1.622536477	7.661973717	4.151251462	3.715725212	3.477079606	11.36340781	1.37100862	4.051971701	5.99451391	10.3849153	12.8725057	1.644800422	7.974305736	3.120335566	9.805201927	7.573067883	12.35428778	5.294856052	5.918351037	10.27180984	10.89385081	4.461262866	5.526664528	18.69199619	3.209479968	3.607820724	6.672557289	6.262200557	6.944214643	10.04060628	7.473435789	9.545909246	4.417480996	5.783692925	5.185752632	7.261135839	12.46345707	1.623485261
1	7223834	7224234	13.32887144	15.72901501	36.04145478	17.25273697	13.08499696	18.59604105	6.81793684	40.38089901	5.600617761	0.811268239	25.53991239	14.52938012	5.573587818	18.54442456	35.03717409	1.37100862	26.74301323	31.97074085	39.65149479	28.15860622	1.644800422	34.17559601	42.12453014	16.93625787	9.466334854	8.648001444	17.64952017	21.70062047	6.847873224	13.07262097	22.30631433	15.47466068	30.37449382	8.558613248	46.90166941	37.53313475	16.43827646	28.76888923	22.81955974	74.73435789	27.68313681	1.472493665	5.783692925	5.185752632	5.186525599	56.08555683	1.623485261
1	7228594	7228994	4.442957148	9.83063438	15.90064181	14.90009102	14.82966322	8.135767958	12.49955087	17.18336128	12.00132377	10.5464871	19.5805995	18.68063158	10.21824433	12.74929189	11.36340781	1.37100862	10.53512642	16.98445608	16.99349777	14.48156891	4.934401266	15.94861147	14.04151005	14.26211189	14.19950228	6.177143889	15.88456815	15.78226943	6.847873224	6.536310484	13.3837886	13.26399487	11.68249762	10.69826656	9.01955181	20.01767187	14.87272632	14.88045995	13.69173584	17.74941	10.50050017	5.889974661	5.783692925	6.222903158	8.298440959	11.57321014	4.870455782
1	7284683	7285083	6.664435722	3.932253752	8.480342301	5.489507218	6.978665046	6.973515392	7.954259647	0.859168064	4.80052951	3.245072954	8.51330413	1.037812865	9.289313029	4.636106141	2.840851953	2.74201724	4.862366041	0.999085652	3.776332837	4.827189638	3.289600844	5.695932668	1.560167783	5.34829196	1.893266971	2.470857556	6.17733206	1.972783679	8.55984153	2.178770161	7.807210015	1.105332906	4.672999049	4.279306624	12.62737253	8.340696611	4.696650418	7.936245306	3.651129558	4.670897368	2.863772774	5.889974661	5.783692925	3.111451579	1.03730512	9.792716271	8.117426303
1	7287029	7287429	12.21813216	19.66126876	20.14081296	18.8211676	14.82966322	10.46027309	5.681614034	18.90169741	12.80141203	10.5464871	12.7699562	9.340315789	11.14717564	11.59026535	13.25730912	16.45210344	11.34552076	8.991770864	18.88166419	11.26344249	3.289600844	6.835119202	13.26142615	10.69658392	21.77257016	11.118859	11.47218811	17.75505311	11.98377814	10.89385081	20.0756829	13.26399487	30.37449382	6.418959936	10.82346217	8.340696611	20.35215181	14.88045995	13.69173584	14.94687158	14.31886387	26.50488598	5.783692925	10.37150526	12.44766144	15.13419787	3.246970521
1	7356059	7356459	7.775175009	15.72901501	8.480342301	10.97901444	13.95733009	10.46027309	6.81793684	12.88752096	11.20123552	2.433804716	11.91862578	13.49156725	9.289313029	16.22637149	5.681703907	15.08109482	5.672760382	9.990856516	12.27308172	15.28610052	6.579201689	9.113492269	12.48134226	6.239673954	18.93266971	11.118859	14.11961614	11.83670207	17.11968306	10.89385081	6.691894299	13.26399487	11.68249762	8.558613248	10.82346217	12.51104492	12.52440111	7.936245306	12.77895345	6.539256316	16.22804572	25.03239231	5.783692925	7.260053684	10.3730512	10.6829632	9.740911564
1	7367277	7367677	8.885914296	1.966126876	12.72051345	6.273722535	4.361665654	2.324505131	7.954259647	5.155008385	7.200794265	7.301414148	15.32394743	13.49156725	5.573587818	5.795132676	4.734753255	17.82311206	12.1559151	0.999085652	3.776332837	5.631721244	3.289600844	3.417559601	3.120335566	3.565527974	13.2528688	7.412572667	3.529904034	9.863918395	15.40771475	7.625695565	6.691894299	7.737330339	7.009498573	3.209479968	3.607820724	7.50662695	5.479425488	9.920306632	10.04060628	4.670897368	7.636727397	22.08740498	5.783692925	10.37150526	4.14922048	4.451234669	3.246970521
1	7447794	7448194	142.1746287	117.9676126	268.1908253	228.2066572	204.1259526	131.3345399	74.99730524	219.0878563	159.2175621	50.29863079	228.1565507	135.9534854	128.1925198	180.8081395	267.0400836	10.96806896	269.050921	193.8226164	315.3237919	242.9685451	1.644800422	230.1156798	319.8343955	128.359007	104.1296834	129.7200217	192.3797699	192.3464087	167.772894	135.08375	210.7946704	98.3746286	116.8249762	136.937812	327.4097307	301.0991477	249.7052472	219.2387766	222.718903	352.1856616	155.5983207	1.472493665	86.75539388	65.34048316	101.6559017	303.5742044	8.117426303
1	7516265	7516665	11.10739287	8.847570942	11.66047066	10.97901444	2.616999392	3.486757696	4.545291227	15.46502515	13.60150028	15.41409653	11.06729537	14.52938012	14.86290085	1.159026535	6.628654558	17.82311206	14.58709812	9.990856516	5.664499256	6.43625285	1.644800422	11.39186534	10.92117448	1.782763987	6.626434398	17.29600289	12.35466412	11.83670207	10.27180984	3.268155242	4.461262866	1.105332906	25.70149477	3.209479968	13.52932771	5.838487628	4.696650418	6.944214643	16.43008301	10.27597421	10.50050017	20.61491131	5.783692925	8.297204211	10.3730512	14.24395094	9.740911564
1	7533095	7533495	6.664435722	8.847570942	12.72051345	9.410583802	8.723331307	8.135767958	2.272645613	9.450848705	12.00132377	9.735218863	10.21596496	7.264690058	11.14717564	4.636106141	7.575605209	15.08109482	6.483154722	12.98811347	4.720416047	6.43625285	3.289600844	11.39186534	1.560167783	16.93625787	12.30623531	3.706286333	8.824760086	4.931959198	13.69574645	6.536310484	4.461262866	7.737330339	7.009498573	9.628439904	4.509775905	3.336278645	7.044975627	9.920306632	9.127823895	3.736717895	5.727545548	14.72493665	5.783692925	12.44580632	13.48496656	3.560987735	6.493941042
1	7540803	7541203	1.110739287	6.881444066	4.24017115	6.273722535	1.744666261	1.162252565	1.136322807	5.155008385	0.800088252	0.811268239	2.553991239	1.037812865	0.928931303	1.159026535	0.946950651	1.37100862	4.051971701	2.997256955	10.3849153	4.022658032	4.934401266	2.278373067	10.92117448	2.67414598	0.946633485	1.235428778	0.882476009	0.98639184	8.55984153	1.089385081	1.115315716	2.210665811	2.336499524	1.069826656	2.705865543	0.834069661	0.78277507	3.968122653	4.563911948	8.407615263	0.954590925	1.472493665	5.783692925	1.037150526	4.14922048	8.902469337	1.623485261
1	7680718	7681118	9.996653583	6.881444066	9.540385089	13.33166039	17.44666261	5.811262827	18.18116491	13.74668903	8.000882516	17.03663301	7.661973717	11.41594152	13.00503824	10.43123882	10.41645716	27.4201724	10.53512642	12.98811347	8.496748884	8.849847669	1.644800422	9.113492269	9.361006697	6.239673954	8.519701369	12.35428778	17.64952017	8.877526556	1.711968306	10.89385081	11.15315716	12.15866196	11.68249762	6.418959936	12.62737253	5.838487628	4.696650418	6.944214643	6.389476727	8.407615263	15.27345479	22.08740498	5.783692925	8.297204211	17.63418704	4.451234669	19.48182313
1	7704617	7705017	7.775175009	17.69514188	10.60042788	11.76322975	21.80832827	11.62252565	13.63587368	12.0283529	25.60282405	19.47043773	16.17527785	6.226877193	7.431450423	13.90831842	5.681703907	19.19412068	6.483154722	17.98354173	9.440832093	9.654379276	32.89600844	2.278373067	10.92117448	11.58796591	15.14613577	7.412572667	11.47218811	9.863918395	1.711968306	5.446925403	17.84505146	15.47466068	2.336499524	6.418959936	6.313686267	9.174766272	8.610525766	12.89639862	10.95338867	4.670897368	6.682136472	13.25244299	5.783692925	9.334354737	15.5595768	9.792716271	34.09319047
1	7771249	7771649	8.885914296	10.81369782	4.24017115	1.568430634	12.21266383	9.298020523	7.954259647	7.732512577	8.800970768	17.84790125	10.21596496	9.340315789	9.289313029	16.22637149	6.628654558	4.113025859	5.672760382	0.999085652	3.776332837	1.609063213	18.09280464	2.278373067	7.020755023	3.565527974	21.77257016	1.235428778	0.882476009	4.931959198	22.25558798	16.34077621	5.576578582	5.526664528	2.336499524	2.139653312	1.803910362	1.668139322	3.131100279	13.88842929	3.651129558	2.802538421	5.727545548	7.362468327	5.783692925	10.37150526	12.44766144	4.451234669	21.10530839
1	7783370	7783770	1.110739287	8.847570942	4.24017115	1.568430634	6.106331915	19.75829361	7.954259647	8.591680641	13.60150028	17.03663301	0.851330413	4.151251462	1.857862606	3.477079606	0.946950651	4.113025859	2.431183021	1.998171303	6.608582465	2.413594819	27.96160718	1.139186534	12.48134226	2.67414598	13.2528688	1.235428778	6.17733206	13.80948575	6.847873224	2.178770161	3.345947149	18.79065939	2.336499524	1.069826656	5.411731086	3.336278645	6.262200557	1.984061326	0.91278239	5.605076842	11.4550911	13.25244299	5.783692925	11.40865579	4.14922048	4.451234669	9.740911564
1	7784010	7784410	11.10739287	16.71207845	8.480342301	1.568430634	11.3403307	1.162252565	3.40896842	2.577504192	12.00132377	29.20565659	16.17527785	9.340315789	5.573587818	5.795132676	4.734753255	8.226051719	4.051971701	6.993599561	2.832249628	4.022658032	11.51360295	1.139186534	7.800838914	6.239673954	13.2528688	1.235428778	4.412380043	2.959175519	5.135904918	2.178770161	1.115315716	11.05332906	2.336499524	1.069826656	0.901955181	3.336278645	10.17607591	2.97609199	4.563911948	0.934179474	4.772954623	11.77994932	11.56738585	10.37150526	5.186525599	4.451234669	29.22273469
1	7954223	7954623	1.110739287	13.76288813	1.060042788	9.410583802	0.872333131	4.649010261	1.136322807	6.873344513	4.000441258	12.98029182	6.810643304	7.264690058	7.431450423	8.113185747	5.681703907	13.7100862	2.431183021	8.991770864	10.3849153	2.413594819	1.644800422	3.417559601	3.120335566	5.34829196	12.30623531	1.235428778	9.707236095	0.98639184	1.711968306	4.357540323	2.230631433	6.631997433	2.336499524	2.139653312	9.01955181	4.170348306	6.262200557	11.90436796	1.825564779	0.934179474	11.4550911	4.417480996	5.783692925	7.260053684	7.261135839	8.012222404	11.36439682
1	7961643	7962043	7.775175009	25.55964939	7.420299513	6.273722535	11.3403307	17.43378848	23.86277894	15.46502515	12.00132377	40.56341193	16.17527785	14.52938012	9.289313029	15.06734496	18.93901302	12.33907758	12.96630944	11.98902782	2.832249628	6.43625285	27.96160718	3.417559601	8.580922806	25.85007781	29.34563805	2.470857556	16.76704416	10.85031023	8.55984153	11.98323589	11.15315716	27.63332264	7.009498573	8.558613248	15.33323808	14.17918424	19.56937674	8.928275969	11.86617106	2.802538421	15.27345479	23.55989865	11.56738585	18.66870947	20.7461024	16.91469174	32.46970521
1	8026150	8026550	12.21813216	26.54271283	12.72051345	11.76322975	19.19132888	13.94703078	21.59013333	18.04252935	12.00132377	38.12960721	17.02660826	23.86969591	12.07610694	19.7034511	8.52255586	19.19412068	18.63906983	18.98262738	11.32899851	9.654379276	23.02720591	7.974305736	24.18260063	20.50178585	20.82593668	1.235428778	15.88456815	8.877526556	18.83165137	9.804465726	13.3837886	24.31732392	4.672999049	19.25687981	9.921506991	15.84732356	21.13492688	17.85655194	10.04060628	6.539256316	19.09181849	25.03239231	5.783692925	29.04021474	30.08184848	11.57321014	34.09319047
1	8191244	8191644	2.221478574	1.966126876	11.66047066	12.54744507	3.489332523	2.324505131	2.272645613	8.591680641	11.20123552	2.433804716	6.810643304	1.037812865	1.857862606	1.159026535	5.681703907	1.37100862	8.103943402	4.995428258	9.440832093	15.28610052	1.644800422	4.556746135	10.14109059	4.456909967	0.946633485	1.235428778	10.5897121	4.931959198	1.711968306	1.089385081	11.15315716	4.421331622	2.336499524	1.069826656	14.4312829	10.00883593	10.95885098	8.928275969	6.389476727	11.21015368	1.909181849	1.472493665	5.783692925	1.037150526	1.03730512	10.6829632	1.623485261
1	8194511	8194911	27.76848217	12.77982469	27.56111248	29.01596672	16.57432948	4.649010261	11.36322807	33.5075545	28.00308881	17.03663301	22.98592115	16.60500585	20.43648866	20.86247764	24.62071693	1.37100862	35.65735097	14.98628477	25.49024665	36.20392228	1.644800422	31.89722294	56.16604018	25.85007781	7.573067883	42.00457844	32.65161232	21.70062047	15.40771475	29.41339718	26.76757719	18.79065939	35.04749286	46.00254621	40.58798314	44.20569204	50.09760446	14.88045995	42.90077231	55.11658895	11.4550911	1.472493665	17.35107878	4.148602105	9.335746079	28.48790188	6.493941042
1	8197943	8198343	27.76848217	24.57658595	56.18226774	61.95301003	63.68031854	25.56955644	11.36322807	48.97257965	57.60635412	11.35775534	45.9718423	36.32345029	39.94404603	12.74929189	52.08228581	2.74201724	65.64194156	19.98171303	77.41482316	66.77612332	1.644800422	53.54176708	51.48553683	30.30698777	20.82593668	29.65029067	35.29904034	42.4148491	29.1034612	27.23462702	34.57478721	11.05332906	32.71099334	39.58358627	67.64663857	81.73882679	79.84305711	39.68122653	48.37746664	78.47107579	16.22804572	1.472493665	5.783692925	15.5572579	26.96993312	81.01247097	3.246970521
1	8200372	8200772	4.442957148	10.81369782	1.060042788	4.705291901	10.46799757	1.162252565	1.136322807	12.88752096	9.601059019	2.433804716	1.702660826	2.075625731	2.786793909	1.159026535	6.628654558	1.37100862	8.914337743	1.998171303	13.21716493	13.67703731	1.644800422	1.139186534	15.60167783	4.456909967	4.733167427	1.235428778	1.764952017	4.931959198	8.55984153	4.357540323	6.691894299	1.105332906	2.336499524	3.209479968	15.33323808	16.68139322	10.95885098	6.944214643	1.825564779	8.407615263	0.954590925	1.472493665	5.783692925	1.037150526	5.186525599	5.341481602	1.623485261
1	8202204	8202604	1.110739287	2.949190314	5.300213938	10.97901444	9.595664438	5.811262827	6.81793684	3.436672256	4.80052951	5.67887767	3.405321652	2.075625731	13.00503824	5.795132676	11.36340781	1.37100862	3.241577361	5.99451391	6.608582465	12.8725057	1.644800422	4.556746135	7.800838914	0.891381993	13.2528688	4.941715111	12.35466412	9.863918395	6.847873224	3.268155242	1.115315716	8.842663245	2.336499524	6.418959936	8.117596629	7.50662695	12.52440111	0.992030663	4.563911948	9.341794737	12.40968202	1.472493665	5.783692925	11.40865579	3.11191536	12.46345707	1.623485261
1	8202625	8203025	12.21813216	20.6443322	39.22158314	31.36861267	16.57432948	9.298020523	1.136322807	37.80339482	28.00308881	4.867609432	31.49922528	18.68063158	13.00503824	10.43123882	25.56766758	1.37100862	40.51971701	12.98811347	52.86865972	45.05376995	1.644800422	35.31478254	45.2448657	19.61040385	8.519701369	16.06057411	20.2969482	26.63257967	15.40771475	3.268155242	15.61442003	7.737330339	9.345998097	14.97757318	40.58798314	40.8694134	36.79042827	21.82467459	28.29625408	57.91912737	23.86477312	1.472493665	5.783692925	10.37150526	10.3730512	53.41481602	1.623485261
1	8259117	8259517	6.664435722	6.881444066	11.66047066	39.99498116	15.70199635	10.46027309	7.954259647	16.32419322	28.80317706	12.16902358	10.21596496	20.75625731	22.29435127	11.59026535	29.35547018	1.37100862	34.03656229	8.991770864	26.43432986	28.15860622	1.644800422	22.78373067	14.04151005	17.82763987	3.786533942	13.58971656	11.47218811	9.863918395	32.52739782	9.804465726	6.691894299	12.15866196	11.68249762	40.65341293	18.9410588	41.70348306	33.659328	1.984061326	54.76694337	15.88105105	5.727545548	1.472493665	11.56738585	7.260053684	11.41035632	23.14642028	1.623485261
1	8318054	8318454	11.10739287	23.59352251	15.90064181	21.95802887	27.04232705	13.94703078	14.77219649	17.18336128	19.20211804	21.90424244	15.32394743	6.226877193	17.64969476	6.954159212	29.35547018	6.855043099	30.79498493	28.9734839	33.98699554	20.91782176	27.96160718	22.78373067	32.76352344	12.47934791	10.41296834	8.648001444	18.53199618	15.78226943	15.40771475	13.07262097	11.15315716	14.36932777	4.672999049	9.628439904	26.15670025	30.86057746	21.91770195	11.90436796	18.25564779	28.95956368	15.27345479	8.834961992	5.783692925	5.185752632	16.59688192	24.03666721	16.23485261
1	8339207	8339607	9.996653583	6.881444066	7.420299513	6.273722535	11.3403307	4.649010261	10.22690526	18.90169741	11.20123552	13.79156006	10.21596496	13.49156725	6.502519121	5.795132676	5.681703907	15.08109482	3.241577361	6.993599561	9.440832093	9.654379276	4.934401266	7.974305736	6.240671131	10.69658392	12.30623531	4.941715111	12.35466412	9.863918395	10.27180984	5.446925403	7.807210015	5.526664528	2.336499524	7.488786592	11.72541735	10.00883593	6.262200557	10.9123373	6.389476727	7.473435789	11.4550911	8.834961992	5.783692925	7.260053684	6.223830719	9.792716271	4.870455782
1	8343500	8343900	64.42287864	43.25479127	73.14295235	88.61633081	92.46731185	26.731809	26.13542455	66.15594093	89.60988418	39.75214369	80.02505883	49.81501754	53.87801557	39.4069022	85.2255586	1.37100862	97.24732083	48.95519693	129.3393997	108.6117669	11.51360295	82.02143042	107.651577	67.7450315	43.54514033	30.88571944	59.12589258	54.25155117	63.34282732	42.48601815	66.91894299	38.6866517	18.69199619	34.23445299	103.7248458	95.91801103	83.75693245	63.48996245	83.97597984	129.8509468	56.32086455	8.834961992	23.1347717	21.78016105	33.19376384	135.3175339	3.246970521
1	8391191	8391591	1.110739287	4.91531719	2.120085575	8.626368486	6.106331915	2.324505131	3.40896842	5.155008385	6.400706013	0.811268239	10.21596496	2.075625731	2.786793909	1.159026535	6.628654558	1.37100862	4.862366041	6.993599561	7.552665675	12.8725057	1.644800422	1.139186534	11.70125837	5.34829196	4.733167427	1.235428778	6.17733206	4.931959198	6.847873224	1.089385081	3.345947149	3.315998717	2.336499524	1.069826656	6.313686267	7.50662695	9.393300836	1.984061326	2.738347169	3.736717895	1.909181849	1.472493665	5.783692925	1.037150526	3.11191536	9.792716271	1.623485261
1	8423768	8424168	1.110739287	10.81369782	5.300213938	6.273722535	6.978665046	6.973515392	6.81793684	12.0283529	11.20123552	12.16902358	9.364634543	3.113438596	6.502519121	3.477079606	4.734753255	5.484034479	8.914337743	0.999085652	6.608582465	10.45891088	19.73760507	1.139186534	12.48134226	3.565527974	3.786533942	2.470857556	9.707236095	5.918351037	1.711968306	2.178770161	5.576578582	5.526664528	2.336499524	1.069826656	2.705865543	3.336278645	5.479425488	3.968122653	8.215041506	3.736717895	6.682136472	16.19743032	5.783692925	6.222903158	9.335746079	9.792716271	37.34016099
1	8763944	8764344	3.332217861	3.932253752	6.360256726	6.273722535	6.978665046	3.486757696	9.090582454	7.732512577	8.000882516	1.622536477	10.21596496	3.113438596	11.14717564	8.113185747	10.41645716	8.226051719	8.914337743	3.996342606	9.440832093	7.240784457	1.644800422	6.835119202	3.120335566	2.67414598	8.519701369	7.412572667	10.5897121	11.83670207	1.711968306	8.715080645	7.807210015	8.842663245	4.672999049	1.069826656	8.117596629	10.00883593	10.17607591	2.97609199	1.825564779	7.473435789	5.727545548	7.362468327	5.783692925	3.111451579	4.14922048	8.012222404	3.246970521
1	8915435	8915835	13.32887144	0.983063438	2.120085575	14.1158757	3.489332523	2.324505131	13.63587368	8.591680641	4.000441258	20.28170597	7.661973717	18.68063158	4.644656515	5.795132676	4.734753255	4.113025859	8.103943402	3.996342606	3.776332837	8.045316063	1.644800422	5.695932668	8.580922806	6.239673954	5.679800912	21.00228922	10.5897121	5.918351037	13.69574645	21.78770161	8.922525731	22.10665811	16.35549667	16.04739984	0.901955181	9.174766272	15.65550139	14.88045995	7.302259116	0.934179474	13.36427294	8.834961992	5.783692925	16.59440842	9.335746079	0.890246934	1.623485261
1	8922919	8923319	6.664435722	4.91531719	5.300213938	14.1158757	6.978665046	9.298020523	2.272645613	9.450848705	8.800970768	4.867609432	3.405321652	6.226877193	9.289313029	1.159026535	2.840851953	2.74201724	8.103943402	0.999085652	2.832249628	6.43625285	1.644800422	3.417559601	3.120335566	5.34829196	0.946633485	9.883430222	7.059808069	2.959175519	1.711968306	5.446925403	1.115315716	2.210665811	2.336499524	2.139653312	0.901955181	7.50662695	3.913875348	11.90436796	4.563911948	0.934179474	3.818363698	7.362468327	5.783692925	4.148602105	4.14922048	0.890246934	11.36439682
1	8989887	8990287	3.332217861	5.898380628	12.72051345	13.33166039	12.21266383	13.94703078	4.545291227	18.04252935	13.60150028	7.301414148	11.91862578	13.49156725	15.79183215	4.636106141	7.575605209	4.113025859	11.34552076	8.991770864	17.93758098	11.26344249	3.289600844	12.53105187	7.800838914	6.239673954	1.893266971	1.235428778	5.294856052	11.83670207	3.423936612	7.625695565	12.26847288	2.210665811	4.672999049	9.628439904	14.4312829	14.17918424	14.87272632	3.968122653	6.389476727	13.07851263	10.50050017	2.944987331	5.783692925	8.297204211	7.261135839	16.91469174	1.623485261
1	8993907	8994307	11.10739287	4.91531719	4.24017115	3.136861267	0.872333131	1.162252565	7.954259647	5.155008385	5.600617761	5.67887767	1.702660826	1.037812865	6.502519121	1.159026535	0.946950651	10.96806896	8.103943402	2.997256955	4.720416047	4.827189638	3.289600844	7.974305736	5.46058724	0.891381993	5.679800912	1.235428778	7.942284077	4.931959198	1.711968306	8.715080645	10.03784145	4.421331622	4.672999049	3.209479968	4.509775905	8.340696611	3.913875348	4.960153316	3.651129558	5.605076842	8.591318321	11.77994932	5.783692925	5.185752632	5.186525599	4.451234669	8.117426303
1	9113030	9113797	16.6610893	24.57658595	14.84059903	32.15282799	28.78699331	11.62252565	20.45381052	8.591680641	37.60414783	25.96058364	23.83725157	10.37812865	30.654733	6.954159212	21.77986497	2.74201724	29.98459059	14.98628477	35.87516195	19.30875855	1.644800422	19.36617107	28.08302009	25.85007781	29.34563805	7.412572667	13.23714013	25.64618783	17.11968306	19.60893145	23.42163004	19.8959923	7.009498573	31.02497302	10.82346217	41.70348306	38.35597841	17.85655194	39.24964275	20.55194842	12.40968202	1.472493665	17.35107878	17.63155895	15.5595768	15.13419787	1.623485261
1	9193803	9194203	2.221478574	0.983063438	1.060042788	9.410583802	9.595664438	1.162252565	1.136322807	0.859168064	10.40114727	0.811268239	5.107982478	10.37812865	13.00503824	2.318053071	6.628654558	1.37100862	10.53512642	2.997256955	1.888166419	2.413594819	1.644800422	12.53105187	4.680503349	5.34829196	0.946633485	17.29600289	0.882476009	6.904742877	1.711968306	5.446925403	1.115315716	1.105332906	2.336499524	12.83791987	9.921506991	0.834069661	15.65550139	1.984061326	9.127823895	4.670897368	0.954590925	1.472493665	5.783692925	2.074301053	2.07461024	2.670740801	1.623485261
1	9280613	9281013	6.664435722	8.847570942	5.300213938	4.705291901	8.723331307	5.811262827	1.136322807	7.732512577	4.80052951	11.35775534	5.107982478	10.37812865	13.00503824	1.159026535	10.41645716	8.226051719	9.724732083	9.990856516	6.608582465	8.045316063	4.934401266	1.139186534	6.240671131	1.782763987	11.35960182	3.706286333	6.17733206	12.82309391	1.711968306	9.804465726	5.576578582	9.94799615	4.672999049	5.34913328	10.82346217	10.00883593	1.565550139	5.952183979	7.302259116	1.868358947	13.36427294	8.834961992	5.783692925	8.297204211	10.3730512	13.35370401	27.59924943
1	9292970	9293370	15.55035002	18.67820532	13.78055624	10.97901444	24.42532766	9.298020523	18.18116491	11.16918483	21.60238279	31.63946131	6.810643304	8.302502924	13.00503824	19.7034511	13.25730912	10.96806896	11.34552076	10.98994217	7.552665675	7.240784457	31.25120802	9.113492269	15.60167783	16.93625787	23.66583714	1.235428778	9.707236095	16.76866127	6.847873224	6.536310484	7.807210015	14.36932777	7.009498573	4.279306624	12.62737253	10.00883593	7.044975627	20.83264393	10.04060628	12.14433316	12.40968202	11.77994932	5.783692925	15.5572579	17.63418704	17.80493867	30.84621995
1	9303069	9303469	1.110739287	3.932253752	3.180128363	4.705291901	2.616999392	2.324505131	1.136322807	2.577504192	7.200794265	4.867609432	0.851330413	5.189064327	0.928931303	1.159026535	4.734753255	1.37100862	14.58709812	9.990856516	5.664499256	7.240784457	1.644800422	3.417559601	3.900419457	4.456909967	7.573067883	1.235428778	1.764952017	0.98639184	10.27180984	1.089385081	1.115315716	1.105332906	2.336499524	1.069826656	5.411731086	8.340696611	6.262200557	3.968122653	7.302259116	0.934179474	4.772954623	1.472493665	5.783692925	1.037150526	1.03730512	8.902469337	1.623485261
1	9315429	9315829	4.442957148	3.932253752	1.060042788	7.057937852	7.850998176	1.162252565	1.136322807	3.436672256	9.601059019	4.056341193	11.06729537	2.075625731	7.431450423	1.159026535	3.787802604	1.37100862	4.862366041	3.996342606	8.496748884	0.804531606	1.644800422	5.695932668	4.680503349	0.891381993	1.893266971	4.941715111	0.882476009	3.945567358	3.423936612	2.178770161	1.115315716	1.105332906	2.336499524	1.069826656	12.62737253	6.672557289	9.393300836	1.984061326	8.215041506	6.539256316	6.682136472	1.472493665	5.783692925	7.260053684	2.07461024	6.231728536	1.623485261
1	9325846	9326246	9.996653583	18.67820532	10.60042788	10.97901444	12.21266383	4.649010261	4.545291227	19.76086547	8.000882516	12.16902358	25.53991239	14.52938012	12.07610694	11.59026535	11.36340781	1.37100862	17.01828115	8.991770864	25.49024665	14.48156891	1.644800422	10.2526788	10.92117448	14.26211189	13.2528688	3.706286333	5.294856052	13.80948575	11.98377814	9.804465726	12.26847288	7.737330339	4.672999049	6.418959936	23.45083471	15.84732356	13.30717618	8.928275969	15.51730062	22.42030737	13.36427294	1.472493665	11.56738585	5.185752632	8.298440959	19.58543254	1.623485261
1	9384613	9385013	14.43961073	7.864507504	8.480342301	18.03695229	18.31899574	13.94703078	3.40896842	8.591680641	18.40202979	21.0929742	17.02660826	9.340315789	21.36541997	3.477079606	9.469506511	1.37100862	25.93261889	12.98811347	21.71391381	10.45891088	4.934401266	21.64454414	10.92117448	13.3707299	8.519701369	19.76686044	7.942284077	13.80948575	13.69574645	5.446925403	11.15315716	2.210665811	4.672999049	22.46635978	10.82346217	21.68581119	14.87272632	15.87249061	15.51730062	20.55194842	17.18263664	2.944987331	5.783692925	14.52010737	6.223830719	9.792716271	3.246970521
1	9389734	9390134	13.32887144	8.847570942	3.180128363	9.410583802	4.361665654	8.135767958	7.954259647	12.88752096	9.601059019	7.301414148	11.06729537	6.226877193	6.502519121	4.636106141	4.734753255	4.113025859	12.96630944	5.99451391	9.440832093	10.45891088	1.644800422	10.2526788	12.48134226	4.456909967	2.839900456	6.177143889	1.764952017	10.85031023	5.135904918	3.268155242	10.03784145	4.421331622	7.009498573	9.628439904	10.82346217	10.84290559	10.95885098	4.960153316	5.476694337	10.27597421	8.591318321	5.889974661	5.783692925	4.148602105	8.298440959	12.46345707	1.623485261
1	9450256	9450656	9.996653583	3.932253752	4.24017115	7.057937852	6.978665046	1.162252565	1.136322807	3.436672256	8.800970768	4.056341193	4.256652065	1.037812865	1.857862606	1.159026535	0.946950651	1.37100862	4.862366041	1.998171303	3.776332837	5.631721244	3.289600844	2.278373067	4.680503349	6.239673954	0.946633485	1.235428778	2.647428026	4.931959198	5.135904918	1.089385081	1.115315716	2.210665811	2.336499524	1.069826656	4.509775905	8.340696611	9.393300836	0.992030663	1.825564779	0.934179474	0.954590925	2.944987331	5.783692925	1.037150526	9.335746079	5.341481602	3.246970521
1	9539486	9539886	23.32552503	23.59352251	15.90064181	6.273722535	20.06366201	15.10928335	12.49955087	15.46502515	13.60150028	35.6958025	12.7699562	5.189064327	13.93396954	20.86247764	22.72681563	15.08109482	10.53512642	23.97805564	14.16124814	16.09063213	34.54080886	5.695932668	27.3029362	14.26211189	16.09276925	1.235428778	15.88456815	11.83670207	3.423936612	19.60893145	7.807210015	26.52798973	2.336499524	18.18705315	12.62737253	15.0132539	11.74162604	11.90436796	8.215041506	8.407615263	22.91018219	1.472493665	5.783692925	16.59440842	14.52227168	12.46345707	51.95152834
1	9589089	9589489	11.10739287	17.69514188	20.14081296	9.410583802	14.82966322	11.62252565	22.72645613	8.591680641	13.60150028	24.33804716	10.21596496	13.49156725	8.360381726	15.06734496	8.52255586	17.82311206	6.483154722	9.990856516	15.10533135	1.609063213	16.44800422	2.278373067	17.9419295	12.47934791	18.93266971	6.177143889	10.5897121	6.904742877	8.55984153	7.625695565	16.72973575	16.57999358	2.336499524	12.83791987	12.62737253	10.84290559	3.131100279	12.89639862	7.302259116	6.539256316	5.727545548	13.25244299	11.56738585	8.297204211	16.59688192	14.24395094	38.96364625
1	9651368	9651768	6.664435722	8.847570942	5.300213938	7.842153169	5.233998784	9.298020523	1.136322807	4.29584032	2.400264755	8.923950625	5.959312891	6.226877193	2.786793909	12.74929189	2.840851953	9.597060338	0.81039434	4.995428258	6.608582465	3.218126425	6.579201689	7.974305736	7.800838914	8.02243794	0.946633485	3.706286333	15.88456815	11.83670207	1.711968306	1.089385081	1.115315716	7.737330339	2.336499524	1.069826656	0.901955181	6.672557289	5.479425488	7.936245306	1.825564779	3.736717895	12.40968202	5.889974661	5.783692925	4.148602105	4.14922048	11.57321014	6.493941042
1	9689216	9689616	4.442957148	4.91531719	1.060042788	6.273722535	7.850998176	3.486757696	11.36322807	6.014176449	14.40158853	14.6028283	3.405321652	2.075625731	4.644656515	1.159026535	0.946950651	10.96806896	0.81039434	1.998171303	2.832249628	0.804531606	24.67200633	1.139186534	2.340251674	0.891381993	0.946633485	1.235428778	2.647428026	0.98639184	1.711968306	1.089385081	1.115315716	3.315998717	2.336499524	1.069826656	0.901955181	1.668139322	5.479425488	0.992030663	0.91278239	0.934179474	0.954590925	1.472493665	5.783692925	2.074301053	7.261135839	2.670740801	19.48182313
1	9823214	9823614	1.110739287	8.847570942	5.300213938	3.921076584	4.361665654	1.162252565	9.090582454	13.74668903	6.400706013	12.16902358	4.256652065	2.075625731	8.360381726	1.159026535	0.946950651	5.484034479	0.81039434	0.999085652	9.440832093	0.804531606	1.644800422	1.139186534	3.120335566	8.913819934	9.466334854	1.235428778	2.647428026	0.98639184	1.711968306	1.089385081	4.461262866	6.631997433	2.336499524	1.069826656	6.313686267	5.004417967	0.78277507	3.968122653	1.825564779	0.934179474	5.727545548	4.417480996	5.783692925	1.037150526	5.186525599	2.670740801	12.98788208
1	9823692	9824092	11.10739287	14.74595157	7.420299513	7.842153169	13.08499696	10.46027309	20.45381052	12.88752096	5.600617761	27.58312011	8.51330413	9.340315789	13.00503824	17.38539803	15.15121042	10.96806896	8.103943402	16.98445608	11.32899851	9.654379276	24.67200633	2.278373067	11.70125837	16.04487588	14.19950228	1.235428778	11.47218811	3.945567358	6.847873224	7.625695565	8.922525731	18.79065939	2.336499524	6.418959936	4.509775905	8.340696611	8.610525766	22.81670525	3.651129558	10.27597421	16.22804572	17.66992398	5.783692925	18.66870947	21.78340752	7.12197547	9.740911564
1	9862891	9863291	1.110739287	0.983063438	3.180128363	1.568430634	2.616999392	2.324505131	1.136322807	3.436672256	8.000882516	0.811268239	4.256652065	4.151251462	7.431450423	2.318053071	0.946950651	1.37100862	0.81039434	1.998171303	3.776332837	0.804531606	4.934401266	3.417559601	5.46058724	2.67414598	0.946633485	1.235428778	0.882476009	0.98639184	1.711968306	1.089385081	1.115315716	1.105332906	2.336499524	1.069826656	1.803910362	10.00883593	4.696650418	9.920306632	2.738347169	4.670897368	3.818363698	1.472493665	5.783692925	1.037150526	8.298440959	7.12197547	1.623485261
1	9909711	9910111	7.775175009	18.67820532	10.60042788	11.76322975	20.06366201	5.811262827	19.31748771	16.32419322	8.000882516	22.71551068	10.21596496	13.49156725	9.289313029	6.954159212	13.25730912	19.19412068	5.672760382	14.98628477	21.71391381	12.8725057	19.73760507	2.278373067	10.92117448	9.805201927	17.98603622	1.235428778	9.707236095	12.82309391	3.423936612	5.446925403	7.807210015	19.8959923	14.01899715	7.488786592	8.117596629	5.838487628	15.65550139	15.87249061	1.825564779	9.341794737	10.50050017	14.72493665	11.56738585	7.260053684	12.44766144	5.341481602	32.46970521
1	9910428	9910828	6.664435722	6.881444066	7.420299513	6.273722535	4.361665654	6.973515392	13.63587368	6.873344513	9.601059019	31.63946131	12.7699562	14.52938012	3.715725212	4.636106141	4.734753255	10.96806896	12.96630944	8.991770864	2.832249628	4.022658032	16.44800422	2.278373067	6.240671131	16.04487588	10.41296834	1.235428778	8.824760086	8.877526556	15.40771475	7.625695565	1.115315716	21.00132521	2.336499524	1.069826656	10.82346217	4.170348306	9.393300836	10.9123373	2.738347169	1.868358947	5.727545548	1.472493665	5.783692925	18.66870947	15.5595768	5.341481602	30.84621995
1	9943066	9943466	12.21813216	35.39028377	15.90064181	12.54744507	13.08499696	11.62252565	28.40807017	18.90169741	14.40158853	36.50707074	17.87793867	18.68063158	26.93900779	17.38539803	17.99206237	30.16218964	21.07025285	19.98171303	16.99349777	18.50422695	26.31680675	13.6702384	15.60167783	28.52422379	31.23890502	3.706286333	25.59180425	18.74144495	15.40771475	16.34077621	14.49910431	13.26399487	18.69199619	7.488786592	11.72541735	14.17918424	13.30717618	15.87249061	8.215041506	10.27597421	15.27345479	10.30745566	5.783692925	30.07736526	33.19376384	14.24395094	40.58713152
1	9951745	9952145	7.775175009	1.966126876	4.24017115	10.97901444	6.978665046	9.298020523	5.681614034	14.60585709	5.600617761	6.490145909	3.405321652	9.340315789	9.289313029	6.954159212	3.787802604	1.37100862	12.96630944	8.991770864	8.496748884	15.28610052	1.644800422	10.2526788	7.020755023	11.58796591	17.03940274	19.76686044	7.942284077	9.863918395	8.55984153	13.07262097	1.115315716	7.737330339	9.345998097	17.1172265	7.215641448	10.84290559	15.65550139	1.984061326	11.86617106	8.407615263	8.591318321	1.472493665	5.783692925	20.74301053	8.298440959	5.341481602	1.623485261
1	9996886	9997286	23.32552503	15.72901501	8.480342301	6.273722535	9.595664438	12.78477822	1.136322807	6.014176449	7.200794265	12.16902358	12.7699562	9.340315789	5.573587818	10.43123882	9.469506511	16.45210344	8.103943402	1.998171303	7.552665675	5.631721244	13.15840338	6.835119202	5.46058724	2.67414598	11.35960182	6.177143889	16.76704416	9.863918395	3.423936612	1.089385081	6.691894299	7.737330339	2.336499524	5.34913328	5.411731086	6.672557289	5.479425488	9.920306632	9.127823895	0.934179474	6.682136472	4.417480996	5.783692925	6.222903158	7.261135839	4.451234669	4.870455782
1	10018558	10018958	21.10404645	23.59352251	27.56111248	33.72125863	16.57432948	13.94703078	19.31748771	29.21171418	25.60282405	14.6028283	22.13459074	21.79407017	25.08114518	22.02150417	20.83291432	1.37100862	42.14050569	16.98445608	37.76332837	35.39939068	1.644800422	19.36617107	21.06226507	24.95869581	17.98603622	40.76914967	13.23714013	22.68701231	29.1034612	20.69831653	18.96036718	19.8959923	25.70149477	23.53618643	26.15670025	25.8561595	41.48707869	34.72107321	27.38347169	35.49882	22.91018219	1.472493665	11.56738585	15.5572579	19.70879728	28.48790188	1.623485261
1	10032967	10033367	1.110739287	15.72901501	9.540385089	2.352645951	13.95733009	15.10928335	27.27174736	3.436672256	11.20123552	35.6958025	25.53991239	24.90750877	15.79183215	24.33955724	9.469506511	19.19412068	11.34552076	5.99451391	14.16124814	6.43625285	60.85761562	9.113492269	20.28218118	22.28454983	40.70523987	1.235428778	8.824760086	10.85031023	13.69574645	23.96647177	10.03784145	35.37065298	2.336499524	16.04739984	9.01955181	11.67697526	16.43827646	10.9123373	7.302259116	8.407615263	18.13722757	8.834961992	5.783692925	19.70586	19.70879728	18.69518561	43.83410204
1	10210898	10211298	11.10739287	19.66126876	6.360256726	0.784215317	7.850998176	5.811262827	10.22690526	7.732512577	13.60150028	28.39438835	7.661973717	8.302502924	11.14717564	2.318053071	10.41645716	20.5651293	6.483154722	6.993599561	12.27308172	10.45891088	19.73760507	3.417559601	11.70125837	16.93625787	13.2528688	1.235428778	10.5897121	3.945567358	3.423936612	6.536310484	3.345947149	15.47466068	7.009498573	6.418959936	10.82346217	0.834069661	3.913875348	14.88045995	1.825564779	7.473435789	10.50050017	7.362468327	5.783692925	13.48295684	11.41035632	8.902469337	42.21061678
1	10398946	10399346	9.996653583	16.71207845	9.540385089	5.489507218	16.57432948	18.59604105	21.59013333	17.18336128	18.40202979	47.05355784	19.5805995	14.52938012	8.360381726	19.7034511	17.04511172	13.7100862	15.39749246	12.98811347	16.04941456	16.09063213	26.31680675	9.113492269	20.28218118	12.47934791	23.66583714	1.235428778	10.5897121	9.863918395	11.98377814	8.715080645	8.922525731	12.15866196	2.336499524	9.628439904	16.23519326	14.17918424	17.22105153	16.86452127	6.389476727	5.605076842	11.4550911	25.03239231	5.783692925	20.74301053	22.82071264	14.24395094	40.58713152
1	10430645	10431045	16.6610893	32.44109345	22.26089854	10.97901444	16.57432948	17.43378848	43.18026666	18.90169741	17.60194154	63.27892261	28.09390363	28.02094737	32.5125956	25.49858378	28.40851953	32.90420687	19.44946417	27.97439824	18.88166419	16.09063213	18.09280464	12.53105187	28.08302009	38.32942572	53.01147518	1.235428778	30.00418429	9.863918395	35.95133443	25.05585685	21.19099861	35.37065298	2.336499524	16.04739984	4.509775905	15.84732356	22.70047702	21.82467459	9.127823895	10.27597421	26.72854589	27.97737964	5.783692925	31.11451579	44.60412016	24.03666721	45.4575873
1	10438727	10439127	21.10404645	14.74595157	1.060042788	19.60538292	9.595664438	6.973515392	7.954259647	8.591680641	15.20167678	5.67887767	11.06729537	7.264690058	4.644656515	6.954159212	3.787802604	1.37100862	19.44946417	3.996342606	16.04941456	16.89516373	1.644800422	18.22698454	4.680503349	9.805201927	8.519701369	18.53143167	10.5897121	11.83670207	8.55984153	6.536310484	7.807210015	4.421331622	7.009498573	18.18705315	10.82346217	9.174766272	5.479425488	11.90436796	19.16843018	12.14433316	15.27345479	1.472493665	5.783692925	4.148602105	1.03730512	15.13419787	1.623485261
1	10472153	10472553	1.110739287	9.83063438	2.120085575	4.705291901	1.744666261	1.162252565	15.90851929	7.732512577	4.80052951	21.0929742	2.553991239	7.264690058	7.431450423	10.43123882	16.09816107	1.37100862	2.431183021	10.98994217	4.720416047	3.218126425	14.8032038	6.835119202	6.240671131	14.26211189	3.786533942	1.235428778	4.412380043	7.891134716	6.847873224	7.625695565	7.807210015	7.737330339	2.336499524	8.558613248	2.705865543	11.67697526	2.348325209	7.936245306	0.91278239	1.868358947	4.772954623	14.72493665	5.783692925	13.48295684	8.298440959	3.560987735	16.23485261
1	10474882	10475282	1.110739287	11.79676126	1.060042788	0.784215317	3.489332523	1.162252565	1.136322807	0.859168064	4.80052951	15.41409653	0.851330413	1.037812865	0.928931303	3.477079606	6.628654558	1.37100862	0.81039434	1.998171303	1.888166419	0.804531606	1.644800422	1.139186534	0.780083891	11.58796591	10.41296834	1.235428778	9.707236095	0.98639184	1.711968306	2.178770161	1.115315716	17.68532649	2.336499524	1.069826656	0.901955181	0.834069661	3.131100279	3.968122653	0.91278239	0.934179474	0.954590925	1.472493665	5.783692925	1.037150526	5.186525599	0.890246934	25.97576417
1	10516402	10516802	7.775175009	8.847570942	5.300213938	7.842153169	2.616999392	1.162252565	4.545291227	0.859168064	9.601059019	1.622536477	5.107982478	1.037812865	5.573587818	2.318053071	12.31035846	1.37100862	6.483154722	0.999085652	3.776332837	7.240784457	1.644800422	7.974305736	8.580922806	7.131055947	7.573067883	4.941715111	4.412380043	6.904742877	8.55984153	2.178770161	4.461262866	9.94799615	4.672999049	7.488786592	17.13714844	15.84732356	7.827750697	7.936245306	11.86617106	7.473435789	3.818363698	1.472493665	5.783692925	6.222903158	8.298440959	8.012222404	1.623485261
1	10635022	10635422	6.664435722	13.76288813	15.90064181	6.273722535	13.08499696	6.973515392	7.954259647	9.450848705	8.000882516	11.35775534	8.51330413	7.264690058	7.431450423	4.636106141	13.25730912	16.45210344	7.293549062	4.995428258	9.440832093	4.827189638	8.224002111	7.974305736	10.92117448	12.47934791	13.2528688	1.235428778	11.47218811	6.904742877	17.11968306	8.715080645	8.922525731	21.00132521	14.01899715	1.069826656	9.01955181	5.838487628	8.610525766	6.944214643	5.476694337	7.473435789	17.18263664	20.61491131	5.783692925	4.148602105	6.223830719	5.341481602	1.623485261
1	10693869	10694269	6.664435722	6.881444066	9.540385089	7.057937852	8.723331307	1.162252565	9.090582454	12.0283529	10.40114727	17.03663301	1.702660826	1.037812865	9.289313029	11.59026535	6.628654558	13.7100862	3.241577361	9.990856516	3.776332837	7.240784457	23.02720591	3.417559601	3.120335566	8.02243794	15.14613577	1.235428778	8.824760086	10.85031023	1.711968306	2.178770161	1.115315716	12.15866196	2.336499524	8.558613248	12.62737253	3.336278645	6.262200557	2.97609199	2.738347169	7.473435789	7.636727397	4.417480996	5.783692925	1.037150526	11.41035632	8.902469337	22.72879365
1	10704568	10704968	11.10739287	10.81369782	15.90064181	5.489507218	17.44666261	8.135767958	15.90851929	12.0283529	23.2025593	22.71551068	8.51330413	11.41594152	6.502519121	24.33955724	10.41645716	13.7100862	9.724732083	16.98445608	13.21716493	16.89516373	4.934401266	5.695932668	14.04151005	6.239673954	13.2528688	1.235428778	19.41447219	8.877526556	8.55984153	25.05585685	2.230631433	13.26399487	9.345998097	7.488786592	7.215641448	12.51104492	11.74162604	5.952183979	10.95338867	11.21015368	12.40968202	11.77994932	5.783692925	6.222903158	11.41035632	13.35370401	12.98788208
1	10710547	10710947	5.553696435	2.949190314	4.24017115	4.705291901	6.978665046	1.162252565	3.40896842	0.859168064	9.601059019	2.433804716	8.51330413	2.075625731	4.644656515	1.159026535	3.787802604	4.113025859	7.293549062	5.99451391	0.944083209	5.631721244	1.644800422	1.139186534	5.46058724	8.913819934	0.946633485	1.235428778	2.647428026	10.85031023	3.423936612	6.536310484	1.115315716	3.315998717	2.336499524	1.069826656	4.509775905	3.336278645	4.696650418	0.992030663	10.95338867	2.802538421	4.772954623	1.472493665	5.783692925	1.037150526	3.11191536	2.670740801	1.623485261
1	10735732	10736132	2.221478574	0.983063438	5.300213938	5.489507218	8.723331307	2.324505131	1.136322807	9.450848705	6.400706013	3.245072954	10.21596496	7.264690058	7.431450423	2.318053071	12.31035846	8.226051719	12.96630944	0.999085652	13.21716493	9.654379276	3.289600844	5.695932668	8.580922806	6.239673954	5.679800912	2.470857556	3.529904034	2.959175519	8.55984153	2.178770161	7.807210015	3.315998717	18.69199619	3.209479968	12.62737253	6.672557289	4.696650418	1.984061326	7.302259116	18.68358947	8.591318321	1.472493665	5.783692925	1.037150526	8.298440959	8.012222404	4.870455782
1	10752367	10752767	12.21813216	18.67820532	19.08077018	17.25273697	23.55299453	12.78477822	22.72645613	24.05670579	16.00176503	7.301414148	28.94523404	22.83188304	19.50755736	23.18053071	30.30242083	4.113025859	30.79498493	17.98354173	29.26657949	19.30875855	1.644800422	21.64454414	31.20335566	18.71902186	23.66583714	16.06057411	14.11961614	20.71422863	25.67952459	16.34077621	24.53694576	17.68532649	4.672999049	24.60601309	13.52932771	29.19243814	25.04880223	26.78482791	24.64512452	29.89374316	16.22804572	1.472493665	5.783692925	11.40865579	19.70879728	16.02444481	1.623485261
1	10756014	10756414	3.332217861	6.881444066	10.60042788	8.626368486	15.70199635	6.973515392	10.22690526	9.450848705	11.20123552	17.03663301	9.364634543	9.340315789	8.360381726	4.636106141	8.52255586	12.33907758	10.53512642	10.98994217	13.21716493	8.849847669	14.8032038	7.974305736	16.38176172	7.131055947	13.2528688	6.177143889	10.5897121	4.931959198	1.711968306	8.715080645	13.3837886	9.94799615	11.68249762	5.34913328	8.117596629	9.174766272	8.610525766	8.928275969	10.95338867	13.07851263	7.636727397	14.72493665	5.783692925	7.260053684	14.52227168	14.24395094	9.740911564
1	10794848	10795248	2.221478574	7.864507504	13.78055624	8.626368486	13.95733009	11.62252565	6.81793684	9.450848705	11.20123552	20.28170597	6.810643304	7.264690058	5.573587818	5.795132676	7.575605209	8.226051719	0.81039434	8.991770864	5.664499256	4.022658032	13.15840338	9.113492269	10.14109059	6.239673954	12.30623531	1.235428778	15.88456815	7.891134716	5.135904918	3.268155242	5.576578582	7.737330339	7.009498573	3.209479968	2.705865543	8.340696611	10.17607591	5.952183979	9.127823895	3.736717895	2.863772774	14.72493665	5.783692925	1.037150526	1.03730512	2.670740801	3.246970521
1	10796050	10796450	11.10739287	27.52577626	9.540385089	1.568430634	32.27632584	6.973515392	24.99910175	18.04252935	20.00220629	25.1493154	14.47261702	4.151251462	16.72076345	8.113185747	6.628654558	19.19412068	6.483154722	15.98537043	10.3849153	9.654379276	26.31680675	10.2526788	13.26142615	7.131055947	8.519701369	8.648001444	15.00209215	12.82309391	10.27180984	10.89385081	13.3837886	15.47466068	2.336499524	5.34913328	12.62737253	11.67697526	9.393300836	12.89639862	9.127823895	10.27597421	9.545909246	29.44987331	17.35107878	12.44580632	15.5595768	10.6829632	25.97576417
1	10796649	10797049	16.6610893	12.77982469	5.300213938	3.921076584	2.616999392	9.298020523	14.77219649	11.16918483	5.600617761	12.98029182	8.51330413	5.189064327	4.644656515	11.59026535	14.20425977	2.74201724	1.62078868	4.995428258	7.552665675	8.849847669	4.934401266	5.695932668	10.14109059	5.34829196	12.30623531	1.235428778	7.942284077	6.904742877	11.98377814	9.804465726	3.345947149	12.15866196	2.336499524	7.488786592	1.803910362	6.672557289	3.913875348	11.90436796	2.738347169	5.605076842	4.772954623	1.472493665	5.783692925	4.148602105	10.3730512	9.792716271	17.85833787
1	11059668	11060068	13.32887144	22.61045907	18.02072739	14.90009102	24.42532766	25.56955644	24.99910175	27.49337805	29.60326531	45.43102136	20.43192991	12.45375439	13.93396954	18.54442456	20.83291432	37.01723273	16.2078868	29.97256955	18.88166419	15.28610052	37.83040971	12.53105187	28.08302009	19.61040385	17.98603622	4.941715111	31.76913631	13.80948575	17.11968306	14.16200605	17.84505146	27.63332264	4.672999049	19.25687981	19.84301398	20.85174153	18.0038266	25.79279724	8.215041506	25.22284579	26.72854589	22.08740498	28.91846463	20.74301053	24.89532288	20.47567948	69.80986621
1	11273199	11273599	9.996653583	23.59352251	10.60042788	7.842153169	8.723331307	15.10928335	5.681614034	12.0283529	5.600617761	21.0929742	12.7699562	8.302502924	17.64969476	10.43123882	14.20425977	13.7100862	13.77670378	7.992685213	3.776332837	8.849847669	9.868802533	9.113492269	18.72201339	12.47934791	28.39900456	3.706286333	8.824760086	4.931959198	15.40771475	16.34077621	3.345947149	16.57999358	9.345998097	17.1172265	3.607820724	6.672557289	13.30717618	10.9123373	5.476694337	10.27597421	7.636727397	7.362468327	5.783692925	9.334354737	16.59688192	7.12197547	25.97576417
1	11292366	11292766	3.332217861	8.847570942	13.78055624	9.410583802	9.595664438	2.324505131	3.40896842	8.591680641	4.80052951	7.301414148	10.21596496	3.113438596	4.644656515	8.113185747	3.787802604	2.74201724	11.34552076	4.995428258	16.99349777	5.631721244	1.644800422	5.695932668	4.680503349	6.239673954	6.626434398	6.177143889	2.647428026	8.877526556	1.711968306	9.804465726	8.922525731	5.526664528	14.01899715	13.90774653	0.901955181	7.50662695	4.696650418	1.984061326	10.04060628	6.539256316	8.591318321	1.472493665	5.783692925	9.334354737	7.261135839	5.341481602	1.623485261
1	11374375	11374775	33.32217861	30.47496658	32.86132642	45.48448838	27.04232705	23.24505131	21.59013333	37.80339482	23.2025593	26.77185187	37.45853817	38.39907602	27.86793909	34.77079606	35.98412474	5.484034479	55.91720948	22.97896999	58.53315898	53.90361762	1.644800422	42.14990175	49.14528516	41.89495369	30.29227153	28.41486189	45.00627644	35.51010622	47.93511257	16.34077621	32.34415578	22.10665811	32.71099334	27.81549306	44.19580387	48.37604035	43.8354039	28.76888923	40.16242514	42.03807632	36.27445513	7.362468327	17.35107878	33.18881684	29.04454336	47.18308749	8.117426303
1	11654690	11655090	8.885914296	15.72901501	7.420299513	0.784215317	9.595664438	1.162252565	3.40896842	9.450848705	6.400706013	17.03663301	5.959312891	2.075625731	0.928931303	2.318053071	0.946950651	1.37100862	5.672760382	6.993599561	7.552665675	4.827189638	11.51360295	3.417559601	5.46058724	2.67414598	7.573067883	1.235428778	5.294856052	1.972783679	13.69574645	1.089385081	5.576578582	9.94799615	2.336499524	1.069826656	1.803910362	6.672557289	7.827750697	9.920306632	0.91278239	2.802538421	0.954590925	5.889974661	11.56738585	1.037150526	1.03730512	0.890246934	22.72879365
1	11664529	11664929	3.332217861	6.881444066	16.9606846	8.626368486	9.595664438	10.46027309	11.36322807	11.16918483	8.800970768	31.63946131	13.62128661	9.340315789	11.14717564	12.74929189	9.469506511	12.33907758	0.81039434	1.998171303	9.440832093	2.413594819	18.09280464	10.2526788	3.900419457	10.69658392	14.19950228	3.706286333	13.23714013	13.80948575	1.711968306	7.625695565	10.03784145	17.68532649	2.336499524	1.069826656	3.607820724	5.838487628	5.479425488	9.920306632	3.651129558	8.407615263	16.22804572	16.19743032	5.783692925	12.44580632	14.52227168	14.24395094	37.34016099
1	11680627	11681027	1.110739287	8.847570942	2.120085575	0.784215317	13.08499696	2.324505131	9.090582454	12.88752096	8.000882516	8.923950625	6.810643304	4.151251462	10.21824433	1.159026535	10.41645716	6.855043099	1.62078868	3.996342606	5.664499256	8.045316063	16.44800422	1.139186534	6.240671131	7.131055947	4.733167427	1.235428778	6.17733206	2.959175519	1.711968306	1.089385081	3.345947149	8.842663245	4.672999049	5.34913328	4.509775905	2.502208983	0.78277507	2.97609199	0.91278239	6.539256316	7.636727397	2.944987331	5.783692925	5.185752632	10.3730512	8.012222404	4.870455782
1	11691154	11691554	8.885914296	21.62739564	9.540385089	3.921076584	9.595664438	1.162252565	7.954259647	3.436672256	14.40158853	10.5464871	5.107982478	9.340315789	8.360381726	6.954159212	5.681703907	6.855043099	7.293549062	12.98811347	3.776332837	3.218126425	23.02720591	1.139186534	13.26142615	7.131055947	7.573067883	1.235428778	7.942284077	4.931959198	15.40771475	6.536310484	12.26847288	17.68532649	2.336499524	1.069826656	11.72541735	8.340696611	5.479425488	8.928275969	5.476694337	0.934179474	6.682136472	14.72493665	5.783692925	15.5572579	6.223830719	6.231728536	21.10530839
1	11787930	11788330	6.664435722	10.81369782	9.540385089	10.97901444	12.21266383	11.62252565	15.90851929	11.16918483	12.00132377	14.6028283	7.661973717	9.340315789	8.360381726	6.954159212	7.575605209	10.96806896	6.483154722	8.991770864	12.27308172	10.45891088	9.868802533	6.835119202	7.800838914	8.913819934	9.466334854	7.412572667	12.35466412	6.904742877	23.96755629	15.25139113	7.807210015	9.94799615	2.336499524	17.1172265	18.03910362	10.84290559	7.044975627	9.920306632	14.60451823	7.473435789	11.4550911	7.362468327	5.783692925	4.148602105	13.48496656	16.02444481	17.85833787
1	11794386	11794786	18.88256788	16.71207845	4.24017115	20.38959824	27.04232705	6.973515392	12.49955087	7.732512577	24.00264755	17.84790125	5.959312891	7.264690058	18.57862606	8.113185747	13.25730912	2.74201724	18.63906983	4.995428258	21.71391381	17.69969534	1.644800422	25.06210374	16.38176172	14.26211189	9.466334854	9.883430222	14.11961614	14.79587759	22.25558798	15.25139113	12.26847288	6.631997433	14.01899715	16.04739984	19.84301398	18.34953254	25.8315773	25.79279724	15.51730062	12.14433316	14.31886387	1.472493665	5.783692925	8.297204211	7.261135839	11.57321014	1.623485261
1	11881970	11882370	4.442957148	3.932253752	11.66047066	8.626368486	6.978665046	9.298020523	3.40896842	5.155008385	8.000882516	4.867609432	4.256652065	7.264690058	7.431450423	5.795132676	6.628654558	5.484034479	4.862366041	10.98994217	5.664499256	7.240784457	1.644800422	4.556746135	11.70125837	5.34829196	3.786533942	9.883430222	9.707236095	2.959175519	10.27180984	4.357540323	5.576578582	2.210665811	9.345998097	4.279306624	6.313686267	3.336278645	3.913875348	13.88842929	4.563911948	4.670897368	4.772954623	16.19743032	5.783692925	1.037150526	4.14922048	8.902469337	6.493941042
1	11908434	11908834	1.110739287	0.983063438	1.060042788	5.489507218	2.616999392	9.298020523	23.86277894	1.718336128	3.200353006	8.112682386	0.851330413	1.037812865	2.786793909	6.954159212	7.575605209	1.37100862	1.62078868	5.99451391	0.944083209	0.804531606	13.15840338	1.139186534	7.800838914	14.26211189	17.03940274	1.235428778	0.882476009	5.918351037	23.96755629	22.87708669	3.345947149	18.79065939	11.68249762	1.069826656	1.803910362	5.838487628	7.044975627	5.952183979	0.91278239	0.934179474	7.636727397	1.472493665	11.56738585	19.70586	12.44766144	2.670740801	6.493941042
1	11922606	11923006	1.110739287	0.983063438	1.060042788	7.842153169	2.616999392	1.162252565	1.136322807	5.155008385	8.000882516	2.433804716	0.851330413	1.037812865	0.928931303	1.159026535	0.946950651	1.37100862	0.81039434	0.999085652	9.440832093	3.218126425	3.289600844	2.278373067	3.120335566	1.782763987	0.946633485	1.235428778	1.764952017	5.918351037	1.711968306	1.089385081	1.115315716	1.105332906	2.336499524	1.069826656	4.509775905	9.174766272	9.393300836	0.992030663	9.127823895	4.670897368	0.954590925	1.472493665	5.783692925	1.037150526	2.07461024	7.12197547	1.623485261
1	11925813	11926213	4.442957148	4.91531719	2.120085575	5.489507218	6.106331915	2.324505131	5.681614034	6.014176449	8.800970768	7.301414148	7.661973717	8.302502924	1.857862606	2.318053071	1.893901302	1.37100862	0.81039434	3.996342606	2.832249628	0.804531606	1.644800422	2.278373067	6.240671131	4.456909967	5.679800912	1.235428778	5.294856052	6.904742877	1.711968306	1.089385081	4.461262866	1.105332906	2.336499524	1.069826656	0.901955181	1.668139322	1.565550139	5.952183979	2.738347169	3.736717895	6.682136472	1.472493665	5.783692925	2.074301053	2.07461024	1.780493867	6.493941042
1	11934547	11934947	13.32887144	4.91531719	1.060042788	4.705291901	4.361665654	4.649010261	15.90851929	4.29584032	13.60150028	15.41409653	6.810643304	1.037812865	0.928931303	3.477079606	9.469506511	1.37100862	5.672760382	9.990856516	8.496748884	8.849847669	19.73760507	4.556746135	3.900419457	0.891381993	17.03940274	1.235428778	8.824760086	3.945567358	6.847873224	4.357540323	5.576578582	5.526664528	2.336499524	3.209479968	2.705865543	4.170348306	9.393300836	12.89639862	5.476694337	0.934179474	0.954590925	2.944987331	5.783692925	3.111451579	4.14922048	8.012222404	30.84621995
1	12019369	12019769	1.110739287	2.949190314	3.180128363	5.489507218	9.595664438	1.162252565	4.545291227	1.718336128	9.601059019	17.84790125	0.851330413	2.075625731	0.928931303	2.318053071	0.946950651	1.37100862	0.81039434	4.995428258	0.944083209	3.218126425	6.579201689	1.139186534	0.780083891	0.891381993	14.19950228	1.235428778	0.882476009	0.98639184	1.711968306	1.089385081	1.115315716	5.526664528	2.336499524	1.069826656	2.705865543	1.668139322	0.78277507	0.992030663	0.91278239	1.868358947	6.682136472	2.944987331	5.783692925	4.148602105	9.335746079	0.890246934	9.740911564
1	12125798	12126198	5.553696435	11.79676126	8.480342301	3.921076584	7.850998176	9.298020523	10.22690526	12.88752096	8.000882516	7.301414148	6.810643304	7.264690058	3.715725212	5.795132676	5.681703907	12.33907758	5.672760382	10.98994217	8.496748884	8.045316063	1.644800422	10.2526788	14.04151005	12.47934791	8.519701369	4.941715111	9.707236095	10.85031023	11.98377814	7.625695565	12.26847288	8.842663245	2.336499524	11.76809322	9.01955181	10.84290559	4.696650418	8.928275969	8.215041506	14.01269211	5.727545548	10.30745566	5.783692925	11.40865579	9.335746079	6.231728536	17.85833787
1	12148290	12148690	13.32887144	3.932253752	18.02072739	25.87910546	10.46799757	10.46027309	3.40896842	29.21171418	15.20167678	4.867609432	17.87793867	9.340315789	10.21824433	16.22637149	14.20425977	1.37100862	41.33011135	9.990856516	24.54616344	20.11329016	1.644800422	17.087798	24.18260063	4.456909967	10.41296834	25.94400433	13.23714013	13.80948575	10.27180984	4.357540323	13.3837886	7.737330339	9.345998097	2.139653312	21.64692434	30.86057746	20.35215181	7.936245306	25.55790691	18.68358947	7.636727397	1.472493665	5.783692925	1.037150526	3.11191536	32.04888961	1.623485261
1	12164613	12165013	2.221478574	6.881444066	8.480342301	3.921076584	13.95733009	6.973515392	10.22690526	7.732512577	8.000882516	8.112682386	10.21596496	7.264690058	11.14717564	5.795132676	10.41645716	8.226051719	4.051971701	10.98994217	2.832249628	10.45891088	8.224002111	10.2526788	7.800838914	3.565527974	4.733167427	6.177143889	4.412380043	7.891134716	5.135904918	2.178770161	7.807210015	8.842663245	4.672999049	8.558613248	5.411731086	5.838487628	5.479425488	5.952183979	8.215041506	6.539256316	11.4550911	14.72493665	5.783692925	8.297204211	1.03730512	10.6829632	17.85833787
1	12193753	12194153	4.442957148	10.81369782	5.300213938	6.273722535	0.872333131	1.162252565	4.545291227	8.591680641	5.600617761	3.245072954	11.06729537	7.264690058	0.928931303	4.636106141	0.946950651	1.37100862	10.53512642	5.99451391	12.27308172	8.045316063	1.644800422	3.417559601	7.020755023	1.782763987	3.786533942	6.177143889	8.824760086	5.918351037	1.711968306	13.07262097	6.691894299	3.315998717	2.336499524	1.069826656	3.607820724	8.340696611	6.262200557	9.920306632	8.215041506	7.473435789	9.545909246	1.472493665	5.783692925	2.074301053	15.5595768	8.012222404	1.623485261
1	12485599	12485999	47.76178934	32.44109345	43.46175429	96.45848397	64.55265167	30.2185667	22.72645613	54.9867561	86.40953118	44.61975312	50.22849437	48.77720468	59.45160339	33.61176952	47.34753255	10.96806896	75.36667364	42.96068302	70.8062407	82.06222384	4.934401266	55.82014015	66.30713077	32.98113375	23.66583714	81.53829933	47.65370446	49.31959198	49.64708088	47.93294355	41.26668151	19.8959923	35.04749286	97.35422569	66.74468339	88.41138408	100.1952089	43.64934918	77.58650311	75.66853737	40.09281883	1.472493665	17.35107878	36.30026842	19.70879728	57.86605069	6.493941042
1	12486394	12486794	35.54365718	41.2886644	57.24231053	110.5743597	61.06331915	36.02982953	23.86277894	36.08505869	102.4112962	37.31833898	54.48514643	44.62595321	47.37549645	42.88398181	50.18838451	2.74201724	89.95377177	46.95702562	78.35890637	67.58065493	8.224002111	60.37688628	72.5478019	35.65527974	23.66583714	48.18172233	56.47846455	57.21072669	37.66330273	42.48601815	43.49731294	24.31732392	39.72049191	60.98011939	82.07792147	104.2587076	102.5435341	43.64934918	88.53989178	83.14197316	52.50250085	7.362468327	28.91846463	30.07736526	12.44766144	59.64654456	14.61136735
1	12528497	12528897	1.110739287	13.76288813	13.78055624	25.09489014	10.46799757	13.94703078	3.40896842	8.591680641	20.80229454	14.6028283	17.87793867	16.60500585	14.86290085	9.272212282	14.20425977	9.597060338	12.96630944	2.997256955	11.32899851	16.89516373	11.51360295	6.835119202	16.38176172	7.131055947	9.466334854	14.82514533	13.23714013	11.83670207	11.98377814	9.804465726	7.807210015	15.47466068	14.01899715	20.32670646	19.84301398	20.85174153	7.044975627	23.80873592	10.95338867	8.407615263	11.4550911	2.944987331	5.783692925	4.148602105	10.3730512	4.451234669	1.623485261
1	12540094	12540494	13.32887144	10.81369782	11.66047066	47.05291901	31.40399271	15.10928335	17.0448421	12.0283529	40.80450083	33.26199778	23.83725157	33.21001169	20.43648866	6.954159212	25.56766758	12.33907758	21.07025285	12.98811347	29.26657949	21.72235337	9.868802533	15.94861147	16.38176172	19.61040385	11.35960182	17.29600289	15.88456815	18.74144495	17.11968306	15.25139113	15.61442003	11.05332906	18.69199619	26.7456664	16.23519326	27.52429882	27.39712744	15.87249061	35.59851319	16.81523053	8.591318321	26.50488598	5.783692925	10.37150526	11.41035632	14.24395094	8.117426303
1	12541606	12542006	1.110739287	5.898380628	8.480342301	4.705291901	6.106331915	1.162252565	2.272645613	0.859168064	16.00176503	11.35775534	6.810643304	8.302502924	13.00503824	3.477079606	3.787802604	1.37100862	6.483154722	0.999085652	1.888166419	9.654379276	1.644800422	2.278373067	4.680503349	6.239673954	7.573067883	1.235428778	3.529904034	5.918351037	1.711968306	4.357540323	1.115315716	1.105332906	2.336499524	6.418959936	6.313686267	2.502208983	15.65550139	6.944214643	8.215041506	6.539256316	0.954590925	1.472493665	17.35107878	1.037150526	3.11191536	2.670740801	4.870455782
1	12549115	12549515	5.553696435	10.81369782	3.180128363	23.52645951	23.55299453	3.486757696	5.681614034	21.4792016	21.60238279	20.28170597	12.7699562	10.37812865	13.00503824	3.477079606	5.681703907	9.597060338	17.82867549	3.996342606	11.32899851	14.48156891	8.224002111	12.53105187	7.800838914	14.26211189	8.519701369	1.235428778	7.059808069	3.945567358	3.423936612	3.268155242	6.691894299	3.315998717	2.336499524	19.25687981	15.33323808	18.34953254	22.70047702	13.88842929	18.25564779	9.341794737	7.636727397	2.944987331	5.783692925	1.037150526	7.261135839	7.12197547	4.870455782
1	12549578	12549978	35.54365718	30.47496658	42.4017115	94.10583802	52.33998784	41.84109235	29.54439298	49.83174772	48.80538335	44.61975312	49.37716396	46.70157894	37.15725212	33.61176952	56.81703907	6.855043099	71.31470194	30.9716552	63.25357502	70.79878136	13.15840338	59.23769975	74.10796969	37.43804372	17.03940274	46.94629355	42.35884841	57.21072669	27.3914929	31.59216734	40.15136579	27.63332264	23.36499524	68.46890598	58.62708676	85.07510544	86.10525766	45.63341051	71.19702638	52.31405053	46.77495531	2.944987331	11.56738585	26.96591368	22.82071264	67.65876696	8.117426303
1	12595850	12596250	1.110739287	11.79676126	16.9606846	14.90009102	15.70199635	3.486757696	14.77219649	11.16918483	19.20211804	25.96058364	10.21596496	13.49156725	10.21824433	5.795132676	10.41645716	10.96806896	10.53512642	2.997256955	12.27308172	8.849847669	11.51360295	2.278373067	13.26142615	10.69658392	15.14613577	1.235428778	1.764952017	2.959175519	1.711968306	4.357540323	7.807210015	11.05332906	4.672999049	7.488786592	13.52932771	5.838487628	7.827750697	8.928275969	2.738347169	8.407615263	18.13722757	7.362468327	5.783692925	14.52010737	18.67149216	13.35370401	22.72879365
1	12600312	12600712	58.86918221	39.32253752	72.08290956	105.8690678	86.36097994	27.89406157	32.9533614	63.57843674	102.4112962	38.94087545	95.34900626	69.53346198	49.23335906	40.56592874	64.39264427	1.37100862	121.559151	38.96434041	149.1651471	127.1159938	1.644800422	79.74305736	99.07065421	58.83121156	22.71920365	81.53829933	87.36512485	99.62557579	42.79920765	59.91617944	64.68831155	17.68532649	30.37449382	55.63098611	94.705294	137.6214941	136.2028621	84.32260637	120.4872754	107.4306395	61.09381917	1.472493665	23.1347717	32.15166632	46.6787304	105.9393851	3.246970521
1	12616093	12616493	2.221478574	21.62739564	11.66047066	30.58439736	14.82966322	15.10928335	2.272645613	6.873344513	32.80361832	17.84790125	17.87793867	12.45375439	13.00503824	8.113185747	15.15121042	1.37100862	21.88064719	0.999085652	16.04941456	20.11329016	1.644800422	12.53105187	17.16184561	13.3707299	15.14613577	18.53143167	15.00209215	15.78226943	5.135904918	9.804465726	1.115315716	4.421331622	4.672999049	19.25687981	9.01955181	32.52871678	24.26602716	6.944214643	26.4706893	14.94687158	9.545909246	1.472493665	11.56738585	11.40865579	13.48496656	24.92691414	1.623485261
1	12618366	12618766	6.664435722	8.847570942	3.180128363	3.921076584	5.233998784	3.486757696	5.681614034	2.577504192	1.600176503	17.84790125	9.364634543	3.113438596	9.289313029	11.59026535	14.20425977	9.597060338	8.914337743	5.99451391	8.496748884	6.43625285	4.934401266	17.087798	5.46058724	8.913819934	10.41296834	1.235428778	5.294856052	11.83670207	1.711968306	5.446925403	3.345947149	16.57999358	14.01899715	13.90774653	5.411731086	4.170348306	6.262200557	10.9123373	1.825564779	6.539256316	5.727545548	5.889974661	5.783692925	6.222903158	4.14922048	9.792716271	14.61136735
1	12621574	12621974	5.553696435	14.74595157	14.84059903	10.97901444	17.44666261	9.298020523	6.81793684	9.450848705	21.60238279	12.16902358	7.661973717	18.68063158	9.289313029	10.43123882	10.41645716	27.4201724	9.724732083	7.992685213	12.27308172	10.45891088	9.868802533	7.974305736	10.92117448	7.131055947	12.30623531	6.177143889	10.5897121	5.918351037	6.847873224	18.51954637	8.922525731	3.315998717	2.336499524	3.209479968	5.411731086	5.004417967	8.610525766	11.90436796	9.127823895	11.21015368	11.4550911	32.39486064	5.783692925	10.37150526	9.335746079	8.012222404	17.85833787
1	12654636	12655036	1.110739287	3.932253752	3.180128363	11.76322975	10.46799757	1.162252565	1.136322807	6.873344513	5.600617761	4.056341193	0.851330413	1.037812865	0.928931303	3.477079606	5.681703907	1.37100862	4.051971701	7.992685213	5.664499256	7.240784457	1.644800422	10.2526788	6.240671131	6.239673954	0.946633485	1.235428778	1.764952017	0.98639184	13.69574645	1.089385081	1.115315716	4.421331622	2.336499524	7.488786592	6.313686267	1.668139322	8.610525766	5.952183979	2.738347169	0.934179474	0.954590925	1.472493665	5.783692925	3.111451579	2.07461024	10.6829632	1.623485261
1	12764022	12764422	1.110739287	0.983063438	5.300213938	1.568430634	6.106331915	1.162252565	1.136322807	0.859168064	8.000882516	4.867609432	7.661973717	2.075625731	2.786793909	2.318053071	0.946950651	9.597060338	4.051971701	0.999085652	3.776332837	1.609063213	1.644800422	4.556746135	4.680503349	0.891381993	10.41296834	2.470857556	0.882476009	7.891134716	3.423936612	2.178770161	1.115315716	1.105332906	14.01899715	4.279306624	7.215641448	1.668139322	0.78277507	4.960153316	5.476694337	3.736717895	5.727545548	8.834961992	5.783692925	5.185752632	1.03730512	4.451234669	11.36439682
1	13017275	13017675	1.110739287	0.983063438	1.060042788	0.784215317	0.872333131	1.162252565	1.136322807	0.859168064	0.800088252	0.811268239	0.851330413	1.037812865	0.928931303	1.159026535	0.946950651	1.37100862	2.431183021	0.999085652	0.944083209	0.804531606	1.644800422	1.139186534	0.780083891	0.891381993	1.893266971	1.235428778	0.882476009	0.98639184	1.711968306	1.089385081	1.115315716	1.105332906	2.336499524	1.069826656	0.901955181	0.834069661	0.78277507	0.992030663	0.91278239	0.934179474	0.954590925	1.472493665	5.783692925	1.037150526	1.03730512	0.890246934	1.623485261
1	13019891	13020291	12.21813216	10.81369782	15.90064181	4.705291901	7.850998176	10.46027309	9.090582454	7.732512577	12.80141203	5.67887767	8.51330413	6.226877193	8.360381726	15.06734496	8.52255586	13.7100862	2.431183021	10.98994217	5.664499256	12.8725057	8.224002111	4.556746135	8.580922806	4.456909967	5.679800912	24.70857556	24.70932824	4.931959198	3.423936612	9.804465726	8.922525731	7.737330339	16.35549667	3.209479968	7.215641448	7.50662695	12.52440111	10.9123373	10.04060628	8.407615263	12.40968202	14.72493665	5.783692925	16.59440842	12.44766144	8.902469337	9.740911564
1	13047314	13047714	6.664435722	0.983063438	1.060042788	3.136861267	2.616999392	3.486757696	1.136322807	0.859168064	0.800088252	0.811268239	1.702660826	3.113438596	2.786793909	1.159026535	3.787802604	4.113025859	0.81039434	0.999085652	0.944083209	1.609063213	1.644800422	2.278373067	0.780083891	0.891381993	1.893266971	1.235428778	0.882476009	3.945567358	1.711968306	1.089385081	3.345947149	4.421331622	2.336499524	1.069826656	1.803910362	0.834069661	0.78277507	0.992030663	0.91278239	0.934179474	4.772954623	1.472493665	5.783692925	4.148602105	1.03730512	0.890246934	1.623485261
1	13138489	13138889	1.110739287	0.983063438	1.060042788	0.784215317	0.872333131	1.162252565	1.136322807	0.859168064	0.800088252	0.811268239	0.851330413	1.037812865	0.928931303	1.159026535	0.946950651	1.37100862	0.81039434	0.999085652	0.944083209	0.804531606	1.644800422	1.139186534	0.780083891	0.891381993	0.946633485	1.235428778	0.882476009	0.98639184	1.711968306	1.089385081	1.115315716	1.105332906	2.336499524	1.069826656	0.901955181	0.834069661	0.78277507	0.992030663	0.91278239	0.934179474	0.954590925	1.472493665	5.783692925	1.037150526	1.03730512	0.890246934	1.623485261
1	13181081	13181481	1.110739287	0.983063438	1.060042788	0.784215317	0.872333131	1.162252565	1.136322807	0.859168064	0.800088252	0.811268239	0.851330413	1.037812865	0.928931303	1.159026535	0.946950651	1.37100862	0.81039434	0.999085652	0.944083209	0.804531606	1.644800422	1.139186534	0.780083891	0.891381993	0.946633485	1.235428778	0.882476009	0.98639184	1.711968306	1.089385081	1.115315716	1.105332906	2.336499524	1.069826656	0.901955181	0.834069661	0.78277507	0.992030663	0.91278239	0.934179474	0.954590925	1.472493665	5.783692925	1.037150526	1.03730512	0.890246934	1.623485261
1	13208682	13209082	1.110739287	0.983063438	1.060042788	0.784215317	0.872333131	1.162252565	1.136322807	0.859168064	0.800088252	0.811268239	0.851330413	1.037812865	0.928931303	1.159026535	0.946950651	1.37100862	0.81039434	0.999085652	0.944083209	0.804531606	1.644800422	1.139186534	0.780083891	0.891381993	0.946633485	1.235428778	0.882476009	0.98639184	1.711968306	1.089385081	1.115315716	1.105332906	2.336499524	1.069826656	0.901955181	0.834069661	0.78277507	0.992030663	0.91278239	0.934179474	0.954590925	1.472493665	5.783692925	1.037150526	1.03730512	0.890246934	1.623485261
1	13211077	13211477	1.110739287	0.983063438	1.060042788	0.784215317	0.872333131	1.162252565	1.136322807	0.859168064	0.800088252	0.811268239	0.851330413	1.037812865	0.928931303	1.159026535	0.946950651	1.37100862	0.81039434	0.999085652	0.944083209	0.804531606	1.644800422	1.139186534	0.780083891	0.891381993	0.946633485	1.235428778	0.882476009	0.98639184	1.711968306	1.089385081	1.115315716	1.105332906	2.336499524	1.069826656	0.901955181	0.834069661	0.78277507	0.992030663	0.91278239	0.934179474	0.954590925	1.472493665	5.783692925	1.037150526	1.03730512	0.890246934	1.623485261
1	13222645	13223045	1.110739287	0.983063438	1.060042788	0.784215317	0.872333131	1.162252565	1.136322807	0.859168064	0.800088252	0.811268239	0.851330413	1.037812865	0.928931303	2.318053071	0.946950651	1.37100862	0.81039434	0.999085652	0.944083209	0.804531606	1.644800422	1.139186534	0.780083891	0.891381993	0.946633485	1.235428778	0.882476009	0.98639184	1.711968306	1.089385081	1.115315716	1.105332906	2.336499524	1.069826656	0.901955181	0.834069661	0.78277507	0.992030663	0.91278239	0.934179474	0.954590925	1.472493665	5.783692925	1.037150526	1.03730512	0.890246934	1.623485261
1	13241537	13241937	8.885914296	1.966126876	5.300213938	7.842153169	0.872333131	4.649010261	4.545291227	7.732512577	2.400264755	4.867609432	1.702660826	8.302502924	4.644656515	4.636106141	8.52255586	1.37100862	12.96630944	1.998171303	6.608582465	12.06797409	1.644800422	10.2526788	6.240671131	7.131055947	0.946633485	11.118859	9.707236095	13.80948575	10.27180984	6.536310484	2.230631433	3.315998717	9.345998097	2.139653312	7.215641448	17.51546288	6.262200557	1.984061326	12.77895345	14.01269211	1.909181849	1.472493665	5.783692925	4.148602105	4.14922048	1.780493867	1.623485261
1	13427227	13427627	12.21813216	1.966126876	4.24017115	6.273722535	6.106331915	9.298020523	2.272645613	3.436672256	4.80052951	0.811268239	5.959312891	5.189064327	11.14717564	8.113185747	2.840851953	6.855043099	4.862366041	5.99451391	2.832249628	4.827189638	3.289600844	3.417559601	6.240671131	3.565527974	2.839900456	9.883430222	4.412380043	9.863918395	1.711968306	3.268155242	6.691894299	5.526664528	4.672999049	6.418959936	2.705865543	3.336278645	7.827750697	8.928275969	6.389476727	5.605076842	8.591318321	19.14241765	5.783692925	1.037150526	2.07461024	0.890246934	3.246970521
1	13577676	13578076	3.332217861	1.966126876	7.420299513	6.273722535	6.978665046	3.486757696	4.545291227	9.450848705	8.000882516	0.811268239	11.06729537	1.037812865	6.502519121	1.159026535	4.734753255	1.37100862	8.914337743	1.998171303	13.21716493	13.67703731	1.644800422	7.974305736	13.26142615	1.782763987	6.626434398	6.177143889	5.294856052	4.931959198	8.55984153	6.536310484	6.691894299	4.421331622	2.336499524	1.069826656	11.72541735	12.51104492	12.52440111	6.944214643	9.127823895	10.27597421	8.591318321	1.472493665	5.783692925	1.037150526	9.335746079	16.02444481	1.623485261
1	13700131	13700531	13.32887144	10.81369782	7.420299513	13.33166039	14.82966322	10.46027309	7.954259647	13.74668903	20.80229454	13.79156006	9.364634543	10.37812865	16.72076345	6.954159212	6.628654558	13.7100862	10.53512642	11.98902782	10.3849153	10.45891088	18.09280464	7.974305736	10.92117448	15.15349389	17.03940274	2.470857556	9.707236095	7.891134716	5.135904918	5.446925403	16.72973575	12.15866196	14.01899715	11.76809322	4.509775905	7.50662695	14.87272632	7.936245306	7.302259116	10.27597421	21.00100034	17.66992398	5.783692925	11.40865579	14.52227168	12.46345707	32.46970521
1	13749340	13749740	12.21813216	13.76288813	15.90064181	8.626368486	19.19132888	6.973515392	20.45381052	10.31001677	8.000882516	41.37468017	19.5805995	14.52938012	7.431450423	10.43123882	11.36340781	24.67815516	16.2078868	9.990856516	10.3849153	11.26344249	13.15840338	5.695932668	10.92117448	25.85007781	33.13217199	1.235428778	15.00209215	15.78226943	25.67952459	13.07262097	6.691894299	29.84398845	2.336499524	6.418959936	7.215641448	3.336278645	14.08995125	12.89639862	11.86617106	10.27597421	24.81936404	22.08740498	5.783692925	38.37456947	24.89532288	18.69518561	43.83410204
1	13757727	13758127	2.221478574	5.898380628	1.060042788	5.489507218	0.872333131	6.973515392	5.681614034	7.732512577	3.200353006	2.433804716	2.553991239	9.340315789	0.928931303	2.318053071	0.946950651	1.37100862	7.293549062	2.997256955	5.664499256	6.43625285	1.644800422	1.139186534	3.900419457	1.782763987	0.946633485	1.235428778	1.764952017	4.931959198	1.711968306	1.089385081	7.807210015	1.105332906	2.336499524	8.558613248	1.803910362	5.004417967	4.696650418	6.944214643	13.69173584	3.736717895	1.909181849	1.472493665	5.783692925	1.037150526	1.03730512	1.780493867	1.623485261
1	13764975	13765375	3.332217861	4.91531719	5.300213938	3.921076584	6.106331915	4.649010261	5.681614034	5.155008385	0.800088252	5.67887767	10.21596496	5.189064327	2.786793909	1.159026535	4.734753255	13.7100862	4.051971701	3.996342606	0.944083209	2.413594819	8.224002111	1.139186534	2.340251674	0.891381993	6.626434398	6.177143889	3.529904034	4.931959198	13.69574645	5.446925403	12.26847288	1.105332906	2.336499524	5.34913328	1.803910362	5.004417967	0.78277507	2.97609199	2.738347169	2.802538421	2.863772774	17.66992398	5.783692925	1.037150526	1.03730512	2.670740801	4.870455782
1	14282585	14282985	9.996653583	6.881444066	5.300213938	5.489507218	8.723331307	6.973515392	2.272645613	5.155008385	6.400706013	0.811268239	8.51330413	2.075625731	10.21824433	4.636106141	8.52255586	2.74201724	14.58709812	6.993599561	6.608582465	8.849847669	1.644800422	7.974305736	3.900419457	8.02243794	1.893266971	6.177143889	7.059808069	9.863918395	3.423936612	3.268155242	3.345947149	1.105332906	18.69199619	3.209479968	0.901955181	8.340696611	6.262200557	5.952183979	10.04060628	4.670897368	3.818363698	1.472493665	5.783692925	1.037150526	1.03730512	4.451234669	1.623485261
1	14291157	14291557	13.32887144	9.83063438	11.66047066	8.626368486	10.46799757	3.486757696	11.36322807	12.0283529	5.600617761	7.301414148	7.661973717	14.52938012	8.360381726	5.795132676	3.787802604	16.45210344	8.914337743	14.98628477	7.552665675	8.849847669	1.644800422	4.556746135	10.14109059	8.02243794	4.733167427	6.177143889	7.059808069	14.79587759	6.847873224	6.536310484	7.807210015	2.210665811	9.345998097	5.34913328	3.607820724	6.672557289	6.262200557	11.90436796	14.60451823	3.736717895	12.40968202	11.77994932	5.783692925	11.40865579	12.44766144	5.341481602	8.117426303
1	14826066	14826466	13.32887144	7.864507504	8.480342301	6.273722535	3.489332523	17.43378848	2.272645613	3.436672256	2.400264755	2.433804716	5.959312891	8.302502924	2.786793909	4.636106141	6.628654558	2.74201724	3.241577361	6.993599561	0.944083209	2.413594819	4.934401266	5.695932668	4.680503349	6.239673954	6.626434398	7.412572667	8.824760086	8.877526556	8.55984153	6.536310484	7.807210015	5.526664528	11.68249762	5.34913328	2.705865543	6.672557289	4.696650418	2.97609199	1.825564779	1.868358947	3.818363698	10.30745566	5.783692925	4.148602105	6.223830719	4.451234669	3.246970521
1	14913841	14914241	13.32887144	9.83063438	22.26089854	18.8211676	20.06366201	11.62252565	4.545291227	18.04252935	11.20123552	10.5464871	19.5805995	9.340315789	8.360381726	8.113185747	17.04511172	1.37100862	29.17419625	18.98262738	30.2106627	31.37673265	1.644800422	14.80942494	33.54360733	14.26211189	13.2528688	6.177143889	16.76704416	8.877526556	15.40771475	3.268155242	10.03784145	3.315998717	2.336499524	12.83791987	35.17625206	32.52871678	25.04880223	9.920306632	20.99399496	35.49882	13.36427294	1.472493665	28.91846463	1.037150526	4.14922048	26.70740801	1.623485261
1	14924038	14924438	9.996653583	20.6443322	12.72051345	11.76322975	23.55299453	6.973515392	17.0448421	14.60585709	12.00132377	38.94087545	9.364634543	5.189064327	9.289313029	12.74929189	3.787802604	8.226051719	7.293549062	10.98994217	8.496748884	9.654379276	27.96160718	12.53105187	19.50209729	12.47934791	28.39900456	1.235428778	14.11961614	11.83670207	1.711968306	1.089385081	4.461262866	14.36932777	2.336499524	6.418959936	9.921506991	4.170348306	9.393300836	6.944214643	1.825564779	0.934179474	22.91018219	19.14241765	5.783692925	21.78016105	14.52227168	8.902469337	29.22273469
1	14924894	14925294	8.885914296	11.79676126	3.180128363	10.97901444	12.21266383	10.46027309	3.40896842	8.591680641	8.800970768	19.47043773	11.06729537	2.075625731	6.502519121	12.74929189	12.31035846	9.597060338	8.103943402	9.990856516	12.27308172	8.045316063	11.51360295	15.94861147	11.70125837	16.04487588	13.2528688	4.941715111	11.47218811	5.918351037	20.54361967	11.98323589	10.03784145	16.57999358	16.35549667	4.279306624	7.215641448	19.18360221	7.044975627	12.89639862	7.302259116	13.07851263	10.50050017	16.19743032	5.783692925	28.00306421	18.67149216	5.341481602	24.35227891
1	14926012	14926412	18.88256788	22.61045907	39.22158314	58.03193345	18.31899574	25.56955644	20.45381052	48.11341159	45.60503034	11.35775534	27.24257322	25.94532164	31.5836643	27.81663685	34.09022344	2.74201724	62.4003642	49.95428258	68.91807428	65.97159172	1.644800422	53.54176708	72.5478019	24.95869581	17.98603622	49.41715111	43.24132442	41.42845726	22.25558798	25.05585685	36.80541864	7.737330339	42.05699144	68.46890598	63.13686267	78.40254815	86.88803273	24.80076658	56.59250815	79.40525526	29.59231866	1.472493665	23.1347717	16.59440842	19.70879728	61.42703843	1.623485261
1	14977257	14977657	28.87922146	15.72901501	28.62115527	31.36861267	32.27632584	33.7053244	14.77219649	24.05670579	33.60370657	9.735218863	30.64789487	17.64281871	29.72580169	15.06734496	25.56766758	6.855043099	34.84695663	28.9734839	40.595578	27.35407461	1.644800422	21.64454414	27.3029362	24.06731382	10.41296834	14.82514533	35.29904034	44.38763278	20.54361967	11.98323589	32.34415578	19.8959923	25.70149477	23.53618643	40.58798314	70.06185154	40.70430362	27.77685857	40.16242514	49.5115121	25.77395496	1.472493665	11.56738585	14.52010737	11.41035632	44.51234669	8.117426303
1	15015808	15016208	8.885914296	0.983063438	1.060042788	18.8211676	17.44666261	2.324505131	4.545291227	3.436672256	23.2025593	5.67887767	12.7699562	12.45375439	6.502519121	1.159026535	6.628654558	1.37100862	21.07025285	3.996342606	19.8257474	12.06797409	1.644800422	3.417559601	7.020755023	8.02243794	2.839900456	23.47314678	13.23714013	14.79587759	1.711968306	7.625695565	2.230631433	1.105332906	4.672999049	18.18705315	13.52932771	22.51988085	16.43827646	9.920306632	11.86617106	10.27597421	3.818363698	1.472493665	23.1347717	1.037150526	10.3730512	12.46345707	1.623485261
1	15017159	15017559	8.885914296	14.74595157	16.9606846	14.1158757	14.82966322	10.46027309	5.681614034	8.591680641	15.20167678	9.735218863	7.661973717	9.340315789	14.86290085	6.954159212	7.575605209	6.855043099	12.1559151	10.98994217	10.3849153	8.045316063	1.644800422	9.113492269	20.28218118	15.15349389	11.35960182	17.29600289	14.11961614	11.83670207	29.1034612	16.34077621	12.26847288	16.57999358	11.68249762	20.32670646	7.215641448	15.0132539	18.0038266	9.920306632	13.69173584	8.407615263	11.4550911	2.944987331	11.56738585	16.59440842	8.298440959	3.560987735	1.623485261
1	15025496	15025896	23.32552503	17.69514188	39.22158314	71.36359383	44.48898967	20.92054618	20.45381052	36.94422676	61.60679537	19.47043773	39.161199	36.32345029	48.30442775	12.74929189	35.98412474	1.37100862	39.70932267	30.9716552	77.41482316	41.83564353	3.289600844	38.73234214	49.92536905	24.95869581	20.82593668	33.356577	30.00418429	24.65979599	23.96755629	20.69831653	26.76757719	26.52798973	25.70149477	55.63098611	55.92122122	96.75208069	68.88420613	20.83264393	52.0285962	64.45838368	22.91018219	1.472493665	5.783692925	9.334354737	20.7461024	42.73185282	6.493941042
1	15048454	15048854	1.110739287	2.949190314	5.300213938	6.273722535	6.106331915	2.324505131	1.136322807	2.577504192	10.40114727	0.811268239	5.959312891	7.264690058	0.928931303	1.159026535	6.628654558	1.37100862	1.62078868	3.996342606	16.04941456	7.240784457	1.644800422	12.53105187	7.020755023	3.565527974	9.466334854	3.706286333	8.824760086	11.83670207	1.711968306	1.089385081	10.03784145	3.315998717	2.336499524	3.209479968	8.117596629	4.170348306	8.610525766	5.952183979	2.738347169	14.94687158	0.954590925	1.472493665	5.783692925	1.037150526	1.03730512	16.02444481	1.623485261
1	15055551	15055951	3.332217861	8.847570942	9.540385089	10.19479912	4.361665654	6.973515392	5.681614034	4.29584032	7.200794265	8.112682386	1.702660826	3.113438596	7.431450423	3.477079606	10.41645716	10.96806896	6.483154722	8.991770864	6.608582465	7.240784457	4.934401266	3.417559601	3.120335566	8.02243794	3.786533942	2.470857556	6.17733206	4.931959198	5.135904918	7.625695565	7.807210015	2.210665811	16.35549667	6.418959936	4.509775905	1.668139322	8.610525766	8.928275969	4.563911948	3.736717895	7.636727397	10.30745566	5.783692925	5.185752632	7.261135839	6.231728536	1.623485261
1	15200631	15201031	11.10739287	2.949190314	16.9606846	17.25273697	11.3403307	12.78477822	11.36322807	2.577504192	3.200353006	13.79156006	16.17527785	4.151251462	3.715725212	2.318053071	2.840851953	9.597060338	13.77670378	7.992685213	0.944083209	9.654379276	8.224002111	12.53105187	14.82159394	8.913819934	12.30623531	16.06057411	15.00209215	10.85031023	20.54361967	21.78770161	8.922525731	8.842663245	18.69199619	9.628439904	9.921506991	11.67697526	14.08995125	6.944214643	6.389476727	4.670897368	9.545909246	13.25244299	11.56738585	18.66870947	15.5595768	3.560987735	1.623485261
1	15242357	15242757	5.553696435	7.864507504	3.180128363	4.705291901	3.489332523	4.649010261	1.136322807	1.718336128	4.80052951	8.112682386	4.256652065	6.226877193	4.644656515	9.272212282	7.575605209	12.33907758	7.293549062	7.992685213	9.440832093	7.240784457	6.579201689	4.556746135	7.020755023	2.67414598	0.946633485	14.82514533	11.47218811	6.904742877	10.27180984	7.625695565	7.807210015	5.526664528	14.01899715	6.418959936	8.117596629	5.838487628	3.913875348	7.936245306	6.389476727	3.736717895	3.818363698	4.417480996	5.783692925	5.185752632	7.261135839	7.12197547	1.623485261
1	15284981	15285381	34.4329179	19.66126876	23.32094133	30.58439736	15.70199635	18.59604105	11.36322807	25.77504192	31.20344181	21.0929742	27.24257322	16.60500585	28.79687039	26.65761031	28.40851953	1.37100862	51.05484344	15.98537043	33.04291233	37.00845389	3.289600844	27.34047681	39.00419457	18.71902186	16.09276925	51.88800867	18.53199618	22.68701231	27.3914929	21.78770161	18.96036718	13.26399487	35.04749286	37.44393296	27.05865543	32.52871678	36.79042827	24.80076658	41.07520753	22.42030737	32.45609144	5.889974661	11.56738585	16.59440842	18.67149216	37.39037122	1.623485261
1	15325359	15325759	5.553696435	8.847570942	5.300213938	7.842153169	7.850998176	5.811262827	2.272645613	12.88752096	4.80052951	8.112682386	6.810643304	8.302502924	8.360381726	5.795132676	5.681703907	15.08109482	5.672760382	3.996342606	7.552665675	9.654379276	14.8032038	9.113492269	6.240671131	4.456909967	5.679800912	9.883430222	10.5897121	6.904742877	8.55984153	8.715080645	14.49910431	4.421331622	11.68249762	4.279306624	4.509775905	2.502208983	10.17607591	2.97609199	10.04060628	9.341794737	5.727545548	14.72493665	5.783692925	7.260053684	9.335746079	11.57321014	4.870455782
1	15405182	15405582	2.221478574	4.91531719	5.300213938	7.057937852	8.723331307	1.162252565	1.136322807	11.16918483	5.600617761	0.811268239	4.256652065	2.075625731	0.928931303	10.43123882	6.628654558	1.37100862	19.44946417	0.999085652	19.8257474	3.218126425	3.289600844	3.417559601	8.580922806	8.02243794	5.679800912	13.58971656	3.529904034	6.904742877	8.55984153	3.268155242	11.15315716	3.315998717	2.336499524	1.069826656	13.52932771	21.68581119	8.610525766	2.97609199	8.215041506	10.27597421	9.545909246	1.472493665	5.783692925	4.148602105	4.14922048	5.341481602	1.623485261
1	15409377	15409777	8.885914296	20.6443322	13.78055624	6.273722535	13.08499696	12.78477822	17.0448421	7.732512577	16.00176503	21.0929742	9.364634543	10.37812865	13.93396954	12.74929189	15.15121042	16.45210344	8.103943402	10.98994217	9.440832093	5.631721244	19.73760507	10.2526788	12.48134226	16.93625787	8.519701369	2.470857556	15.88456815	14.79587759	13.69574645	11.98323589	1.115315716	12.15866196	7.009498573	6.418959936	19.84301398	9.174766272	10.17607591	8.928275969	10.95338867	12.14433316	16.22804572	16.19743032	5.783692925	9.334354737	15.5595768	8.902469337	22.72879365
1	15454190	15454590	7.775175009	9.83063438	4.24017115	7.057937852	9.595664438	5.811262827	3.40896842	13.74668903	8.800970768	7.301414148	4.256652065	4.151251462	11.14717564	3.477079606	9.469506511	9.597060338	7.293549062	2.997256955	1.888166419	16.09063213	6.579201689	10.2526788	14.82159394	5.34829196	5.679800912	9.883430222	5.294856052	4.931959198	13.69574645	5.446925403	7.807210015	3.315998717	9.345998097	6.418959936	7.215641448	12.51104492	13.30717618	3.968122653	11.86617106	5.605076842	0.954590925	5.889974661	5.783692925	1.037150526	1.03730512	6.231728536	1.623485261
1	15463097	15463497	14.43961073	17.69514188	31.80128363	46.2687037	29.65932644	20.92054618	5.681614034	37.80339482	33.60370657	5.67887767	33.20188611	15.56719298	22.29435127	23.18053071	42.6127793	1.37100862	42.95090003	20.98079868	63.25357502	40.22658032	1.644800422	47.84583441	46.02494959	25.85007781	9.466334854	27.17943311	27.35675627	25.64618783	20.54361967	17.43016129	26.76757719	6.631997433	18.69199619	16.04739984	44.19580387	65.05743357	36.0076532	29.7609199	43.8135547	54.18240947	19.09181849	1.472493665	5.783692925	10.37150526	6.223830719	53.41481602	1.623485261
1	15463595	15463995	4.442957148	9.83063438	7.420299513	6.273722535	3.489332523	1.162252565	5.681614034	10.31001677	6.400706013	2.433804716	7.661973717	1.037812865	5.573587818	1.159026535	6.628654558	4.113025859	3.241577361	0.999085652	2.832249628	11.26344249	1.644800422	6.835119202	7.020755023	7.131055947	1.893266971	7.412572667	4.412380043	6.904742877	6.847873224	2.178770161	4.461262866	1.105332906	2.336499524	1.069826656	5.411731086	8.340696611	3.131100279	4.960153316	7.302259116	12.14433316	6.682136472	1.472493665	5.783692925	1.037150526	1.03730512	7.12197547	1.623485261
1	15482953	15483353	7.775175009	1.966126876	8.480342301	6.273722535	11.3403307	4.649010261	1.136322807	6.014176449	2.400264755	2.433804716	6.810643304	2.075625731	7.431450423	2.318053071	3.787802604	1.37100862	14.58709812	1.998171303	16.04941456	10.45891088	3.289600844	12.53105187	9.361006697	3.565527974	1.893266971	3.706286333	9.707236095	2.959175519	6.847873224	1.089385081	11.15315716	1.105332906	2.336499524	1.069826656	6.313686267	19.18360221	15.65550139	6.944214643	6.389476727	11.21015368	2.863772774	2.944987331	5.783692925	1.037150526	3.11191536	9.792716271	1.623485261
1	15526888	15527288	7.775175009	16.71207845	7.420299513	6.273722535	20.06366201	10.46027309	12.49955087	2.577504192	9.601059019	18.65916949	13.62128661	16.60500585	13.93396954	13.90831842	17.99206237	9.597060338	11.34552076	7.992685213	8.496748884	7.240784457	26.31680675	1.139186534	17.16184561	10.69658392	10.41296834	2.470857556	7.942284077	7.891134716	10.27180984	16.34077621	5.576578582	19.8959923	4.672999049	5.34913328	10.82346217	6.672557289	6.262200557	14.88045995	5.476694337	1.868358947	10.50050017	8.834961992	5.783692925	7.260053684	6.223830719	8.902469337	16.23485261
1	15584927	15585327	5.553696435	6.881444066	11.66047066	5.489507218	12.21266383	1.162252565	15.90851929	10.31001677	11.20123552	17.84790125	3.405321652	5.189064327	9.289313029	4.636106141	8.52255586	5.484034479	5.672760382	1.998171303	11.32899851	5.631721244	1.644800422	4.556746135	12.48134226	1.782763987	6.626434398	1.235428778	10.5897121	2.959175519	1.711968306	4.357540323	11.15315716	5.526664528	2.336499524	5.34913328	3.607820724	5.004417967	7.044975627	18.8485826	5.476694337	8.407615263	10.50050017	1.472493665	17.35107878	3.111451579	12.44766144	8.012222404	25.97576417
1	15684166	15684566	21.10404645	10.81369782	9.540385089	7.057937852	13.08499696	10.46027309	10.22690526	10.31001677	12.00132377	17.84790125	9.364634543	6.226877193	7.431450423	13.90831842	9.469506511	19.19412068	5.672760382	7.992685213	7.552665675	8.045316063	8.224002111	6.835119202	8.580922806	7.131055947	10.41296834	2.470857556	11.47218811	8.877526556	3.423936612	3.268155242	3.345947149	3.315998717	2.336499524	6.418959936	5.411731086	9.174766272	12.52440111	17.85655194	2.738347169	3.736717895	12.40968202	11.77994932	5.783692925	12.44580632	9.335746079	7.12197547	38.96364625
1	15684573	15684973	8.885914296	9.83063438	8.480342301	2.352645951	4.361665654	9.298020523	6.81793684	12.88752096	12.80141203	8.923950625	9.364634543	4.151251462	5.573587818	5.795132676	0.946950651	12.33907758	3.241577361	1.998171303	10.3849153	9.654379276	1.644800422	7.974305736	11.70125837	8.02243794	2.839900456	3.706286333	5.294856052	4.931959198	11.98377814	3.268155242	6.691894299	5.526664528	2.336499524	6.418959936	5.411731086	6.672557289	8.610525766	6.944214643	2.738347169	4.670897368	3.818363698	11.77994932	5.783692925	5.185752632	3.11191536	3.560987735	29.22273469
1	15758997	15759397	15.55035002	20.6443322	24.38098412	12.54744507	21.80832827	15.10928335	18.18116491	21.4792016	20.80229454	24.33804716	10.21596496	6.226877193	17.64969476	12.74929189	15.15121042	19.19412068	14.58709812	12.98811347	14.16124814	16.89516373	23.02720591	10.2526788	22.62243285	13.3707299	17.03940274	1.235428778	30.8866603	15.78226943	13.69574645	17.43016129	11.15315716	12.15866196	25.70149477	10.69826656	12.62737253	12.51104492	14.87272632	12.89639862	18.25564779	12.14433316	9.545909246	16.19743032	5.783692925	9.334354737	25.932628	6.231728536	27.59924943
1	15784134	15784534	3.332217861	0.983063438	4.24017115	3.136861267	0.872333131	1.162252565	3.40896842	6.014176449	4.000441258	4.056341193	4.256652065	5.189064327	5.573587818	1.159026535	2.840851953	19.19412068	2.431183021	2.997256955	1.888166419	2.413594819	1.644800422	1.139186534	4.680503349	3.565527974	5.679800912	8.648001444	5.294856052	8.877526556	1.711968306	5.446925403	3.345947149	1.105332906	2.336499524	4.279306624	1.803910362	0.834069661	2.348325209	1.984061326	0.91278239	0.934179474	1.909181849	4.417480996	5.783692925	1.037150526	4.14922048	0.890246934	1.623485261
1	15795252	15795652	1.110739287	0.983063438	1.060042788	1.568430634	0.872333131	1.162252565	4.545291227	3.436672256	2.400264755	2.433804716	5.107982478	1.037812865	4.644656515	1.159026535	0.946950651	1.37100862	10.53512642	0.999085652	0.944083209	3.218126425	1.644800422	1.139186534	0.780083891	0.891381993	8.519701369	16.06057411	1.764952017	1.972783679	1.711968306	1.089385081	1.115315716	1.105332906	2.336499524	3.209479968	0.901955181	0.834069661	4.696650418	0.992030663	1.825564779	5.605076842	1.909181849	1.472493665	5.783692925	9.334354737	7.261135839	3.560987735	1.623485261
1	15830241	15830641	3.332217861	1.966126876	5.300213938	3.136861267	0.872333131	2.324505131	4.545291227	0.859168064	0.800088252	1.622536477	1.702660826	6.226877193	0.928931303	1.159026535	8.52255586	9.597060338	0.81039434	5.99451391	3.776332837	4.022658032	1.644800422	1.139186534	3.120335566	2.67414598	0.946633485	13.58971656	6.17733206	0.98639184	1.711968306	4.357540323	3.345947149	1.105332906	7.009498573	5.34913328	0.901955181	8.340696611	3.913875348	0.992030663	3.651129558	5.605076842	0.954590925	4.417480996	5.783692925	4.148602105	2.07461024	7.12197547	3.246970521
1	15834845	15835245	9.996653583	15.72901501	6.360256726	4.705291901	13.08499696	17.43378848	26.13542455	9.450848705	1.600176503	22.71551068	9.364634543	9.340315789	13.93396954	15.06734496	7.575605209	6.855043099	10.53512642	12.98811347	8.496748884	8.849847669	34.54080886	1.139186534	10.92117448	5.34829196	12.30623531	1.235428778	5.294856052	1.972783679	15.40771475	6.536310484	6.691894299	27.63332264	2.336499524	8.558613248	9.921506991	6.672557289	15.65550139	12.89639862	6.389476727	0.934179474	5.727545548	11.77994932	17.35107878	16.59440842	12.44766144	11.57321014	34.09319047
1	15847535	15847935	15.55035002	11.79676126	7.420299513	13.33166039	20.93599514	19.75829361	18.18116491	15.46502515	8.800970768	33.26199778	13.62128661	6.226877193	18.57862606	23.18053071	11.36340781	9.597060338	10.53512642	20.98079868	16.04941456	7.240784457	47.69921224	1.139186534	14.82159394	15.15349389	20.82593668	1.235428778	12.35466412	9.863918395	13.69574645	18.51954637	1.115315716	29.84398845	4.672999049	17.1172265	5.411731086	13.34511458	20.35215181	11.90436796	11.86617106	10.27597421	19.09181849	23.55989865	5.783692925	30.07736526	23.85801776	4.451234669	48.70455782
1	15952179	15952579	1.110739287	0.983063438	3.180128363	3.136861267	0.872333131	1.162252565	1.136322807	3.436672256	2.400264755	1.622536477	5.107982478	2.075625731	2.786793909	4.636106141	2.840851953	1.37100862	4.051971701	1.998171303	2.832249628	4.827189638	1.644800422	1.139186534	1.560167783	5.34829196	3.786533942	1.235428778	1.764952017	6.904742877	1.711968306	5.446925403	3.345947149	1.105332906	2.336499524	1.069826656	0.901955181	0.834069661	2.348325209	8.928275969	4.563911948	0.934179474	0.954590925	7.362468327	5.783692925	6.222903158	1.03730512	5.341481602	1.623485261
1	15975784	15976184	11.10739287	21.62739564	8.480342301	3.921076584	6.978665046	1.162252565	5.681614034	8.591680641	14.40158853	22.71551068	11.06729537	3.113438596	3.715725212	4.636106141	8.52255586	8.226051719	5.672760382	9.990856516	9.440832093	0.804531606	18.09280464	1.139186534	14.04151005	16.93625787	16.09276925	1.235428778	9.707236095	6.904742877	8.55984153	9.804465726	6.691894299	5.526664528	2.336499524	1.069826656	5.411731086	1.668139322	3.913875348	5.952183979	1.825564779	10.27597421	13.36427294	17.66992398	5.783692925	14.52010737	16.59688192	9.792716271	30.84621995
1	16012597	16012997	7.775175009	22.61045907	20.14081296	17.25273697	16.57432948	13.94703078	13.63587368	9.450848705	17.60194154	23.52677892	14.47261702	12.45375439	28.79687039	8.113185747	14.20425977	23.30714654	17.01828115	14.98628477	20.76983061	11.26344249	16.44800422	10.2526788	11.70125837	14.26211189	22.71920365	4.941715111	15.88456815	11.83670207	8.55984153	22.87708669	14.49910431	8.842663245	18.69199619	9.628439904	9.01955181	15.84732356	10.95885098	15.87249061	12.77895345	9.341794737	13.36427294	29.44987331	5.783692925	8.297204211	5.186525599	13.35370401	8.117426303
1	16138907	16139307	1.110739287	5.898380628	11.66047066	7.842153169	0.872333131	1.162252565	7.954259647	0.859168064	4.80052951	9.735218863	3.405321652	2.075625731	1.857862606	1.159026535	6.628654558	9.597060338	5.672760382	6.993599561	4.720416047	6.43625285	13.15840338	1.139186534	4.680503349	1.782763987	5.679800912	4.941715111	3.529904034	5.918351037	15.40771475	8.715080645	2.230631433	5.526664528	2.336499524	2.139653312	5.411731086	12.51104492	8.610525766	0.992030663	1.825564779	4.670897368	1.909181849	2.944987331	5.783692925	3.111451579	4.14922048	8.012222404	3.246970521
1	16155595	16155995	12.21813216	24.57658595	10.60042788	7.057937852	14.82966322	12.78477822	19.31748771	12.88752096	23.2025593	21.0929742	11.91862578	11.41594152	6.502519121	12.74929189	19.88596367	5.484034479	7.293549062	10.98994217	7.552665675	6.43625285	34.54080886	6.835119202	7.020755023	8.02243794	10.41296834	3.706286333	14.11961614	11.83670207	11.98377814	9.804465726	12.26847288	19.8959923	7.009498573	6.418959936	10.82346217	10.00883593	3.131100279	23.80873592	8.215041506	7.473435789	6.682136472	27.97737964	5.783692925	15.5572579	14.52227168	10.6829632	16.23485261
1	16167521	16167921	6.664435722	15.72901501	7.420299513	7.057937852	13.95733009	5.811262827	20.45381052	9.450848705	8.800970768	21.90424244	6.810643304	5.189064327	8.360381726	1.159026535	2.840851953	6.855043099	2.431183021	11.98902782	2.832249628	3.218126425	36.18560929	1.139186534	5.46058724	9.805201927	14.19950228	2.470857556	8.824760086	5.918351037	15.40771475	3.268155242	7.807210015	2.210665811	2.336499524	4.279306624	6.313686267	6.672557289	0.78277507	6.944214643	3.651129558	3.736717895	6.682136472	7.362468327	5.783692925	5.185752632	6.223830719	0.890246934	30.84621995
1	16173595	16173995	1.110739287	10.81369782	1.060042788	8.626368486	11.3403307	1.162252565	6.81793684	8.591680641	23.2025593	7.301414148	5.107982478	4.151251462	11.14717564	1.159026535	1.893901302	1.37100862	20.25985851	0.999085652	11.32899851	1.609063213	9.868802533	1.139186534	9.361006697	4.456909967	3.786533942	1.235428778	0.882476009	3.945567358	1.711968306	4.357540323	7.807210015	1.105332906	2.336499524	6.418959936	7.215641448	20.85174153	11.74162604	6.944214643	9.127823895	0.934179474	0.954590925	1.472493665	5.783692925	6.222903158	1.03730512	0.890246934	1.623485261
1	16175846	16176246	17.77182859	9.83063438	14.84059903	32.15282799	31.40399271	1.162252565	4.545291227	13.74668903	41.60458908	13.79156006	24.68858198	19.71844444	21.36541997	8.113185747	5.681703907	1.37100862	22.69104153	4.995428258	17.93758098	15.28610052	1.644800422	3.417559601	24.18260063	16.04487588	17.03940274	16.06057411	15.88456815	27.61897151	1.711968306	6.536310484	2.230631433	7.737330339	2.336499524	31.02497302	21.64692434	31.69464712	42.26985376	22.81670525	13.69173584	13.07851263	16.22804572	1.472493665	5.783692925	4.148602105	11.41035632	17.80493867	8.117426303
1	16206811	16207211	7.775175009	15.72901501	12.72051345	7.842153169	6.978665046	10.46027309	17.0448421	9.450848705	7.200794265	17.84790125	5.107982478	7.264690058	7.431450423	10.43123882	13.25730912	9.597060338	4.862366041	9.990856516	8.496748884	1.609063213	29.6064076	1.139186534	11.70125837	5.34829196	7.573067883	1.235428778	4.412380043	3.945567358	1.711968306	6.536310484	1.115315716	11.05332906	2.336499524	3.209479968	5.411731086	13.34511458	2.348325209	7.936245306	6.389476727	4.670897368	9.545909246	8.834961992	5.783692925	1.037150526	13.48496656	4.451234669	22.72879365
1	16217343	16217743	1.110739287	0.983063438	1.060042788	0.784215317	0.872333131	10.46027309	14.77219649	1.718336128	0.800088252	9.735218863	0.851330413	1.037812865	2.786793909	2.318053071	0.946950651	1.37100862	0.81039434	4.995428258	0.944083209	2.413594819	1.644800422	1.139186534	0.780083891	1.782763987	0.946633485	1.235428778	8.824760086	0.98639184	1.711968306	5.446925403	1.115315716	4.421331622	2.336499524	1.069826656	0.901955181	0.834069661	0.78277507	9.920306632	0.91278239	2.802538421	0.954590925	1.472493665	5.783692925	8.297204211	1.03730512	0.890246934	1.623485261
1	16375622	16376022	7.775175009	7.864507504	9.540385089	9.410583802	2.616999392	1.162252565	10.22690526	4.29584032	0.800088252	0.811268239	6.810643304	1.037812865	2.786793909	3.477079606	10.41645716	1.37100862	4.051971701	1.998171303	6.608582465	7.240784457	1.644800422	1.139186534	3.120335566	6.239673954	0.946633485	16.06057411	3.529904034	3.945567358	1.711968306	4.357540323	1.115315716	3.315998717	7.009498573	1.069826656	7.215641448	11.67697526	4.696650418	4.960153316	12.77895345	9.341794737	0.954590925	1.472493665	5.783692925	1.037150526	5.186525599	8.012222404	1.623485261
1	16441745	16442145	2.221478574	6.881444066	5.300213938	3.921076584	2.616999392	3.486757696	1.136322807	8.591680641	2.400264755	9.735218863	2.553991239	3.113438596	6.502519121	2.318053071	2.840851953	2.74201724	4.862366041	1.998171303	3.776332837	2.413594819	16.44800422	7.974305736	3.900419457	2.67414598	3.786533942	11.118859	4.412380043	9.863918395	1.711968306	2.178770161	8.922525731	3.315998717	2.336499524	5.34913328	1.803910362	2.502208983	0.78277507	12.89639862	5.476694337	6.539256316	4.772954623	11.77994932	5.783692925	5.185752632	5.186525599	3.560987735	1.623485261
1	16498606	16499006	5.553696435	14.74595157	13.78055624	10.19479912	16.57432948	5.811262827	18.18116491	13.74668903	22.40247105	29.20565659	10.21596496	6.226877193	9.289313029	10.43123882	14.20425977	15.08109482	5.672760382	17.98354173	4.720416047	6.43625285	14.8032038	2.278373067	9.361006697	10.69658392	17.98603622	1.235428778	15.88456815	13.80948575	6.847873224	17.43016129	10.03784145	9.94799615	2.336499524	1.069826656	9.01955181	7.50662695	0.78277507	13.88842929	6.389476727	7.473435789	17.18263664	10.30745566	5.783692925	11.40865579	13.48496656	15.13419787	34.09319047
1	16499310	16499710	7.775175009	19.66126876	4.24017115	3.921076584	15.70199635	8.135767958	9.090582454	7.732512577	19.20211804	21.0929742	13.62128661	4.151251462	6.502519121	5.795132676	13.25730912	15.08109482	10.53512642	3.996342606	7.552665675	6.43625285	14.8032038	7.974305736	11.70125837	13.3707299	19.87930319	1.235428778	7.059808069	9.863918395	5.135904918	4.357540323	8.922525731	11.05332906	11.68249762	11.76809322	8.117596629	9.174766272	10.95885098	11.90436796	5.476694337	6.539256316	17.18263664	10.30745566	11.56738585	18.66870947	11.41035632	4.451234669	17.85833787
1	16513590	16513990	1.110739287	0.983063438	1.060042788	0.784215317	0.872333131	1.162252565	5.681614034	0.859168064	0.800088252	5.67887767	1.702660826	1.037812865	0.928931303	1.159026535	0.946950651	1.37100862	0.81039434	5.99451391	0.944083209	0.804531606	6.579201689	1.139186534	0.780083891	4.456909967	6.626434398	1.235428778	0.882476009	0.98639184	11.98377814	7.625695565	1.115315716	3.315998717	2.336499524	3.209479968	0.901955181	0.834069661	4.696650418	0.992030663	0.91278239	0.934179474	0.954590925	1.472493665	5.783692925	9.334354737	4.14922048	0.890246934	1.623485261
1	16601242	16601642	5.553696435	0.983063438	4.24017115	3.136861267	4.361665654	4.649010261	3.40896842	0.859168064	5.600617761	2.433804716	1.702660826	5.189064327	4.644656515	4.636106141	3.787802604	1.37100862	8.103943402	0.999085652	1.888166419	2.413594819	1.644800422	1.139186534	7.020755023	5.34829196	0.946633485	11.118859	5.294856052	2.959175519	5.135904918	3.268155242	2.230631433	1.105332906	2.336499524	16.04739984	2.705865543	6.672557289	2.348325209	0.992030663	5.476694337	5.605076842	2.863772774	7.362468327	5.783692925	1.037150526	1.03730512	1.780493867	1.623485261
1	16608248	16608648	144.3961073	141.5611351	154.766247	203.8959824	162.2539623	111.5762463	94.31479296	143.4810667	188.0207391	118.4451628	168.5634218	178.5038129	176.4969476	114.743627	169.5041665	8.226051719	230.962387	108.900336	193.5370579	212.3963441	19.73760507	161.7644878	219.9836574	148.8607929	117.3825522	182.8434591	123.5466412	122.3125881	135.2454962	185.1954637	114.8775188	112.7439564	186.9199619	263.1773574	170.4695292	249.3868287	241.8774965	142.8524155	201.7249081	183.0991768	133.6427294	11.77994932	5.783692925	93.34354737	109.9543427	187.842103	16.23485261
1	16613486	16613886	15.55035002	39.32253752	10.60042788	5.489507218	39.25499088	34.86757696	53.40717192	20.62003354	35.20388307	49.48736256	31.49922528	19.71844444	34.37045821	28.97566338	28.40851953	21.93613792	21.07025285	54.94971084	27.37841307	4.827189638	60.85761562	1.139186534	27.3029362	42.78633568	59.63790958	1.235428778	31.76913631	11.83670207	23.96755629	14.16200605	5.576578582	55.26664528	2.336499524	10.69826656	18.9410588	18.34953254	18.0038266	32.73701189	17.3428654	8.407615263	31.50150051	39.75732896	23.1347717	24.89161263	37.34298432	11.57321014	56.82198412
1	16614317	16614717	3.332217861	9.83063438	16.9606846	23.52645951	25.29766079	1.162252565	1.136322807	3.436672256	23.2025593	0.811268239	18.72926909	11.41594152	10.21824433	12.74929189	4.734753255	1.37100862	21.07025285	0.999085652	18.88166419	16.89516373	1.644800422	14.80942494	21.06226507	9.805201927	0.946633485	9.883430222	12.35466412	10.85031023	1.711968306	4.357540323	1.115315716	7.737330339	2.336499524	11.76809322	27.05865543	19.18360221	32.87655293	23.80873592	19.16843018	20.55194842	0.954590925	1.472493665	5.783692925	5.185752632	3.11191536	12.46345707	1.623485261
1	16665650	16666050	1.110739287	0.983063438	1.060042788	0.784215317	0.872333131	1.162252565	1.136322807	0.859168064	0.800088252	0.811268239	0.851330413	1.037812865	0.928931303	1.159026535	0.946950651	1.37100862	0.81039434	0.999085652	0.944083209	0.804531606	1.644800422	1.139186534	0.780083891	0.891381993	0.946633485	1.235428778	0.882476009	0.98639184	1.711968306	1.089385081	1.115315716	1.105332906	2.336499524	1.069826656	0.901955181	0.834069661	0.78277507	0.992030663	0.91278239	0.934179474	0.954590925	1.472493665	5.783692925	1.037150526	1.03730512	0.890246934	1.623485261
1	16666708	16667108	1.110739287	0.983063438	1.060042788	0.784215317	0.872333131	1.162252565	1.136322807	0.859168064	0.800088252	0.811268239	0.851330413	1.037812865	0.928931303	1.159026535	0.946950651	1.37100862	0.81039434	0.999085652	0.944083209	0.804531606	1.644800422	1.139186534	0.780083891	0.891381993	0.946633485	1.235428778	0.882476009	0.98639184	1.711968306	1.089385081	1.115315716	1.105332906	2.336499524	1.069826656	0.901955181	0.834069661	0.78277507	0.992030663	0.91278239	0.934179474	0.954590925	1.472493665	5.783692925	1.037150526	1.03730512	0.890246934	1.623485261
1	16708820	16709220	1.110739287	0.983063438	1.060042788	0.784215317	0.872333131	1.162252565	1.136322807	0.859168064	0.800088252	0.811268239	0.851330413	1.037812865	0.928931303	1.159026535	0.946950651	1.37100862	0.81039434	0.999085652	0.944083209	0.804531606	1.644800422	1.139186534	0.780083891	0.891381993	0.946633485	1.235428778	0.882476009	0.98639184	1.711968306	1.089385081	1.115315716	1.105332906	2.336499524	1.069826656	0.901955181	0.834069661	0.78277507	0.992030663	0.91278239	0.934179474	0.954590925	1.472493665	5.783692925	1.037150526	1.03730512	0.890246934	1.623485261
1	16713463	16713863	1.110739287	0.983063438	1.060042788	2.352645951	1.744666261	1.162252565	1.136322807	0.859168064	0.800088252	0.811268239	0.851330413	1.037812865	0.928931303	1.159026535	0.946950651	1.37100862	2.431183021	0.999085652	0.944083209	0.804531606	1.644800422	1.139186534	3.120335566	0.891381993	0.946633485	1.235428778	0.882476009	0.98639184	1.711968306	4.357540323	1.115315716	2.210665811	2.336499524	1.069826656	0.901955181	2.502208983	3.913875348	0.992030663	0.91278239	0.934179474	0.954590925	1.472493665	5.783692925	1.037150526	6.223830719	0.890246934	1.623485261
1	16716877	16717277	4.442957148	16.71207845	6.360256726	10.19479912	12.21266383	3.486757696	13.63587368	9.450848705	8.000882516	17.03663301	12.7699562	8.302502924	1.857862606	4.636106141	7.575605209	10.96806896	4.862366041	13.98719912	7.552665675	5.631721244	6.579201689	7.974305736	6.240671131	13.3707299	7.573067883	4.941715111	6.17733206	0.98639184	8.55984153	7.625695565	4.461262866	6.631997433	2.336499524	2.139653312	3.607820724	6.672557289	3.131100279	10.9123373	2.738347169	5.605076842	9.545909246	1.472493665	5.783692925	9.334354737	8.298440959	0.890246934	17.85833787
1	16851398	16851798	1.110739287	0.983063438	1.060042788	0.784215317	0.872333131	1.162252565	1.136322807	0.859168064	0.800088252	0.811268239	0.851330413	1.037812865	0.928931303	1.159026535	0.946950651	1.37100862	0.81039434	0.999085652	0.944083209	0.804531606	1.644800422	1.139186534	0.780083891	0.891381993	0.946633485	1.235428778	0.882476009	0.98639184	1.711968306	1.089385081	1.115315716	1.105332906	2.336499524	1.069826656	0.901955181	0.834069661	0.78277507	0.992030663	0.91278239	0.934179474	0.954590925	1.472493665	5.783692925	1.037150526	1.03730512	0.890246934	1.623485261
1	16873295	16873695	1.110739287	5.898380628	1.060042788	7.057937852	10.46799757	3.486757696	1.136322807	0.859168064	1.600176503	12.16902358	4.256652065	3.113438596	2.786793909	1.159026535	5.681703907	2.74201724	4.862366041	1.998171303	3.776332837	1.609063213	4.934401266	2.278373067	3.900419457	2.67414598	4.733167427	1.235428778	0.882476009	3.945567358	8.55984153	2.178770161	2.230631433	4.421331622	2.336499524	2.139653312	7.215641448	2.502208983	2.348325209	3.968122653	0.91278239	1.868358947	6.682136472	5.889974661	5.783692925	1.037150526	2.07461024	4.451234669	9.740911564
1	16879923	16880323	1.110739287	0.983063438	1.060042788	0.784215317	0.872333131	1.162252565	1.136322807	0.859168064	0.800088252	0.811268239	0.851330413	1.037812865	0.928931303	1.159026535	0.946950651	1.37100862	0.81039434	0.999085652	0.944083209	0.804531606	1.644800422	1.139186534	0.780083891	0.891381993	0.946633485	1.235428778	0.882476009	0.98639184	1.711968306	1.089385081	1.115315716	1.105332906	2.336499524	1.069826656	2.705865543	0.834069661	0.78277507	0.992030663	0.91278239	0.934179474	0.954590925	1.472493665	5.783692925	1.037150526	1.03730512	0.890246934	1.623485261
1	16895955	16896355	1.110739287	3.932253752	1.060042788	0.784215317	0.872333131	1.162252565	1.136322807	0.859168064	0.800088252	3.245072954	0.851330413	5.189064327	0.928931303	1.159026535	0.946950651	4.113025859	2.431183021	0.999085652	0.944083209	3.218126425	1.644800422	1.139186534	1.560167783	0.891381993	1.893266971	3.706286333	0.882476009	0.98639184	6.847873224	1.089385081	1.115315716	9.94799615	7.009498573	1.069826656	0.901955181	0.834069661	0.78277507	0.992030663	3.651129558	0.934179474	6.682136472	1.472493665	5.783692925	7.260053684	1.03730512	1.780493867	1.623485261
1	16952149	16952549	1.110739287	2.949190314	4.24017115	5.489507218	3.489332523	1.162252565	3.40896842	0.859168064	2.400264755	0.811268239	4.256652065	2.075625731	2.786793909	8.113185747	1.893901302	1.37100862	2.431183021	2.997256955	1.888166419	4.022658032	3.289600844	2.278373067	5.46058724	4.456909967	7.573067883	1.235428778	2.647428026	1.972783679	3.423936612	1.089385081	2.230631433	8.842663245	2.336499524	1.069826656	1.803910362	0.834069661	2.348325209	0.992030663	2.738347169	0.934179474	2.863772774	1.472493665	5.783692925	4.148602105	4.14922048	0.890246934	1.623485261
1	16953951	16954351	1.110739287	0.983063438	1.060042788	0.784215317	0.872333131	1.162252565	1.136322807	0.859168064	0.800088252	0.811268239	0.851330413	1.037812865	0.928931303	1.159026535	0.946950651	4.113025859	0.81039434	0.999085652	1.888166419	1.609063213	3.289600844	1.139186534	0.780083891	0.891381993	0.946633485	1.235428778	0.882476009	0.98639184	1.711968306	1.089385081	1.115315716	1.105332906	2.336499524	1.069826656	0.901955181	0.834069661	0.78277507	0.992030663	0.91278239	0.934179474	0.954590925	1.472493665	5.783692925	1.037150526	1.03730512	0.890246934	1.623485261
1	17011550	17011950	11.10739287	17.69514188	5.300213938	6.273722535	10.46799757	15.10928335	7.954259647	12.0283529	1.600176503	23.52677892	13.62128661	9.340315789	9.289313029	10.43123882	10.41645716	4.113025859	6.483154722	11.98902782	2.832249628	2.413594819	29.6064076	1.139186534	16.38176172	17.82763987	11.35960182	1.235428778	16.76704416	9.863918395	5.135904918	15.25139113	10.03784145	16.57999358	2.336499524	2.139653312	8.117596629	10.00883593	14.08995125	6.944214643	10.04060628	9.341794737	12.40968202	16.19743032	5.783692925	14.52010737	16.59688192	1.780493867	32.46970521
1	17029485	17029885	35.54365718	32.44109345	33.9213692	37.64233521	13.08499696	40.67883979	13.63587368	46.39507546	14.40158853	12.16902358	32.3505557	31.13438596	17.64969476	31.29371645	28.40851953	5.484034479	36.46774531	44.95885432	37.76332837	37.8129855	1.644800422	35.31478254	54.6058724	23.17593183	32.1855385	38.29829211	42.35884841	36.49649806	18.83165137	30.50278226	39.03605007	19.8959923	46.72999049	29.95514637	37.8821176	36.69906509	43.05262883	34.72107321	32.86016602	49.5115121	43.91118253	1.472493665	5.783692925	19.70586	18.67149216	44.51234669	1.623485261
1	17229605	17230005	6.664435722	12.77982469	7.420299513	24.31067482	12.21266383	10.46027309	5.681614034	12.0283529	23.2025593	12.16902358	13.62128661	14.52938012	10.21824433	10.43123882	7.575605209	1.37100862	9.724732083	1.998171303	16.99349777	11.26344249	4.934401266	12.53105187	8.580922806	9.805201927	4.733167427	12.35428778	7.059808069	12.82309391	6.847873224	9.804465726	7.807210015	3.315998717	2.336499524	10.69826656	16.23519326	24.18802017	24.26602716	10.9123373	17.3428654	15.88105105	7.636727397	2.944987331	28.91846463	8.297204211	11.41035632	8.902469337	1.623485261
1	17233671	17234071	8.885914296	13.76288813	11.66047066	10.97901444	9.595664438	1.162252565	6.81793684	12.88752096	21.60238279	9.735218863	6.810643304	4.151251462	9.289313029	4.636106141	7.575605209	1.37100862	11.34552076	3.996342606	15.10533135	9.654379276	1.644800422	1.139186534	10.14109059	14.26211189	15.14613577	3.706286333	12.35466412	6.904742877	22.25558798	9.804465726	4.461262866	9.94799615	2.336499524	16.04739984	11.72541735	6.672557289	16.43827646	9.920306632	4.563911948	8.407615263	6.682136472	1.472493665	11.56738585	5.185752632	8.298440959	5.341481602	6.493941042
1	17245254	17245654	12.21813216	3.932253752	6.360256726	7.057937852	16.57432948	1.162252565	5.681614034	4.29584032	18.40202979	7.301414148	14.47261702	9.340315789	12.07610694	4.636106141	4.734753255	1.37100862	10.53512642	5.99451391	14.16124814	12.8725057	1.644800422	4.556746135	3.120335566	5.34829196	5.679800912	7.412572667	5.294856052	8.877526556	1.711968306	8.715080645	3.345947149	6.631997433	2.336499524	1.069826656	9.921506991	13.34511458	10.95885098	5.952183979	8.215041506	9.341794737	0.954590925	1.472493665	5.783692925	7.260053684	2.07461024	8.902469337	1.623485261
1	17250605	17251005	5.553696435	20.6443322	11.66047066	11.76322975	19.19132888	11.62252565	2.272645613	8.591680641	13.60150028	10.5464871	14.47261702	7.264690058	15.79183215	8.113185747	14.20425977	6.855043099	9.724732083	7.992685213	10.3849153	16.89516373	9.868802533	12.53105187	7.800838914	18.71902186	17.03940274	2.470857556	9.707236095	6.904742877	11.98377814	8.715080645	5.576578582	2.210665811	2.336499524	12.83791987	13.52932771	18.34953254	14.87272632	13.88842929	8.215041506	17.74941	17.18263664	1.472493665	5.783692925	6.222903158	16.59688192	14.24395094	1.623485261
1	17276645	17277045	1.110739287	5.898380628	9.540385089	10.97901444	15.70199635	13.94703078	1.136322807	10.31001677	10.40114727	10.5464871	8.51330413	13.49156725	9.289313029	2.318053071	3.787802604	15.08109482	3.241577361	1.998171303	5.664499256	1.609063213	1.644800422	1.139186534	4.680503349	5.34829196	10.41296834	1.235428778	4.412380043	13.80948575	27.3914929	1.089385081	3.345947149	8.842663245	4.672999049	5.34913328	8.117596629	8.340696611	3.913875348	6.944214643	4.563911948	0.934179474	9.545909246	17.66992398	5.783692925	12.44580632	6.223830719	0.890246934	11.36439682
1	17314763	17315163	19.99330717	22.61045907	9.540385089	32.15282799	18.31899574	12.78477822	3.40896842	31.78921837	19.20211804	2.433804716	19.5805995	18.68063158	18.57862606	9.272212282	28.40851953	1.37100862	34.84695663	12.98811347	60.4213254	33.79032746	1.644800422	33.03640948	31.20335566	12.47934791	5.679800912	8.648001444	13.23714013	24.65979599	8.55984153	1.089385081	14.49910431	1.105332906	2.336499524	16.04739984	26.15670025	57.55080662	50.09760446	19.84061326	28.29625408	41.10389684	21.00100034	1.472493665	11.56738585	1.037150526	7.261135839	39.17086508	1.623485261
1	17438320	17438720	18.88256788	18.67820532	15.90064181	14.1158757	20.93599514	15.10928335	11.36322807	21.4792016	23.2025593	25.96058364	10.21596496	14.52938012	17.64969476	23.18053071	14.20425977	12.33907758	14.58709812	7.992685213	19.8257474	15.28610052	18.09280464	7.974305736	21.84234896	8.913819934	16.09276925	6.177143889	13.23714013	12.82309391	6.847873224	13.07262097	22.30631433	19.8959923	16.35549667	10.69826656	15.33323808	12.51104492	10.95885098	18.8485826	10.04060628	14.01269211	19.09181849	25.03239231	5.783692925	15.5572579	20.7461024	13.35370401	22.72879365
1	17441622	17442022	1.110739287	0.983063438	8.480342301	3.921076584	3.489332523	1.162252565	15.90851929	3.436672256	0.800088252	0.811268239	5.107982478	4.151251462	4.644656515	17.38539803	2.840851953	9.597060338	5.672760382	8.991770864	0.944083209	7.240784457	3.289600844	4.556746135	2.340251674	3.565527974	9.466334854	3.706286333	15.00209215	0.98639184	5.135904918	14.16200605	5.576578582	7.737330339	14.01899715	5.34913328	1.803910362	5.004417967	10.17607591	2.97609199	1.825564779	0.934179474	3.818363698	1.472493665	17.35107878	13.48295684	5.186525599	11.57321014	4.870455782
1	17468837	17469237	2.221478574	0.983063438	1.060042788	9.410583802	6.106331915	1.162252565	1.136322807	6.873344513	8.800970768	3.245072954	6.810643304	4.151251462	4.644656515	1.159026535	7.575605209	1.37100862	7.293549062	6.993599561	6.608582465	10.45891088	1.644800422	6.835119202	7.020755023	4.456909967	4.733167427	4.941715111	4.412380043	6.904742877	1.711968306	2.178770161	2.230631433	1.105332906	2.336499524	8.558613248	5.411731086	8.340696611	16.43827646	1.984061326	5.476694337	5.605076842	1.909181849	1.472493665	5.783692925	3.111451579	1.03730512	0.890246934	1.623485261
1	17472751	17473151	14.43961073	11.79676126	4.24017115	12.54744507	12.21266383	9.298020523	1.136322807	8.591680641	12.80141203	3.245072954	9.364634543	6.226877193	9.289313029	1.159026535	8.52255586	1.37100862	4.051971701	13.98719912	13.21716493	13.67703731	1.644800422	4.556746135	7.020755023	8.913819934	0.946633485	13.58971656	6.17733206	4.931959198	3.423936612	9.804465726	10.03784145	1.105332906	2.336499524	11.76809322	7.215641448	20.85174153	21.13492688	3.968122653	16.43008301	12.14433316	3.818363698	1.472493665	5.783692925	3.111451579	5.186525599	6.231728536	1.623485261
1	17499002	17499402	2.221478574	0.983063438	5.300213938	7.057937852	6.978665046	4.649010261	2.272645613	11.16918483	4.80052951	2.433804716	0.851330413	2.075625731	9.289313029	3.477079606	0.946950651	1.37100862	4.051971701	5.99451391	0.944083209	4.022658032	1.644800422	4.556746135	10.14109059	3.565527974	5.679800912	8.648001444	4.412380043	1.972783679	1.711968306	1.089385081	2.230631433	4.421331622	9.345998097	11.76809322	7.215641448	5.004417967	7.044975627	0.992030663	10.04060628	0.934179474	6.682136472	1.472493665	5.783692925	5.185752632	1.03730512	2.670740801	1.623485261
1	17516271	17516671	4.442957148	8.847570942	7.420299513	10.19479912	11.3403307	3.486757696	7.954259647	7.732512577	5.600617761	8.112682386	5.959312891	4.151251462	10.21824433	3.477079606	7.575605209	10.96806896	4.051971701	10.98994217	12.27308172	10.45891088	1.644800422	12.53105187	5.46058724	13.3707299	12.30623531	2.470857556	8.824760086	8.877526556	6.847873224	6.536310484	6.691894299	7.737330339	9.345998097	1.069826656	6.313686267	5.004417967	3.131100279	8.928275969	0.91278239	8.407615263	13.36427294	14.72493665	11.56738585	11.40865579	10.3730512	7.12197547	4.870455782
1	17520042	17520442	11.10739287	18.67820532	15.90064181	16.46852165	20.93599514	6.973515392	19.31748771	10.31001677	16.00176503	21.0929742	18.72926909	13.49156725	10.21824433	18.54442456	33.14327279	13.7100862	21.07025285	6.993599561	17.93758098	21.72235337	13.15840338	17.087798	21.06226507	25.85007781	20.82593668	2.470857556	15.00209215	12.82309391	8.55984153	17.43016129	13.3837886	14.36932777	9.345998097	3.209479968	13.52932771	15.0132539	21.13492688	7.936245306	12.77895345	16.81523053	21.00100034	1.472493665	5.783692925	11.40865579	12.44766144	29.37814881	11.36439682
1	17525076	17525476	6.664435722	13.76288813	6.360256726	3.921076584	5.233998784	1.162252565	3.40896842	12.0283529	15.20167678	5.67887767	7.661973717	5.189064327	3.715725212	1.159026535	4.734753255	1.37100862	15.39749246	4.995428258	0.944083209	10.45891088	1.644800422	4.556746135	4.680503349	11.58796591	2.839900456	1.235428778	0.882476009	12.82309391	17.11968306	4.357540323	2.230631433	1.105332906	4.672999049	1.069826656	9.921506991	8.340696611	13.30717618	9.920306632	9.127823895	9.341794737	13.36427294	1.472493665	5.783692925	5.185752632	5.186525599	6.231728536	1.623485261
1	17539563	17539963	13.32887144	7.864507504	11.66047066	14.90009102	18.31899574	4.649010261	3.40896842	17.18336128	28.00308881	31.63946131	13.62128661	12.45375439	7.431450423	12.74929189	2.840851953	9.597060338	6.483154722	15.98537043	5.664499256	10.45891088	23.02720591	9.113492269	6.240671131	13.3707299	14.19950228	1.235428778	22.06190021	14.79587759	3.423936612	3.268155242	5.576578582	15.47466068	2.336499524	10.69826656	4.509775905	8.340696611	12.52440111	13.88842929	8.215041506	4.670897368	11.4550911	16.19743032	5.783692925	16.59440842	8.298440959	8.902469337	47.08107256
1	17540194	17540594	1.110739287	12.77982469	10.60042788	3.136861267	6.978665046	4.649010261	14.77219649	6.873344513	4.80052951	17.84790125	10.21596496	3.113438596	5.573587818	1.159026535	4.734753255	6.855043099	6.483154722	11.98902782	2.832249628	6.43625285	1.644800422	1.139186534	6.240671131	10.69658392	10.41296834	1.235428778	5.294856052	1.972783679	18.83165137	7.625695565	4.461262866	11.05332906	2.336499524	8.558613248	5.411731086	10.00883593	10.95885098	8.928275969	3.651129558	4.670897368	5.727545548	19.14241765	17.35107878	7.260053684	8.298440959	10.6829632	1.623485261
1	17559840	17560240	9.996653583	34.40722033	23.32094133	63.52144067	35.76565836	6.973515392	17.0448421	20.62003354	88.00970768	31.63946131	40.01252941	36.32345029	38.08618342	8.113185747	24.62071693	1.37100862	46.19247739	9.990856516	37.76332837	36.20392228	1.644800422	20.50535761	27.3029362	33.87251575	21.77257016	29.65029067	16.76704416	17.75505311	27.3914929	20.69831653	26.76757719	26.52798973	32.71099334	25.67583974	33.3723417	63.38929425	54.79425488	20.83264393	51.11581381	32.69628158	18.13722757	1.472493665	28.91846463	13.48295684	13.48496656	33.82938348	1.623485261
1	17561447	17561847	25.5470036	24.57658595	31.80128363	29.01596672	32.27632584	6.973515392	10.22690526	15.46502515	44.80494209	32.45072954	25.53991239	17.64281871	23.22328257	6.954159212	14.20425977	1.37100862	21.07025285	2.997256955	20.76983061	21.72235337	1.644800422	13.6702384	11.70125837	14.26211189	12.30623531	11.118859	7.059808069	10.85031023	1.711968306	10.89385081	7.807210015	6.631997433	9.345998097	18.18705315	15.33323808	33.36278645	24.26602716	15.87249061	18.25564779	20.55194842	12.40968202	1.472493665	5.783692925	7.260053684	12.44766144	22.25617334	1.623485261
1	17577556	17577956	21.10404645	10.81369782	20.14081296	35.28968926	30.53165957	12.78477822	7.954259647	29.21171418	32.80361832	11.35775534	21.28326033	12.45375439	23.22328257	16.22637149	19.88596367	1.37100862	38.08853399	12.98811347	42.48374442	28.15860622	1.644800422	22.78373067	30.42327177	16.93625787	16.09276925	13.58971656	11.47218811	14.79587759	13.69574645	9.804465726	7.807210015	3.315998717	7.009498573	25.67583974	22.54887952	43.37162238	40.70430362	17.85655194	29.20903646	44.84061474	16.22804572	1.472493665	5.783692925	16.59440842	6.223830719	41.84160589	1.623485261
1	17582332	17582732	2.221478574	4.91531719	6.360256726	13.33166039	7.850998176	8.135767958	5.681614034	6.014176449	13.60150028	7.301414148	6.810643304	6.226877193	13.93396954	10.43123882	6.628654558	15.08109482	10.53512642	3.996342606	4.720416047	4.827189638	8.224002111	6.835119202	11.70125837	13.3707299	18.93266971	18.53143167	11.47218811	19.72783679	15.40771475	11.98323589	12.26847288	6.631997433	14.01899715	2.139653312	8.117596629	11.67697526	7.044975627	3.968122653	10.95338867	6.539256316	6.682136472	5.889974661	5.783692925	6.222903158	6.223830719	9.792716271	1.623485261
1	17599595	17599995	5.553696435	2.949190314	8.480342301	12.54744507	12.21266383	6.973515392	2.272645613	5.155008385	7.200794265	0.811268239	8.51330413	5.189064327	3.715725212	8.113185747	15.15121042	1.37100862	14.58709812	1.998171303	14.16124814	11.26344249	1.644800422	6.835119202	17.16184561	5.34829196	10.41296834	7.412572667	5.294856052	5.918351037	1.711968306	3.268155242	2.230631433	1.105332906	2.336499524	3.209479968	9.01955181	15.0132539	7.827750697	1.984061326	15.51730062	8.407615263	2.863772774	1.472493665	5.783692925	5.185752632	1.03730512	19.58543254	1.623485261
1	17697136	17697536	2.221478574	2.949190314	6.360256726	6.273722535	5.233998784	1.162252565	1.136322807	5.155008385	10.40114727	4.867609432	2.553991239	2.075625731	6.502519121	1.159026535	10.41645716	8.226051719	3.241577361	2.997256955	7.552665675	6.43625285	1.644800422	10.2526788	3.900419457	6.239673954	12.30623531	1.235428778	5.294856052	11.83670207	1.711968306	1.089385081	18.96036718	4.421331622	14.01899715	1.069826656	7.215641448	4.170348306	4.696650418	9.920306632	8.215041506	7.473435789	4.772954623	8.834961992	5.783692925	3.111451579	6.223830719	6.231728536	8.117426303
1	17777063	17777463	6.664435722	3.932253752	5.300213938	9.410583802	1.744666261	1.162252565	2.272645613	9.450848705	10.40114727	2.433804716	5.107982478	6.226877193	4.644656515	8.113185747	1.893901302	5.484034479	7.293549062	5.99451391	3.776332837	2.413594819	6.579201689	1.139186534	7.800838914	12.47934791	5.679800912	3.706286333	12.35466412	5.918351037	5.135904918	3.268155242	7.807210015	2.210665811	25.70149477	1.069826656	5.411731086	3.336278645	6.262200557	4.960153316	6.389476727	4.670897368	3.818363698	13.25244299	11.56738585	7.260053684	4.14922048	5.341481602	4.870455782
1	17834410	17834810	1.110739287	2.949190314	13.78055624	6.273722535	6.978665046	2.324505131	1.136322807	3.436672256	7.200794265	0.811268239	11.91862578	2.075625731	8.360381726	3.477079606	3.787802604	1.37100862	9.724732083	7.992685213	11.32899851	7.240784457	1.644800422	6.835119202	10.14109059	8.913819934	5.679800912	3.706286333	8.824760086	3.945567358	8.55984153	2.178770161	3.345947149	1.105332906	2.336499524	4.279306624	9.921506991	12.51104492	10.17607591	7.936245306	10.04060628	6.539256316	0.954590925	1.472493665	5.783692925	1.037150526	1.03730512	14.24395094	1.623485261
1	17878937	17879337	1.110739287	10.81369782	12.72051345	7.842153169	12.21266383	1.162252565	1.136322807	7.732512577	8.000882516	0.811268239	6.810643304	7.264690058	6.502519121	1.159026535	2.840851953	1.37100862	9.724732083	0.999085652	13.21716493	7.240784457	1.644800422	1.139186534	7.800838914	8.02243794	1.893266971	4.941715111	6.17733206	3.945567358	1.711968306	3.268155242	4.461262866	2.210665811	2.336499524	1.069826656	17.13714844	7.50662695	8.610525766	4.960153316	3.651129558	10.27597421	2.863772774	2.944987331	5.783692925	1.037150526	3.11191536	9.792716271	1.623485261
1	18362097	18362497	1.110739287	0.983063438	6.360256726	3.921076584	6.978665046	1.162252565	1.136322807	5.155008385	6.400706013	7.301414148	4.256652065	5.189064327	1.857862606	1.159026535	0.946950651	6.855043099	3.241577361	6.993599561	0.944083209	4.827189638	1.644800422	3.417559601	1.560167783	7.131055947	0.946633485	1.235428778	0.882476009	2.959175519	1.711968306	1.089385081	7.807210015	4.421331622	14.01899715	3.209479968	5.411731086	11.67697526	0.78277507	1.984061326	1.825564779	0.934179474	3.818363698	8.834961992	5.783692925	1.037150526	7.261135839	1.780493867	3.246970521
1	18365899	18366299	8.885914296	8.847570942	11.66047066	27.44753609	18.31899574	4.649010261	7.954259647	20.62003354	16.80185328	12.16902358	19.5805995	19.71844444	13.93396954	8.113185747	12.31035846	1.37100862	23.50143587	3.996342606	27.37841307	20.91782176	1.644800422	22.78373067	21.06226507	12.47934791	3.786533942	16.06057411	10.5897121	22.68701231	8.55984153	11.98323589	14.49910431	4.421331622	9.345998097	25.67583974	9.01955181	19.18360221	28.17990251	11.90436796	23.73234213	25.22284579	8.591318321	1.472493665	5.783692925	9.334354737	1.03730512	16.02444481	1.623485261
1	18384048	18384448	1.110739287	3.932253752	1.060042788	11.76322975	5.233998784	3.486757696	1.136322807	4.29584032	7.200794265	1.622536477	11.06729537	2.075625731	6.502519121	1.159026535	1.893901302	6.855043099	5.672760382	1.998171303	16.99349777	2.413594819	3.289600844	2.278373067	5.46058724	0.891381993	0.946633485	8.648001444	0.882476009	2.959175519	10.27180984	5.446925403	4.461262866	1.105332906	2.336499524	1.069826656	4.509775905	11.67697526	5.479425488	0.992030663	8.215041506	1.868358947	0.954590925	1.472493665	5.783692925	2.074301053	2.07461024	6.231728536	1.623485261
1	18569850	18570250	8.885914296	1.966126876	12.72051345	7.842153169	3.489332523	1.162252565	2.272645613	4.29584032	5.600617761	5.67887767	9.364634543	4.151251462	6.502519121	8.113185747	4.734753255	15.08109482	2.431183021	4.995428258	4.720416047	1.609063213	9.868802533	3.417559601	4.680503349	3.565527974	2.839900456	8.648001444	4.412380043	6.904742877	8.55984153	8.715080645	10.03784145	4.421331622	2.336499524	4.279306624	4.509775905	3.336278645	3.913875348	2.97609199	3.651129558	5.605076842	7.636727397	16.19743032	5.783692925	7.260053684	6.223830719	5.341481602	4.870455782
1	18606792	18607192	1.110739287	4.91531719	5.300213938	7.842153169	13.08499696	5.811262827	5.681614034	1.718336128	8.000882516	8.923950625	0.851330413	8.302502924	5.573587818	3.477079606	1.893901302	8.226051719	2.431183021	5.99451391	11.32899851	2.413594819	9.868802533	4.556746135	3.120335566	3.565527974	10.41296834	1.235428778	2.647428026	6.904742877	8.55984153	6.536310484	5.576578582	7.737330339	2.336499524	1.069826656	2.705865543	10.00883593	5.479425488	2.97609199	5.476694337	3.736717895	9.545909246	2.944987331	5.783692925	9.334354737	4.14922048	10.6829632	1.623485261
1	18731184	18731584	3.332217861	2.949190314	2.120085575	3.136861267	2.616999392	9.298020523	2.272645613	6.014176449	3.200353006	6.490145909	6.810643304	4.151251462	4.644656515	9.272212282	1.893901302	5.484034479	4.051971701	2.997256955	10.3849153	4.827189638	1.644800422	2.278373067	1.560167783	2.67414598	5.679800912	4.941715111	3.529904034	4.931959198	3.423936612	5.446925403	8.922525731	3.315998717	9.345998097	7.488786592	6.313686267	4.170348306	3.131100279	9.920306632	3.651129558	3.736717895	5.727545548	2.944987331	5.783692925	9.334354737	6.223830719	7.12197547	11.36439682
1	18806361	18806761	1.110739287	0.983063438	1.060042788	6.273722535	1.744666261	5.811262827	1.136322807	0.859168064	8.800970768	6.490145909	0.851330413	2.075625731	1.857862606	9.272212282	0.946950651	12.33907758	0.81039434	4.995428258	3.776332837	2.413594819	1.644800422	3.417559601	0.780083891	0.891381993	2.839900456	1.235428778	7.059808069	8.877526556	1.711968306	5.446925403	3.345947149	3.315998717	2.336499524	6.418959936	9.01955181	1.668139322	3.913875348	1.984061326	6.389476727	0.934179474	2.863772774	2.944987331	5.783692925	1.037150526	1.03730512	5.341481602	11.36439682
1	18931701	18932101	5.553696435	8.847570942	9.540385089	15.68430634	13.08499696	6.973515392	2.272645613	4.29584032	11.20123552	6.490145909	11.06729537	11.41594152	8.360381726	3.477079606	8.52255586	5.484034479	18.63906983	1.998171303	18.88166419	11.26344249	3.289600844	7.974305736	12.48134226	4.456909967	9.466334854	3.706286333	5.294856052	4.931959198	1.711968306	4.357540323	1.115315716	5.526664528	2.336499524	10.69826656	8.117596629	15.84732356	17.22105153	5.952183979	9.127823895	10.27597421	10.50050017	1.472493665	17.35107878	1.037150526	10.3730512	16.91469174	1.623485261
1	18956282	18956682	13.32887144	23.59352251	14.84059903	6.273722535	23.55299453	10.46027309	19.31748771	12.88752096	12.00132377	16.22536477	9.364634543	8.302502924	9.289313029	10.43123882	10.41645716	12.33907758	14.58709812	9.990856516	9.440832093	8.045316063	29.6064076	5.695932668	14.82159394	11.58796591	18.93266971	2.470857556	11.47218811	6.904742877	1.711968306	13.07262097	8.922525731	12.15866196	4.672999049	11.76809322	9.921506991	10.00883593	10.95885098	19.84061326	3.651129558	2.802538421	16.22804572	20.61491131	5.783692925	10.37150526	11.41035632	10.6829632	40.58713152
1	19007495	19007895	26.65774289	10.81369782	11.66047066	50.9739956	41.87199027	10.46027309	14.77219649	37.80339482	35.20388307	14.6028283	21.28326033	25.94532164	27.86793909	2.318053071	22.72681563	1.37100862	43.76129437	12.98811347	16.99349777	32.98579586	1.644800422	39.87152868	30.42327177	25.85007781	4.733167427	18.53143167	27.35675627	30.57814703	13.69574645	20.69831653	11.15315716	13.26399487	23.36499524	24.60601309	37.8821176	36.69906509	38.35597841	15.87249061	47.46468425	27.09120474	13.36427294	1.472493665	34.70215755	7.260053684	13.48496656	21.36592641	1.623485261
1	19010510	19010910	9.996653583	6.881444066	11.66047066	3.136861267	18.31899574	2.324505131	4.545291227	9.450848705	12.80141203	16.22536477	16.17527785	5.189064327	12.07610694	11.59026535	8.52255586	6.855043099	12.1559151	15.98537043	3.776332837	8.849847669	1.644800422	17.087798	9.361006697	13.3707299	9.466334854	13.58971656	10.5897121	9.863918395	20.54361967	17.43016129	2.230631433	11.05332906	4.672999049	1.069826656	10.82346217	8.340696611	7.827750697	6.944214643	10.95338867	4.670897368	7.636727397	1.472493665	5.783692925	11.40865579	16.59688192	6.231728536	1.623485261
1	19029422	19029822	9.996653583	19.66126876	6.360256726	7.057937852	11.3403307	6.973515392	3.40896842	13.74668903	17.60194154	15.41409653	8.51330413	5.189064327	2.786793909	11.59026535	13.25730912	15.08109482	9.724732083	4.995428258	16.99349777	4.827189638	11.51360295	2.278373067	11.70125837	9.805201927	8.519701369	4.941715111	7.942284077	7.891134716	3.423936612	5.446925403	10.03784145	9.94799615	14.01899715	1.069826656	9.01955181	6.672557289	8.610525766	8.928275969	9.127823895	9.341794737	9.545909246	5.889974661	5.783692925	8.297204211	10.3730512	10.6829632	9.740911564
1	19251405	19251805	1.110739287	5.898380628	3.180128363	1.568430634	2.616999392	4.649010261	3.40896842	8.591680641	7.200794265	12.98029182	5.959312891	4.151251462	10.21824433	4.636106141	6.628654558	6.855043099	0.81039434	0.999085652	11.32899851	0.804531606	4.934401266	1.139186534	14.04151005	8.913819934	14.19950228	1.235428778	1.764952017	2.959175519	1.711968306	1.089385081	3.345947149	8.842663245	2.336499524	2.139653312	0.901955181	8.340696611	7.827750697	4.960153316	0.91278239	0.934179474	6.682136472	5.889974661	5.783692925	5.185752632	2.07461024	2.670740801	11.36439682
1	19252046	19252446	1.110739287	5.898380628	6.360256726	7.057937852	2.616999392	2.324505131	5.681614034	14.60585709	8.800970768	7.301414148	0.851330413	5.189064327	7.431450423	2.318053071	14.20425977	6.855043099	7.293549062	0.999085652	6.608582465	2.413594819	23.02720591	2.278373067	8.580922806	8.02243794	5.679800912	1.235428778	5.294856052	11.83670207	8.55984153	1.089385081	11.15315716	5.526664528	9.345998097	6.418959936	4.509775905	10.00883593	3.913875348	12.89639862	6.389476727	13.07851263	7.636727397	8.834961992	5.783692925	4.148602105	4.14922048	7.12197547	8.117426303
1	19312048	19312448	17.77182859	12.77982469	20.14081296	13.33166039	20.93599514	19.75829361	32.9533614	10.31001677	15.20167678	25.1493154	11.91862578	10.37812865	13.00503824	12.74929189	12.31035846	19.19412068	21.88064719	31.97074085	20.76983061	14.48156891	44.4096114	7.974305736	23.40251674	11.58796591	15.14613577	1.235428778	12.35466412	12.82309391	22.25558798	7.625695565	18.96036718	14.36932777	2.336499524	9.628439904	5.411731086	15.84732356	21.13492688	12.89639862	5.476694337	7.473435789	23.86477312	10.30745566	11.56738585	13.48295684	24.89532288	17.80493867	68.18638095
1	19326448	19326848	1.110739287	3.932253752	12.72051345	5.489507218	11.3403307	6.973515392	3.40896842	6.873344513	8.000882516	5.67887767	5.959312891	3.113438596	4.644656515	3.477079606	3.787802604	12.33907758	6.483154722	6.993599561	9.440832093	8.045316063	1.644800422	1.139186534	9.361006697	5.34829196	2.839900456	2.470857556	8.824760086	3.945567358	5.135904918	1.089385081	7.807210015	3.315998717	2.336499524	1.069826656	9.01955181	4.170348306	8.610525766	6.944214643	5.476694337	14.01269211	8.591318321	4.417480996	5.783692925	9.334354737	6.223830719	17.80493867	11.36439682
1	19360354	19360754	3.332217861	7.864507504	4.24017115	4.705291901	13.08499696	1.162252565	1.136322807	0.859168064	4.000441258	2.433804716	10.21596496	5.189064327	0.928931303	2.318053071	6.628654558	2.74201724	12.1559151	0.999085652	9.440832093	5.631721244	1.644800422	6.835119202	6.240671131	0.891381993	3.786533942	6.177143889	3.529904034	1.972783679	10.27180984	9.804465726	3.345947149	3.315998717	4.672999049	4.279306624	5.411731086	10.00883593	7.044975627	3.968122653	1.825564779	4.670897368	2.863772774	4.417480996	5.783692925	4.148602105	1.03730512	10.6829632	3.246970521
1	19387182	19387582	5.553696435	7.864507504	3.180128363	6.273722535	5.233998784	8.135767958	1.136322807	7.732512577	5.600617761	2.433804716	11.91862578	3.113438596	10.21824433	10.43123882	7.575605209	15.08109482	4.051971701	4.995428258	1.888166419	3.218126425	1.644800422	3.417559601	2.340251674	5.34829196	15.14613577	2.470857556	3.529904034	11.83670207	11.98377814	4.357540323	6.691894299	7.737330339	7.009498573	6.418959936	6.313686267	3.336278645	6.262200557	0.992030663	4.563911948	6.539256316	8.591318321	11.77994932	5.783692925	8.297204211	9.335746079	4.451234669	1.623485261
1	19395704	19396104	5.553696435	0.983063438	8.480342301	11.76322975	12.21266383	1.162252565	1.136322807	1.718336128	0.800088252	12.98029182	11.91862578	6.226877193	0.928931303	5.795132676	0.946950651	5.484034479	6.483154722	2.997256955	12.27308172	7.240784457	11.51360295	2.278373067	4.680503349	0.891381993	0.946633485	6.177143889	2.647428026	7.891134716	3.423936612	14.16200605	7.807210015	4.421331622	4.672999049	5.34913328	4.509775905	4.170348306	1.565550139	3.968122653	5.476694337	1.868358947	9.545909246	7.362468327	5.783692925	8.297204211	3.11191536	5.341481602	1.623485261
1	19401150	19401550	16.6610893	1.966126876	1.060042788	7.842153169	4.361665654	3.486757696	12.49955087	1.718336128	4.80052951	7.301414148	7.661973717	7.264690058	2.786793909	6.954159212	6.628654558	1.37100862	8.103943402	0.999085652	3.776332837	6.43625285	1.644800422	5.695932668	12.48134226	6.239673954	4.733167427	14.82514533	7.059808069	3.945567358	10.27180984	2.178770161	4.461262866	7.737330339	9.345998097	11.76809322	8.117596629	1.668139322	4.696650418	2.97609199	11.86617106	4.670897368	5.727545548	1.472493665	5.783692925	1.037150526	1.03730512	6.231728536	1.623485261
1	19425753	19426153	33.32217861	42.27172783	77.3831235	58.81614876	43.61665654	30.2185667	19.31748771	58.42342836	29.60326531	9.735218863	43.41785106	43.58814035	26.01007648	59.1103533	96.58896641	1.37100862	76.17706798	57.94696779	90.63198809	80.45316063	1.644800422	86.57817656	92.82998308	38.32942572	34.07880547	32.12114822	52.06608451	40.44206542	47.93511257	28.3240121	59.11173297	22.10665811	51.40298953	28.88531971	79.37205593	89.24545374	70.44975627	66.46605444	63.89476727	104.6281011	48.68413715	1.472493665	23.1347717	5.185752632	25.932628	113.9516075	1.623485261
1	19426687	19427087	1.110739287	3.932253752	2.120085575	13.33166039	7.850998176	1.162252565	1.136322807	0.859168064	12.00132377	0.811268239	9.364634543	1.037812865	3.715725212	1.159026535	0.946950651	1.37100862	10.53512642	0.999085652	10.3849153	8.045316063	1.644800422	3.417559601	10.92117448	6.239673954	0.946633485	1.235428778	3.529904034	12.82309391	5.135904918	2.178770161	3.345947149	1.105332906	2.336499524	1.069826656	9.01955181	8.340696611	7.827750697	0.992030663	3.651129558	1.868358947	5.727545548	1.472493665	5.783692925	2.074301053	6.223830719	15.13419787	1.623485261
1	19427151	19427551	26.65774289	37.35641064	38.16154035	51.75821091	27.04232705	18.59604105	20.45381052	36.94422676	39.20432433	22.71551068	52.78248561	32.17219883	35.29938951	18.54442456	35.03717409	1.37100862	62.4003642	24.97714129	47.20416047	57.12174405	1.644800422	43.28908828	52.26562073	40.1121897	32.1855385	61.77143889	38.82894438	46.36041646	41.08723935	31.59216734	26.76757719	23.21199102	46.72999049	46.00254621	50.50949014	60.88708526	51.6631546	34.72107321	62.98198488	56.98494789	40.09281883	7.362468327	11.56738585	21.78016105	29.04454336	61.42703843	11.36439682
1	19448641	19449041	1.110739287	8.847570942	1.060042788	0.784215317	1.744666261	1.162252565	1.136322807	0.859168064	0.800088252	0.811268239	5.107982478	1.037812865	0.928931303	1.159026535	5.681703907	1.37100862	0.81039434	0.999085652	4.720416047	2.413594819	1.644800422	1.139186534	6.240671131	5.34829196	0.946633485	1.235428778	0.882476009	0.98639184	1.711968306	1.089385081	1.115315716	1.105332906	2.336499524	1.069826656	6.313686267	9.174766272	4.696650418	1.984061326	3.651129558	0.934179474	0.954590925	1.472493665	5.783692925	1.037150526	1.03730512	0.890246934	1.623485261
1	19469449	19469849	2.221478574	0.983063438	10.60042788	10.19479912	6.106331915	3.486757696	1.136322807	3.436672256	0.800088252	0.811268239	5.959312891	6.226877193	6.502519121	1.159026535	3.787802604	1.37100862	8.914337743	4.995428258	16.99349777	7.240784457	1.644800422	1.139186534	10.14109059	4.456909967	6.626434398	7.412572667	5.294856052	11.83670207	6.847873224	6.536310484	2.230631433	1.105332906	7.009498573	4.279306624	2.705865543	5.004417967	7.044975627	1.984061326	1.825564779	12.14433316	6.682136472	1.472493665	5.783692925	2.074301053	1.03730512	27.59765495	1.623485261
1	19472092	19472492	18.88256788	20.6443322	21.20085575	18.8211676	16.57432948	25.56955644	12.49955087	20.62003354	22.40247105	5.67887767	24.68858198	33.21001169	13.93396954	17.38539803	26.51461823	9.597060338	29.98459059	15.98537043	34.93107874	24.13594819	6.579201689	19.36617107	20.28218118	20.50178585	20.82593668	25.94400433	12.35466412	20.71422863	20.54361967	19.60893145	12.26847288	19.8959923	46.72999049	11.76809322	14.4312829	24.18802017	16.43827646	16.86452127	20.99399496	25.22284579	16.22804572	13.25244299	5.783692925	12.44580632	12.44766144	32.93913655	3.246970521
1	19485478	19485878	11.10739287	17.69514188	8.480342301	0.784215317	6.978665046	1.162252565	2.272645613	0.859168064	4.000441258	19.47043773	5.107982478	1.037812865	5.573587818	1.159026535	7.575605209	1.37100862	7.293549062	5.99451391	7.552665675	5.631721244	14.8032038	1.139186534	10.92117448	8.913819934	12.30623531	1.235428778	1.764952017	2.959175519	3.423936612	7.625695565	1.115315716	18.79065939	7.009498573	4.279306624	0.901955181	8.340696611	6.262200557	5.952183979	0.91278239	0.934179474	5.727545548	7.362468327	5.783692925	7.260053684	9.335746079	4.451234669	35.71667573
1	19592459	19592859	8.885914296	1.966126876	11.66047066	9.410583802	4.361665654	9.298020523	2.272645613	5.155008385	5.600617761	0.811268239	14.47261702	1.037812865	11.14717564	2.318053071	11.36340781	1.37100862	21.88064719	7.992685213	12.27308172	11.26344249	1.644800422	13.6702384	8.580922806	8.02243794	9.466334854	22.237718	6.17733206	4.931959198	15.40771475	3.268155242	7.807210015	5.526664528	2.336499524	1.069826656	9.921506991	13.34511458	6.262200557	6.944214643	18.25564779	17.74941	10.50050017	1.472493665	5.783692925	8.297204211	8.298440959	16.91469174	1.623485261
1	19593225	19593625	7.775175009	5.898380628	5.300213938	8.626368486	8.723331307	4.649010261	6.81793684	8.591680641	5.600617761	0.811268239	7.661973717	7.264690058	7.431450423	1.159026535	4.734753255	2.74201724	4.862366041	4.995428258	11.32899851	6.43625285	1.644800422	5.695932668	14.04151005	8.913819934	1.893266971	6.177143889	4.412380043	2.959175519	1.711968306	3.268155242	4.461262866	1.105332906	2.336499524	4.279306624	6.313686267	12.51104492	12.52440111	5.952183979	5.476694337	12.14433316	0.954590925	2.944987331	5.783692925	5.185752632	2.07461024	1.780493867	1.623485261
1	19596626	19597026	67.75509651	70.78056754	64.66261004	95.67426866	68.0419842	56.9503757	67.0430456	79.0434619	80.00882516	59.22258142	100.4569887	74.72252631	64.0962599	81.13185747	94.69506511	1.37100862	118.3175737	84.92228038	88.74382168	105.3936404	13.15840338	70.62956509	117.0125837	58.83121156	49.22494124	43.24000722	97.07236095	77.92495532	71.90266886	74.07818548	52.41983867	71.84663886	42.05699144	87.72578579	83.88183183	130.1148671	122.8956859	83.33057571	94.01658612	108.3648189	89.73154691	8.834961992	52.05323633	57.04327895	68.46213791	101.4881504	17.85833787
1	19619762	19620162	2.221478574	6.881444066	5.300213938	9.410583802	4.361665654	9.298020523	9.090582454	9.450848705	8.800970768	4.056341193	4.256652065	13.49156725	13.00503824	6.954159212	4.734753255	1.37100862	20.25985851	5.99451391	10.3849153	8.045316063	1.644800422	7.974305736	14.82159394	5.34829196	0.946633485	21.00228922	12.35466412	4.931959198	1.711968306	11.98323589	4.461262866	4.421331622	2.336499524	17.1172265	7.215641448	11.67697526	11.74162604	6.944214643	13.69173584	8.407615263	13.36427294	1.472493665	5.783692925	1.037150526	7.261135839	12.46345707	4.870455782
1	19643970	19644370	11.10739287	21.62739564	12.72051345	6.273722535	25.29766079	8.135767958	15.90851929	8.591680641	12.80141203	28.39438835	6.810643304	6.226877193	10.21824433	20.86247764	6.628654558	23.30714654	13.77670378	11.98902782	16.04941456	9.654379276	26.31680675	6.835119202	11.70125837	20.50178585	20.82593668	1.235428778	10.5897121	11.83670207	6.847873224	15.25139113	11.15315716	13.26399487	2.336499524	6.418959936	12.62737253	10.84290559	10.95885098	6.944214643	10.95338867	10.27597421	12.40968202	26.50488598	5.783692925	12.44580632	11.41035632	9.792716271	32.46970521
1	19644475	19644875	8.885914296	10.81369782	4.24017115	7.057937852	8.723331307	10.46027309	4.545291227	2.577504192	6.400706013	9.735218863	1.702660826	1.037812865	2.786793909	3.477079606	0.946950651	9.597060338	0.81039434	2.997256955	1.888166419	1.609063213	11.51360295	1.139186534	2.340251674	11.58796591	2.839900456	1.235428778	7.942284077	0.98639184	1.711968306	3.268155242	8.922525731	5.526664528	2.336499524	1.069826656	0.901955181	0.834069661	8.610525766	5.952183979	0.91278239	3.736717895	11.4550911	8.834961992	17.35107878	2.074301053	3.11191536	2.670740801	16.23485261
1	19664865	19665265	9.996653583	13.76288813	10.60042788	4.705291901	13.95733009	8.135767958	10.22690526	15.46502515	16.80185328	24.33804716	6.810643304	7.264690058	12.07610694	8.113185747	10.41645716	12.33907758	4.051971701	4.995428258	7.552665675	5.631721244	27.96160718	11.39186534	7.020755023	13.3707299	7.573067883	1.235428778	10.5897121	0.98639184	1.711968306	4.357540323	5.576578582	6.631997433	2.336499524	1.069826656	6.313686267	5.004417967	10.17607591	11.90436796	0.91278239	7.473435789	15.27345479	1.472493665	5.783692925	11.40865579	8.298440959	6.231728536	30.84621995
1	19786980	19787380	7.775175009	5.898380628	6.360256726	3.136861267	5.233998784	5.811262827	4.545291227	3.436672256	5.600617761	8.923950625	7.661973717	5.189064327	11.14717564	2.318053071	11.36340781	10.96806896	7.293549062	8.991770864	5.664499256	10.45891088	4.934401266	7.974305736	7.800838914	10.69658392	4.733167427	4.941715111	0.882476009	10.85031023	11.98377814	4.357540323	3.345947149	6.631997433	4.672999049	1.069826656	0.901955181	3.336278645	1.565550139	6.944214643	7.302259116	0.934179474	6.682136472	23.55989865	5.783692925	14.52010737	1.03730512	0.890246934	1.623485261
1	19825161	19825561	1.110739287	7.864507504	7.420299513	3.921076584	2.616999392	2.324505131	1.136322807	0.859168064	3.200353006	4.867609432	5.959312891	2.075625731	2.786793909	3.477079606	5.681703907	9.597060338	2.431183021	11.98902782	2.832249628	0.804531606	1.644800422	1.139186534	1.560167783	4.456909967	10.41296834	4.941715111	6.17733206	2.959175519	3.423936612	2.178770161	3.345947149	9.94799615	9.345998097	1.069826656	6.313686267	0.834069661	1.565550139	0.992030663	0.91278239	0.934179474	5.727545548	19.14241765	5.783692925	5.185752632	1.03730512	0.890246934	1.623485261
1	20089236	20089636	14.43961073	6.881444066	5.300213938	18.03695229	6.978665046	15.10928335	15.90851929	6.014176449	8.000882516	10.5464871	16.17527785	20.75625731	5.573587818	16.22637149	10.41645716	19.19412068	13.77670378	16.98445608	13.21716493	3.218126425	11.51360295	2.278373067	10.14109059	6.239673954	9.466334854	23.47314678	15.00209215	15.78226943	18.83165137	15.25139113	16.72973575	18.79065939	14.01899715	21.39653312	4.509775905	10.00883593	11.74162604	15.87249061	16.43008301	11.21015368	12.40968202	30.92236697	5.783692925	11.40865579	14.52227168	10.6829632	14.61136735
1	20204979	20205379	8.885914296	6.881444066	4.24017115	3.921076584	6.978665046	1.162252565	2.272645613	6.014176449	4.80052951	8.112682386	7.661973717	4.151251462	3.715725212	4.636106141	4.734753255	8.226051719	4.862366041	2.997256955	2.832249628	8.045316063	1.644800422	2.278373067	5.46058724	2.67414598	8.519701369	12.35428778	5.294856052	3.945567358	8.55984153	3.268155242	11.15315716	3.315998717	11.68249762	13.90774653	4.509775905	5.004417967	4.696650418	4.960153316	5.476694337	2.802538421	7.636727397	11.77994932	5.783692925	4.148602105	5.186525599	6.231728536	4.870455782
1	20232579	20232979	7.775175009	6.881444066	7.420299513	5.489507218	5.233998784	2.324505131	3.40896842	6.873344513	4.000441258	5.67887767	7.661973717	7.264690058	7.431450423	1.159026535	0.946950651	1.37100862	8.103943402	2.997256955	5.664499256	2.413594819	3.289600844	3.417559601	6.240671131	5.34829196	4.733167427	14.82514533	3.529904034	7.891134716	13.69574645	5.446925403	7.807210015	5.526664528	2.336499524	2.139653312	2.705865543	3.336278645	7.827750697	0.992030663	7.302259116	6.539256316	4.772954623	4.417480996	5.783692925	8.297204211	5.186525599	3.560987735	1.623485261
1	20355843	20356243	1.110739287	1.966126876	1.060042788	6.273722535	1.744666261	2.324505131	1.136322807	3.436672256	4.000441258	8.923950625	6.810643304	1.037812865	3.715725212	2.318053071	9.469506511	1.37100862	4.862366041	2.997256955	0.944083209	5.631721244	1.644800422	1.139186534	4.680503349	2.67414598	0.946633485	1.235428778	0.882476009	0.98639184	5.135904918	1.089385081	1.115315716	1.105332906	2.336499524	1.069826656	5.411731086	10.00883593	3.131100279	7.936245306	0.91278239	9.341794737	3.818363698	1.472493665	5.783692925	1.037150526	1.03730512	12.46345707	1.623485261
1	20356818	20357218	1.110739287	6.881444066	7.420299513	10.19479912	3.489332523	2.324505131	1.136322807	6.873344513	0.800088252	0.811268239	9.364634543	1.037812865	0.928931303	11.59026535	3.787802604	1.37100862	21.88064719	0.999085652	16.04941456	11.26344249	1.644800422	3.417559601	3.900419457	14.26211189	4.733167427	7.412572667	7.059808069	14.79587759	1.711968306	8.715080645	2.230631433	3.315998717	2.336499524	4.279306624	0.901955181	6.672557289	13.30717618	10.9123373	11.86617106	3.736717895	1.909181849	1.472493665	5.783692925	9.334354737	2.07461024	10.6829632	1.623485261
1	20357249	20357649	8.885914296	9.83063438	25.4410269	31.36861267	21.80832827	4.649010261	11.36322807	24.05670579	12.00132377	10.5464871	27.24257322	9.340315789	16.72076345	12.74929189	33.14327279	1.37100862	40.51971701	15.98537043	35.87516195	31.37673265	1.644800422	23.92291721	29.64318787	27.63284179	10.41296834	13.58971656	13.23714013	15.78226943	6.847873224	11.98323589	7.807210015	11.05332906	21.02849572	2.139653312	20.74496916	40.8694134	17.22105153	13.88842929	32.86016602	28.95956368	9.545909246	1.472493665	5.783692925	2.074301053	13.48496656	51.63432216	1.623485261
1	20432923	20433323	1.110739287	9.83063438	9.540385089	10.19479912	4.361665654	4.649010261	4.545291227	8.591680641	4.000441258	3.245072954	9.364634543	1.037812865	5.573587818	5.795132676	7.575605209	12.33907758	3.241577361	4.995428258	3.776332837	7.240784457	3.289600844	3.417559601	3.120335566	2.67414598	5.679800912	6.177143889	7.942284077	12.82309391	5.135904918	5.446925403	4.461262866	6.631997433	18.69199619	6.418959936	5.411731086	4.170348306	3.913875348	2.97609199	1.825564779	3.736717895	7.636727397	1.472493665	5.783692925	1.037150526	1.03730512	4.451234669	4.870455782
1	20441821	20442221	4.442957148	3.932253752	9.540385089	7.842153169	6.978665046	8.135767958	6.81793684	4.29584032	8.000882516	9.735218863	7.661973717	9.340315789	3.715725212	5.795132676	6.628654558	19.19412068	5.672760382	3.996342606	4.720416047	4.022658032	8.224002111	6.835119202	5.46058724	8.913819934	6.626434398	8.648001444	4.412380043	9.863918395	5.135904918	5.446925403	6.691894299	3.315998717	4.672999049	7.488786592	8.117596629	8.340696611	7.044975627	6.944214643	6.389476727	3.736717895	9.545909246	7.362468327	5.783692925	11.40865579	7.261135839	7.12197547	3.246970521
1	20484572	20484972	17.77182859	10.81369782	6.360256726	4.705291901	8.723331307	5.811262827	4.545291227	7.732512577	8.000882516	16.22536477	5.959312891	5.189064327	5.573587818	3.477079606	4.734753255	12.33907758	4.862366041	11.98902782	5.664499256	9.654379276	4.934401266	4.556746135	4.680503349	9.805201927	5.679800912	1.235428778	13.23714013	6.904742877	1.711968306	11.98323589	2.230631433	3.315998717	2.336499524	4.279306624	2.705865543	7.50662695	0.78277507	3.968122653	0.91278239	2.802538421	2.863772774	10.30745566	5.783692925	8.297204211	6.223830719	6.231728536	19.48182313
1	20486551	20486951	8.885914296	18.67820532	20.14081296	7.842153169	20.93599514	6.973515392	11.36322807	18.04252935	12.80141203	14.6028283	12.7699562	5.189064327	8.360381726	6.954159212	13.25730912	23.30714654	4.051971701	13.98719912	13.21716493	12.06797409	21.38240549	13.6702384	4.680503349	16.04487588	19.87930319	2.470857556	15.00209215	9.863918395	8.55984153	8.715080645	5.576578582	9.94799615	7.009498573	5.34913328	7.215641448	9.174766272	7.827750697	13.88842929	5.476694337	4.670897368	13.36427294	10.30745566	5.783692925	9.334354737	23.85801776	10.6829632	32.46970521
1	20614217	20614617	2.221478574	4.91531719	3.180128363	10.19479912	4.361665654	1.162252565	1.136322807	6.873344513	4.80052951	4.056341193	0.851330413	9.340315789	7.431450423	4.636106141	2.840851953	2.74201724	3.241577361	2.997256955	1.888166419	6.43625285	1.644800422	9.113492269	7.800838914	5.34829196	5.679800912	6.177143889	0.882476009	1.972783679	10.27180984	3.268155242	3.345947149	3.315998717	2.336499524	19.25687981	1.803910362	10.00883593	11.74162604	0.992030663	9.127823895	1.868358947	5.727545548	7.362468327	5.783692925	8.297204211	4.14922048	2.670740801	1.623485261
1	20656108	20656508	3.332217861	6.881444066	4.24017115	4.705291901	2.616999392	4.649010261	1.136322807	6.014176449	7.200794265	8.112682386	5.107982478	6.226877193	1.857862606	5.795132676	0.946950651	15.08109482	2.431183021	9.990856516	7.552665675	3.218126425	3.289600844	4.556746135	3.900419457	5.34829196	6.626434398	14.82514533	11.47218811	2.959175519	6.847873224	8.715080645	5.576578582	6.631997433	9.345998097	3.209479968	6.313686267	6.672557289	3.131100279	10.9123373	2.738347169	3.736717895	3.818363698	5.889974661	5.783692925	7.260053684	5.186525599	5.341481602	8.117426303
1	20663390	20663790	2.221478574	5.898380628	1.060042788	3.136861267	3.489332523	10.46027309	1.136322807	5.155008385	4.80052951	0.811268239	0.851330413	4.151251462	0.928931303	1.159026535	4.734753255	8.226051719	0.81039434	0.999085652	2.832249628	7.240784457	1.644800422	2.278373067	3.900419457	6.239673954	3.786533942	1.235428778	4.412380043	0.98639184	5.135904918	3.268155242	1.115315716	1.105332906	2.336499524	1.069826656	4.509775905	5.004417967	3.131100279	3.968122653	4.563911948	5.605076842	10.50050017	8.834961992	5.783692925	5.185752632	1.03730512	5.341481602	1.623485261
1	20699481	20699881	8.885914296	6.881444066	6.360256726	6.273722535	10.46799757	6.973515392	5.681614034	6.014176449	8.000882516	11.35775534	4.256652065	9.340315789	10.21824433	12.74929189	0.946950651	12.33907758	10.53512642	12.98811347	5.664499256	2.413594819	14.8032038	2.278373067	5.46058724	2.67414598	4.733167427	7.412572667	5.294856052	4.931959198	8.55984153	8.715080645	5.576578582	6.631997433	4.672999049	5.34913328	7.215641448	12.51104492	5.479425488	9.920306632	4.563911948	8.407615263	8.591318321	20.61491131	5.783692925	9.334354737	14.52227168	8.012222404	3.246970521
1	20784772	20785172	7.775175009	5.898380628	8.480342301	7.057937852	12.21266383	1.162252565	11.36322807	9.450848705	11.20123552	7.301414148	13.62128661	1.037812865	13.00503824	1.159026535	10.41645716	2.74201724	12.96630944	0.999085652	16.04941456	11.26344249	1.644800422	9.113492269	14.82159394	4.456909967	1.893266971	8.648001444	12.35466412	7.891134716	8.55984153	4.357540323	3.345947149	1.105332906	7.009498573	11.76809322	16.23519326	12.51104492	17.22105153	9.920306632	10.04060628	8.407615263	0.954590925	2.944987331	5.783692925	5.185752632	6.223830719	16.02444481	1.623485261
1	20786889	20787289	21.10404645	17.69514188	6.360256726	10.19479912	25.29766079	10.46027309	17.0448421	18.04252935	16.80185328	34.07326602	13.62128661	9.340315789	14.86290085	9.272212282	23.67376628	21.93613792	16.2078868	14.98628477	12.27308172	10.45891088	42.76481098	3.417559601	19.50209729	14.26211189	24.61247062	1.235428778	26.47428026	10.85031023	11.98377814	3.268155242	4.461262866	27.63332264	2.336499524	5.34913328	10.82346217	12.51104492	18.0038266	12.89639862	12.77895345	14.01269211	14.31886387	17.66992398	5.783692925	14.52010737	24.89532288	14.24395094	50.32804308
1	20815531	20815931	1.110739287	0.983063438	1.060042788	0.784215317	0.872333131	1.162252565	1.136322807	0.859168064	0.800088252	0.811268239	0.851330413	1.037812865	0.928931303	1.159026535	0.946950651	1.37100862	0.81039434	0.999085652	0.944083209	0.804531606	1.644800422	1.139186534	0.780083891	0.891381993	0.946633485	1.235428778	0.882476009	0.98639184	1.711968306	1.089385081	1.115315716	1.105332906	2.336499524	1.069826656	0.901955181	0.834069661	0.78277507	0.992030663	0.91278239	0.934179474	0.954590925	1.472493665	5.783692925	1.037150526	1.03730512	0.890246934	1.623485261
1	20816216	20816616	1.110739287	0.983063438	1.060042788	0.784215317	0.872333131	1.162252565	1.136322807	0.859168064	0.800088252	0.811268239	0.851330413	1.037812865	0.928931303	1.159026535	0.946950651	1.37100862	0.81039434	0.999085652	0.944083209	0.804531606	1.644800422	1.139186534	0.780083891	0.891381993	0.946633485	1.235428778	0.882476009	0.98639184	1.711968306	1.089385081	1.115315716	1.105332906	2.336499524	1.069826656	0.901955181	0.834069661	0.78277507	0.992030663	0.91278239	0.934179474	0.954590925	1.472493665	5.783692925	1.037150526	1.03730512	0.890246934	1.623485261
1	20964776	20965176	8.885914296	2.949190314	4.24017115	10.97901444	1.744666261	6.973515392	6.81793684	3.436672256	8.800970768	8.112682386	7.661973717	4.151251462	10.21824433	4.636106141	3.787802604	19.19412068	5.672760382	5.99451391	3.776332837	4.022658032	6.579201689	4.556746135	6.240671131	6.239673954	7.573067883	13.58971656	10.5897121	8.877526556	13.69574645	5.446925403	1.115315716	4.421331622	23.36499524	12.83791987	4.509775905	5.838487628	4.696650418	3.968122653	4.563911948	8.407615263	9.545909246	13.25244299	5.783692925	2.074301053	6.223830719	0.890246934	4.870455782
1	21064086	21064486	4.442957148	0.983063438	1.060042788	2.352645951	0.872333131	8.135767958	1.136322807	0.859168064	7.200794265	5.67887767	0.851330413	2.075625731	5.573587818	6.954159212	6.628654558	13.7100862	6.483154722	1.998171303	8.496748884	5.631721244	3.289600844	1.139186534	9.361006697	3.565527974	1.893266971	13.58971656	7.059808069	3.945567358	15.40771475	4.357540323	2.230631433	6.631997433	9.345998097	12.83791987	7.215641448	15.84732356	10.95885098	12.89639862	7.302259116	4.670897368	5.727545548	2.944987331	5.783692925	7.260053684	13.48496656	12.46345707	1.623485261
1	21176489	21176889	8.885914296	13.76288813	13.78055624	8.626368486	17.44666261	4.649010261	10.22690526	10.31001677	12.80141203	18.65916949	7.661973717	11.41594152	9.289313029	12.74929189	7.575605209	12.33907758	6.483154722	3.996342606	5.664499256	7.240784457	39.47521013	5.695932668	10.92117448	14.26211189	15.14613577	1.235428778	12.35466412	7.891134716	3.423936612	11.98323589	10.03784145	15.47466068	14.01899715	4.279306624	7.215641448	3.336278645	7.827750697	9.920306632	3.651129558	8.407615263	8.591318321	20.61491131	5.783692925	9.334354737	16.59688192	6.231728536	37.34016099
1	21241651	21242051	77.75175009	48.17010846	133.5653912	123.9060201	86.36097994	46.49010261	37.49865262	98.80432737	100.0110315	33.26199778	96.20033667	62.26877193	79.88809205	48.67911448	89.0133612	10.96806896	123.9903341	58.94605344	164.2704784	130.3341202	1.644800422	89.99573616	154.4566105	71.31055947	35.02543896	86.48001444	64.42074863	99.62557579	39.37527104	55.55863911	69.14957442	39.7919846	23.36499524	78.09734589	116.3522183	158.4732356	140.1167375	77.37839173	83.06319745	143.8636389	84.00400136	1.472493665	11.56738585	33.18881684	40.45489968	113.0613606	3.246970521
1	21242833	21243233	2.221478574	4.91531719	7.420299513	7.842153169	1.744666261	1.162252565	5.681614034	8.591680641	4.000441258	0.811268239	4.256652065	1.037812865	3.715725212	5.795132676	2.840851953	1.37100862	8.103943402	1.998171303	2.832249628	4.827189638	1.644800422	1.139186534	8.580922806	5.34829196	0.946633485	1.235428778	3.529904034	8.877526556	11.98377814	2.178770161	3.345947149	1.105332906	21.02849572	6.418959936	0.901955181	10.00883593	14.08995125	0.992030663	10.04060628	4.670897368	0.954590925	1.472493665	5.783692925	3.111451579	1.03730512	6.231728536	1.623485261
1	21251895	21252295	12.21813216	12.77982469	6.360256726	24.31067482	20.93599514	4.649010261	6.81793684	18.04252935	12.00132377	4.867609432	8.51330413	8.302502924	7.431450423	5.795132676	14.20425977	1.37100862	20.25985851	8.991770864	6.608582465	20.91782176	1.644800422	10.2526788	17.9419295	15.15349389	9.466334854	27.17943311	9.707236095	8.877526556	1.711968306	6.536310484	10.03784145	8.842663245	4.672999049	13.90774653	9.921506991	30.86057746	31.31100279	15.87249061	31.03460124	13.07851263	9.545909246	1.472493665	5.783692925	6.222903158	8.298440959	15.13419787	1.623485261
1	21268503	21268903	33.32217861	32.44109345	37.10149757	57.24771813	67.16965106	33.7053244	28.40807017	48.11341159	51.2056481	25.96058364	45.9718423	34.24782456	38.08618342	30.13468992	32.19632214	16.45210344	57.53799816	26.97531259	74.58257354	59.53533887	1.644800422	33.03640948	54.6058724	41.89495369	19.87930319	28.41486189	30.8866603	52.27876749	23.96755629	23.96647177	37.92073436	15.47466068	23.36499524	28.88531971	55.92122122	81.73882679	83.75693245	37.6971652	54.76694337	63.52420421	24.81936404	8.834961992	5.783692925	9.334354737	28.00723824	50.74407522	12.98788208
1	21324541	21324941	7.775175009	6.881444066	4.24017115	9.410583802	0.872333131	1.162252565	7.954259647	10.31001677	17.60194154	9.735218863	11.06729537	3.113438596	6.502519121	5.795132676	1.893901302	10.96806896	9.724732083	3.996342606	9.440832093	12.8725057	1.644800422	1.139186534	8.580922806	5.34829196	12.30623531	4.941715111	6.17733206	5.918351037	11.98377814	9.804465726	16.72973575	3.315998717	4.672999049	9.628439904	0.901955181	19.18360221	22.70047702	10.9123373	8.215041506	11.21015368	16.22804572	1.472493665	11.56738585	20.74301053	1.03730512	6.231728536	1.623485261
1	21336962	21337362	7.775175009	2.949190314	1.060042788	9.410583802	4.361665654	1.162252565	2.272645613	8.591680641	7.200794265	5.67887767	5.959312891	7.264690058	4.644656515	1.159026535	7.575605209	1.37100862	9.724732083	0.999085652	6.608582465	6.43625285	3.289600844	3.417559601	8.580922806	5.34829196	1.893266971	1.235428778	12.35466412	2.959175519	6.847873224	1.089385081	1.115315716	1.105332906	2.336499524	1.069826656	8.117596629	8.340696611	5.479425488	4.960153316	9.127823895	9.341794737	7.636727397	1.472493665	5.783692925	8.297204211	3.11191536	7.12197547	1.623485261
1	21345159	21345559	13.32887144	20.6443322	7.420299513	7.842153169	8.723331307	10.46027309	13.63587368	6.014176449	8.800970768	24.33804716	9.364634543	11.41594152	13.00503824	11.59026535	7.575605209	6.855043099	4.051971701	3.996342606	5.664499256	7.240784457	27.96160718	3.417559601	10.14109059	9.805201927	9.466334854	1.235428778	3.529904034	12.82309391	10.27180984	14.16200605	10.03784145	6.631997433	2.336499524	2.139653312	0.901955181	7.50662695	9.393300836	14.88045995	6.389476727	3.736717895	5.727545548	22.08740498	11.56738585	19.70586	21.78340752	4.451234669	29.22273469
1	21345643	21346043	8.885914296	12.77982469	2.120085575	3.136861267	7.850998176	13.94703078	9.090582454	12.0283529	15.20167678	8.923950625	8.51330413	5.189064327	8.360381726	18.54442456	3.787802604	6.855043099	4.051971701	9.990856516	6.608582465	0.804531606	19.73760507	5.695932668	1.560167783	6.239673954	2.839900456	2.470857556	10.5897121	5.918351037	3.423936612	5.446925403	13.3837886	4.421331622	2.336499524	6.418959936	5.411731086	7.50662695	10.95885098	6.944214643	3.651129558	5.605076842	12.40968202	10.30745566	5.783692925	5.185752632	12.44766144	8.012222404	24.35227891
1	21383829	21384229	15.55035002	6.881444066	9.540385089	14.1158757	8.723331307	3.486757696	1.136322807	5.155008385	5.600617761	6.490145909	5.107982478	10.37812865	6.502519121	19.7034511	4.734753255	8.226051719	5.672760382	3.996342606	4.720416047	5.631721244	1.644800422	1.139186534	1.560167783	4.456909967	14.19950228	17.29600289	7.059808069	3.945567358	8.55984153	7.625695565	6.691894299	7.737330339	21.02849572	7.488786592	5.411731086	0.834069661	1.565550139	9.920306632	5.476694337	5.605076842	4.772954623	19.14241765	17.35107878	11.40865579	8.298440959	5.341481602	1.623485261
1	21388422	21388822	1.110739287	0.983063438	1.060042788	0.784215317	0.872333131	1.162252565	1.136322807	0.859168064	0.800088252	0.811268239	0.851330413	1.037812865	0.928931303	1.159026535	0.946950651	1.37100862	0.81039434	0.999085652	0.944083209	0.804531606	1.644800422	1.139186534	0.780083891	0.891381993	0.946633485	1.235428778	0.882476009	0.98639184	1.711968306	1.089385081	1.115315716	1.105332906	2.336499524	1.069826656	0.901955181	0.834069661	0.78277507	0.992030663	0.91278239	0.934179474	0.954590925	1.472493665	5.783692925	1.037150526	1.03730512	0.890246934	1.623485261
1	21401795	21402195	1.110739287	0.983063438	3.180128363	8.626368486	4.361665654	2.324505131	2.272645613	6.014176449	4.000441258	1.622536477	6.810643304	1.037812865	2.786793909	1.159026535	3.787802604	1.37100862	6.483154722	5.99451391	9.440832093	8.045316063	1.644800422	2.278373067	5.46058724	4.456909967	0.946633485	4.941715111	0.882476009	7.891134716	5.135904918	4.357540323	2.230631433	5.526664528	2.336499524	2.139653312	6.313686267	10.84290559	11.74162604	4.960153316	6.389476727	3.736717895	0.954590925	1.472493665	5.783692925	1.037150526	1.03730512	5.341481602	1.623485261
1	21427865	21428265	1.110739287	1.966126876	1.060042788	0.784215317	0.872333131	1.162252565	1.136322807	0.859168064	0.800088252	1.622536477	0.851330413	1.037812865	0.928931303	1.159026535	0.946950651	1.37100862	0.81039434	0.999085652	0.944083209	0.804531606	1.644800422	1.139186534	0.780083891	0.891381993	0.946633485	1.235428778	0.882476009	0.98639184	1.711968306	1.089385081	1.115315716	1.105332906	2.336499524	1.069826656	0.901955181	0.834069661	0.78277507	0.992030663	0.91278239	0.934179474	0.954590925	1.472493665	5.783692925	1.037150526	1.03730512	0.890246934	1.623485261
1	21428390	21428790	1.110739287	0.983063438	1.060042788	0.784215317	2.616999392	1.162252565	1.136322807	0.859168064	0.800088252	3.245072954	1.702660826	1.037812865	0.928931303	1.159026535	0.946950651	2.74201724	0.81039434	0.999085652	0.944083209	0.804531606	1.644800422	1.139186534	0.780083891	0.891381993	0.946633485	1.235428778	0.882476009	0.98639184	1.711968306	1.089385081	1.115315716	1.105332906	2.336499524	1.069826656	0.901955181	0.834069661	0.78277507	0.992030663	0.91278239	0.934179474	0.954590925	1.472493665	5.783692925	1.037150526	2.07461024	0.890246934	1.623485261
1	21440124	21440524	9.996653583	25.55964939	13.78055624	18.03695229	22.6806614	8.135767958	12.49955087	11.16918483	16.80185328	21.90424244	13.62128661	16.60500585	1.857862606	19.7034511	14.20425977	19.19412068	8.103943402	20.98079868	13.21716493	16.89516373	24.67200633	9.113492269	13.26142615	19.61040385	16.09276925	9.883430222	16.76704416	15.78226943	5.135904918	11.98323589	15.61442003	12.15866196	4.672999049	9.628439904	6.313686267	15.84732356	9.393300836	21.82467459	16.43008301	12.14433316	14.31886387	14.72493665	5.783692925	14.52010737	16.59688192	12.46345707	27.59924943
1	21444648	21445048	1.110739287	0.983063438	2.120085575	2.352645951	0.872333131	1.162252565	1.136322807	0.859168064	0.800088252	0.811268239	0.851330413	1.037812865	0.928931303	1.159026535	0.946950651	1.37100862	4.051971701	0.999085652	5.664499256	0.804531606	1.644800422	1.139186534	3.900419457	1.782763987	3.786533942	1.235428778	0.882476009	0.98639184	1.711968306	1.089385081	1.115315716	1.105332906	2.336499524	1.069826656	1.803910362	7.50662695	6.262200557	0.992030663	0.91278239	0.934179474	0.954590925	1.472493665	5.783692925	1.037150526	1.03730512	5.341481602	1.623485261
1	21514791	21515191	6.664435722	3.932253752	5.300213938	21.17381356	13.08499696	6.973515392	1.136322807	15.46502515	16.00176503	8.923950625	13.62128661	10.37812865	10.21824433	9.272212282	7.575605209	1.37100862	14.58709812	2.997256955	11.32899851	15.28610052	1.644800422	7.974305736	13.26142615	13.3707299	4.733167427	12.35428778	8.824760086	10.85031023	1.711968306	6.536310484	2.230631433	1.105332906	18.69199619	6.418959936	12.62737253	17.51546288	10.95885098	9.920306632	20.99399496	10.27597421	3.818363698	1.472493665	5.783692925	8.297204211	3.11191536	22.25617334	1.623485261
1	21587219	21587619	4.442957148	7.864507504	9.540385089	13.33166039	10.46799757	8.135767958	6.81793684	12.0283529	10.40114727	7.301414148	11.91862578	9.340315789	17.64969476	1.159026535	8.52255586	13.7100862	11.34552076	4.995428258	13.21716493	9.654379276	11.51360295	1.139186534	8.580922806	11.58796591	9.466334854	7.412572667	10.5897121	4.931959198	5.135904918	8.715080645	3.345947149	3.315998717	7.009498573	4.279306624	8.117596629	10.00883593	5.479425488	12.89639862	8.215041506	12.14433316	9.545909246	16.19743032	5.783692925	4.148602105	9.335746079	7.12197547	4.870455782
1	21622141	21622541	27.76848217	15.72901501	13.78055624	17.25273697	12.21266383	5.811262827	18.18116491	11.16918483	18.40202979	29.20565659	12.7699562	17.64281871	16.72076345	6.954159212	19.88596367	8.226051719	12.1559151	17.98354173	16.99349777	7.240784457	19.73760507	10.2526788	12.48134226	14.26211189	6.626434398	1.235428778	15.88456815	10.85031023	5.135904918	1.089385081	6.691894299	8.842663245	2.336499524	6.418959936	9.921506991	16.68139322	18.0038266	9.920306632	20.99399496	14.94687158	9.545909246	10.30745566	5.783692925	12.44580632	16.59688192	27.59765495	16.23485261
1	21626829	21627229	1.110739287	3.932253752	1.060042788	7.842153169	12.21266383	2.324505131	3.40896842	7.732512577	8.800970768	12.98029182	5.107982478	9.340315789	6.502519121	4.636106141	1.893901302	1.37100862	10.53512642	0.999085652	6.608582465	4.827189638	4.934401266	1.139186534	8.580922806	3.565527974	7.573067883	1.235428778	7.942284077	1.972783679	1.711968306	1.089385081	1.115315716	12.15866196	2.336499524	6.418959936	0.901955181	5.838487628	10.17607591	5.952183979	0.91278239	1.868358947	3.818363698	1.472493665	5.783692925	4.148602105	5.186525599	1.780493867	1.623485261
1	21634386	21634786	6.664435722	11.79676126	5.300213938	18.03695229	16.57432948	10.46027309	12.49955087	2.577504192	16.80185328	26.77185187	10.21596496	22.83188304	11.14717564	2.318053071	4.734753255	9.597060338	13.77670378	5.99451391	5.664499256	16.89516373	9.868802533	4.556746135	12.48134226	13.3707299	13.2528688	1.235428778	2.647428026	2.959175519	3.423936612	11.98323589	2.230631433	8.842663245	2.336499524	12.83791987	6.313686267	16.68139322	18.78660167	5.952183979	20.99399496	7.473435789	8.591318321	1.472493665	5.783692925	3.111451579	6.223830719	5.341481602	9.740911564
1	21639051	21639451	29.98996075	21.62739564	19.08077018	46.2687037	40.12732401	6.973515392	12.49955087	24.91587386	44.80494209	22.71551068	21.28326033	22.83188304	26.93900779	19.7034511	19.88596367	1.37100862	34.03656229	7.992685213	39.65149479	32.98579586	4.934401266	22.78373067	24.96268453	25.85007781	14.19950228	23.47314678	14.11961614	11.83670207	1.711968306	15.25139113	12.26847288	3.315998717	2.336499524	26.7456664	38.78407278	42.53755272	43.8354039	12.89639862	38.33686036	27.09120474	15.27345479	1.472493665	17.35107878	5.185752632	15.5595768	31.15864268	1.623485261
1	21648997	21649397	1.110739287	2.949190314	4.24017115	4.705291901	9.595664438	2.324505131	3.40896842	4.29584032	5.600617761	1.622536477	2.553991239	8.302502924	6.502519121	9.272212282	11.36340781	8.226051719	3.241577361	6.993599561	2.832249628	6.43625285	8.224002111	1.139186534	8.580922806	5.34829196	6.626434398	2.470857556	6.17733206	3.945567358	6.847873224	7.625695565	4.461262866	3.315998717	2.336499524	9.628439904	11.72541735	4.170348306	6.262200557	0.992030663	10.95338867	8.407615263	9.545909246	5.889974661	5.783692925	5.185752632	3.11191536	14.24395094	4.870455782
1	21651808	21652208	8.885914296	12.77982469	5.300213938	6.273722535	6.978665046	2.324505131	5.681614034	7.732512577	7.200794265	8.923950625	3.405321652	2.075625731	1.857862606	1.159026535	6.628654558	4.113025859	0.81039434	0.999085652	6.608582465	3.218126425	8.224002111	1.139186534	10.14109059	8.913819934	5.679800912	2.470857556	8.824760086	0.98639184	1.711968306	3.268155242	4.461262866	2.210665811	4.672999049	1.069826656	2.705865543	3.336278645	4.696650418	5.952183979	4.563911948	6.539256316	2.863772774	4.417480996	5.783692925	5.185752632	3.11191536	7.12197547	35.71667573
1	21666853	21667253	2.221478574	8.847570942	4.24017115	10.19479912	5.233998784	2.324505131	6.81793684	3.436672256	7.200794265	7.301414148	13.62128661	8.302502924	8.360381726	9.272212282	5.681703907	12.33907758	10.53512642	1.998171303	5.664499256	5.631721244	6.579201689	7.974305736	10.92117448	8.02243794	4.733167427	18.53143167	7.059808069	5.918351037	1.711968306	9.804465726	11.15315716	4.421331622	11.68249762	11.76809322	5.411731086	3.336278645	10.17607591	12.89639862	9.127823895	5.605076842	8.591318321	1.472493665	5.783692925	7.260053684	15.5595768	7.12197547	9.740911564
1	21782927	21783327	3.332217861	17.69514188	3.180128363	5.489507218	13.95733009	9.298020523	21.59013333	10.31001677	10.40114727	34.88453426	8.51330413	12.45375439	6.502519121	11.59026535	15.15121042	23.30714654	5.672760382	11.98902782	0.944083209	3.218126425	44.4096114	4.556746135	17.9419295	14.26211189	34.07880547	1.235428778	10.5897121	6.904742877	13.69574645	8.715080645	6.691894299	17.68532649	7.009498573	1.069826656	3.607820724	6.672557289	7.827750697	11.90436796	5.476694337	5.605076842	11.4550911	11.77994932	5.783692925	23.85446211	23.85801776	6.231728536	27.59924943
1	21841030	21841430	9.996653583	4.91531719	16.9606846	12.54744507	12.21266383	5.811262827	7.954259647	9.450848705	16.00176503	7.301414148	8.51330413	8.302502924	5.573587818	4.636106141	5.681703907	13.7100862	8.103943402	11.98902782	6.608582465	9.654379276	9.868802533	3.417559601	6.240671131	5.34829196	6.626434398	3.706286333	7.942284077	9.863918395	5.135904918	4.357540323	4.461262866	6.631997433	9.345998097	7.488786592	1.803910362	5.838487628	8.610525766	5.952183979	3.651129558	12.14433316	2.863772774	16.19743032	5.783692925	8.297204211	4.14922048	4.451234669	1.623485261
1	21904714	21905114	6.664435722	7.864507504	6.360256726	24.31067482	4.361665654	3.486757696	2.272645613	4.29584032	14.40158853	8.923950625	14.47261702	5.189064327	4.644656515	2.318053071	10.41645716	1.37100862	14.58709812	0.999085652	22.65799702	21.72235337	1.644800422	4.556746135	9.361006697	15.15349389	3.786533942	4.941715111	6.17733206	9.863918395	1.711968306	7.625695565	1.115315716	1.105332906	2.336499524	10.69826656	13.52932771	24.18802017	21.91770195	4.960153316	21.90677735	14.94687158	0.954590925	1.472493665	11.56738585	1.037150526	3.11191536	14.24395094	1.623485261
1	21937019	21937419	13.32887144	22.61045907	14.84059903	3.921076584	18.31899574	13.94703078	11.36322807	18.04252935	13.60150028	25.96058364	17.02660826	10.37812865	6.502519121	2.318053071	5.681703907	10.96806896	7.293549062	21.97988433	7.552665675	5.631721244	34.54080886	6.835119202	13.26142615	7.131055947	21.77257016	1.235428778	9.707236095	9.863918395	1.711968306	8.715080645	7.807210015	14.36932777	7.009498573	1.069826656	8.117596629	5.004417967	15.65550139	18.8485826	9.127823895	6.539256316	9.545909246	10.30745566	5.783692925	9.334354737	8.298440959	8.902469337	38.96364625
1	21937433	21937833	1.110739287	7.864507504	6.360256726	0.784215317	4.361665654	1.162252565	4.545291227	2.577504192	4.80052951	19.47043773	7.661973717	8.302502924	8.360381726	1.159026535	0.946950651	1.37100862	0.81039434	7.992685213	1.888166419	0.804531606	19.73760507	1.139186534	4.680503349	8.02243794	10.41296834	1.235428778	5.294856052	1.972783679	1.711968306	4.357540323	2.230631433	4.421331622	2.336499524	1.069826656	0.901955181	4.170348306	3.131100279	1.984061326	0.91278239	0.934179474	9.545909246	1.472493665	5.783692925	1.037150526	2.07461024	0.890246934	24.35227891
1	22052946	22053346	16.6610893	15.72901501	12.72051345	12.54744507	18.31899574	16.27153592	15.90851929	19.76086547	14.40158853	30.82819307	13.62128661	13.49156725	13.00503824	22.02150417	8.52255586	12.33907758	12.1559151	10.98994217	18.88166419	8.849847669	46.05441182	14.80942494	11.70125837	13.3707299	21.77257016	2.470857556	13.23714013	13.80948575	5.135904918	10.89385081	10.03784145	18.79065939	9.345998097	11.76809322	18.9410588	8.340696611	12.52440111	15.87249061	6.389476727	11.21015368	15.27345479	26.50488598	5.783692925	19.70586	32.15645872	9.792716271	40.58713152
1	22141253	22141653	2.221478574	7.864507504	3.180128363	6.273722535	9.595664438	4.649010261	1.136322807	4.29584032	9.601059019	6.490145909	3.405321652	1.037812865	1.857862606	1.159026535	4.734753255	9.597060338	2.431183021	6.993599561	0.944083209	4.022658032	3.289600844	1.139186534	2.340251674	4.456909967	4.733167427	2.470857556	5.294856052	0.98639184	1.711968306	6.536310484	4.461262866	3.315998717	2.336499524	6.418959936	4.509775905	5.004417967	10.95885098	0.992030663	8.215041506	6.539256316	2.863772774	1.472493665	5.783692925	4.148602105	4.14922048	5.341481602	6.493941042
1	22255648	22256048	1.110739287	12.77982469	7.420299513	5.489507218	6.978665046	4.649010261	1.136322807	5.155008385	12.80141203	1.622536477	15.32394743	5.189064327	11.14717564	1.159026535	9.469506511	1.37100862	12.96630944	0.999085652	7.552665675	12.06797409	1.644800422	10.2526788	9.361006697	9.805201927	7.573067883	1.235428778	1.764952017	14.79587759	6.847873224	2.178770161	2.230631433	4.421331622	25.70149477	4.279306624	8.117596629	4.170348306	3.913875348	4.960153316	9.127823895	9.341794737	1.909181849	1.472493665	5.783692925	2.074301053	4.14922048	10.6829632	1.623485261
1	22259669	22260069	11.10739287	3.932253752	9.540385089	8.626368486	3.489332523	6.973515392	11.36322807	8.591680641	11.20123552	9.735218863	9.364634543	11.41594152	19.50755736	1.159026535	14.20425977	10.96806896	13.77670378	14.98628477	10.3849153	16.09063213	1.644800422	4.556746135	21.84234896	8.913819934	7.573067883	1.235428778	4.412380043	9.863918395	11.98377814	5.446925403	5.576578582	3.315998717	16.35549667	6.418959936	0.901955181	4.170348306	10.17607591	1.984061326	8.215041506	17.74941	1.909181849	1.472493665	5.783692925	8.297204211	5.186525599	9.792716271	1.623485261
1	22288830	22289230	1.110739287	5.898380628	1.060042788	4.705291901	8.723331307	1.162252565	1.136322807	0.859168064	10.40114727	2.433804716	8.51330413	1.037812865	5.573587818	9.272212282	0.946950651	1.37100862	1.62078868	0.999085652	3.776332837	3.218126425	1.644800422	3.417559601	4.680503349	2.67414598	4.733167427	1.235428778	0.882476009	5.918351037	8.55984153	3.268155242	1.115315716	1.105332906	2.336499524	2.139653312	5.411731086	18.34953254	12.52440111	0.992030663	5.476694337	10.27597421	0.954590925	1.472493665	5.783692925	1.037150526	1.03730512	5.341481602	1.623485261
1	22412847	22413247	61.09066078	25.55964939	28.62115527	103.5164218	41.87199027	43.00334492	14.77219649	39.52173095	92.01014894	33.26199778	39.161199	48.77720468	37.15725212	24.33955724	49.24143386	4.113025859	87.52258875	37.96525476	67.97399107	80.45316063	1.644800422	86.57817656	70.20755023	35.65527974	20.82593668	56.82972378	42.35884841	55.23794301	35.95133443	28.3240121	37.92073436	25.42265683	28.03799429	74.88786592	81.17596629	91.74766272	108.0229596	34.72107321	86.714327	81.27361421	28.63772774	1.472493665	75.18800803	31.11451579	22.82071264	47.18308749	1.623485261
1	22415501	22415901	8.885914296	11.79676126	6.360256726	11.76322975	7.850998176	4.649010261	6.81793684	6.014176449	12.00132377	7.301414148	4.256652065	11.41594152	5.573587818	4.636106141	5.681703907	6.855043099	2.431183021	3.996342606	3.776332837	8.849847669	1.644800422	9.113492269	6.240671131	4.456909967	5.679800912	13.58971656	10.5897121	11.83670207	10.27180984	9.804465726	10.03784145	2.210665811	9.345998097	5.34913328	3.607820724	9.174766272	9.393300836	8.928275969	6.389476727	12.14433316	5.727545548	32.39486064	5.783692925	6.222903158	1.03730512	6.231728536	4.870455782
1	22442511	22442911	13.32887144	11.79676126	10.60042788	30.58439736	14.82966322	10.46027309	4.545291227	6.873344513	21.60238279	6.490145909	18.72926909	12.45375439	17.64969476	6.954159212	22.72681563	1.37100862	29.98459059	21.97988433	22.65799702	20.91782176	1.644800422	29.61884987	30.42327177	10.69658392	6.626434398	21.00228922	23.82685223	25.64618783	13.69574645	5.446925403	20.0756829	6.631997433	2.336499524	13.90774653	31.56843133	25.8561595	25.8315773	27.77685857	20.99399496	32.69628158	9.545909246	1.472493665	5.783692925	5.185752632	7.261135839	24.92691414	1.623485261
1	22447491	22447891	1.110739287	1.966126876	1.060042788	7.057937852	3.489332523	1.162252565	1.136322807	0.859168064	8.800970768	0.811268239	0.851330413	1.037812865	7.431450423	1.159026535	0.946950651	1.37100862	1.62078868	2.997256955	10.3849153	2.413594819	1.644800422	4.556746135	9.361006697	0.891381993	0.946633485	1.235428778	0.882476009	1.972783679	1.711968306	1.089385081	1.115315716	1.105332906	2.336499524	1.069826656	2.705865543	10.84290559	10.95885098	0.992030663	3.651129558	0.934179474	0.954590925	1.472493665	5.783692925	1.037150526	1.03730512	4.451234669	3.246970521
1	22451822	22452222	9.996653583	27.52577626	13.78055624	10.19479912	15.70199635	16.27153592	18.18116491	12.0283529	10.40114727	30.01692483	22.13459074	9.340315789	13.93396954	15.06734496	18.93901302	24.67815516	12.1559151	21.97988433	3.776332837	7.240784457	18.09280464	1.139186534	20.28218118	12.47934791	24.61247062	2.470857556	19.41447219	15.78226943	15.40771475	13.07262097	7.807210015	17.68532649	2.336499524	12.83791987	9.01955181	11.67697526	20.35215181	13.88842929	8.215041506	3.736717895	16.22804572	14.72493665	5.783692925	18.66870947	16.59688192	3.560987735	9.740911564
1	22469497	22469897	18.88256788	11.79676126	7.420299513	18.03695229	13.08499696	8.135767958	5.681614034	16.32419322	13.60150028	9.735218863	13.62128661	18.68063158	10.21824433	2.318053071	11.36340781	1.37100862	12.1559151	15.98537043	16.04941456	24.9404798	3.289600844	14.80942494	17.16184561	10.69658392	5.679800912	21.00228922	10.5897121	11.83670207	17.11968306	5.446925403	20.0756829	9.94799615	9.345998097	16.04739984	24.35278989	18.34953254	18.0038266	14.88045995	22.81955974	24.28866632	16.22804572	1.472493665	5.783692925	9.334354737	3.11191536	10.6829632	3.246970521
1	22472576	22472976	56.64770364	45.22091815	49.82201102	74.5004551	57.57398663	48.81460775	27.27174736	55.84592417	76.0083839	22.71551068	69.80909387	48.77720468	50.16229036	50.99716755	79.54385469	1.37100862	85.09140573	61.9433104	115.1781515	86.08488187	1.644800422	99.10922843	89.70964751	52.59153761	23.66583714	71.65486911	62.65579661	73.97938796	70.19070055	30.50278226	74.726153	26.52798973	86.4504824	75.95769257	117.2541735	107.5949863	96.28133357	70.43417709	73.02259116	108.3648189	61.09381917	1.472493665	23.1347717	33.18881684	18.67149216	75.67098937	1.623485261
1	22500118	22500518	7.775175009	9.83063438	3.180128363	12.54744507	7.850998176	1.162252565	1.136322807	8.591680641	5.600617761	6.490145909	6.810643304	3.113438596	9.289313029	1.159026535	6.628654558	15.08109482	0.81039434	7.992685213	12.27308172	6.43625285	1.644800422	1.139186534	3.120335566	1.782763987	4.733167427	13.58971656	9.707236095	7.891134716	5.135904918	13.07262097	8.922525731	14.36932777	18.69199619	5.34913328	3.607820724	5.004417967	3.913875348	6.944214643	10.04060628	2.802538421	10.50050017	10.30745566	5.783692925	3.111451579	7.261135839	5.341481602	9.740911564
1	22542839	22543239	9.996653583	8.847570942	5.300213938	5.489507218	20.06366201	15.10928335	1.136322807	11.16918483	4.000441258	12.16902358	11.91862578	12.45375439	9.289313029	1.159026535	7.575605209	6.855043099	8.914337743	10.98994217	2.832249628	4.022658032	1.644800422	4.556746135	8.580922806	5.34829196	9.466334854	13.58971656	10.5897121	7.891134716	1.711968306	5.446925403	1.115315716	4.421331622	39.72049191	10.69826656	5.411731086	7.50662695	8.610525766	3.968122653	11.86617106	5.605076842	3.818363698	17.66992398	5.783692925	16.59440842	7.261135839	0.890246934	11.36439682
1	22559929	22560329	14.43961073	5.898380628	6.360256726	5.489507218	6.106331915	9.298020523	1.136322807	5.155008385	6.400706013	8.923950625	8.51330413	2.075625731	6.502519121	3.477079606	3.787802604	2.74201724	3.241577361	5.99451391	9.440832093	5.631721244	11.51360295	5.695932668	0.780083891	4.456909967	9.466334854	11.118859	8.824760086	2.959175519	3.423936612	8.715080645	3.345947149	9.94799615	11.68249762	4.279306624	1.803910362	9.174766272	7.044975627	8.928275969	4.563911948	5.605076842	7.636727397	11.77994932	11.56738585	5.185752632	10.3730512	8.012222404	1.623485261
1	22625899	22626299	13.32887144	13.76288813	14.84059903	11.76322975	7.850998176	13.94703078	1.136322807	4.29584032	8.800970768	4.056341193	7.661973717	10.37812865	8.360381726	10.43123882	10.41645716	2.74201724	10.53512642	3.996342606	12.27308172	15.28610052	1.644800422	9.113492269	16.38176172	7.131055947	0.946633485	7.412572667	11.47218811	9.863918395	8.55984153	2.178770161	8.922525731	2.210665811	4.672999049	1.069826656	14.4312829	15.0132539	13.30717618	12.89639862	11.86617106	15.88105105	7.636727397	1.472493665	5.783692925	1.037150526	2.07461024	9.792716271	1.623485261
1	22710718	22711514	6.664435722	13.76288813	7.420299513	10.19479912	13.08499696	3.486757696	13.63587368	20.62003354	16.00176503	30.01692483	12.7699562	9.340315789	4.644656515	12.74929189	11.36340781	9.597060338	2.431183021	16.98445608	10.3849153	12.8725057	16.44800422	12.53105187	13.26142615	12.47934791	15.14613577	7.412572667	15.00209215	9.863918395	8.55984153	3.268155242	10.03784145	16.57999358	18.69199619	8.558613248	8.117596629	6.672557289	9.393300836	15.87249061	5.476694337	13.07851263	14.31886387	17.66992398	17.35107878	19.70586	10.3730512	7.12197547	30.84621995
1	22914845	22915245	8.885914296	4.91531719	11.66047066	7.842153169	8.723331307	4.649010261	7.954259647	7.732512577	6.400706013	9.735218863	7.661973717	8.302502924	10.21824433	12.74929189	4.734753255	15.08109482	5.672760382	6.993599561	6.608582465	8.849847669	8.224002111	1.139186534	4.680503349	8.913819934	1.893266971	13.58971656	6.17733206	8.877526556	15.40771475	3.268155242	1.115315716	2.210665811	25.70149477	3.209479968	9.01955181	5.838487628	3.913875348	5.952183979	6.389476727	5.605076842	5.727545548	13.25244299	5.783692925	8.297204211	5.186525599	6.231728536	6.493941042
1	23110726	23111126	6.664435722	2.949190314	11.66047066	14.90009102	6.106331915	3.486757696	3.40896842	6.873344513	7.200794265	3.245072954	11.06729537	7.264690058	7.431450423	3.477079606	8.52255586	1.37100862	6.483154722	3.996342606	10.3849153	8.045316063	1.644800422	6.835119202	7.800838914	5.34829196	5.679800912	6.177143889	3.529904034	3.945567358	6.847873224	7.625695565	3.345947149	1.105332906	2.336499524	12.83791987	6.313686267	9.174766272	17.22105153	9.920306632	9.127823895	14.94687158	7.636727397	1.472493665	5.783692925	8.297204211	9.335746079	8.012222404	1.623485261
1	23123377	23123777	4.442957148	11.79676126	4.24017115	10.19479912	2.616999392	5.811262827	4.545291227	8.591680641	8.000882516	0.811268239	10.21596496	3.113438596	4.644656515	9.272212282	8.52255586	1.37100862	25.93261889	13.98719912	12.27308172	23.33141658	1.644800422	15.94861147	21.06226507	10.69658392	8.519701369	9.883430222	13.23714013	5.918351037	8.55984153	10.89385081	2.230631433	4.421331622	9.345998097	10.69826656	18.9410588	10.00883593	13.30717618	4.960153316	9.127823895	14.94687158	7.636727397	1.472493665	5.783692925	3.111451579	10.3730512	14.24395094	1.623485261
1	23168026	23168426	3.332217861	9.83063438	1.060042788	5.489507218	6.978665046	4.649010261	1.136322807	4.29584032	3.200353006	18.65916949	3.405321652	1.037812865	3.715725212	5.795132676	0.946950651	1.37100862	0.81039434	2.997256955	1.888166419	1.609063213	14.8032038	1.139186534	4.680503349	8.02243794	9.466334854	2.470857556	10.5897121	1.972783679	1.711968306	1.089385081	6.691894299	12.15866196	2.336499524	4.279306624	5.411731086	3.336278645	1.565550139	6.944214643	5.476694337	3.736717895	0.954590925	4.417480996	5.783692925	8.297204211	2.07461024	0.890246934	12.98788208
1	23306278	23306678	4.442957148	0.983063438	4.24017115	7.842153169	5.233998784	1.162252565	1.136322807	6.873344513	0.800088252	0.811268239	6.810643304	5.189064327	0.928931303	1.159026535	3.787802604	1.37100862	12.1559151	2.997256955	5.664499256	8.849847669	3.289600844	6.835119202	9.361006697	0.891381993	0.946633485	11.118859	4.412380043	1.972783679	1.711968306	1.089385081	5.576578582	3.315998717	9.345998097	3.209479968	5.411731086	10.00883593	5.479425488	0.992030663	3.651129558	14.94687158	0.954590925	1.472493665	5.783692925	1.037150526	1.03730512	8.902469337	1.623485261
1	23329912	23330312	33.32217861	15.72901501	13.78055624	50.9739956	27.91466018	23.24505131	19.31748771	24.05670579	33.60370657	18.65916949	29.79656446	36.32345029	24.15221388	28.97566338	26.51461823	1.37100862	47.81326607	27.97439824	21.71391381	37.00845389	4.934401266	25.06210374	46.02494959	25.85007781	16.09276925	53.12343744	23.82685223	35.51010622	29.1034612	35.94970766	28.99820863	17.68532649	49.06649001	44.93271955	27.05865543	44.20569204	44.61817897	17.85655194	34.6857308	30.82792263	27.68313681	5.889974661	5.783692925	16.59440842	28.00723824	32.04888961	1.623485261
1	23344434	23344834	11.10739287	18.67820532	22.26089854	10.97901444	11.3403307	20.92054618	21.59013333	12.88752096	13.60150028	38.12960721	14.47261702	14.52938012	9.289313029	19.7034511	19.88596367	24.67815516	13.77670378	27.97439824	5.664499256	13.67703731	49.34401266	7.974305736	12.48134226	22.28454983	21.77257016	3.706286333	22.94437622	20.71422863	23.96755629	17.43016129	12.26847288	32.05465426	4.672999049	7.488786592	18.03910362	11.67697526	16.43827646	14.88045995	18.25564779	14.01269211	17.18263664	23.55989865	17.35107878	15.5572579	16.59688192	12.46345707	30.84621995
1	23366660	23367060	3.332217861	2.949190314	1.060042788	7.057937852	2.616999392	4.649010261	6.81793684	6.014176449	2.400264755	0.811268239	4.256652065	6.226877193	5.573587818	10.43123882	5.681703907	1.37100862	11.34552076	1.998171303	13.21716493	6.43625285	1.644800422	10.2526788	0.780083891	3.565527974	4.733167427	7.412572667	12.35466412	0.98639184	6.847873224	7.625695565	3.345947149	2.210665811	23.36499524	13.90774653	5.411731086	12.51104492	13.30717618	7.936245306	5.476694337	5.605076842	2.863772774	1.472493665	5.783692925	3.111451579	7.261135839	1.780493867	1.623485261
1	23394070	23394470	14.43961073	15.72901501	36.04145478	25.87910546	8.723331307	5.811262827	6.81793684	26.63420999	12.00132377	3.245072954	20.43192991	14.52938012	19.50755736	12.74929189	20.83291432	1.37100862	29.98459059	8.991770864	31.15474591	32.98579586	1.644800422	23.92291721	31.20335566	17.82763987	12.30623531	7.412572667	18.53199618	21.70062047	8.55984153	13.07262097	15.61442003	6.631997433	25.70149477	14.97757318	29.76452097	33.36278645	36.79042827	18.8485826	23.73234213	38.30135842	8.591318321	1.472493665	11.56738585	1.037150526	13.48496656	32.04888961	1.623485261
1	23424805	23425205	1.110739287	8.847570942	5.300213938	11.76322975	14.82966322	3.486757696	11.36322807	9.450848705	8.800970768	13.79156006	13.62128661	12.45375439	1.857862606	1.159026535	9.469506511	12.33907758	10.53512642	3.996342606	13.21716493	2.413594819	1.644800422	6.835119202	1.560167783	4.456909967	7.573067883	2.470857556	7.059808069	4.931959198	1.711968306	6.536310484	10.03784145	8.842663245	9.345998097	1.069826656	6.313686267	6.672557289	8.610525766	3.968122653	1.825564779	6.539256316	12.40968202	10.30745566	5.783692925	9.334354737	9.335746079	2.670740801	22.72879365
1	23534209	23534609	1.110739287	1.966126876	3.180128363	4.705291901	1.744666261	1.162252565	1.136322807	0.859168064	3.200353006	0.811268239	0.851330413	2.075625731	2.786793909	1.159026535	0.946950651	1.37100862	6.483154722	0.999085652	5.664499256	6.43625285	3.289600844	7.974305736	3.120335566	1.782763987	0.946633485	2.470857556	0.882476009	7.891134716	1.711968306	3.268155242	1.115315716	1.105332906	2.336499524	8.558613248	0.901955181	0.834069661	6.262200557	0.992030663	0.91278239	1.868358947	0.954590925	1.472493665	5.783692925	1.037150526	4.14922048	6.231728536	1.623485261
1	23585640	23586040	6.664435722	3.932253752	2.120085575	39.21076584	4.361665654	12.78477822	1.136322807	6.873344513	25.60282405	6.490145909	9.364634543	14.52938012	11.14717564	4.636106141	2.840851953	1.37100862	13.77670378	2.997256955	0.944083209	20.91782176	1.644800422	6.835119202	15.60167783	12.47934791	6.626434398	9.883430222	5.294856052	12.82309391	8.55984153	5.446925403	10.03784145	1.105332906	2.336499524	27.81549306	13.52932771	11.67697526	32.87655293	3.968122653	15.51730062	9.341794737	7.636727397	1.472493665	23.1347717	5.185752632	1.03730512	3.560987735	1.623485261
1	23617229	23617629	3.332217861	0.983063438	10.60042788	5.489507218	7.850998176	1.162252565	1.136322807	3.436672256	8.800970768	1.622536477	3.405321652	5.189064327	3.715725212	2.318053071	7.575605209	1.37100862	13.77670378	0.999085652	7.552665675	15.28610052	1.644800422	2.278373067	6.240671131	5.34829196	4.733167427	12.35428778	4.412380043	2.959175519	1.711968306	1.089385081	2.230631433	3.315998717	4.672999049	5.34913328	5.411731086	9.174766272	10.95885098	0.992030663	0.91278239	11.21015368	3.818363698	1.472493665	5.783692925	1.037150526	1.03730512	10.6829632	1.623485261
1	23619456	23619856	7.775175009	16.71207845	9.540385089	13.33166039	11.3403307	2.324505131	14.77219649	9.450848705	7.200794265	19.47043773	8.51330413	3.113438596	5.573587818	10.43123882	9.469506511	15.08109482	5.672760382	10.98994217	5.664499256	8.849847669	6.579201689	1.139186534	16.38176172	8.02243794	9.466334854	1.235428778	8.824760086	9.863918395	1.711968306	8.715080645	14.49910431	5.526664528	2.336499524	7.488786592	3.607820724	10.84290559	1.565550139	7.936245306	6.389476727	0.934179474	10.50050017	7.362468327	5.783692925	7.260053684	11.41035632	7.12197547	14.61136735
1	23688925	23689325	1.110739287	0.983063438	1.060042788	0.784215317	0.872333131	1.162252565	1.136322807	0.859168064	0.800088252	0.811268239	0.851330413	1.037812865	0.928931303	1.159026535	0.946950651	1.37100862	0.81039434	0.999085652	0.944083209	0.804531606	1.644800422	1.139186534	0.780083891	0.891381993	0.946633485	1.235428778	0.882476009	0.98639184	1.711968306	1.089385081	1.115315716	1.105332906	2.336499524	1.069826656	0.901955181	0.834069661	0.78277507	0.992030663	0.91278239	0.934179474	1.909181849	1.472493665	5.783692925	1.037150526	1.03730512	0.890246934	1.623485261
1	23692120	23692520	8.885914296	13.76288813	9.540385089	14.90009102	13.08499696	8.135767958	17.0448421	13.74668903	10.40114727	14.6028283	11.06729537	7.264690058	11.14717564	12.74929189	7.575605209	13.7100862	0.81039434	17.98354173	5.664499256	16.09063213	3.289600844	13.6702384	8.580922806	28.52422379	25.55910411	6.177143889	15.88456815	10.85031023	8.55984153	10.89385081	12.26847288	11.05332906	11.68249762	11.76809322	8.117596629	0.834069661	6.262200557	6.944214643	10.95338867	1.868358947	15.27345479	10.30745566	5.783692925	11.40865579	18.67149216	0.890246934	6.493941042
1	23716340	23716740	1.110739287	0.983063438	1.060042788	5.489507218	1.744666261	8.135767958	3.40896842	0.859168064	0.800088252	0.811268239	0.851330413	3.113438596	0.928931303	2.318053071	4.734753255	2.74201724	3.241577361	4.995428258	3.776332837	0.804531606	1.644800422	1.139186534	1.560167783	0.891381993	0.946633485	1.235428778	2.647428026	0.98639184	1.711968306	4.357540323	5.576578582	1.105332906	2.336499524	1.069826656	2.705865543	5.838487628	3.131100279	0.992030663	0.91278239	3.736717895	4.772954623	1.472493665	5.783692925	1.037150526	1.03730512	0.890246934	1.623485261
1	23743578	23743978	24.43626431	29.49190314	10.60042788	11.76322975	20.06366201	18.59604105	13.63587368	24.91587386	11.20123552	27.58312011	14.47261702	15.56719298	15.79183215	10.43123882	15.15121042	19.19412068	8.103943402	17.98354173	11.32899851	8.045316063	27.96160718	9.113492269	17.16184561	21.39316784	35.97207245	7.412572667	15.00209215	17.75505311	18.83165137	19.60893145	16.72973575	18.79065939	2.336499524	5.34913328	9.01955181	6.672557289	8.610525766	9.920306632	10.04060628	9.341794737	10.50050017	30.92236697	5.783692925	9.334354737	13.48496656	12.46345707	29.22273469
1	23778297	23778697	9.996653583	11.79676126	4.24017115	10.19479912	20.06366201	17.43378848	22.72645613	8.591680641	18.40202979	30.01692483	15.32394743	16.60500585	14.86290085	8.113185747	9.469506511	19.19412068	9.724732083	5.99451391	1.888166419	13.67703731	32.89600844	6.835119202	14.04151005	9.805201927	18.93266971	1.235428778	16.76704416	7.891134716	20.54361967	11.98323589	15.61442003	11.05332906	2.336499524	6.418959936	6.313686267	10.84290559	13.30717618	8.928275969	7.302259116	9.341794737	7.636727397	14.72493665	5.783692925	4.148602105	18.67149216	4.451234669	34.09319047
1	23800664	23801064	4.442957148	14.74595157	7.420299513	7.842153169	14.82966322	12.78477822	20.45381052	13.74668903	4.000441258	19.47043773	6.810643304	7.264690058	2.786793909	6.954159212	5.681703907	5.484034479	7.293549062	19.98171303	1.888166419	7.240784457	27.96160718	3.417559601	11.70125837	12.47934791	28.39900456	2.470857556	13.23714013	11.83670207	17.11968306	11.98323589	1.115315716	14.36932777	2.336499524	3.209479968	12.62737253	3.336278645	6.262200557	14.88045995	4.563911948	5.605076842	12.40968202	4.417480996	5.783692925	16.59440842	13.48496656	8.012222404	27.59924943
1	23805806	23806206	5.553696435	11.79676126	4.24017115	7.057937852	6.106331915	1.162252565	5.681614034	6.014176449	4.80052951	4.867609432	6.810643304	6.226877193	9.289313029	6.954159212	5.681703907	13.7100862	8.914337743	7.992685213	9.440832093	4.022658032	8.224002111	5.695932668	2.340251674	6.239673954	3.786533942	6.177143889	4.412380043	18.74144495	5.135904918	6.536310484	6.691894299	3.315998717	16.35549667	2.139653312	2.705865543	8.340696611	2.348325209	2.97609199	6.389476727	2.802538421	3.818363698	10.30745566	5.783692925	6.222903158	6.223830719	8.012222404	3.246970521
1	23838418	23838818	7.775175009	13.76288813	10.60042788	11.76322975	13.08499696	19.75829361	5.681614034	6.873344513	16.80185328	5.67887767	9.364634543	7.264690058	11.14717564	6.954159212	6.628654558	24.67815516	12.1559151	14.98628477	6.608582465	9.654379276	13.15840338	9.113492269	6.240671131	3.565527974	1.893266971	6.177143889	17.64952017	12.82309391	8.55984153	13.07262097	12.26847288	13.26399487	16.35549667	11.76809322	9.921506991	11.67697526	10.95885098	13.88842929	9.127823895	5.605076842	18.13722757	7.362468327	5.783692925	5.185752632	7.261135839	15.13419787	17.85833787
1	23867714	23868114	13.32887144	21.62739564	18.02072739	14.1158757	13.08499696	17.43378848	21.59013333	16.32419322	16.00176503	18.65916949	20.43192991	17.64281871	13.00503824	15.06734496	8.52255586	27.4201724	13.77670378	15.98537043	15.10533135	6.43625285	16.44800422	11.39186534	9.361006697	14.26211189	31.23890502	1.235428778	14.11961614	12.82309391	6.847873224	11.98323589	17.84505146	22.10665811	14.01899715	9.628439904	10.82346217	9.174766272	5.479425488	12.89639862	0.91278239	19.61776895	11.4550911	27.97737964	5.783692925	25.92876316	10.3730512	13.35370401	37.34016099
1	23957079	23957479	2.221478574	13.76288813	6.360256726	16.46852165	7.850998176	8.135767958	12.49955087	14.60585709	15.20167678	11.35775534	17.02660826	13.49156725	9.289313029	9.272212282	11.36340781	5.484034479	22.69104153	17.98354173	13.21716493	16.09063213	14.8032038	10.2526788	12.48134226	10.69658392	9.466334854	12.35428778	15.88456815	14.79587759	20.54361967	18.51954637	16.72973575	12.15866196	7.009498573	12.83791987	8.117596629	22.51988085	21.91770195	26.78482791	12.77895345	14.01269211	12.40968202	1.472493665	5.783692925	17.63155895	12.44766144	13.35370401	1.623485261
1	23959145	23959545	28.87922146	27.52577626	18.02072739	28.23175141	34.89332523	34.86757696	26.13542455	33.5075545	25.60282405	52.73243551	44.26918148	33.21001169	26.01007648	44.04300834	26.51461823	74.03446547	21.88064719	19.98171303	13.21716493	25.7450114	44.4096114	27.34047681	48.36520127	22.28454983	44.49177381	8.648001444	40.5938964	41.42845726	27.3914929	26.14524194	28.99820863	39.7919846	2.336499524	19.25687981	15.33323808	20.01767187	30.52822772	32.73701189	27.38347169	31.7621021	23.86477312	42.7023163	17.35107878	30.07736526	31.1191536	20.47567948	53.5750136
1	23979958	23980358	31.10070004	58.00074284	32.86132642	36.85811989	51.46765471	51.13911288	32.9533614	42.9584032	40.00441258	73.82540971	47.67450313	46.70157894	52.02015296	53.31522062	40.718878	74.03446547	46.19247739	25.97622694	35.87516195	37.00845389	64.14721646	31.89722294	39.78427846	48.13462764	46.38504079	24.70857556	38.82894438	36.49649806	23.96755629	44.66478831	33.45947149	35.37065298	21.02849572	27.81549306	26.15670025	40.03534373	28.96267758	47.61747183	30.12181885	34.56464053	39.13822791	60.37224028	28.91846463	47.70892421	56.01447647	32.04888961	90.91517459
1	23993577	23993977	1.110739287	0.983063438	1.060042788	0.784215317	0.872333131	1.162252565	1.136322807	0.859168064	0.800088252	0.811268239	0.851330413	1.037812865	0.928931303	1.159026535	0.946950651	1.37100862	0.81039434	0.999085652	0.944083209	0.804531606	1.644800422	1.139186534	0.780083891	0.891381993	0.946633485	1.235428778	0.882476009	0.98639184	1.711968306	1.089385081	1.115315716	1.105332906	2.336499524	1.069826656	0.901955181	0.834069661	0.78277507	0.992030663	0.91278239	0.934179474	0.954590925	1.472493665	5.783692925	1.037150526	1.03730512	0.890246934	1.623485261
1	24001249	24001649	18.88256788	11.79676126	20.14081296	34.50547394	27.91466018	11.62252565	9.090582454	30.07088224	34.40379482	11.35775534	20.43192991	14.52938012	20.43648866	12.74929189	17.04511172	1.37100862	45.38208305	9.990856516	26.43432986	33.79032746	1.644800422	30.75803641	25.74276842	11.58796591	13.2528688	38.29829211	13.23714013	26.63257967	27.3914929	16.34077621	14.49910431	14.36932777	21.02849572	21.39653312	36.07820724	30.86057746	47.74927925	16.86452127	30.12181885	25.22284579	18.13722757	1.472493665	5.783692925	15.5572579	20.7461024	25.81716108	1.623485261
1	24011595	24011995	1.110739287	0.983063438	6.360256726	7.057937852	0.872333131	1.162252565	1.136322807	0.859168064	2.400264755	0.811268239	3.405321652	3.113438596	4.644656515	1.159026535	0.946950651	1.37100862	12.96630944	2.997256955	1.888166419	4.022658032	1.644800422	13.6702384	3.900419457	0.891381993	0.946633485	2.470857556	0.882476009	1.972783679	1.711968306	1.089385081	1.115315716	1.105332906	2.336499524	1.069826656	3.607820724	10.00883593	14.87272632	13.88842929	4.563911948	0.934179474	0.954590925	1.472493665	5.783692925	1.037150526	1.03730512	0.890246934	1.623485261
1	24018805	24019205	28.87922146	28.5088397	21.20085575	56.46350281	41.87199027	24.40730387	13.63587368	24.05670579	66.40732488	27.58312011	34.90454693	16.60500585	35.29938951	10.43123882	31.24937149	1.37100862	52.67563212	17.98354173	33.04291233	46.66283317	1.644800422	39.87152868	41.34444625	28.52422379	16.09276925	34.59200578	32.65161232	33.53732254	29.1034612	30.50278226	14.49910431	15.47466068	21.02849572	53.4913328	27.96061061	45.0397617	60.27368036	27.77685857	75.76093833	34.56464053	6.682136472	1.472493665	11.56738585	5.185752632	11.41035632	35.60987735	1.623485261
1	24203443	24203843	2.221478574	5.898380628	1.060042788	7.842153169	6.978665046	5.811262827	9.090582454	6.014176449	5.600617761	10.5464871	5.959312891	4.151251462	3.715725212	2.318053071	5.681703907	5.484034479	4.862366041	0.999085652	1.888166419	4.022658032	1.644800422	1.139186534	8.580922806	7.131055947	8.519701369	1.235428778	4.412380043	0.98639184	15.40771475	1.089385081	12.26847288	5.526664528	2.336499524	3.209479968	2.705865543	9.174766272	9.393300836	7.936245306	5.476694337	5.605076842	0.954590925	1.472493665	5.783692925	1.037150526	4.14922048	1.780493867	16.23485261
1	24216345	24216745	7.775175009	9.83063438	2.120085575	3.136861267	6.106331915	1.162252565	2.272645613	4.29584032	5.600617761	10.5464871	1.702660826	3.113438596	0.928931303	1.159026535	6.628654558	2.74201724	2.431183021	6.993599561	6.608582465	4.827189638	1.644800422	1.139186534	1.560167783	3.565527974	2.839900456	1.235428778	0.882476009	0.98639184	3.423936612	1.089385081	4.461262866	7.737330339	2.336499524	1.069826656	1.803910362	1.668139322	3.913875348	3.968122653	6.389476727	0.934179474	0.954590925	2.944987331	5.783692925	12.44580632	3.11191536	0.890246934	3.246970521
1	24364560	24364960	4.442957148	0.983063438	5.300213938	5.489507218	6.106331915	6.973515392	1.136322807	2.577504192	7.200794265	3.245072954	1.702660826	1.037812865	5.573587818	3.477079606	2.840851953	1.37100862	8.103943402	5.99451391	9.440832093	4.022658032	1.644800422	5.695932668	14.04151005	4.456909967	8.519701369	3.706286333	5.294856052	7.891134716	1.711968306	3.268155242	3.345947149	2.210665811	2.336499524	5.34913328	3.607820724	6.672557289	8.610525766	6.944214643	8.215041506	4.670897368	5.727545548	1.472493665	5.783692925	3.111451579	8.298440959	10.6829632	1.623485261
1	24491919	24492319	1.110739287	0.983063438	1.060042788	0.784215317	1.744666261	2.324505131	1.136322807	1.718336128	8.800970768	6.490145909	0.851330413	2.075625731	0.928931303	4.636106141	0.946950651	6.855043099	5.672760382	0.999085652	4.720416047	3.218126425	1.644800422	3.417559601	3.120335566	0.891381993	4.733167427	2.470857556	0.882476009	6.904742877	3.423936612	1.089385081	2.230631433	2.210665811	4.672999049	6.418959936	0.901955181	4.170348306	6.262200557	8.928275969	4.563911948	8.407615263	3.818363698	1.472493665	5.783692925	1.037150526	2.07461024	10.6829632	8.117426303
1	24502310	24502710	12.21813216	5.898380628	9.540385089	5.489507218	10.46799757	4.649010261	3.40896842	12.0283529	9.601059019	11.35775534	5.959312891	9.340315789	8.360381726	10.43123882	14.20425977	13.7100862	6.483154722	4.995428258	0.944083209	4.827189638	4.934401266	1.139186534	3.120335566	11.58796591	11.35960182	1.235428778	11.47218811	8.877526556	13.69574645	4.357540323	11.15315716	5.526664528	2.336499524	5.34913328	9.01955181	4.170348306	7.044975627	1.984061326	7.302259116	4.670897368	6.682136472	8.834961992	5.783692925	11.40865579	12.44766144	8.902469337	11.36439682
1	24502762	24503162	12.21813216	10.81369782	7.420299513	3.136861267	8.723331307	6.973515392	5.681614034	8.591680641	7.200794265	14.6028283	8.51330413	12.45375439	13.00503824	3.477079606	11.36340781	9.597060338	3.241577361	3.996342606	6.608582465	7.240784457	29.6064076	5.695932668	7.020755023	5.34829196	9.466334854	1.235428778	9.707236095	4.931959198	5.135904918	7.625695565	5.576578582	6.631997433	2.336499524	10.69826656	3.607820724	8.340696611	9.393300836	1.984061326	8.215041506	9.341794737	8.591318321	13.25244299	5.783692925	5.185752632	10.3730512	7.12197547	19.48182313
1	24570406	24570806	19.99330717	22.61045907	14.84059903	28.23175141	19.19132888	25.56955644	18.18116491	21.4792016	8.800970768	11.35775534	20.43192991	12.45375439	14.86290085	24.33955724	19.88596367	1.37100862	31.60537927	13.98719912	30.2106627	32.18126425	1.644800422	22.78373067	21.06226507	19.61040385	13.2528688	25.94400433	8.824760086	20.71422863	10.27180984	14.16200605	22.30631433	3.315998717	2.336499524	13.90774653	27.05865543	34.19685611	20.35215181	24.80076658	23.73234213	30.82792263	21.95559127	1.472493665	23.1347717	12.44580632	18.67149216	40.06111202	9.740911564
1	24597730	24598130	5.553696435	6.881444066	6.360256726	2.352645951	6.978665046	8.135767958	9.090582454	13.74668903	2.400264755	12.16902358	6.810643304	6.226877193	13.93396954	4.636106141	4.734753255	6.855043099	0.81039434	12.98811347	4.720416047	8.849847669	1.644800422	5.695932668	0.780083891	4.456909967	10.41296834	18.53143167	6.17733206	0.98639184	10.27180984	6.536310484	2.230631433	9.94799615	14.01899715	9.628439904	9.921506991	5.838487628	7.044975627	2.97609199	3.651129558	2.802538421	4.772954623	10.30745566	5.783692925	7.260053684	4.14922048	8.902469337	4.870455782
1	24605611	24606011	6.664435722	11.79676126	20.14081296	15.68430634	17.44666261	6.973515392	1.136322807	12.88752096	12.00132377	6.490145909	7.661973717	13.49156725	11.14717564	13.90831842	15.15121042	1.37100862	25.93261889	15.98537043	13.21716493	15.28610052	1.644800422	17.087798	10.92117448	11.58796591	1.893266971	6.177143889	11.47218811	13.80948575	1.711968306	1.089385081	17.84505146	4.421331622	11.68249762	17.1172265	16.23519326	22.51988085	15.65550139	13.88842929	11.86617106	14.01269211	5.727545548	1.472493665	5.783692925	4.148602105	9.335746079	5.341481602	1.623485261
1	24632748	24633148	9.996653583	7.864507504	12.72051345	14.90009102	9.595664438	1.162252565	14.77219649	6.014176449	8.800970768	0.811268239	12.7699562	8.302502924	9.289313029	8.113185747	1.893901302	15.08109482	7.293549062	11.98902782	10.3849153	9.654379276	3.289600844	10.2526788	18.72201339	4.456909967	4.733167427	17.29600289	7.942284077	12.82309391	32.52739782	13.07262097	8.922525731	18.79065939	16.35549667	19.25687981	5.411731086	12.51104492	11.74162604	8.928275969	12.77895345	9.341794737	7.636727397	2.944987331	5.783692925	12.44580632	9.335746079	5.341481602	1.623485261
1	24643315	24643715	4.442957148	6.881444066	4.24017115	7.842153169	8.723331307	4.649010261	10.22690526	6.014176449	4.80052951	21.90424244	6.810643304	5.189064327	8.360381726	8.113185747	10.41645716	10.96806896	7.293549062	4.995428258	9.440832093	9.654379276	11.51360295	1.139186534	5.46058724	19.61040385	12.30623531	1.235428778	6.17733206	1.972783679	1.711968306	13.07262097	10.03784145	4.421331622	7.009498573	3.209479968	18.03910362	5.004417967	3.913875348	11.90436796	3.651129558	7.473435789	7.636727397	13.25244299	5.783692925	14.52010737	7.261135839	0.890246934	25.97576417
1	24745161	24745561	11.10739287	26.54271283	5.300213938	7.842153169	12.21266383	12.78477822	17.0448421	8.591680641	8.800970768	32.45072954	5.959312891	11.41594152	8.360381726	11.59026535	16.09816107	17.82311206	12.1559151	13.98719912	0.944083209	4.827189638	39.47521013	11.39186534	11.70125837	11.58796591	18.93266971	1.235428778	14.11961614	9.863918395	8.55984153	19.60893145	8.922525731	18.79065939	2.336499524	8.558613248	6.313686267	10.84290559	18.78660167	19.84061326	7.302259116	0.934179474	16.22804572	4.417480996	5.783692925	9.334354737	24.89532288	3.560987735	25.97576417
1	24848505	24848905	3.332217861	13.76288813	11.66047066	7.842153169	16.57432948	9.298020523	13.63587368	12.0283529	8.000882516	19.47043773	11.06729537	8.302502924	13.00503824	9.272212282	13.25730912	9.597060338	7.293549062	11.98902782	0.944083209	5.631721244	18.09280464	11.39186534	10.14109059	11.58796591	20.82593668	1.235428778	7.942284077	6.904742877	13.69574645	19.60893145	5.576578582	14.36932777	18.69199619	3.209479968	6.313686267	11.67697526	4.696650418	14.88045995	6.389476727	4.670897368	3.818363698	23.55989865	5.783692925	11.40865579	14.52227168	5.341481602	37.34016099
1	24896407	24896807	1.110739287	7.864507504	2.120085575	6.273722535	3.489332523	5.811262827	2.272645613	0.859168064	1.600176503	4.867609432	5.959312891	4.151251462	4.644656515	1.159026535	4.734753255	2.74201724	9.724732083	1.998171303	2.832249628	6.43625285	3.289600844	1.139186534	5.46058724	3.565527974	4.733167427	9.883430222	7.059808069	5.918351037	5.135904918	7.625695565	1.115315716	5.526664528	2.336499524	7.488786592	3.607820724	9.174766272	10.17607591	3.968122653	7.302259116	3.736717895	2.863772774	4.417480996	5.783692925	4.148602105	2.07461024	1.780493867	1.623485261
1	24962245	24962645	5.553696435	5.898380628	2.120085575	2.352645951	2.616999392	2.324505131	1.136322807	3.436672256	8.800970768	3.245072954	5.107982478	7.264690058	0.928931303	1.159026535	0.946950651	8.226051719	1.62078868	0.999085652	5.664499256	6.43625285	1.644800422	2.278373067	1.560167783	1.782763987	1.893266971	2.470857556	3.529904034	1.972783679	6.847873224	2.178770161	1.115315716	5.526664528	9.345998097	2.139653312	5.411731086	1.668139322	0.78277507	2.97609199	5.476694337	1.868358947	2.863772774	16.19743032	11.56738585	2.074301053	2.07461024	5.341481602	6.493941042
1	24991227	24991627	1.110739287	1.966126876	2.120085575	6.273722535	0.872333131	15.10928335	3.40896842	2.577504192	0.800088252	0.811268239	0.851330413	2.075625731	4.644656515	1.159026535	0.946950651	19.19412068	4.051971701	0.999085652	2.832249628	0.804531606	1.644800422	1.139186534	0.780083891	1.782763987	2.839900456	12.35428778	1.764952017	2.959175519	8.55984153	4.357540323	4.461262866	1.105332906	4.672999049	3.209479968	2.705865543	2.502208983	1.565550139	4.960153316	0.91278239	0.934179474	2.863772774	10.30745566	5.783692925	4.148602105	2.07461024	0.890246934	1.623485261
1	25012169	25012569	5.553696435	8.847570942	3.180128363	4.705291901	2.616999392	1.162252565	5.681614034	1.718336128	4.80052951	6.490145909	1.702660826	1.037812865	6.502519121	1.159026535	2.840851953	12.33907758	5.672760382	9.990856516	11.32899851	1.609063213	3.289600844	1.139186534	3.120335566	7.131055947	1.893266971	1.235428778	13.23714013	3.945567358	5.135904918	6.536310484	4.461262866	3.315998717	2.336499524	4.279306624	3.607820724	5.838487628	5.479425488	8.928275969	0.91278239	2.802538421	11.4550911	11.77994932	5.783692925	6.222903158	2.07461024	2.670740801	1.623485261
1	25246986	25247386	9.996653583	20.6443322	3.180128363	4.705291901	9.595664438	6.973515392	9.090582454	12.88752096	8.000882516	21.0929742	9.364634543	11.41594152	3.715725212	9.272212282	6.628654558	8.226051719	8.103943402	9.990856516	2.832249628	3.218126425	13.15840338	6.835119202	7.020755023	10.69658392	7.573067883	1.235428778	0.882476009	10.85031023	1.711968306	9.804465726	2.230631433	9.94799615	7.009498573	7.488786592	2.705865543	5.838487628	9.393300836	11.90436796	0.91278239	5.605076842	10.50050017	8.834961992	5.783692925	13.48295684	11.41035632	8.012222404	8.117426303
1	25295460	25295860	1.110739287	0.983063438	1.060042788	0.784215317	0.872333131	1.162252565	1.136322807	1.718336128	0.800088252	1.622536477	2.553991239	1.037812865	0.928931303	1.159026535	1.893901302	2.74201724	0.81039434	0.999085652	2.832249628	0.804531606	1.644800422	1.139186534	5.46058724	0.891381993	0.946633485	1.235428778	0.882476009	0.98639184	1.711968306	2.178770161	1.115315716	1.105332906	4.672999049	1.069826656	0.901955181	1.668139322	0.78277507	0.992030663	0.91278239	0.934179474	0.954590925	1.472493665	5.783692925	1.037150526	1.03730512	0.890246934	1.623485261
1	25337804	25338204	1.110739287	4.91531719	2.120085575	1.568430634	0.872333131	2.324505131	1.136322807	0.859168064	3.200353006	4.056341193	5.107982478	1.037812865	3.715725212	2.318053071	1.893901302	1.37100862	0.81039434	3.996342606	0.944083209	0.804531606	1.644800422	1.139186534	3.900419457	1.782763987	0.946633485	3.706286333	2.647428026	1.972783679	1.711968306	1.089385081	1.115315716	4.421331622	2.336499524	1.069826656	2.705865543	0.834069661	1.565550139	4.960153316	0.91278239	1.868358947	0.954590925	1.472493665	5.783692925	3.111451579	4.14922048	0.890246934	1.623485261
1	25338320	25338720	1.110739287	14.74595157	4.24017115	10.97901444	8.723331307	5.811262827	6.81793684	7.732512577	12.00132377	23.52677892	11.06729537	1.037812865	5.573587818	12.74929189	7.575605209	10.96806896	5.672760382	15.98537043	4.720416047	5.631721244	21.38240549	7.974305736	6.240671131	4.456909967	7.573067883	1.235428778	0.882476009	5.918351037	5.135904918	8.715080645	6.691894299	18.79065939	2.336499524	1.069826656	9.01955181	0.834069661	5.479425488	5.952183979	3.651129558	9.341794737	7.636727397	22.08740498	5.783692925	8.297204211	11.41035632	5.341481602	11.36439682
1	25397523	25397923	1.110739287	2.949190314	2.120085575	0.784215317	0.872333131	1.162252565	1.136322807	0.859168064	1.600176503	0.811268239	0.851330413	1.037812865	1.857862606	1.159026535	0.946950651	1.37100862	1.62078868	0.999085652	1.888166419	0.804531606	1.644800422	1.139186534	0.780083891	0.891381993	0.946633485	1.235428778	1.764952017	0.98639184	1.711968306	1.089385081	1.115315716	2.210665811	2.336499524	1.069826656	0.901955181	0.834069661	0.78277507	0.992030663	0.91278239	0.934179474	1.909181849	1.472493665	5.783692925	6.222903158	2.07461024	0.890246934	1.623485261
1	25430069	25430469	7.775175009	9.83063438	13.78055624	8.626368486	14.82966322	8.135767958	28.40807017	10.31001677	13.60150028	21.90424244	8.51330413	6.226877193	15.79183215	12.74929189	7.575605209	9.597060338	12.1559151	15.98537043	4.720416047	4.827189638	27.96160718	4.556746135	11.70125837	16.93625787	17.98603622	6.177143889	7.942284077	8.877526556	15.40771475	5.446925403	14.49910431	16.57999358	2.336499524	7.488786592	5.411731086	10.00883593	9.393300836	13.88842929	2.738347169	8.407615263	17.18263664	27.97737964	5.783692925	15.5572579	22.82071264	9.792716271	22.72879365
1	25431240	25431640	7.775175009	10.81369782	11.66047066	0.784215317	12.21266383	2.324505131	5.681614034	5.155008385	9.601059019	17.84790125	2.553991239	5.189064327	4.644656515	11.59026535	2.840851953	5.484034479	3.241577361	11.98902782	8.496748884	1.609063213	19.73760507	2.278373067	7.800838914	3.565527974	2.839900456	1.235428778	3.529904034	0.98639184	1.711968306	5.446925403	10.03784145	9.94799615	2.336499524	1.069826656	1.803910362	8.340696611	7.827750697	0.992030663	0.91278239	5.605076842	5.727545548	2.944987331	11.56738585	6.222903158	6.223830719	8.012222404	14.61136735
1	25442041	25442441	5.553696435	7.864507504	7.420299513	10.97901444	6.106331915	3.486757696	4.545291227	6.873344513	0.800088252	4.867609432	4.256652065	7.264690058	8.360381726	3.477079606	5.681703907	10.96806896	4.862366041	7.992685213	3.776332837	7.240784457	1.644800422	7.974305736	7.020755023	1.782763987	14.19950228	9.883430222	15.88456815	3.945567358	8.55984153	4.357540323	11.15315716	2.210665811	14.01899715	6.418959936	6.313686267	10.84290559	1.565550139	1.984061326	3.651129558	5.605076842	4.772954623	13.25244299	5.783692925	6.222903158	5.186525599	7.12197547	1.623485261
1	25458768	25459168	8.885914296	9.83063438	9.540385089	10.97901444	6.978665046	3.486757696	10.22690526	11.16918483	12.00132377	4.056341193	12.7699562	6.226877193	5.573587818	11.59026535	6.628654558	4.113025859	12.1559151	3.996342606	16.99349777	16.09063213	4.934401266	10.2526788	12.48134226	6.239673954	10.41296834	9.883430222	11.47218811	4.931959198	3.423936612	3.268155242	10.03784145	1.105332906	2.336499524	4.279306624	12.62737253	8.340696611	9.393300836	14.88045995	12.77895345	9.341794737	5.727545548	5.889974661	5.783692925	9.334354737	2.07461024	6.231728536	1.623485261
1	25476166	25476566	63.31213936	28.5088397	62.54252447	84.69525422	35.76565836	31.38081926	17.0448421	74.74762158	38.40423608	16.22536477	66.40377222	51.89064327	37.15725212	31.29371645	76.70300274	1.37100862	98.05771517	36.96616911	87.79973847	90.10753991	1.644800422	86.57817656	109.9918287	38.32942572	30.29227153	76.59658422	58.24341657	64.11546957	23.96755629	51.20109879	63.57299584	24.31732392	42.05699144	67.39907933	86.58769738	95.08394137	79.06028204	51.58559449	101.3188452	96.22048579	43.91118253	1.472493665	5.783692925	25.92876316	23.85801776	100.5979035	1.623485261
1	25506694	25507094	1.110739287	0.983063438	2.120085575	3.921076584	5.233998784	1.162252565	3.40896842	6.014176449	2.400264755	4.867609432	4.256652065	2.075625731	3.715725212	1.159026535	1.893901302	2.74201724	4.051971701	0.999085652	2.832249628	0.804531606	1.644800422	1.139186534	0.780083891	0.891381993	1.893266971	3.706286333	7.059808069	0.98639184	1.711968306	1.089385081	1.115315716	3.315998717	2.336499524	1.069826656	3.607820724	0.834069661	1.565550139	0.992030663	3.651129558	4.670897368	2.863772774	2.944987331	5.783692925	6.222903158	4.14922048	0.890246934	3.246970521
1	25543657	25544057	8.885914296	11.79676126	9.540385089	7.057937852	8.723331307	12.78477822	18.18116491	7.732512577	23.2025593	15.41409653	9.364634543	1.037812865	15.79183215	1.159026535	12.31035846	13.7100862	4.862366041	8.991770864	3.776332837	8.849847669	14.8032038	2.278373067	7.020755023	7.131055947	13.2528688	1.235428778	10.5897121	6.904742877	1.711968306	7.625695565	8.922525731	19.8959923	2.336499524	1.069826656	7.215641448	5.838487628	8.610525766	8.928275969	7.302259116	4.670897368	10.50050017	22.08740498	5.783692925	12.44580632	7.261135839	8.902469337	24.35227891
1	25573529	25573929	1.110739287	7.864507504	2.120085575	5.489507218	10.46799757	3.486757696	5.681614034	6.873344513	6.400706013	10.5464871	8.51330413	4.151251462	8.360381726	8.113185747	11.36340781	8.226051719	5.672760382	0.999085652	1.888166419	8.045316063	1.644800422	1.139186534	5.46058724	9.805201927	13.2528688	1.235428778	6.17733206	2.959175519	6.847873224	13.07262097	2.230631433	8.842663245	14.01899715	3.209479968	0.901955181	7.50662695	7.827750697	2.97609199	10.04060628	0.934179474	8.591318321	7.362468327	5.783692925	6.222903158	3.11191536	5.341481602	6.493941042
1	25616655	25617055	19.99330717	18.67820532	14.84059903	7.842153169	13.95733009	9.298020523	9.090582454	16.32419322	18.40202979	19.47043773	11.91862578	5.189064327	10.21824433	10.43123882	3.787802604	13.7100862	4.051971701	14.98628477	14.16124814	9.654379276	23.02720591	10.2526788	10.92117448	11.58796591	19.87930319	2.470857556	10.5897121	11.83670207	5.135904918	1.089385081	13.3837886	13.26399487	2.336499524	11.76809322	6.313686267	4.170348306	7.827750697	15.87249061	0.91278239	14.94687158	5.727545548	23.55989865	5.783692925	8.297204211	9.335746079	9.792716271	27.59924943
1	25708251	25708651	5.553696435	7.864507504	5.300213938	4.705291901	6.106331915	9.298020523	1.136322807	12.88752096	8.000882516	4.056341193	9.364634543	3.113438596	7.431450423	15.06734496	17.99206237	8.226051719	7.293549062	11.98902782	2.832249628	12.8725057	4.934401266	7.974305736	10.14109059	6.239673954	6.626434398	4.941715111	10.5897121	2.959175519	15.40771475	7.625695565	6.691894299	6.631997433	21.02849572	8.558613248	10.82346217	6.672557289	10.17607591	2.97609199	4.563911948	13.07851263	3.818363698	1.472493665	5.783692925	4.148602105	4.14922048	8.012222404	1.623485261
1	25757113	25757513	44.42957148	43.25479127	50.88205381	83.9110389	66.29731793	27.89406157	21.59013333	47.25424352	60.80670712	23.52677892	76.61973717	40.47470175	52.02015296	25.49858378	36.93107539	4.113025859	93.19534913	32.9698265	100.0728202	63.5579969	4.934401266	63.79444588	52.26562073	37.43804372	32.1855385	38.29829211	35.29904034	61.15629405	25.67952459	33.7709375	33.45947149	14.36932777	37.38399239	27.81549306	62.23490749	76.73440882	77.4947319	48.6095025	82.15041506	71.93181947	44.86577346	1.472493665	46.2695434	28.00306421	36.3056792	63.2075323	8.117426303
1	25797187	25797587	11.10739287	11.79676126	5.300213938	7.057937852	17.44666261	5.811262827	21.59013333	6.873344513	6.400706013	17.84790125	12.7699562	6.226877193	7.431450423	13.90831842	10.41645716	9.597060338	4.862366041	11.98902782	9.440832093	4.022658032	4.934401266	7.974305736	3.900419457	12.47934791	24.61247062	2.470857556	13.23714013	16.76866127	5.135904918	15.25139113	8.922525731	18.79065939	11.68249762	6.418959936	6.313686267	7.50662695	8.610525766	9.920306632	12.77895345	13.07851263	7.636727397	7.362468327	5.783692925	14.52010737	14.52227168	8.012222404	12.98788208
1	25800077	25800477	11.10739287	18.67820532	15.90064181	9.410583802	20.06366201	6.973515392	11.36322807	12.0283529	16.80185328	23.52677892	6.810643304	4.151251462	10.21824433	13.90831842	15.15121042	5.484034479	6.483154722	11.98902782	8.496748884	8.849847669	9.868802533	11.39186534	7.800838914	10.69658392	16.09276925	2.470857556	19.41447219	8.877526556	1.711968306	6.536310484	10.03784145	8.842663245	2.336499524	5.34913328	5.411731086	7.50662695	8.610525766	20.83264393	5.476694337	8.407615263	12.40968202	17.66992398	5.783692925	8.297204211	14.52227168	8.902469337	37.34016099
1	25859089	25859489	5.553696435	19.66126876	7.420299513	2.352645951	13.95733009	10.46027309	14.77219649	6.014176449	15.20167678	20.28170597	10.21596496	6.226877193	7.431450423	17.38539803	8.52255586	8.226051719	6.483154722	5.99451391	7.552665675	4.022658032	18.09280464	1.139186534	7.800838914	14.26211189	10.41296834	3.706286333	10.5897121	4.931959198	13.69574645	8.715080645	2.230631433	18.79065939	2.336499524	6.418959936	9.01955181	1.668139322	9.393300836	10.9123373	4.563911948	0.934179474	12.40968202	7.362468327	5.783692925	18.66870947	6.223830719	9.792716271	24.35227891
1	25875420	25875820	7.775175009	19.66126876	6.360256726	1.568430634	13.08499696	8.135767958	14.77219649	12.88752096	10.40114727	32.45072954	9.364634543	10.37812865	9.289313029	11.59026535	6.628654558	10.96806896	4.051971701	12.98811347	10.3849153	10.45891088	18.09280464	4.556746135	8.580922806	13.3707299	6.626434398	1.235428778	11.47218811	10.85031023	10.27180984	1.089385081	8.922525731	21.00132521	2.336499524	7.488786592	7.215641448	5.838487628	7.044975627	6.944214643	5.476694337	7.473435789	9.545909246	10.30745566	5.783692925	13.48295684	7.261135839	8.902469337	11.36439682
1	25890439	25890839	1.110739287	1.966126876	2.120085575	7.057937852	0.872333131	12.78477822	11.36322807	0.859168064	5.600617761	9.735218863	5.959312891	2.075625731	3.715725212	2.318053071	5.681703907	8.226051719	6.483154722	8.991770864	3.776332837	2.413594819	1.644800422	4.556746135	11.70125837	7.131055947	3.786533942	1.235428778	8.824760086	4.931959198	6.847873224	4.357540323	4.461262866	2.210665811	9.345998097	7.488786592	12.62737253	5.838487628	6.262200557	6.944214643	5.476694337	4.670897368	0.954590925	5.889974661	5.783692925	1.037150526	1.03730512	3.560987735	9.740911564
1	25922676	25923076	2.221478574	11.79676126	4.24017115	4.705291901	7.850998176	1.162252565	2.272645613	5.155008385	6.400706013	12.98029182	1.702660826	1.037812865	0.928931303	5.795132676	4.734753255	2.74201724	0.81039434	6.993599561	6.608582465	0.804531606	11.51360295	2.278373067	4.680503349	7.131055947	5.679800912	2.470857556	3.529904034	6.904742877	1.711968306	3.268155242	5.576578582	4.421331622	2.336499524	2.139653312	3.607820724	6.672557289	3.131100279	4.960153316	0.91278239	6.539256316	10.50050017	7.362468327	5.783692925	10.37150526	1.03730512	7.12197547	3.246970521
1	26110593	26110993	12.21813216	21.62739564	7.420299513	7.842153169	19.19132888	9.298020523	14.77219649	18.04252935	13.60150028	16.22536477	7.661973717	24.90750877	13.93396954	17.38539803	13.25730912	21.93613792	16.2078868	14.98628477	11.32899851	9.654379276	19.73760507	5.695932668	12.48134226	16.04487588	25.55910411	3.706286333	22.06190021	13.80948575	6.847873224	10.89385081	21.19099861	13.26399487	11.68249762	10.69826656	4.509775905	10.84290559	10.95885098	15.87249061	19.16843018	6.539256316	9.545909246	32.39486064	11.56738585	21.78016105	9.335746079	9.792716271	35.71667573
1	26111394	26111794	8.885914296	13.76288813	14.84059903	4.705291901	13.08499696	15.10928335	17.0448421	17.18336128	12.00132377	22.71551068	13.62128661	6.226877193	12.07610694	5.795132676	8.52255586	19.19412068	7.293549062	3.996342606	5.664499256	4.022658032	39.47521013	6.835119202	10.92117448	9.805201927	24.61247062	1.235428778	7.942284077	5.918351037	6.847873224	11.98323589	3.345947149	13.26399487	2.336499524	2.139653312	3.607820724	5.004417967	11.74162604	8.928275969	8.215041506	7.473435789	10.50050017	16.19743032	5.783692925	12.44580632	15.5595768	8.902469337	29.22273469
1	26201142	26201542	3.332217861	6.881444066	1.060042788	10.97901444	6.978665046	2.324505131	1.136322807	5.155008385	5.600617761	4.867609432	3.405321652	6.226877193	1.857862606	2.318053071	3.787802604	10.96806896	0.81039434	5.99451391	7.552665675	7.240784457	1.644800422	1.139186534	3.900419457	0.891381993	8.519701369	2.470857556	4.412380043	4.931959198	3.423936612	4.357540323	1.115315716	1.105332906	4.672999049	1.069826656	2.705865543	6.672557289	4.696650418	5.952183979	3.651129558	10.27597421	4.772954623	2.944987331	5.783692925	5.185752632	7.261135839	6.231728536	1.623485261
1	26234298	26234698	7.775175009	16.71207845	10.60042788	10.19479912	9.595664438	3.486757696	14.77219649	18.90169741	13.60150028	33.26199778	11.91862578	13.49156725	12.07610694	10.43123882	10.41645716	13.7100862	5.672760382	21.97988433	6.608582465	11.26344249	18.09280464	2.278373067	14.82159394	14.26211189	29.34563805	6.177143889	15.00209215	14.79587759	18.83165137	14.16200605	20.0756829	17.68532649	14.01899715	13.90774653	7.215641448	10.00883593	7.827750697	14.88045995	6.389476727	10.27597421	17.18263664	20.61491131	11.56738585	16.59440842	17.63418704	11.57321014	14.61136735
1	26235035	26235435	11.10739287	10.81369782	3.180128363	5.489507218	16.57432948	6.973515392	19.31748771	4.29584032	4.000441258	4.056341193	10.21596496	7.264690058	14.86290085	5.795132676	3.787802604	13.7100862	4.862366041	2.997256955	3.776332837	4.022658032	6.579201689	9.113492269	9.361006697	2.67414598	7.573067883	12.35428778	11.47218811	8.877526556	11.98377814	4.357540323	7.807210015	4.421331622	2.336499524	4.279306624	6.313686267	2.502208983	7.044975627	17.85655194	4.563911948	5.605076842	7.636727397	17.66992398	5.783692925	5.185752632	4.14922048	7.12197547	1.623485261
1	26268826	26269226	1.110739287	0.983063438	6.360256726	0.784215317	0.872333131	1.162252565	1.136322807	0.859168064	0.800088252	1.622536477	1.702660826	1.037812865	3.715725212	1.159026535	5.681703907	1.37100862	4.862366041	0.999085652	8.496748884	1.609063213	1.644800422	1.139186534	5.46058724	1.782763987	0.946633485	3.706286333	0.882476009	1.972783679	1.711968306	1.089385081	1.115315716	1.105332906	4.672999049	1.069826656	8.117596629	5.004417967	0.78277507	0.992030663	3.651129558	4.670897368	0.954590925	1.472493665	5.783692925	1.037150526	1.03730512	5.341481602	1.623485261
1	26306409	26306809	1.110739287	0.983063438	1.060042788	2.352645951	2.616999392	1.162252565	1.136322807	0.859168064	5.600617761	12.98029182	0.851330413	1.037812865	5.573587818	12.74929189	0.946950651	1.37100862	0.81039434	2.997256955	0.944083209	0.804531606	6.579201689	1.139186534	7.800838914	0.891381993	0.946633485	1.235428778	4.412380043	0.98639184	1.711968306	6.536310484	1.115315716	6.631997433	2.336499524	1.069826656	0.901955181	4.170348306	2.348325209	0.992030663	0.91278239	0.934179474	0.954590925	1.472493665	5.783692925	10.37150526	1.03730512	2.670740801	24.35227891
1	26336527	26336927	1.110739287	4.91531719	1.060042788	1.568430634	9.595664438	2.324505131	1.136322807	6.014176449	3.200353006	14.6028283	0.851330413	1.037812865	4.644656515	4.636106141	0.946950651	4.113025859	6.483154722	0.999085652	2.832249628	4.022658032	23.02720591	1.139186534	10.14109059	5.34829196	3.786533942	1.235428778	3.529904034	1.972783679	5.135904918	9.804465726	4.461262866	4.421331622	2.336499524	1.069826656	4.509775905	1.668139322	5.479425488	10.9123373	0.91278239	2.802538421	7.636727397	1.472493665	5.783692925	1.037150526	8.298440959	3.560987735	25.97576417
1	26404503	26404903	18.88256788	5.898380628	3.180128363	15.68430634	6.106331915	8.135767958	14.77219649	9.450848705	13.60150028	8.923950625	7.661973717	7.264690058	7.431450423	1.159026535	7.575605209	1.37100862	13.77670378	7.992685213	2.832249628	17.69969534	1.644800422	10.2526788	15.60167783	15.15349389	3.786533942	19.76686044	7.059808069	5.918351037	6.847873224	17.43016129	6.691894299	1.105332906	2.336499524	16.04739984	1.803910362	14.17918424	27.39712744	2.97609199	17.3428654	3.736717895	5.727545548	1.472493665	5.783692925	6.222903158	13.48496656	15.13419787	1.623485261
1	26472027	26472427	6.664435722	10.81369782	8.480342301	7.842153169	13.95733009	4.649010261	13.63587368	5.155008385	8.000882516	19.47043773	12.7699562	12.45375439	12.07610694	15.06734496	7.575605209	13.7100862	5.672760382	6.993599561	5.664499256	4.827189638	11.51360295	4.556746135	13.26142615	10.69658392	4.733167427	1.235428778	12.35466412	5.918351037	1.711968306	11.98323589	16.72973575	14.36932777	2.336499524	4.279306624	3.607820724	9.174766272	9.393300836	3.968122653	11.86617106	7.473435789	9.545909246	8.834961992	5.783692925	9.334354737	15.5595768	9.792716271	8.117426303
1	26472621	26473021	13.32887144	17.69514188	10.60042788	8.626368486	18.31899574	12.78477822	19.31748771	11.16918483	15.20167678	38.12960721	11.91862578	6.226877193	19.50755736	17.38539803	15.15121042	13.7100862	8.914337743	7.992685213	4.720416047	10.45891088	26.31680675	2.278373067	11.70125837	16.04487588	19.87930319	1.235428778	14.11961614	7.891134716	20.54361967	22.87708669	12.26847288	19.8959923	7.009498573	8.558613248	9.921506991	2.502208983	10.95885098	8.928275969	5.476694337	10.27597421	17.18263664	29.44987331	5.783692925	23.85446211	16.59688192	10.6829632	29.22273469
1	26501439	26501839	15.55035002	6.881444066	3.180128363	4.705291901	11.3403307	10.46027309	9.090582454	3.436672256	9.601059019	9.735218863	14.47261702	7.264690058	8.360381726	8.113185747	0.946950651	8.226051719	8.914337743	12.98811347	12.27308172	12.06797409	1.644800422	7.974305736	7.800838914	8.02243794	5.679800912	7.412572667	7.942284077	10.85031023	5.135904918	8.715080645	7.807210015	7.737330339	7.009498573	4.279306624	3.607820724	5.838487628	3.131100279	8.928275969	1.825564779	6.539256316	7.636727397	8.834961992	5.783692925	10.37150526	10.3730512	1.780493867	9.740911564
1	26529825	26530225	7.775175009	27.52577626	6.360256726	9.410583802	13.95733009	15.10928335	20.45381052	18.90169741	16.80185328	21.90424244	9.364634543	5.189064327	16.72076345	10.43123882	11.36340781	24.67815516	9.724732083	8.991770864	9.440832093	9.654379276	37.83040971	5.695932668	10.92117448	16.04487588	16.09276925	2.470857556	15.00209215	11.83670207	1.711968306	11.98323589	11.15315716	17.68532649	9.345998097	5.34913328	19.84301398	9.174766272	5.479425488	16.86452127	4.563911948	10.27597421	16.22804572	17.66992398	5.783692925	12.44580632	16.59688192	14.24395094	30.84621995
1	26537003	26537403	1.110739287	0.983063438	1.060042788	2.352645951	6.106331915	1.162252565	1.136322807	0.859168064	0.800088252	3.245072954	1.702660826	1.037812865	0.928931303	1.159026535	6.628654558	1.37100862	1.62078868	0.999085652	8.496748884	9.654379276	1.644800422	1.139186534	3.900419457	3.565527974	0.946633485	1.235428778	0.882476009	0.98639184	10.27180984	3.268155242	1.115315716	1.105332906	2.336499524	1.069826656	1.803910362	6.672557289	0.78277507	0.992030663	6.389476727	5.605076842	1.909181849	1.472493665	5.783692925	1.037150526	2.07461024	3.560987735	1.623485261
1	26584106	26584506	4.442957148	0.983063438	9.540385089	10.97901444	5.233998784	5.811262827	1.136322807	2.577504192	4.000441258	6.490145909	6.810643304	2.075625731	1.857862606	2.318053071	7.575605209	16.45210344	2.431183021	5.99451391	4.720416047	4.022658032	8.224002111	9.113492269	8.580922806	0.891381993	7.573067883	8.648001444	8.824760086	11.83670207	11.98377814	1.089385081	8.922525731	7.737330339	7.009498573	10.69826656	6.313686267	4.170348306	0.78277507	7.936245306	6.389476727	5.605076842	6.682136472	10.30745566	5.783692925	2.074301053	8.298440959	3.560987735	3.246970521
1	26608880	26609280	3.332217861	1.966126876	6.360256726	4.705291901	4.361665654	8.135767958	3.40896842	6.014176449	1.600176503	4.056341193	7.661973717	8.302502924	4.644656515	5.795132676	4.734753255	9.597060338	7.293549062	3.996342606	3.776332837	6.43625285	3.289600844	3.417559601	0.780083891	2.67414598	9.466334854	9.883430222	9.707236095	6.904742877	1.711968306	2.178770161	1.115315716	4.421331622	28.03799429	4.279306624	1.803910362	2.502208983	0.78277507	2.97609199	3.651129558	1.868358947	10.50050017	7.362468327	5.783692925	4.148602105	13.48496656	4.451234669	1.623485261
1	26620720	26621120	11.10739287	16.71207845	14.84059903	13.33166039	22.6806614	13.94703078	23.86277894	12.0283529	12.80141203	21.90424244	15.32394743	22.83188304	14.86290085	15.06734496	13.25730912	24.67815516	11.34552076	21.97988433	18.88166419	8.045316063	19.73760507	6.835119202	18.72201339	15.15349389	27.45237108	1.235428778	17.64952017	7.891134716	1.711968306	7.625695565	13.3837886	24.31732392	21.02849572	16.04739984	12.62737253	13.34511458	13.30717618	10.9123373	10.95338867	9.341794737	19.09181849	14.72493665	5.783692925	22.81731158	25.932628	16.91469174	38.96364625
1	26693018	26693418	9.996653583	15.72901501	14.84059903	6.273722535	5.233998784	8.135767958	13.63587368	13.74668903	8.000882516	8.923950625	7.661973717	10.37812865	15.79183215	3.477079606	6.628654558	21.93613792	11.34552076	19.98171303	10.3849153	7.240784457	1.644800422	4.556746135	15.60167783	5.34829196	18.93266971	1.235428778	8.824760086	6.904742877	1.711968306	18.51954637	7.807210015	6.631997433	2.336499524	11.76809322	9.01955181	15.84732356	6.262200557	15.87249061	7.302259116	7.473435789	14.31886387	22.08740498	5.783692925	9.334354737	12.44766144	12.46345707	16.23485261
1	26695335	26695735	15.55035002	33.42415689	18.02072739	12.54744507	25.29766079	19.75829361	23.86277894	13.74668903	15.20167678	36.50707074	10.21596496	7.264690058	22.29435127	23.18053071	19.88596367	34.27521549	18.63906983	11.98902782	12.27308172	18.50422695	21.38240549	2.278373067	11.70125837	17.82763987	26.50573759	6.177143889	26.47428026	23.67340415	13.69574645	20.69831653	27.88289291	13.26399487	2.336499524	2.139653312	9.01955181	15.0132539	17.22105153	14.88045995	16.43008301	16.81523053	17.18263664	25.03239231	5.783692925	19.70586	13.48496656	18.69518561	30.84621995
1	26696135	26696535	16.6610893	6.881444066	20.14081296	2.352645951	9.595664438	3.486757696	7.954259647	5.155008385	7.200794265	17.03663301	9.364634543	1.037812865	6.502519121	3.477079606	12.31035846	6.855043099	7.293549062	4.995428258	3.776332837	4.827189638	8.224002111	5.695932668	7.800838914	9.805201927	10.41296834	1.235428778	7.942284077	0.98639184	3.423936612	11.98323589	5.576578582	12.15866196	2.336499524	6.418959936	2.705865543	0.834069661	7.827750697	6.944214643	4.563911948	5.605076842	10.50050017	13.25244299	5.783692925	7.260053684	9.335746079	6.231728536	30.84621995
1	26696896	26697296	7.775175009	19.66126876	9.540385089	11.76322975	22.6806614	11.62252565	4.545291227	13.74668903	23.2025593	25.96058364	2.553991239	13.49156725	9.289313029	16.22637149	6.628654558	16.45210344	8.103943402	10.98994217	5.664499256	9.654379276	24.67200633	6.835119202	14.82159394	16.04487588	18.93266971	3.706286333	15.00209215	13.80948575	6.847873224	8.715080645	13.3837886	14.36932777	7.009498573	6.418959936	9.01955181	5.004417967	7.044975627	7.936245306	8.215041506	5.605076842	14.31886387	11.77994932	5.783692925	6.222903158	20.7461024	12.46345707	32.46970521
1	26787754	26788154	7.775175009	12.77982469	4.24017115	3.921076584	6.978665046	3.486757696	3.40896842	0.859168064	8.800970768	26.77185187	6.810643304	5.189064327	7.431450423	6.954159212	6.628654558	10.96806896	4.862366041	9.990856516	2.832249628	0.804531606	24.67200633	1.139186534	22.62243285	9.805201927	13.2528688	1.235428778	5.294856052	8.877526556	1.711968306	3.268155242	2.230631433	13.26399487	2.336499524	1.069826656	2.705865543	10.00883593	13.30717618	7.936245306	0.91278239	7.473435789	4.772954623	4.417480996	5.783692925	24.89161263	9.335746079	2.670740801	21.10530839
1	26803375	26803775	1.110739287	1.966126876	3.180128363	1.568430634	4.361665654	1.162252565	1.136322807	1.718336128	0.800088252	4.056341193	2.553991239	2.075625731	0.928931303	1.159026535	0.946950651	2.74201724	0.81039434	2.997256955	0.944083209	2.413594819	3.289600844	1.139186534	1.560167783	0.891381993	1.893266971	1.235428778	0.882476009	0.98639184	3.423936612	3.268155242	1.115315716	3.315998717	4.672999049	5.34913328	0.901955181	0.834069661	0.78277507	0.992030663	0.91278239	1.868358947	0.954590925	4.417480996	5.783692925	1.037150526	2.07461024	2.670740801	9.740911564
1	26818307	26818707	1.110739287	0.983063438	1.060042788	0.784215317	0.872333131	1.162252565	1.136322807	0.859168064	0.800088252	0.811268239	0.851330413	1.037812865	0.928931303	1.159026535	0.946950651	1.37100862	0.81039434	0.999085652	0.944083209	0.804531606	1.644800422	1.139186534	0.780083891	0.891381993	0.946633485	1.235428778	0.882476009	0.98639184	1.711968306	1.089385081	1.115315716	1.105332906	2.336499524	1.069826656	0.901955181	0.834069661	0.78277507	0.992030663	0.91278239	0.934179474	0.954590925	1.472493665	5.783692925	1.037150526	1.03730512	0.890246934	1.623485261
1	26838628	26839028	1.110739287	12.77982469	10.60042788	10.19479912	5.233998784	10.46027309	3.40896842	6.873344513	10.40114727	1.622536477	6.810643304	8.302502924	4.644656515	3.477079606	5.681703907	6.855043099	4.862366041	1.998171303	9.440832093	15.28610052	3.289600844	9.113492269	10.14109059	1.782763987	16.09276925	11.118859	2.647428026	6.904742877	6.847873224	5.446925403	7.807210015	3.315998717	2.336499524	1.069826656	9.921506991	14.17918424	8.610525766	7.936245306	6.389476727	19.61776895	8.591318321	1.472493665	5.783692925	3.111451579	1.03730512	12.46345707	4.870455782
1	26864596	26864996	2.221478574	14.74595157	12.72051345	10.97901444	23.55299453	2.324505131	12.49955087	13.74668903	17.60194154	16.22536477	11.91862578	5.189064327	12.07610694	11.59026535	13.25730912	8.226051719	1.62078868	8.991770864	0.944083209	8.045316063	14.8032038	5.695932668	11.70125837	6.239673954	10.41296834	2.470857556	11.47218811	20.71422863	10.27180984	7.625695565	11.15315716	4.421331622	4.672999049	1.069826656	11.72541735	2.502208983	13.30717618	11.90436796	3.651129558	12.14433316	14.31886387	20.61491131	5.783692925	8.297204211	2.07461024	10.6829632	9.740911564
1	26914039	26914439	21.10404645	18.67820532	20.14081296	42.34762711	49.72298845	12.78477822	12.49955087	24.91587386	42.40467734	23.52677892	28.09390363	30.0965731	25.08114518	30.13468992	35.03717409	6.855043099	44.57168871	19.98171303	32.09882912	35.39939068	1.644800422	15.94861147	30.42327177	24.06731382	14.19950228	19.76686044	22.94437622	27.61897151	30.81542951	33.7709375	23.42163004	17.68532649	16.35549667	39.58358627	33.3723417	40.03534373	50.88037953	21.82467459	31.03460124	30.82792263	20.04640942	7.362468327	11.56738585	18.66870947	19.70879728	42.73185282	1.623485261
1	26948098	26948498	12.21813216	6.881444066	10.60042788	29.01596672	6.106331915	2.324505131	6.81793684	17.18336128	15.20167678	14.6028283	16.17527785	9.340315789	11.14717564	4.636106141	13.25730912	1.37100862	34.03656229	12.98811347	18.88166419	20.91782176	1.644800422	7.974305736	7.020755023	4.456909967	5.679800912	18.53143167	4.412380043	11.83670207	17.11968306	4.357540323	1.115315716	5.526664528	16.35549667	13.90774653	11.72541735	24.18802017	26.61435237	9.920306632	22.81955974	16.81523053	16.22804572	1.472493665	5.783692925	9.334354737	14.52227168	11.57321014	1.623485261
1	26993707	26994107	6.664435722	16.71207845	21.20085575	10.19479912	28.78699331	12.78477822	13.63587368	18.90169741	16.00176503	25.96058364	12.7699562	15.56719298	16.72076345	13.90831842	12.31035846	26.04916378	9.724732083	18.98262738	9.440832093	16.09063213	32.89600844	5.695932668	16.38176172	10.69658392	17.03940274	4.941715111	28.23923228	12.82309391	11.98377814	10.89385081	14.49910431	21.00132521	9.345998097	10.69826656	11.72541735	11.67697526	12.52440111	11.90436796	9.127823895	16.81523053	10.50050017	25.03239231	5.783692925	14.52010737	18.67149216	13.35370401	27.59924943
1	27031209	27031609	2.221478574	6.881444066	10.60042788	10.97901444	14.82966322	13.94703078	6.81793684	8.591680641	19.20211804	17.84790125	17.02660826	4.151251462	13.00503824	8.113185747	8.52255586	13.7100862	4.051971701	6.993599561	8.496748884	8.045316063	9.868802533	5.695932668	10.14109059	16.04487588	11.35960182	12.35428778	4.412380043	8.877526556	27.3914929	10.89385081	5.576578582	2.210665811	30.37449382	7.488786592	6.313686267	15.0132539	6.262200557	10.9123373	6.389476727	2.802538421	9.545909246	16.19743032	5.783692925	6.222903158	4.14922048	8.012222404	6.493941042
1	27070307	27070707	14.43961073	6.881444066	8.480342301	7.057937852	13.08499696	1.162252565	1.136322807	7.732512577	8.000882516	12.98029182	10.21596496	8.302502924	8.360381726	1.159026535	7.575605209	10.96806896	5.672760382	7.992685213	5.664499256	7.240784457	1.644800422	9.113492269	4.680503349	2.67414598	10.41296834	1.235428778	7.059808069	5.918351037	8.55984153	4.357540323	7.807210015	3.315998717	4.672999049	2.139653312	0.901955181	5.838487628	8.610525766	6.944214643	10.95338867	1.868358947	14.31886387	14.72493665	11.56738585	10.37150526	4.14922048	13.35370401	1.623485261
1	27099422	27099822	2.221478574	7.864507504	10.60042788	10.97901444	12.21266383	3.486757696	14.77219649	7.732512577	9.601059019	7.301414148	4.256652065	14.52938012	10.21824433	12.74929189	14.20425977	13.7100862	2.431183021	4.995428258	0.944083209	6.43625285	11.51360295	9.113492269	10.92117448	9.805201927	14.19950228	7.412572667	13.23714013	12.82309391	25.67952459	5.446925403	10.03784145	6.631997433	2.336499524	7.488786592	3.607820724	4.170348306	3.913875348	2.97609199	3.651129558	3.736717895	12.40968202	13.25244299	11.56738585	8.297204211	9.335746079	3.560987735	12.98788208
1	27144447	27144847	9.996653583	5.898380628	6.360256726	7.057937852	7.850998176	9.298020523	5.681614034	12.88752096	5.600617761	8.923950625	6.810643304	4.151251462	8.360381726	1.159026535	6.628654558	5.484034479	6.483154722	21.97988433	0.944083209	6.43625285	8.224002111	7.974305736	6.240671131	13.3707299	6.626434398	8.648001444	6.17733206	0.98639184	10.27180984	5.446925403	3.345947149	4.421331622	2.336499524	12.83791987	2.705865543	0.834069661	7.044975627	2.97609199	6.389476727	1.868358947	7.636727397	7.362468327	5.783692925	18.66870947	7.261135839	1.780493867	1.623485261
1	27288834	27289234	1.110739287	0.983063438	1.060042788	0.784215317	0.872333131	1.162252565	1.136322807	0.859168064	0.800088252	0.811268239	0.851330413	1.037812865	0.928931303	1.159026535	0.946950651	1.37100862	0.81039434	0.999085652	0.944083209	0.804531606	1.644800422	1.139186534	0.780083891	0.891381993	0.946633485	1.235428778	0.882476009	0.98639184	1.711968306	1.089385081	1.115315716	1.105332906	2.336499524	1.069826656	0.901955181	0.834069661	0.78277507	0.992030663	0.91278239	0.934179474	0.954590925	1.472493665	5.783692925	1.037150526	1.03730512	0.890246934	1.623485261
1	27321951	27322351	8.885914296	5.898380628	3.180128363	8.626368486	8.723331307	18.59604105	6.81793684	4.29584032	7.200794265	39.75214369	10.21596496	10.37812865	5.573587818	23.18053071	12.31035846	6.855043099	20.25985851	9.990856516	11.32899851	11.26344249	46.05441182	6.835119202	11.70125837	14.26211189	16.09276925	1.235428778	12.35466412	3.945567358	15.40771475	14.16200605	5.576578582	15.47466068	2.336499524	5.34913328	7.215641448	15.0132539	3.131100279	14.88045995	0.91278239	1.868358947	18.13722757	5.889974661	5.783692925	19.70586	18.67149216	7.12197547	51.95152834
1	27349507	27349907	7.775175009	8.847570942	11.66047066	5.489507218	15.70199635	3.486757696	7.954259647	10.31001677	9.601059019	12.98029182	5.107982478	1.037812865	6.502519121	5.795132676	9.469506511	5.484034479	3.241577361	4.995428258	4.720416047	6.43625285	14.8032038	3.417559601	2.340251674	7.131055947	11.35960182	1.235428778	11.47218811	0.98639184	1.711968306	7.625695565	1.115315716	6.631997433	2.336499524	1.069826656	0.901955181	5.838487628	2.348325209	9.920306632	0.91278239	5.605076842	0.954590925	19.14241765	5.783692925	13.48295684	10.3730512	3.560987735	43.83410204
1	27391204	27391604	1.110739287	14.74595157	6.360256726	1.568430634	11.3403307	2.324505131	2.272645613	6.014176449	6.400706013	12.98029182	4.256652065	10.37812865	7.431450423	5.795132676	3.787802604	12.33907758	4.051971701	3.996342606	0.944083209	3.218126425	1.644800422	1.139186534	5.46058724	5.34829196	10.41296834	1.235428778	7.059808069	13.80948575	6.847873224	7.625695565	5.576578582	11.05332906	4.672999049	1.069826656	6.313686267	0.834069661	3.913875348	3.968122653	1.825564779	5.605076842	5.727545548	4.417480996	5.783692925	1.037150526	2.07461024	4.451234669	8.117426303
1	27428478	27428878	5.553696435	7.864507504	1.060042788	7.057937852	4.361665654	2.324505131	3.40896842	6.014176449	7.200794265	6.490145909	5.107982478	1.037812865	9.289313029	1.159026535	8.52255586	12.33907758	3.241577361	3.996342606	0.944083209	5.631721244	1.644800422	1.139186534	1.560167783	2.67414598	10.41296834	1.235428778	0.882476009	0.98639184	6.847873224	4.357540323	3.345947149	5.526664528	2.336499524	1.069826656	0.901955181	3.336278645	3.131100279	9.920306632	10.04060628	1.868358947	4.772954623	10.30745566	5.783692925	6.222903158	10.3730512	0.890246934	1.623485261
1	27527987	27528387	13.32887144	23.59352251	22.26089854	16.46852165	20.06366201	19.75829361	20.45381052	23.19753773	24.8027358	29.20565659	11.91862578	12.45375439	10.21824433	11.59026535	19.88596367	8.226051719	16.2078868	10.98994217	12.27308172	9.654379276	41.12001055	3.417559601	18.72201339	20.50178585	20.82593668	1.235428778	23.82685223	11.83670207	1.711968306	9.804465726	18.96036718	21.00132521	2.336499524	6.418959936	9.921506991	15.84732356	14.87272632	6.944214643	6.389476727	10.27597421	20.04640942	23.55989865	17.35107878	18.66870947	13.48496656	6.231728536	12.98788208
1	27541945	27542345	38.87587504	31.45803002	34.98141199	68.22673257	46.23365593	30.2185667	23.86277894	47.25424352	57.60635412	34.88453426	43.41785106	38.39907602	35.29938951	38.24787566	50.18838451	1.37100862	79.41864534	35.96708346	61.36540861	53.90361762	6.579201689	64.93363242	54.6058724	30.30698777	17.98603622	43.24000722	37.06399236	33.53732254	44.51117596	37.03909274	32.34415578	25.42265683	28.03799429	95.21457238	65.84272821	66.72557289	91.58468315	42.65731852	73.02259116	66.32674263	35.31986421	1.472493665	11.56738585	9.334354737	18.67149216	59.64654456	14.61136735
1	27557949	27558349	7.775175009	9.83063438	28.62115527	35.28968926	23.55299453	4.649010261	5.681614034	19.76086547	43.20476559	23.52677892	33.20188611	17.64281871	15.79183215	27.81663685	17.04511172	1.37100862	39.70932267	15.98537043	31.15474591	33.79032746	1.644800422	17.087798	26.52285231	6.239673954	17.03940274	17.29600289	19.41447219	20.71422863	23.96755629	27.23462702	3.345947149	15.47466068	2.336499524	22.46635978	23.45083471	42.53755272	36.79042827	23.80873592	17.3428654	24.28866632	4.772954623	1.472493665	17.35107878	11.40865579	21.78340752	48.07333442	6.493941042
1	27563481	27563881	3.332217861	6.881444066	2.120085575	11.76322975	11.3403307	1.162252565	1.136322807	8.591680641	13.60150028	0.811268239	6.810643304	11.41594152	3.715725212	5.795132676	7.575605209	1.37100862	4.862366041	3.996342606	11.32899851	4.827189638	1.644800422	9.113492269	14.82159394	4.456909967	0.946633485	3.706286333	7.059808069	3.945567358	5.135904918	2.178770161	1.115315716	2.210665811	4.672999049	9.628439904	9.01955181	10.84290559	13.30717618	13.88842929	5.476694337	5.605076842	1.909181849	1.472493665	5.783692925	8.297204211	8.298440959	9.792716271	1.623485261
1	27600456	27600856	1.110739287	2.949190314	7.420299513	6.273722535	9.595664438	5.811262827	1.136322807	4.29584032	7.200794265	4.056341193	10.21596496	2.075625731	7.431450423	1.159026535	2.840851953	9.597060338	4.862366041	4.995428258	2.832249628	6.43625285	6.579201689	2.278373067	3.900419457	7.131055947	1.893266971	6.177143889	8.824760086	2.959175519	11.98377814	4.357540323	2.230631433	11.05332906	2.336499524	3.209479968	8.117596629	0.834069661	4.696650418	8.928275969	1.825564779	2.802538421	4.772954623	4.417480996	5.783692925	2.074301053	5.186525599	4.451234669	1.623485261
1	27601672	27602072	3.332217861	5.898380628	2.120085575	3.136861267	8.723331307	1.162252565	3.40896842	13.74668903	11.20123552	12.98029182	6.810643304	3.113438596	0.928931303	12.74929189	6.628654558	1.37100862	6.483154722	0.999085652	2.832249628	8.849847669	4.934401266	4.556746135	3.120335566	4.456909967	5.679800912	6.177143889	2.647428026	6.904742877	5.135904918	7.625695565	4.461262866	2.210665811	2.336499524	1.069826656	5.411731086	0.834069661	11.74162604	8.928275969	0.91278239	0.934179474	6.682136472	4.417480996	5.783692925	6.222903158	4.14922048	0.890246934	14.61136735
1	27603113	27603819	15.55035002	17.69514188	9.540385089	8.626368486	21.80832827	16.27153592	18.18116491	4.29584032	21.60238279	24.33804716	16.17527785	15.56719298	7.431450423	17.38539803	11.36340781	12.33907758	4.862366041	18.98262738	7.552665675	7.240784457	13.15840338	1.139186534	18.72201339	16.93625787	17.03940274	1.235428778	17.64952017	16.76866127	8.55984153	11.98323589	22.30631433	23.21199102	23.36499524	4.279306624	10.82346217	1.668139322	7.044975627	12.89639862	9.127823895	13.07851263	15.27345479	8.834961992	5.783692925	11.40865579	22.82071264	19.58543254	29.22273469
1	27603853	27604253	8.885914296	18.67820532	10.60042788	4.705291901	15.70199635	5.811262827	13.63587368	15.46502515	11.20123552	20.28170597	11.06729537	8.302502924	4.644656515	24.33955724	12.31035846	23.30714654	4.862366041	6.993599561	0.944083209	4.827189638	44.4096114	1.139186534	17.16184561	12.47934791	13.2528688	1.235428778	7.059808069	10.85031023	25.67952459	8.715080645	4.461262866	7.737330339	16.35549667	8.558613248	7.215641448	4.170348306	5.479425488	8.928275969	0.91278239	6.539256316	9.545909246	11.77994932	5.783692925	13.48295684	12.44766144	5.341481602	19.48182313
1	27644987	27645387	3.332217861	5.898380628	6.360256726	5.489507218	6.106331915	2.324505131	1.136322807	7.732512577	9.601059019	4.056341193	8.51330413	9.340315789	7.431450423	4.636106141	6.628654558	2.74201724	10.53512642	0.999085652	16.99349777	8.045316063	4.934401266	7.974305736	9.361006697	8.02243794	4.733167427	2.470857556	9.707236095	5.918351037	5.135904918	4.357540323	1.115315716	3.315998717	2.336499524	2.139653312	9.01955181	10.00883593	16.43827646	4.960153316	10.95338867	5.605076842	4.772954623	1.472493665	11.56738585	4.148602105	3.11191536	8.012222404	1.623485261
1	27659836	27660236	4.442957148	7.864507504	5.300213938	2.352645951	6.106331915	6.973515392	4.545291227	5.155008385	4.000441258	19.47043773	5.107982478	7.264690058	10.21824433	2.318053071	0.946950651	15.08109482	3.241577361	15.98537043	0.944083209	4.827189638	8.224002111	2.278373067	15.60167783	10.69658392	11.35960182	1.235428778	7.942284077	7.891134716	1.711968306	8.715080645	1.115315716	12.15866196	2.336499524	2.139653312	0.901955181	5.004417967	3.131100279	1.984061326	0.91278239	0.934179474	15.27345479	7.362468327	5.783692925	13.48295684	13.48496656	9.792716271	21.10530839
1	27726286	27726686	11.10739287	19.66126876	13.78055624	12.54744507	16.57432948	10.46027309	22.72645613	8.591680641	6.400706013	21.90424244	17.02660826	9.340315789	10.21824433	10.43123882	11.36340781	12.33907758	10.53512642	7.992685213	16.99349777	8.849847669	27.96160718	6.835119202	14.04151005	11.58796591	13.2528688	2.470857556	16.76704416	5.918351037	5.135904918	11.98323589	12.26847288	21.00132521	4.672999049	11.76809322	12.62737253	9.174766272	3.131100279	17.85655194	6.389476727	1.868358947	5.727545548	22.08740498	5.783692925	13.48295684	10.3730512	10.6829632	32.46970521
1	27744564	27744964	4.442957148	7.864507504	1.060042788	6.273722535	6.106331915	5.811262827	1.136322807	3.436672256	4.80052951	4.056341193	2.553991239	3.113438596	6.502519121	11.59026535	4.734753255	8.226051719	11.34552076	0.999085652	11.32899851	4.827189638	4.934401266	1.139186534	4.680503349	0.891381993	0.946633485	17.29600289	2.647428026	6.904742877	3.423936612	3.268155242	3.345947149	1.105332906	2.336499524	8.558613248	7.215641448	6.672557289	5.479425488	7.936245306	6.389476727	6.539256316	9.545909246	7.362468327	5.783692925	6.222903158	6.223830719	9.792716271	6.493941042
1	28068644	28069044	4.442957148	5.898380628	5.300213938	4.705291901	4.361665654	2.324505131	4.545291227	10.31001677	2.400264755	1.622536477	6.810643304	5.189064327	4.644656515	2.318053071	0.946950651	1.37100862	7.293549062	0.999085652	5.664499256	4.022658032	1.644800422	4.556746135	4.680503349	1.782763987	0.946633485	3.706286333	0.882476009	3.945567358	5.135904918	6.536310484	2.230631433	4.421331622	2.336499524	5.34913328	10.82346217	6.672557289	8.610525766	3.968122653	10.04060628	4.670897368	2.863772774	1.472493665	5.783692925	1.037150526	2.07461024	8.902469337	1.623485261
1	28163356	28163756	1.110739287	5.898380628	8.480342301	8.626368486	5.233998784	1.162252565	3.40896842	4.29584032	8.000882516	4.056341193	5.107982478	9.340315789	8.360381726	1.159026535	11.36340781	1.37100862	6.483154722	6.993599561	11.32899851	8.045316063	1.644800422	6.835119202	6.240671131	4.456909967	5.679800912	6.177143889	8.824760086	6.904742877	6.847873224	7.625695565	5.576578582	8.842663245	4.672999049	6.418959936	14.4312829	15.84732356	13.30717618	13.88842929	6.389476727	5.605076842	2.863772774	1.472493665	5.783692925	3.111451579	1.03730512	3.560987735	8.117426303
1	28259848	28260248	1.110739287	11.79676126	4.24017115	6.273722535	10.46799757	3.486757696	4.545291227	5.155008385	4.000441258	16.22536477	7.661973717	9.340315789	14.86290085	9.272212282	7.575605209	6.855043099	6.483154722	10.98994217	0.944083209	0.804531606	13.15840338	1.139186534	7.800838914	3.565527974	10.41296834	1.235428778	3.529904034	1.972783679	10.27180984	3.268155242	6.691894299	12.15866196	2.336499524	1.069826656	2.705865543	4.170348306	0.78277507	0.992030663	4.563911948	6.539256316	3.818363698	10.30745566	5.783692925	7.260053684	14.52227168	4.451234669	17.85833787
1	28314012	28314412	8.885914296	4.91531719	20.14081296	25.09489014	19.19132888	4.649010261	15.90851929	19.76086547	16.80185328	5.67887767	11.06729537	12.45375439	15.79183215	16.22637149	17.99206237	1.37100862	20.25985851	13.98719912	16.04941456	26.54954301	3.289600844	7.974305736	21.06226507	8.913819934	14.19950228	14.82514533	13.23714013	21.70062047	11.98377814	3.268155242	13.3837886	7.737330339	7.009498573	22.46635978	14.4312829	23.35395051	24.26602716	10.9123373	17.3428654	22.42030737	15.27345479	1.472493665	5.783692925	11.40865579	6.223830719	16.91469174	4.870455782
1	28329460	28329860	5.553696435	6.881444066	8.480342301	6.273722535	11.3403307	8.135767958	6.81793684	8.591680641	4.80052951	7.301414148	9.364634543	4.151251462	6.502519121	8.113185747	9.469506511	16.45210344	2.431183021	4.995428258	12.27308172	4.022658032	3.289600844	6.835119202	12.48134226	6.239673954	3.786533942	7.412572667	6.17733206	11.83670207	15.40771475	3.268155242	6.691894299	13.26399487	2.336499524	9.628439904	7.215641448	11.67697526	9.393300836	6.944214643	3.651129558	10.27597421	4.772954623	11.77994932	5.783692925	11.40865579	6.223830719	14.24395094	9.740911564
1	28369551	28369951	2.221478574	13.76288813	1.060042788	3.136861267	0.872333131	6.973515392	11.36322807	3.436672256	3.200353006	17.03663301	4.256652065	1.037812865	3.715725212	5.795132676	6.628654558	2.74201724	6.483154722	0.999085652	1.888166419	1.609063213	18.09280464	1.139186534	6.240671131	4.456909967	1.893266971	1.235428778	0.882476009	0.98639184	3.423936612	1.089385081	4.461262866	3.315998717	2.336499524	2.139653312	3.607820724	5.004417967	3.913875348	13.88842929	0.91278239	10.27597421	6.682136472	5.889974661	5.783692925	3.111451579	6.223830719	0.890246934	6.493941042
1	28520172	28520572	13.32887144	20.6443322	40.28162593	61.16879472	45.3613228	27.89406157	17.0448421	28.35254611	60.00661887	27.58312011	36.60720776	23.86969591	49.23335906	31.29371645	27.46156888	2.74201724	48.62366041	17.98354173	49.09232688	38.6175171	1.644800422	35.31478254	46.80503349	25.85007781	14.19950228	11.118859	19.41447219	40.44206542	29.1034612	32.68155242	28.99820863	17.68532649	4.672999049	53.4913328	30.66647615	66.72557289	61.8392305	31.74498122	46.55190187	59.78748632	28.63772774	1.472493665	5.783692925	15.5572579	21.78340752	50.74407522	1.623485261
1	28526922	28527322	3.332217861	3.932253752	1.060042788	18.8211676	8.723331307	15.10928335	10.22690526	4.29584032	18.40202979	21.0929742	5.959312891	3.113438596	7.431450423	3.477079606	4.734753255	1.37100862	12.1559151	5.99451391	8.496748884	15.28610052	8.224002111	4.556746135	10.92117448	4.456909967	2.839900456	7.412572667	3.529904034	6.904742877	13.69574645	4.357540323	1.115315716	3.315998717	2.336499524	25.67583974	10.82346217	10.84290559	10.17607591	10.9123373	6.389476727	3.736717895	13.36427294	1.472493665	5.783692925	5.185752632	10.3730512	9.792716271	1.623485261
1	28552734	28553134	11.10739287	11.79676126	6.360256726	7.842153169	20.06366201	15.10928335	20.45381052	6.873344513	6.400706013	15.41409653	7.661973717	6.226877193	14.86290085	26.65761031	7.575605209	9.597060338	8.914337743	18.98262738	5.664499256	9.654379276	27.96160718	4.556746135	10.14109059	15.15349389	17.98603622	4.941715111	4.412380043	12.82309391	15.40771475	13.07262097	6.691894299	17.68532649	4.672999049	13.90774653	5.411731086	6.672557289	6.262200557	0.992030663	4.563911948	5.605076842	6.682136472	4.417480996	5.783692925	18.66870947	10.3730512	7.12197547	19.48182313
1	28737035	28737435	12.21813216	32.44109345	8.480342301	14.1158757	22.6806614	8.135767958	12.49955087	13.74668903	16.00176503	31.63946131	12.7699562	15.56719298	10.21824433	11.59026535	14.20425977	19.19412068	13.77670378	15.98537043	15.10533135	14.48156891	36.18560929	6.835119202	21.06226507	25.85007781	22.71920365	1.235428778	10.5897121	11.83670207	6.847873224	13.07262097	12.26847288	28.73865554	9.345998097	10.69826656	13.52932771	15.0132539	14.87272632	11.90436796	4.563911948	9.341794737	17.18263664	13.25244299	5.783692925	20.74301053	30.08184848	8.012222404	29.22273469
1	28775214	28775614	12.21813216	8.847570942	12.72051345	3.921076584	9.595664438	12.78477822	18.18116491	6.873344513	7.200794265	19.47043773	2.553991239	8.302502924	4.644656515	11.59026535	12.31035846	16.45210344	6.483154722	13.98719912	6.608582465	8.849847669	11.51360295	1.139186534	10.92117448	20.50178585	13.2528688	6.177143889	16.76704416	5.918351037	10.27180984	7.625695565	5.576578582	15.47466068	2.336499524	2.139653312	9.921506991	3.336278645	7.827750697	11.90436796	8.215041506	0.934179474	8.591318321	11.77994932	5.783692925	17.63155895	14.52227168	11.57321014	30.84621995
1	28796815	28797215	8.885914296	9.83063438	14.84059903	14.1158757	13.95733009	16.27153592	9.090582454	9.450848705	15.20167678	14.6028283	17.87793867	16.60500585	11.14717564	10.43123882	4.734753255	20.5651293	10.53512642	13.98719912	4.720416047	16.89516373	3.289600844	6.835119202	6.240671131	11.58796591	18.93266971	12.35428778	10.5897121	11.83670207	6.847873224	16.34077621	6.691894299	16.57999358	23.36499524	12.83791987	11.72541735	10.00883593	7.044975627	10.9123373	17.3428654	2.802538421	11.4550911	25.03239231	5.783692925	8.297204211	12.44766144	6.231728536	4.870455782
1	28887490	28887890	1.110739287	6.881444066	3.180128363	7.057937852	13.08499696	10.46027309	7.954259647	8.591680641	8.800970768	17.84790125	9.364634543	6.226877193	9.289313029	11.59026535	7.575605209	6.855043099	7.293549062	12.98811347	9.440832093	8.045316063	8.224002111	6.835119202	7.800838914	4.456909967	7.573067883	6.177143889	13.23714013	6.904742877	1.711968306	2.178770161	6.691894299	6.631997433	2.336499524	1.069826656	6.313686267	6.672557289	0.78277507	4.960153316	1.825564779	2.802538421	6.682136472	8.834961992	5.783692925	7.260053684	7.261135839	5.341481602	9.740911564
1	28914643	28915380	15.55035002	24.57658595	19.08077018	8.626368486	19.19132888	12.78477822	13.63587368	20.62003354	14.40158853	26.77185187	13.62128661	10.37812865	20.43648866	9.272212282	10.41645716	12.33907758	10.53512642	19.98171303	12.27308172	11.26344249	34.54080886	15.94861147	10.14109059	13.3707299	17.03940274	1.235428778	12.35466412	15.78226943	10.27180984	18.51954637	16.72973575	19.8959923	2.336499524	13.90774653	12.62737253	11.67697526	12.52440111	23.80873592	7.302259116	14.01269211	21.95559127	22.08740498	5.783692925	14.52010737	16.59688192	5.341481602	32.46970521
1	29105910	29106310	8.885914296	0.983063438	4.24017115	9.410583802	0.872333131	8.135767958	2.272645613	2.577504192	10.40114727	4.056341193	0.851330413	2.075625731	2.786793909	1.159026535	1.893901302	1.37100862	11.34552076	6.993599561	0.944083209	4.022658032	1.644800422	1.139186534	9.361006697	6.239673954	11.35960182	9.883430222	4.412380043	1.972783679	6.847873224	11.98323589	1.115315716	5.526664528	14.01899715	12.83791987	5.411731086	11.67697526	10.17607591	5.952183979	10.95338867	9.341794737	4.772954623	1.472493665	5.783692925	4.148602105	10.3730512	5.341481602	1.623485261
1	29181371	29181771	14.43961073	16.71207845	11.66047066	18.8211676	15.70199635	18.59604105	24.99910175	13.74668903	21.60238279	34.88453426	17.02660826	15.56719298	26.01007648	9.272212282	17.04511172	19.19412068	16.2078868	22.97896999	15.10533135	16.09063213	31.25120802	9.113492269	21.06226507	20.50178585	22.71920365	3.706286333	12.35466412	13.80948575	15.40771475	22.87708669	20.0756829	23.21199102	21.02849572	12.83791987	12.62737253	11.67697526	6.262200557	10.9123373	21.90677735	10.27597421	17.18263664	26.50488598	5.783692925	19.70586	21.78340752	10.6829632	47.08107256
1	29227552	29227952	1.110739287	8.847570942	10.60042788	8.626368486	0.872333131	3.486757696	1.136322807	0.859168064	7.200794265	14.6028283	12.7699562	14.52938012	8.360381726	1.159026535	0.946950651	1.37100862	20.25985851	0.999085652	9.440832093	8.849847669	1.644800422	1.139186534	3.900419457	0.891381993	0.946633485	1.235428778	0.882476009	6.904742877	10.27180984	15.25139113	3.345947149	4.421331622	16.35549667	14.97757318	4.509775905	9.174766272	7.827750697	9.920306632	7.302259116	9.341794737	1.909181849	1.472493665	5.783692925	6.222903158	14.52227168	12.46345707	1.623485261
1	29237781	29238181	13.32887144	15.72901501	14.84059903	10.19479912	15.70199635	1.162252565	10.22690526	13.74668903	15.20167678	29.20565659	8.51330413	3.113438596	0.928931303	4.636106141	4.734753255	5.484034479	6.483154722	11.98902782	10.3849153	5.631721244	32.89600844	7.974305736	7.800838914	8.913819934	6.626434398	1.235428778	11.47218811	5.918351037	3.423936612	2.178770161	20.0756829	3.315998717	2.336499524	2.139653312	8.117596629	5.838487628	8.610525766	12.89639862	0.91278239	11.21015368	2.863772774	11.77994932	5.783692925	5.185752632	11.41035632	7.12197547	47.08107256
1	29258660	29259060	1.110739287	1.966126876	1.060042788	6.273722535	3.489332523	1.162252565	1.136322807	3.436672256	2.400264755	0.811268239	2.553991239	1.037812865	0.928931303	1.159026535	0.946950651	4.113025859	0.81039434	0.999085652	1.888166419	4.022658032	1.644800422	1.139186534	2.340251674	2.67414598	5.679800912	1.235428778	0.882476009	0.98639184	1.711968306	1.089385081	1.115315716	1.105332906	2.336499524	11.76809322	0.901955181	15.0132539	7.044975627	0.992030663	0.91278239	0.934179474	0.954590925	1.472493665	5.783692925	1.037150526	1.03730512	5.341481602	3.246970521
1	29344079	29344479	1.110739287	0.983063438	6.360256726	3.921076584	7.850998176	1.162252565	1.136322807	0.859168064	0.800088252	3.245072954	5.959312891	6.226877193	1.857862606	1.159026535	0.946950651	1.37100862	1.62078868	3.996342606	0.944083209	2.413594819	1.644800422	3.417559601	5.46058724	8.02243794	2.839900456	1.235428778	3.529904034	4.931959198	8.55984153	3.268155242	1.115315716	5.526664528	2.336499524	1.069826656	2.705865543	5.004417967	2.348325209	0.992030663	3.651129558	8.407615263	1.909181849	10.30745566	5.783692925	1.037150526	10.3730512	2.670740801	3.246970521
1	29550552	29550952	2.221478574	9.83063438	10.60042788	10.19479912	11.3403307	2.324505131	5.681614034	13.74668903	12.80141203	4.867609432	11.06729537	5.189064327	5.573587818	8.113185747	7.575605209	1.37100862	8.103943402	5.99451391	9.440832093	9.654379276	1.644800422	7.974305736	10.92117448	11.58796591	0.946633485	1.235428778	4.412380043	7.891134716	3.423936612	5.446925403	5.576578582	3.315998717	2.336499524	1.069826656	13.52932771	9.174766272	10.17607591	4.960153316	3.651129558	18.68358947	7.636727397	1.472493665	5.783692925	4.148602105	2.07461024	11.57321014	1.623485261
1	29723387	29723787	3.332217861	1.966126876	1.060042788	0.784215317	1.744666261	1.162252565	1.136322807	0.859168064	1.600176503	0.811268239	3.405321652	1.037812865	0.928931303	1.159026535	0.946950651	1.37100862	0.81039434	0.999085652	0.944083209	0.804531606	3.289600844	1.139186534	0.780083891	0.891381993	0.946633485	1.235428778	1.764952017	0.98639184	1.711968306	1.089385081	1.115315716	1.105332906	2.336499524	1.069826656	2.705865543	0.834069661	0.78277507	0.992030663	0.91278239	2.802538421	0.954590925	1.472493665	5.783692925	1.037150526	5.186525599	0.890246934	1.623485261
1	30302764	30303515	23.32552503	17.69514188	31.80128363	30.58439736	25.29766079	3.486757696	1.136322807	26.63420999	16.80185328	0.811268239	26.3912428	23.86969591	19.50755736	9.272212282	35.98412474	1.37100862	26.74301323	17.98354173	43.42782763	41.03111192	1.644800422	27.34047681	27.3029362	10.69658392	5.679800912	17.29600289	19.41447219	20.71422863	13.69574645	5.446925403	34.57478721	9.94799615	2.336499524	12.83791987	34.27429688	45.87383136	24.26602716	20.83264393	40.16242514	39.23553789	25.77395496	1.472493665	11.56738585	1.037150526	13.48496656	45.40259362	1.623485261
1	30332924	30333324	1.110739287	2.949190314	8.480342301	5.489507218	2.616999392	1.162252565	1.136322807	3.436672256	2.400264755	0.811268239	3.405321652	1.037812865	8.360381726	4.636106141	3.787802604	4.113025859	4.862366041	6.993599561	12.27308172	5.631721244	3.289600844	5.695932668	7.020755023	5.34829196	4.733167427	6.177143889	2.647428026	5.918351037	1.711968306	8.715080645	5.576578582	1.105332906	2.336499524	2.139653312	9.921506991	5.838487628	9.393300836	9.920306632	8.215041506	4.670897368	0.954590925	2.944987331	5.783692925	2.074301053	2.07461024	8.012222404	1.623485261
1	30345525	30345925	22.21478574	25.55964939	13.78055624	36.85811989	34.0209921	24.40730387	11.36322807	29.21171418	42.40467734	19.47043773	21.28326033	25.94532164	28.79687039	15.06734496	29.35547018	9.597060338	38.08853399	35.96708346	29.26657949	53.90361762	1.644800422	27.34047681	40.56436235	33.87251575	12.30623531	38.29829211	24.70932824	26.63257967	10.27180984	22.87708669	22.30631433	13.26399487	44.39349096	46.00254621	37.8821176	48.37604035	51.6631546	12.89639862	40.16242514	23.35448684	25.77395496	4.417480996	5.783692925	19.70586	13.48496656	27.59765495	1.623485261
1	30382710	30383110	23.32552503	26.54271283	44.52179708	43.91605774	22.6806614	24.40730387	26.13542455	32.64838644	29.60326531	16.22536477	24.68858198	52.92845614	14.86290085	30.13468992	22.72681563	1.37100862	53.48602646	19.98171303	57.58907577	45.85830156	1.644800422	39.87152868	38.22411068	24.06731382	13.2528688	40.76914967	40.5938964	32.5509307	32.52739782	33.7709375	20.0756829	21.00132521	37.38399239	33.16462634	29.76452097	38.36720441	55.57702995	35.71310388	45.63911948	43.90643526	26.72854589	1.472493665	23.1347717	18.66870947	15.5595768	48.96358136	1.623485261
1	30398148	30398548	1.110739287	2.949190314	9.540385089	5.489507218	8.723331307	1.162252565	1.136322807	6.014176449	5.600617761	4.056341193	5.107982478	3.113438596	1.857862606	1.159026535	0.946950651	4.113025859	6.483154722	0.999085652	12.27308172	4.022658032	1.644800422	3.417559601	4.680503349	2.67414598	0.946633485	1.235428778	2.647428026	13.80948575	1.711968306	1.089385081	6.691894299	3.315998717	2.336499524	2.139653312	6.313686267	5.004417967	9.393300836	3.968122653	6.389476727	2.802538421	1.909181849	1.472493665	5.783692925	1.037150526	1.03730512	13.35370401	1.623485261
1	30461670	30462070	33.32217861	39.32253752	51.94209659	104.3006371	52.33998784	31.38081926	26.13542455	59.28259642	86.40953118	26.77185187	66.40377222	40.47470175	47.37549645	33.61176952	57.76398972	1.37100862	85.09140573	35.96708346	90.63198809	75.62597099	3.289600844	70.62956509	67.08721466	39.22080771	31.23890502	42.00457844	51.1836085	40.44206542	25.67952459	26.14524194	42.38199722	14.36932777	28.03799429	50.28185283	95.60724918	95.08394137	85.32248259	44.64137984	79.41206789	95.28630631	36.27445513	1.472493665	11.56738585	12.44580632	12.44766144	81.01247097	1.623485261
1	30467176	30467576	1.110739287	5.898380628	4.24017115	3.136861267	0.872333131	2.324505131	2.272645613	3.436672256	4.80052951	1.622536477	2.553991239	2.075625731	2.786793909	4.636106141	3.787802604	4.113025859	2.431183021	2.997256955	5.664499256	4.022658032	1.644800422	1.139186534	5.46058724	0.891381993	0.946633485	6.177143889	6.17733206	6.904742877	1.711968306	2.178770161	5.576578582	3.315998717	2.336499524	3.209479968	2.705865543	10.00883593	3.913875348	1.984061326	0.91278239	6.539256316	1.909181849	2.944987331	5.783692925	7.260053684	2.07461024	2.670740801	1.623485261
1	30522058	30522458	3.332217861	4.91531719	10.60042788	7.842153169	6.978665046	6.973515392	3.40896842	7.732512577	5.600617761	8.923950625	5.959312891	9.340315789	4.644656515	5.795132676	3.787802604	13.7100862	6.483154722	5.99451391	1.888166419	6.43625285	1.644800422	3.417559601	1.560167783	4.456909967	11.35960182	8.648001444	7.942284077	10.85031023	3.423936612	6.536310484	7.807210015	7.737330339	9.345998097	6.418959936	9.01955181	9.174766272	7.044975627	9.920306632	4.563911948	5.605076842	6.682136472	11.77994932	5.783692925	4.148602105	7.261135839	8.902469337	1.623485261
1	30655232	30655632	3.332217861	2.949190314	9.540385089	3.921076584	6.106331915	4.649010261	4.545291227	2.577504192	5.600617761	8.923950625	3.405321652	3.113438596	2.786793909	6.954159212	0.946950651	8.226051719	2.431183021	5.99451391	3.776332837	0.804531606	16.44800422	4.556746135	1.560167783	3.565527974	0.946633485	1.235428778	2.647428026	0.98639184	1.711968306	1.089385081	2.230631433	3.315998717	2.336499524	1.069826656	4.509775905	2.502208983	3.131100279	2.97609199	1.825564779	3.736717895	0.954590925	7.362468327	5.783692925	8.297204211	9.335746079	4.451234669	8.117426303
1	30698030	30698430	4.442957148	8.847570942	7.420299513	4.705291901	5.233998784	12.78477822	6.81793684	6.873344513	17.60194154	5.67887767	9.364634543	10.37812865	10.21824433	4.636106141	8.52255586	16.45210344	4.051971701	14.98628477	6.608582465	5.631721244	1.644800422	11.39186534	7.020755023	7.131055947	15.14613577	7.412572667	7.942284077	8.877526556	23.96755629	8.715080645	11.15315716	11.05332906	11.68249762	2.139653312	9.01955181	4.170348306	10.17607591	9.920306632	8.215041506	6.539256316	11.4550911	19.14241765	5.783692925	3.111451579	5.186525599	5.341481602	8.117426303
1	30737860	30738260	5.553696435	3.932253752	10.60042788	7.842153169	8.723331307	6.973515392	3.40896842	7.732512577	4.80052951	6.490145909	4.256652065	8.302502924	3.715725212	8.113185747	0.946950651	2.74201724	5.672760382	4.995428258	0.944083209	1.609063213	1.644800422	3.417559601	3.120335566	1.782763987	0.946633485	4.941715111	4.412380043	7.891134716	3.423936612	3.268155242	2.230631433	3.315998717	2.336499524	1.069826656	0.901955181	1.668139322	7.044975627	3.968122653	0.91278239	1.868358947	3.818363698	13.25244299	5.783692925	6.222903158	3.11191536	2.670740801	1.623485261
1	30815634	30816034	7.775175009	9.83063438	10.60042788	15.68430634	11.3403307	1.162252565	1.136322807	7.732512577	9.601059019	0.811268239	14.47261702	6.226877193	8.360381726	6.954159212	5.681703907	1.37100862	15.39749246	0.999085652	16.99349777	10.45891088	1.644800422	11.39186534	13.26142615	11.58796591	0.946633485	4.941715111	7.059808069	3.945567358	8.55984153	4.357540323	1.115315716	1.105332906	9.345998097	8.558613248	10.82346217	21.68581119	20.35215181	0.992030663	10.04060628	9.341794737	2.863772774	1.472493665	5.783692925	4.148602105	4.14922048	16.91469174	1.623485261
1	30824108	30824508	6.664435722	22.61045907	9.540385089	8.626368486	20.06366201	10.46027309	19.31748771	16.32419322	18.40202979	22.71551068	22.13459074	12.45375439	19.50755736	12.74929189	17.99206237	12.33907758	8.914337743	4.995428258	10.3849153	9.654379276	11.51360295	2.278373067	8.580922806	13.3707299	17.98603622	3.706286333	18.53199618	13.80948575	18.83165137	14.16200605	13.3837886	9.94799615	16.35549667	14.97757318	7.215641448	11.67697526	12.52440111	16.86452127	14.60451823	1.868358947	14.31886387	27.97737964	5.783692925	20.74301053	18.67149216	12.46345707	11.36439682
1	30908810	30909210	14.43961073	9.83063438	5.300213938	7.842153169	14.82966322	10.46027309	13.63587368	6.873344513	14.40158853	13.79156006	6.810643304	4.151251462	10.21824433	3.477079606	16.09816107	9.597060338	0.81039434	9.990856516	12.27308172	6.43625285	14.8032038	6.835119202	10.14109059	8.02243794	13.2528688	1.235428778	11.47218811	7.891134716	1.711968306	6.536310484	14.49910431	12.15866196	4.672999049	5.34913328	14.4312829	5.838487628	7.827750697	17.85655194	5.476694337	5.605076842	10.50050017	11.77994932	5.783692925	10.37150526	6.223830719	8.012222404	16.23485261
1	31186559	31186959	31.10070004	35.39028377	57.24231053	55.6792875	24.42532766	33.7053244	26.13542455	54.12758804	38.40423608	13.79156006	53.63381602	34.24782456	34.37045821	37.08884913	41.66582865	8.226051719	52.67563212	36.96616911	65.14174144	54.70814923	1.644800422	36.45396908	61.62662742	40.1121897	33.13217199	30.88571944	38.82894438	42.4148491	46.22314426	33.7709375	50.18920724	22.10665811	56.07598858	42.79306624	74.86228002	85.07510544	72.01530641	54.56168648	62.06920249	61.65584526	51.54790993	5.889974661	23.1347717	22.81731158	25.932628	54.30506296	1.623485261
1	31196659	31197059	7.775175009	0.983063438	8.480342301	7.057937852	13.08499696	1.162252565	1.136322807	9.450848705	3.200353006	0.811268239	5.107982478	6.226877193	12.07610694	2.318053071	6.628654558	1.37100862	16.2078868	3.996342606	14.16124814	12.8725057	1.644800422	3.417559601	9.361006697	6.239673954	9.466334854	1.235428778	2.647428026	9.863918395	1.711968306	7.625695565	4.461262866	1.105332906	2.336499524	2.139653312	8.117596629	11.67697526	7.044975627	4.960153316	4.563911948	6.539256316	0.954590925	1.472493665	5.783692925	1.037150526	1.03730512	10.6829632	1.623485261
1	31229484	31229884	1.110739287	4.91531719	3.180128363	11.76322975	7.850998176	4.649010261	1.136322807	6.873344513	7.200794265	3.245072954	4.256652065	9.340315789	11.14717564	2.318053071	8.52255586	6.855043099	8.103943402	2.997256955	7.552665675	8.045316063	1.644800422	1.139186534	9.361006697	8.913819934	5.679800912	3.706286333	0.882476009	3.945567358	11.98377814	4.357540323	2.230631433	6.631997433	2.336499524	7.488786592	5.411731086	10.00883593	3.913875348	1.984061326	10.04060628	4.670897368	3.818363698	1.472493665	5.783692925	7.260053684	2.07461024	7.12197547	8.117426303
1	31258683	31259083	7.775175009	8.847570942	3.180128363	25.87910546	13.95733009	5.811262827	6.81793684	19.76086547	15.20167678	4.867609432	22.13459074	11.41594152	21.36541997	10.43123882	18.93901302	1.37100862	30.79498493	16.98445608	30.2106627	32.18126425	1.644800422	26.20129027	26.52285231	16.04487588	6.626434398	17.29600289	27.35675627	9.863918395	17.11968306	6.536310484	16.72973575	11.05332906	4.672999049	28.88531971	36.98016242	41.70348306	47.74927925	20.83264393	22.81955974	33.63046105	19.09181849	1.472493665	5.783692925	3.111451579	5.186525599	24.03666721	1.623485261
1	31269551	31269951	15.55035002	4.91531719	5.300213938	8.626368486	4.361665654	11.62252565	5.681614034	6.014176449	2.400264755	3.245072954	6.810643304	6.226877193	14.86290085	5.795132676	8.52255586	1.37100862	9.724732083	6.993599561	4.720416047	18.50422695	1.644800422	15.94861147	15.60167783	5.34829196	6.626434398	13.58971656	7.942284077	10.85031023	3.423936612	6.536310484	10.03784145	7.737330339	30.37449382	13.90774653	5.411731086	12.51104492	6.262200557	3.968122653	14.60451823	2.802538421	5.727545548	2.944987331	5.783692925	7.260053684	6.223830719	10.6829632	1.623485261
1	31368773	31369173	13.32887144	10.81369782	11.66047066	14.90009102	19.19132888	11.62252565	10.22690526	7.732512577	14.40158853	0.811268239	22.98592115	13.49156725	12.07610694	9.272212282	11.36340781	1.37100862	20.25985851	8.991770864	28.32249628	17.69969534	1.644800422	14.80942494	21.06226507	8.02243794	5.679800912	16.06057411	16.76704416	17.75505311	1.711968306	8.715080645	11.15315716	2.210665811	11.68249762	18.18705315	23.45083471	26.69022916	29.74545265	23.80873592	15.51730062	21.48612789	10.50050017	1.472493665	5.783692925	7.260053684	4.14922048	20.47567948	1.623485261
1	31413148	31413548	1.110739287	6.881444066	4.24017115	6.273722535	6.978665046	11.62252565	11.36322807	5.155008385	9.601059019	18.65916949	15.32394743	1.037812865	5.573587818	11.59026535	9.469506511	8.226051719	4.051971701	12.98811347	6.608582465	10.45891088	14.8032038	1.139186534	10.92117448	3.565527974	13.2528688	1.235428778	4.412380043	5.918351037	1.711968306	9.804465726	7.807210015	7.737330339	2.336499524	4.279306624	8.117596629	8.340696611	3.131100279	7.936245306	7.302259116	4.670897368	4.772954623	7.362468327	5.783692925	10.37150526	6.223830719	9.792716271	19.48182313
1	31431760	31432160	4.442957148	4.91531719	1.060042788	0.784215317	10.46799757	3.486757696	3.40896842	12.88752096	9.601059019	6.490145909	2.553991239	1.037812865	0.928931303	2.318053071	1.893901302	15.08109482	0.81039434	0.999085652	8.496748884	8.849847669	9.868802533	1.139186534	0.780083891	0.891381993	0.946633485	1.235428778	4.412380043	6.904742877	6.847873224	1.089385081	2.230631433	9.94799615	2.336499524	10.69826656	9.01955181	0.834069661	10.95885098	4.960153316	3.651129558	6.539256316	2.863772774	1.472493665	17.35107878	1.037150526	7.261135839	8.902469337	3.246970521
1	31471545	31471945	5.553696435	0.983063438	3.180128363	7.842153169	6.978665046	1.162252565	7.954259647	4.29584032	0.800088252	4.056341193	4.256652065	1.037812865	3.715725212	1.159026535	8.52255586	1.37100862	11.34552076	0.999085652	9.440832093	10.45891088	1.644800422	5.695932668	6.240671131	8.02243794	9.466334854	8.648001444	4.412380043	0.98639184	5.135904918	3.268155242	1.115315716	1.105332906	2.336499524	1.069826656	5.411731086	8.340696611	12.52440111	0.992030663	0.91278239	0.934179474	0.954590925	1.472493665	5.783692925	2.074301053	1.03730512	1.780493867	1.623485261
1	31501519	31501919	6.664435722	0.983063438	8.480342301	5.489507218	4.361665654	2.324505131	5.681614034	3.436672256	5.600617761	2.433804716	5.107982478	4.151251462	2.786793909	1.159026535	9.469506511	15.08109482	4.862366041	1.998171303	8.496748884	4.827189638	1.644800422	6.835119202	3.120335566	0.891381993	0.946633485	2.470857556	1.764952017	9.863918395	1.711968306	1.089385081	4.461262866	1.105332906	2.336499524	11.76809322	6.313686267	18.34953254	7.827750697	0.992030663	9.127823895	12.14433316	2.863772774	2.944987331	5.783692925	1.037150526	1.03730512	9.792716271	8.117426303
1	31549624	31550024	9.996653583	10.81369782	6.360256726	3.921076584	12.21266383	6.973515392	9.090582454	6.014176449	5.600617761	8.112682386	11.06729537	9.340315789	7.431450423	6.954159212	6.628654558	5.484034479	9.724732083	8.991770864	12.27308172	4.827189638	1.644800422	3.417559601	10.92117448	9.805201927	5.679800912	1.235428778	9.707236095	13.80948575	10.27180984	7.625695565	4.461262866	11.05332906	25.70149477	1.069826656	6.313686267	3.336278645	5.479425488	6.944214643	11.86617106	6.539256316	17.18263664	20.61491131	5.783692925	6.222903158	13.48496656	9.792716271	1.623485261
1	31562902	31563302	4.442957148	15.72901501	5.300213938	14.1158757	11.3403307	3.486757696	1.136322807	13.74668903	28.80317706	4.867609432	10.21596496	10.37812865	13.00503824	20.86247764	9.469506511	1.37100862	24.31183021	9.990856516	24.54616344	10.45891088	1.644800422	14.80942494	7.020755023	12.47934791	5.679800912	23.47314678	4.412380043	21.70062047	5.135904918	16.34077621	6.691894299	5.526664528	9.345998097	17.1172265	16.23519326	25.02208983	24.26602716	14.88045995	20.99399496	19.61776895	2.863772774	1.472493665	5.783692925	12.44580632	9.335746079	20.47567948	1.623485261
[truncated: 32,858 more rows]
[truncated: 15 more columns]
