# Supplementary material for: Genome-wide Estrogen Receptor-α activation is sustained, not cyclical
Source: eLife. 2018 Nov 20;7:e40854. doi: 10.7554/eLife.40854 (PMC6287946; doi:10.7554/eLife.40854)
Supplement: Supplementary file 6. [file elife-40854-supp6.csv]

CHR	START	END	t30.6	t60.1	t90.3	t20.4	t30.1	t70.5	t40.6	t80.3	t10.1	t10.4	t50.3	t30.3	t20.1	t90.5	t80.4	t0.4	t40.4	t90.6	t50.2	t50.4	t0.6	t60.4	t70.2	t40.1	t80.1	t20.5	t60.5	t40.5	t70.1	t20.3	t80.5	t60.3	t90.1	t10.2	t60.2	t30.2	t20.2	t70.6	t30.4	t80.2	t50.6	t0.1	t20.6	t40.3	t90.4	t0.2	t40.2
1	15375	15775	0.907754605969295	1.26671796246086	1.08504748502214	0.684465609576165	0.898176613431491	1.09477218830609	1.23958051039111	0.895964758091741	0.874089805339318	1.05338312389386	0.80986724433529	0.945510149141599	0.878618042867319	1.14108442136682	1.02836872466426	0.797330480456032	0.862556726949037	0.917644212493532	1.14954702519728	0.77610552696038	2.3233047086364	1.30108720242099	0.951619009867523	1.14177552642021	0.962409559052497	0.87337007900606	0.69027845440867	0.804407571880083	1.54293275365631	1.15636073977086	0.932582587718058	1.17520824958211	1.20537867207552	1.2567280656121	0.9804051786762	0.933126446664593	0.972367007715509	0.949852805064923	0.878661994954584	1.08920018013542	0.784659641963003	0.813173177169308	0.981717957460411	1.1800892503865	1.03276246801592	2.0981567348444	1.37928294615268
1	16041	16441	18.1550921193859	12.6671796246086	13.0205698202657	17.1116402394041	11.6762959746094	4.37908875322436	8.67706357273774	8.95964758091741	12.2372572747505	17.9075131061955	10.5282741763588	14.182652237124	12.3006526001425	12.5519286350351	13.3687934206354	12.7572876872965	13.8009076311846	11.0117305499224	19.5422994283537	9.31326632352456	2.3233047086364	11.7097848217889	6.66133306907266	14.8430818434627	13.473733826735	13.973921264097	19.3277967234427	16.8925590094817	13.8863947829068	11.5636073977086	5.59549552630835	7.05124949749269	10.8484080486797	12.567280656121	10.7844569654382	6.53188512665215	10.6960370848706	9.49852805064923	9.66528194450042	9.80280162121877	7.06193677766703	14.6371171890475	10.7988975320645	11.800892503865	17.5569619562706	16.7852538787552	11.0342635692215
1	25835	26235	0.907754605969295	1.26671796246086	1.08504748502214	0.684465609576165	0.898176613431491	1.09477218830609	1.23958051039111	0.895964758091741	0.874089805339318	1.05338312389386	0.80986724433529	0.945510149141599	0.878618042867319	1.14108442136682	1.02836872466426	0.797330480456032	0.862556726949037	0.917644212493532	1.14954702519728	0.77610552696038	2.3233047086364	1.30108720242099	0.951619009867523	1.14177552642021	0.962409559052497	0.87337007900606	0.69027845440867	0.804407571880083	1.54293275365631	1.15636073977086	0.932582587718058	1.17520824958211	1.20537867207552	1.2567280656121	0.9804051786762	0.933126446664593	0.972367007715509	0.949852805064923	0.878661994954584	1.08920018013542	0.784659641963003	0.813173177169308	0.981717957460411	1.1800892503865	1.03276246801592	2.0981567348444	1.37928294615268
1	91081	91481	0.907754605969295	2.53343592492171	1.08504748502214	0.684465609576165	3.59270645372596	1.09477218830609	1.23958051039111	0.895964758091741	0.874089805339318	2.10676624778771	0.80986724433529	3.78204059656639	0.878618042867319	1.14108442136682	2.05673744932853	0.797330480456032	0.862556726949037	0.917644212493532	1.14954702519728	0.77610552696038	2.3233047086364	1.30108720242099	0.951619009867523	1.14177552642021	0.962409559052497	0.87337007900606	1.38055690881734	1.60881514376017	1.54293275365631	2.31272147954172	0.932582587718058	1.17520824958211	4.82151468830209	1.2567280656121	0.9804051786762	2.79937933999378	0.972367007715509	0.949852805064923	0.878661994954584	1.08920018013542	1.56931928392601	2.43951953150792	4.90858978730205	1.1800892503865	1.03276246801592	2.0981567348444	1.37928294615268
1	92233	92633	0.907754605969295	1.26671796246086	1.08504748502214	0.684465609576165	0.898176613431491	1.09477218830609	1.23958051039111	0.895964758091741	0.874089805339318	1.05338312389386	0.80986724433529	0.945510149141599	0.878618042867319	1.14108442136682	1.02836872466426	0.797330480456032	0.862556726949037	0.917644212493532	1.14954702519728	0.77610552696038	2.3233047086364	1.30108720242099	0.951619009867523	1.14177552642021	0.962409559052497	0.87337007900606	0.69027845440867	0.804407571880083	1.54293275365631	1.15636073977086	0.932582587718058	1.17520824958211	1.20537867207552	1.2567280656121	0.9804051786762	0.933126446664593	0.972367007715509	0.949852805064923	0.878661994954584	1.08920018013542	0.784659641963003	0.813173177169308	0.981717957460411	1.1800892503865	1.03276246801592	2.0981567348444	1.37928294615268
1	104784	105184	10.8930552716315	15.2006155495303	3.25514245506643	9.58251853406631	8.98176613431491	12.042494071367	6.19790255195553	8.95964758091741	13.1113470800898	7.37368186725699	9.71840693202348	4.72755074570799	8.78618042867319	11.4108442136683	11.3120559713069	7.17597432410429	7.76301054254134	8.25879791244179	4.59818810078911	8.53716079656418	4.6466094172728	14.3119592266308	6.66133306907266	1.14177552642021	11.54891470863	10.4804409480727	10.35417681613	3.21763028752033	4.62879826096894	5.7818036988543	13.9887388157709	3.52562474874634	4.82151468830209	10.0538245248968	8.8236466080858	10.2643909133105	9.72367007715509	10.4483808557141	5.2719719697275	6.53520108081251	10.200575345519	10.571251303201	6.87202570222288	4.72035700154599	7.22933727611142	10.490783674222	8.27569767691611
1	134338	134738	0.907754605969295	1.26671796246086	1.08504748502214	0.684465609576165	0.898176613431491	1.09477218830609	1.23958051039111	0.895964758091741	0.874089805339318	1.05338312389386	0.80986724433529	0.945510149141599	0.878618042867319	1.14108442136682	1.02836872466426	0.797330480456032	0.862556726949037	0.917644212493532	1.14954702519728	0.77610552696038	2.3233047086364	1.30108720242099	0.951619009867523	1.14177552642021	0.962409559052497	0.87337007900606	0.69027845440867	0.804407571880083	1.54293275365631	1.15636073977086	0.932582587718058	1.17520824958211	1.20537867207552	1.2567280656121	0.9804051786762	0.933126446664593	0.972367007715509	0.949852805064923	0.878661994954584	1.08920018013542	0.784659641963003	0.813173177169308	0.981717957460411	1.1800892503865	1.03276246801592	2.0981567348444	1.37928294615268
1	137309	137709	0.907754605969295	1.26671796246086	1.08504748502214	0.684465609576165	0.898176613431491	1.09477218830609	1.23958051039111	0.895964758091741	0.874089805339318	1.05338312389386	0.80986724433529	0.945510149141599	0.878618042867319	1.14108442136682	1.02836872466426	0.797330480456032	0.862556726949037	0.917644212493532	1.14954702519728	0.77610552696038	2.3233047086364	1.30108720242099	0.951619009867523	1.14177552642021	0.962409559052497	0.87337007900606	0.69027845440867	0.804407571880083	1.54293275365631	1.15636073977086	0.932582587718058	1.17520824958211	1.20537867207552	1.2567280656121	0.9804051786762	0.933126446664593	0.972367007715509	0.949852805064923	0.878661994954584	1.08920018013542	0.784659641963003	0.813173177169308	0.981717957460411	1.1800892503865	1.03276246801592	2.0981567348444	1.37928294615268
1	138835	139235	0.907754605969295	1.26671796246086	2.17009497004429	1.36893121915233	1.79635322686298	1.09477218830609	2.47916102078221	0.895964758091741	0.874089805339318	3.16014937168157	3.23946897734116	0.945510149141599	0.878618042867319	1.14108442136682	1.02836872466426	1.59466096091206	1.72511345389807	0.917644212493532	2.29909405039455	3.8805276348019	6.96991412590921	1.30108720242099	0.951619009867523	1.14177552642021	1.92481911810499	0.87337007900606	4.83194918086069	2.41322271564025	1.54293275365631	4.62544295908344	2.79774776315417	1.17520824958211	1.20537867207552	1.2567280656121	1.9608103573524	2.79937933999378	4.86183503857754	0.949852805064923	2.63598598486375	1.08920018013542	3.13863856785201	0.813173177169308	0.981717957460411	4.72035700154599	1.03276246801592	4.1963134696888	2.75856589230537
1	140098	140498	0.907754605969295	1.26671796246086	1.08504748502214	0.684465609576165	0.898176613431491	1.09477218830609	1.23958051039111	0.895964758091741	0.874089805339318	1.05338312389386	0.80986724433529	0.945510149141599	0.878618042867319	1.14108442136682	1.02836872466426	0.797330480456032	0.862556726949037	0.917644212493532	1.14954702519728	0.77610552696038	2.3233047086364	1.30108720242099	0.951619009867523	1.14177552642021	0.962409559052497	0.87337007900606	0.69027845440867	0.804407571880083	1.54293275365631	1.15636073977086	0.932582587718058	1.17520824958211	1.20537867207552	1.2567280656121	0.9804051786762	0.933126446664593	0.972367007715509	0.949852805064923	0.878661994954584	1.08920018013542	0.784659641963003	0.813173177169308	0.981717957460411	1.1800892503865	1.03276246801592	2.0981567348444	1.37928294615268
1	267821	268221	49.9265033283112	39.2682568362866	37.9766619757751	49.2815238894839	54.788773419321	44.8856597205497	28.5103517389954	51.965955969321	54.1935679310377	48.4556236991173	50.211769148788	49.1665277553631	44.8095201862333	51.3487989615071	45.2482238852276	44.6505069055378	42.2652796205028	55.9762969621054	41.383692907102	45.7902260906624	81.3156648022741	45.5380520847345	43.7744744539061	41.1039189511276	37.5339728030474	35.8081732392485	55.2222763526936	35.3939331627236	29.3157223194699	41.6289866317509	40.1010512718765	43.4827052345382	40.9828748505678	36.445113902751	52.9418796485148	43.8569429932359	52.5078184166375	40.8436706177917	47.4477477275475	40.3004066650105	38.4483224561872	39.8454856812961	30.4332566812727	35.402677511595	48.5398359967481	52.45391837111	38.6199224922752
1	281349	281749	9.07754605969295	1.26671796246086	6.51028491013287	4.10679365745699	3.59270645372596	5.47386094153046	1.23958051039111	6.27175330664218	0.874089805339318	2.10676624778771	3.23946897734116	3.78204059656639	4.3930902143366	3.42325326410047	1.02836872466426	2.3919914413681	8.62556726949038	5.50586527496119	2.29909405039455	2.32831658088114	4.6466094172728	1.30108720242099	0.951619009867523	1.14177552642021	3.84963823620999	4.3668503950303	5.52222763526936	1.60881514376017	1.54293275365631	1.15636073977086	5.59549552630835	1.17520824958211	1.20537867207552	11.3105525905089	4.902025893381	2.79937933999378	1.94473401543102	6.64896963545446	3.51464797981833	2.17840036027084	6.27727713570403	7.31855859452377	5.89030774476247	1.1800892503865	1.03276246801592	2.0981567348444	2.75856589230537
1	357062	357462	0.907754605969295	1.26671796246086	1.08504748502214	0.684465609576165	0.898176613431491	1.09477218830609	3.71874153117332	1.79192951618348	0.874089805339318	1.05338312389386	0.80986724433529	0.945510149141599	0.878618042867319	1.14108442136682	3.08510617399279	0.797330480456032	0.862556726949037	3.67057684997413	1.14954702519728	0.77610552696038	2.3233047086364	1.30108720242099	0.951619009867523	1.14177552642021	0.962409559052497	0.87337007900606	0.69027845440867	0.804407571880083	1.54293275365631	1.15636073977086	0.932582587718058	3.52562474874634	1.20537867207552	1.2567280656121	0.9804051786762	0.933126446664593	0.972367007715509	0.949852805064923	0.878661994954584	1.08920018013542	0.784659641963003	0.813173177169308	0.981717957460411	1.1800892503865	2.06552493603183	12.5889404090664	1.37928294615268
1	363078	363478	0.907754605969295	1.26671796246086	1.08504748502214	0.684465609576165	0.898176613431491	1.09477218830609	1.23958051039111	0.895964758091741	0.874089805339318	1.05338312389386	0.80986724433529	0.945510149141599	0.878618042867319	1.14108442136682	1.02836872466426	0.797330480456032	0.862556726949037	0.917644212493532	1.14954702519728	0.77610552696038	2.3233047086364	1.30108720242099	0.951619009867523	1.14177552642021	0.962409559052497	0.87337007900606	0.69027845440867	0.804407571880083	1.54293275365631	1.15636073977086	0.932582587718058	1.17520824958211	1.20537867207552	1.2567280656121	0.9804051786762	0.933126446664593	0.972367007715509	0.949852805064923	0.878661994954584	1.08920018013542	0.784659641963003	0.813173177169308	0.981717957460411	1.1800892503865	1.03276246801592	2.0981567348444	1.37928294615268
1	376726	377126	0.907754605969295	1.26671796246086	1.08504748502214	0.684465609576165	0.898176613431491	1.09477218830609	1.23958051039111	0.895964758091741	0.874089805339318	1.05338312389386	0.80986724433529	0.945510149141599	0.878618042867319	1.14108442136682	1.02836872466426	0.797330480456032	0.862556726949037	0.917644212493532	1.14954702519728	0.77610552696038	2.3233047086364	1.30108720242099	0.951619009867523	1.14177552642021	0.962409559052497	0.87337007900606	0.69027845440867	0.804407571880083	1.54293275365631	1.15636073977086	0.932582587718058	1.17520824958211	1.20537867207552	1.2567280656121	0.9804051786762	0.933126446664593	0.972367007715509	0.949852805064923	0.878661994954584	1.08920018013542	0.784659641963003	0.813173177169308	0.981717957460411	1.1800892503865	1.03276246801592	2.0981567348444	1.37928294615268
1	381224	381624	0.907754605969295	1.26671796246086	1.08504748502214	0.684465609576165	0.898176613431491	1.09477218830609	1.23958051039111	0.895964758091741	0.874089805339318	1.05338312389386	0.80986724433529	0.945510149141599	0.878618042867319	1.14108442136682	1.02836872466426	0.797330480456032	0.862556726949037	0.917644212493532	1.14954702519728	0.77610552696038	2.3233047086364	1.30108720242099	0.951619009867523	1.14177552642021	0.962409559052497	0.87337007900606	0.69027845440867	0.804407571880083	1.54293275365631	1.15636073977086	0.932582587718058	1.17520824958211	1.20537867207552	1.2567280656121	0.9804051786762	0.933126446664593	0.972367007715509	0.949852805064923	0.878661994954584	1.08920018013542	0.784659641963003	0.813173177169308	0.981717957460411	1.1800892503865	1.03276246801592	2.0981567348444	1.37928294615268
1	395930	396330	0.907754605969295	1.26671796246086	1.08504748502214	0.684465609576165	0.898176613431491	1.09477218830609	1.23958051039111	0.895964758091741	0.874089805339318	1.05338312389386	0.80986724433529	0.945510149141599	0.878618042867319	1.14108442136682	1.02836872466426	0.797330480456032	0.862556726949037	0.917644212493532	1.14954702519728	0.77610552696038	2.3233047086364	1.30108720242099	0.951619009867523	1.14177552642021	0.962409559052497	0.87337007900606	0.69027845440867	0.804407571880083	1.54293275365631	1.15636073977086	0.932582587718058	1.17520824958211	1.20537867207552	1.2567280656121	0.9804051786762	0.933126446664593	0.972367007715509	0.949852805064923	0.878661994954584	1.08920018013542	0.784659641963003	0.813173177169308	0.981717957460411	1.1800892503865	1.03276246801592	2.0981567348444	1.37928294615268
1	402482	402882	0.907754605969295	1.26671796246086	1.08504748502214	0.684465609576165	0.898176613431491	1.09477218830609	1.23958051039111	0.895964758091741	0.874089805339318	1.05338312389386	0.80986724433529	0.945510149141599	0.878618042867319	1.14108442136682	1.02836872466426	0.797330480456032	0.862556726949037	0.917644212493532	1.14954702519728	0.77610552696038	2.3233047086364	1.30108720242099	0.951619009867523	1.14177552642021	0.962409559052497	0.87337007900606	0.69027845440867	0.804407571880083	1.54293275365631	1.15636073977086	0.932582587718058	1.17520824958211	1.20537867207552	1.2567280656121	0.9804051786762	0.933126446664593	0.972367007715509	0.949852805064923	0.878661994954584	1.08920018013542	0.784659641963003	0.813173177169308	0.981717957460411	1.1800892503865	1.03276246801592	2.0981567348444	1.37928294615268
1	430127	430527	0.907754605969295	1.26671796246086	1.08504748502214	0.684465609576165	0.898176613431491	1.09477218830609	1.23958051039111	0.895964758091741	0.874089805339318	1.05338312389386	0.80986724433529	0.945510149141599	0.878618042867319	1.14108442136682	1.02836872466426	0.797330480456032	0.862556726949037	0.917644212493532	1.14954702519728	0.77610552696038	2.3233047086364	1.30108720242099	0.951619009867523	1.14177552642021	0.962409559052497	0.87337007900606	0.69027845440867	0.804407571880083	1.54293275365631	1.15636073977086	0.932582587718058	1.17520824958211	1.20537867207552	1.2567280656121	0.9804051786762	0.933126446664593	0.972367007715509	0.949852805064923	0.878661994954584	1.08920018013542	0.784659641963003	0.813173177169308	0.981717957460411	1.1800892503865	1.03276246801592	2.0981567348444	1.37928294615268
1	435522	435922	0.907754605969295	1.26671796246086	1.08504748502214	0.684465609576165	0.898176613431491	1.09477218830609	1.23958051039111	0.895964758091741	0.874089805339318	1.05338312389386	0.80986724433529	0.945510149141599	0.878618042867319	1.14108442136682	1.02836872466426	0.797330480456032	0.862556726949037	0.917644212493532	1.14954702519728	0.77610552696038	2.3233047086364	1.30108720242099	0.951619009867523	1.14177552642021	0.962409559052497	0.87337007900606	0.69027845440867	0.804407571880083	1.54293275365631	1.15636073977086	0.932582587718058	1.17520824958211	1.20537867207552	1.2567280656121	0.9804051786762	0.933126446664593	0.972367007715509	0.949852805064923	0.878661994954584	1.08920018013542	0.784659641963003	0.813173177169308	0.981717957460411	1.1800892503865	1.03276246801592	2.0981567348444	1.37928294615268
1	449586	449986	0.907754605969295	1.26671796246086	1.08504748502214	0.684465609576165	0.898176613431491	1.09477218830609	1.23958051039111	0.895964758091741	0.874089805339318	1.05338312389386	0.80986724433529	0.945510149141599	0.878618042867319	1.14108442136682	1.02836872466426	0.797330480456032	0.862556726949037	0.917644212493532	1.14954702519728	0.77610552696038	2.3233047086364	1.30108720242099	0.951619009867523	1.14177552642021	0.962409559052497	0.87337007900606	0.69027845440867	0.804407571880083	1.54293275365631	1.15636073977086	0.932582587718058	1.17520824958211	1.20537867207552	1.2567280656121	0.9804051786762	0.933126446664593	0.972367007715509	0.949852805064923	0.878661994954584	1.08920018013542	0.784659641963003	0.813173177169308	0.981717957460411	1.1800892503865	1.03276246801592	2.0981567348444	1.37928294615268
1	490352	490752	0.907754605969295	1.26671796246086	1.08504748502214	0.684465609576165	0.898176613431491	1.09477218830609	1.23958051039111	0.895964758091741	0.874089805339318	1.05338312389386	0.80986724433529	0.945510149141599	0.878618042867319	1.14108442136682	1.02836872466426	0.797330480456032	0.862556726949037	0.917644212493532	1.14954702519728	0.77610552696038	2.3233047086364	1.30108720242099	0.951619009867523	1.14177552642021	0.962409559052497	0.87337007900606	0.69027845440867	0.804407571880083	1.54293275365631	1.15636073977086	0.932582587718058	1.17520824958211	1.20537867207552	1.2567280656121	0.9804051786762	0.933126446664593	0.972367007715509	0.949852805064923	0.878661994954584	1.08920018013542	0.784659641963003	0.813173177169308	0.981717957460411	1.1800892503865	1.03276246801592	2.0981567348444	1.37928294615268
1	494333	494733	2.72326381790789	1.26671796246086	4.34018994008858	6.84465609576165	4.49088306715746	5.47386094153046	1.23958051039111	3.58385903236696	0.874089805339318	4.21353249557542	2.42960173300587	0.945510149141599	2.63585412860196	3.42325326410047	1.02836872466426	4.78398288273619	3.45022690779615	1.83528842498706	3.44864107559183	5.43273868872266	6.96991412590921	3.90326160726296	1.90323801973505	4.56710210568085	3.84963823620999	0.87337007900606	4.14167072645202	8.84848329068091	1.54293275365631	3.46908221931258	3.73033035087223	3.52562474874634	3.61613601622657	1.2567280656121	1.9608103573524	1.86625289332919	1.94473401543102	4.74926402532461	2.63598598486375	1.08920018013542	1.56931928392601	0.813173177169308	5.89030774476247	3.5402677511595	3.09828740404775	2.0981567348444	6.89641473076342
1	495295	495695	0.907754605969295	1.26671796246086	1.08504748502214	0.684465609576165	0.898176613431491	1.09477218830609	1.23958051039111	0.895964758091741	0.874089805339318	1.05338312389386	0.80986724433529	0.945510149141599	0.878618042867319	1.14108442136682	1.02836872466426	0.797330480456032	0.862556726949037	0.917644212493532	1.14954702519728	0.77610552696038	2.3233047086364	1.30108720242099	0.951619009867523	1.14177552642021	0.962409559052497	0.87337007900606	0.69027845440867	0.804407571880083	1.54293275365631	1.15636073977086	0.932582587718058	1.17520824958211	1.20537867207552	1.2567280656121	0.9804051786762	0.933126446664593	0.972367007715509	0.949852805064923	0.878661994954584	1.08920018013542	0.784659641963003	0.813173177169308	0.981717957460411	1.1800892503865	1.03276246801592	2.0981567348444	1.37928294615268
1	498729	499129	0.907754605969295	1.26671796246086	1.08504748502214	0.684465609576165	0.898176613431491	1.09477218830609	1.23958051039111	0.895964758091741	0.874089805339318	1.05338312389386	0.80986724433529	0.945510149141599	0.878618042867319	1.14108442136682	1.02836872466426	0.797330480456032	0.862556726949037	0.917644212493532	1.14954702519728	0.77610552696038	2.3233047086364	1.30108720242099	0.951619009867523	1.14177552642021	0.962409559052497	0.87337007900606	0.69027845440867	0.804407571880083	1.54293275365631	1.15636073977086	0.932582587718058	1.17520824958211	1.20537867207552	1.2567280656121	0.9804051786762	0.933126446664593	0.972367007715509	0.949852805064923	0.878661994954584	1.08920018013542	0.784659641963003	0.813173177169308	0.981717957460411	1.1800892503865	1.03276246801592	2.0981567348444	1.37928294615268
1	586004	586404	39.941202662649	26.601077211678	36.8916144907529	32.8543492596559	33.2325346969652	33.9379378374888	26.0311907182132	31.3587665332109	36.7117718242514	35.8150262123911	30.774955284741	25.5287740268232	35.1447217146928	31.9503637982711	35.9929053632492	27.1092363355051	24.1515883545731	40.3763453497154	35.6359577811156	33.3725376592963	53.4360082986372	27.3228312508407	22.8388562368206	31.9697147397659	21.1730102991549	20.9608818961454	26.2305812675294	34.5895255908436	29.3157223194699	23.1272147954172	30.7752253946959	31.7306227387171	25.312952113586	27.6480174434663	34.314181253667	26.1275405066086	33.0604782623273	26.5958785418178	21.08788787891	29.4084048636563	22.7551296169271	24.3951953150792	22.5795130215895	16.521249505411	23.7535367643661	56.6502318407988	34.4820736538171
1	592144	592544	0.907754605969295	1.26671796246086	1.08504748502214	0.684465609576165	0.898176613431491	1.09477218830609	1.23958051039111	0.895964758091741	0.874089805339318	1.05338312389386	0.80986724433529	0.945510149141599	0.878618042867319	1.14108442136682	1.02836872466426	0.797330480456032	0.862556726949037	0.917644212493532	1.14954702519728	0.77610552696038	2.3233047086364	1.30108720242099	0.951619009867523	1.14177552642021	0.962409559052497	0.87337007900606	0.69027845440867	0.804407571880083	1.54293275365631	1.15636073977086	0.932582587718058	1.17520824958211	1.20537867207552	1.2567280656121	0.9804051786762	0.933126446664593	0.972367007715509	0.949852805064923	0.878661994954584	1.08920018013542	0.784659641963003	0.813173177169308	0.981717957460411	1.1800892503865	1.03276246801592	2.0981567348444	1.37928294615268
1	604934	605334	0.907754605969295	1.26671796246086	1.08504748502214	0.684465609576165	0.898176613431491	1.09477218830609	1.23958051039111	0.895964758091741	0.874089805339318	1.05338312389386	0.80986724433529	0.945510149141599	0.878618042867319	1.14108442136682	1.02836872466426	0.797330480456032	0.862556726949037	0.917644212493532	1.14954702519728	0.77610552696038	2.3233047086364	1.30108720242099	0.951619009867523	1.14177552642021	0.962409559052497	0.87337007900606	0.69027845440867	0.804407571880083	1.54293275365631	1.15636073977086	0.932582587718058	1.17520824958211	1.20537867207552	1.2567280656121	0.9804051786762	0.933126446664593	0.972367007715509	0.949852805064923	0.878661994954584	1.08920018013542	0.784659641963003	0.813173177169308	0.981717957460411	1.1800892503865	1.03276246801592	2.0981567348444	1.37928294615268
1	609168	609568	9.07754605969295	6.33358981230429	8.68037988017716	6.16019048618549	18.8617088820613	9.85294969475482	13.6353856143022	8.95964758091741	21.852245133483	25.2811949734525	9.71840693202348	7.56408119313279	11.4220345572751	15.9751818991355	13.3687934206354	8.77063528501635	12.9383509042356	9.17644212493532	17.2432053779592	8.53716079656418	32.5262659209096	9.1076104169469	10.4678091085428	12.5595307906223	9.62409559052497	3.49348031602424	11.0444552705387	12.8705211500813	9.25759652193788	16.189050356792	12.1235736403348	10.576874246239	1.20537867207552	7.54036839367262	14.706077680143	17.7294024866273	18.4749731465947	12.348086465844	7.90795795459125	6.53520108081251	13.3392139133711	14.6371171890475	6.87202570222288	17.7013387557975	10.3276246801592	33.5705077575104	11.0342635692215
1	638214	638614	0.907754605969295	1.26671796246086	1.08504748502214	0.684465609576165	0.898176613431491	1.09477218830609	1.23958051039111	0.895964758091741	0.874089805339318	1.05338312389386	0.80986724433529	0.945510149141599	0.878618042867319	1.14108442136682	1.02836872466426	0.797330480456032	0.862556726949037	0.917644212493532	1.14954702519728	0.77610552696038	2.3233047086364	1.30108720242099	0.951619009867523	1.14177552642021	0.962409559052497	0.87337007900606	0.69027845440867	0.804407571880083	1.54293275365631	1.15636073977086	0.932582587718058	1.17520824958211	1.20537867207552	1.2567280656121	0.9804051786762	0.933126446664593	0.972367007715509	0.949852805064923	0.878661994954584	1.08920018013542	0.784659641963003	0.813173177169308	0.981717957460411	1.1800892503865	1.03276246801592	2.0981567348444	1.37928294615268
1	665946	666346	2.72326381790789	2.53343592492171	2.17009497004429	1.36893121915233	5.38905968058895	1.09477218830609	2.47916102078221	0.895964758091741	4.37044902669659	1.05338312389386	3.23946897734116	2.8365304474248	2.63585412860196	4.5643376854673	1.02836872466426	3.18932192182413	4.31278363474519	2.75293263748059	4.59818810078911	4.65663316176228	2.3233047086364	3.90326160726296	0.951619009867523	4.56710210568085	1.92481911810499	1.74674015801212	2.07083536322601	1.60881514376017	1.54293275365631	5.7818036988543	6.52807811402641	3.52562474874634	3.61613601622657	5.02691226244841	2.9412155360286	0.933126446664593	0.972367007715509	0.949852805064923	0.878661994954584	4.35680072054167	3.13863856785201	3.25269270867723	1.96343591492082	1.1800892503865	1.03276246801592	2.0981567348444	1.37928294615268
1	670517	670917	0.907754605969295	1.26671796246086	1.08504748502214	0.684465609576165	0.898176613431491	1.09477218830609	1.23958051039111	0.895964758091741	0.874089805339318	1.05338312389386	0.80986724433529	0.945510149141599	0.878618042867319	1.14108442136682	1.02836872466426	0.797330480456032	0.862556726949037	0.917644212493532	1.14954702519728	0.77610552696038	2.3233047086364	1.30108720242099	0.951619009867523	1.14177552642021	0.962409559052497	0.87337007900606	0.69027845440867	0.804407571880083	1.54293275365631	1.15636073977086	0.932582587718058	1.17520824958211	1.20537867207552	1.2567280656121	0.9804051786762	0.933126446664593	0.972367007715509	0.949852805064923	0.878661994954584	1.08920018013542	0.784659641963003	0.813173177169308	0.981717957460411	1.1800892503865	1.03276246801592	2.0981567348444	1.37928294615268
1	684557	684957	0.907754605969295	1.26671796246086	1.08504748502214	0.684465609576165	0.898176613431491	1.09477218830609	1.23958051039111	0.895964758091741	0.874089805339318	1.05338312389386	0.80986724433529	0.945510149141599	0.878618042867319	1.14108442136682	1.02836872466426	0.797330480456032	0.862556726949037	0.917644212493532	1.14954702519728	0.77610552696038	2.3233047086364	1.30108720242099	0.951619009867523	1.14177552642021	0.962409559052497	0.87337007900606	0.69027845440867	0.804407571880083	1.54293275365631	1.15636073977086	0.932582587718058	1.17520824958211	1.20537867207552	1.2567280656121	0.9804051786762	0.933126446664593	0.972367007715509	0.949852805064923	0.878661994954584	1.08920018013542	0.784659641963003	0.813173177169308	0.981717957460411	1.1800892503865	1.03276246801592	2.0981567348444	1.37928294615268
1	725340	725740	0.907754605969295	1.26671796246086	1.08504748502214	0.684465609576165	0.898176613431491	1.09477218830609	1.23958051039111	0.895964758091741	0.874089805339318	1.05338312389386	0.80986724433529	0.945510149141599	0.878618042867319	1.14108442136682	1.02836872466426	0.797330480456032	0.862556726949037	0.917644212493532	1.14954702519728	0.77610552696038	2.3233047086364	1.30108720242099	0.951619009867523	1.14177552642021	0.962409559052497	0.87337007900606	0.69027845440867	0.804407571880083	1.54293275365631	1.15636073977086	0.932582587718058	1.17520824958211	1.20537867207552	1.2567280656121	0.9804051786762	0.933126446664593	0.972367007715509	0.949852805064923	0.878661994954584	1.08920018013542	0.784659641963003	0.813173177169308	0.981717957460411	1.1800892503865	1.03276246801592	2.0981567348444	1.37928294615268
1	729050	729450	0.907754605969295	1.26671796246086	1.08504748502214	0.684465609576165	0.898176613431491	1.09477218830609	1.23958051039111	0.895964758091741	0.874089805339318	1.05338312389386	0.80986724433529	0.945510149141599	0.878618042867319	1.14108442136682	1.02836872466426	0.797330480456032	0.862556726949037	0.917644212493532	1.14954702519728	0.77610552696038	2.3233047086364	1.30108720242099	0.951619009867523	1.14177552642021	0.962409559052497	0.87337007900606	0.69027845440867	0.804407571880083	1.54293275365631	1.15636073977086	0.932582587718058	1.17520824958211	1.20537867207552	1.2567280656121	0.9804051786762	0.933126446664593	0.972367007715509	0.949852805064923	0.878661994954584	1.08920018013542	0.784659641963003	0.813173177169308	0.981717957460411	1.1800892503865	1.03276246801592	2.0981567348444	1.37928294615268
1	730243	730643	0.907754605969295	1.26671796246086	1.08504748502214	0.684465609576165	0.898176613431491	1.09477218830609	1.23958051039111	0.895964758091741	0.874089805339318	1.05338312389386	0.80986724433529	0.945510149141599	0.878618042867319	1.14108442136682	1.02836872466426	0.797330480456032	0.862556726949037	0.917644212493532	1.14954702519728	0.77610552696038	2.3233047086364	1.30108720242099	0.951619009867523	1.14177552642021	0.962409559052497	0.87337007900606	0.69027845440867	0.804407571880083	1.54293275365631	1.15636073977086	0.932582587718058	1.17520824958211	1.20537867207552	1.2567280656121	0.9804051786762	0.933126446664593	0.972367007715509	0.949852805064923	0.878661994954584	1.08920018013542	0.784659641963003	0.813173177169308	0.981717957460411	1.1800892503865	1.03276246801592	2.0981567348444	1.37928294615268
1	733629	734029	0.907754605969295	1.26671796246086	1.08504748502214	0.684465609576165	0.898176613431491	1.09477218830609	1.23958051039111	0.895964758091741	0.874089805339318	1.05338312389386	0.80986724433529	0.945510149141599	0.878618042867319	1.14108442136682	1.02836872466426	0.797330480456032	0.862556726949037	0.917644212493532	1.14954702519728	0.77610552696038	2.3233047086364	1.30108720242099	0.951619009867523	1.14177552642021	0.962409559052497	0.87337007900606	0.69027845440867	0.804407571880083	1.54293275365631	1.15636073977086	0.932582587718058	1.17520824958211	1.20537867207552	1.2567280656121	0.9804051786762	0.933126446664593	0.972367007715509	0.949852805064923	0.878661994954584	1.08920018013542	0.784659641963003	0.813173177169308	0.981717957460411	1.1800892503865	1.03276246801592	2.0981567348444	1.37928294615268
1	737116	737516	0.907754605969295	1.26671796246086	1.08504748502214	0.684465609576165	0.898176613431491	1.09477218830609	1.23958051039111	0.895964758091741	0.874089805339318	1.05338312389386	0.80986724433529	0.945510149141599	0.878618042867319	1.14108442136682	1.02836872466426	0.797330480456032	0.862556726949037	0.917644212493532	1.14954702519728	0.77610552696038	2.3233047086364	1.30108720242099	0.951619009867523	1.14177552642021	0.962409559052497	0.87337007900606	0.69027845440867	0.804407571880083	1.54293275365631	1.15636073977086	0.932582587718058	1.17520824958211	1.20537867207552	1.2567280656121	0.9804051786762	0.933126446664593	0.972367007715509	0.949852805064923	0.878661994954584	1.08920018013542	0.784659641963003	0.813173177169308	0.981717957460411	1.1800892503865	1.03276246801592	2.0981567348444	1.37928294615268
1	740512	740912	0.907754605969295	1.26671796246086	1.08504748502214	0.684465609576165	0.898176613431491	1.09477218830609	1.23958051039111	0.895964758091741	0.874089805339318	1.05338312389386	0.80986724433529	0.945510149141599	0.878618042867319	1.14108442136682	1.02836872466426	0.797330480456032	1.72511345389807	0.917644212493532	1.14954702519728	0.77610552696038	2.3233047086364	1.30108720242099	0.951619009867523	1.14177552642021	0.962409559052497	0.87337007900606	0.69027845440867	0.804407571880083	1.54293275365631	1.15636073977086	0.932582587718058	1.17520824958211	1.20537867207552	1.2567280656121	0.9804051786762	0.933126446664593	0.972367007715509	0.949852805064923	0.878661994954584	1.08920018013542	0.784659641963003	0.813173177169308	0.981717957460411	1.1800892503865	1.03276246801592	2.0981567348444	1.37928294615268
1	778404	779044	58.0962947820349	68.4027699728863	50.9972317960408	63.6553016905834	57.4833032596154	60.212470356835	63.2186060299464	56.4457797597797	68.1790048164668	150.633786716821	55.0709726147997	43.4934668605135	45.6881382291006	62.7596431751754	54.503542407206	60.5971165146584	65.5543112481269	56.893941174599	45.9818810078911	54.3273868872266	120.811844849093	37.7315288702086	79.9359968288719	76.4989602701542	75.0679456060947	19.2141417381333	44.1778210821549	44.2424164534045	40.1162515950641	42.7853473715218	47.561711973621	81.0893692211659	20.4914374252839	60.322947149381	47.0594485764576	55.9875867998756	70.0104245555166	50.3421986684409	57.1130296720479	47.9248079259584	58.8494731472252	56.1089492246822	52.0310517454018	76.7058012751224	64.0312730169869	180.441479196618	66.2055814153289
1	804707	805107	5.44652763581577	2.53343592492171	2.17009497004429	2.0533968287285	0.898176613431491	2.18954437661218	6.19790255195553	0.895964758091741	3.49635922135727	2.10676624778771	3.23946897734116	3.78204059656639	0.878618042867319	4.5643376854673	1.02836872466426	3.18932192182413	3.45022690779615	2.75293263748059	6.89728215118367	3.8805276348019	2.3233047086364	6.50543601210493	3.80647603947009	1.14177552642021	1.92481911810499	4.3668503950303	4.83194918086069	0.804407571880083	1.54293275365631	1.15636073977086	1.86516517543612	1.17520824958211	4.82151468830209	6.28364032806052	1.9608103573524	2.79937933999378	0.972367007715509	4.74926402532461	0.878661994954584	1.08920018013542	3.13863856785201	1.62634635433862	2.94515387238123	2.360178500773	4.13104987206367	2.0981567348444	4.13784883845805
1	826769	827169	1.81550921193859	2.53343592492171	6.51028491013287	6.84465609576165	4.49088306715746	4.37908875322436	2.47916102078221	3.58385903236696	0.874089805339318	5.26691561946928	4.04933622167645	1.8910202982832	1.75723608573464	9.1286753709346	1.02836872466426	2.3919914413681	5.17534036169423	0.917644212493532	4.59818810078911	0.77610552696038	2.3233047086364	3.90326160726296	5.70971405920514	7.99242868494148	5.77445735431498	3.49348031602424	4.83194918086069	4.02203785940041	3.08586550731262	4.62544295908344	3.73033035087223	1.17520824958211	1.20537867207552	8.79709645928473	7.8432414294096	4.66563223332296	5.83420204629305	3.79941122025969	1.75732398990917	7.62440126094793	3.13863856785201	4.87903906301585	0.981717957460411	3.5402677511595	1.03276246801592	2.0981567348444	5.51713178461074
1	850350	850750	62.6350678118814	43.0684107236692	21.7009497004429	54.072783156517	27.8434750163762	41.6013431556315	30.9895127597776	34.0466608074861	39.3340412402693	37.9217924601788	38.8736277280939	52.9485683519295	45.6881382291006	33.0914482196379	40.1063802619063	49.434489788274	57.7913007055855	40.3763453497154	20.691846453551	48.1185426715436	53.4360082986372	45.5380520847345	46.6293314835086	41.1039189511276	32.7219250077849	55.0223149773818	40.0361503557028	47.4600467409249	35.4874533340952	39.3162651522092	42.8987990350307	45.8331217337025	63.8850696200028	42.7287542308115	33.3337760749908	40.1244372065775	37.9223133009048	30.3952897620775	49.2050717174567	37.0328061246042	43.9409399499282	49.6035638073278	36.3235644260352	29.5022312596625	37.179448848573	33.5705077575104	37.2406395461225
1	857929	858555	25.4171289671403	6.33358981230429	19.5308547303986	23.2718307255896	26.9452984029447	17.5163550128975	21.0728686766488	25.0870132265687	12.2372572747505	18.9608962300894	17.8170793753764	28.365304474248	18.4509789002137	15.9751818991355	19.539005768621	14.3519486482086	16.3885778120317	14.6823073998965	17.2432053779592	19.4026381740095	25.5563517950004	14.3119592266308	12.3710471282778	19.4101839491436	24.0602389763124	21.8342519751515	22.7791889954861	20.9145968688821	15.4293275365631	20.8144933158755	20.5168169297973	22.3289567420602	19.2860587532084	20.1076490497937	14.706077680143	24.2612876132794	12.6407711003016	15.1976448810388	21.9665498738646	20.694803422573	18.8318314071121	19.5161562520634	18.6526411917478	10.6208032534785	23.7535367643661	33.5705077575104	27.5856589230537
1	869705	870105	151.595019196872	225.475797318033	161.6720752683	117.043619237524	202.987914635517	151.078561986241	156.187144309279	172.921198311706	226.389259582883	321.281852787626	146.585971224687	138.044481774673	139.700268815904	166.598325519556	163.510627221618	136.343512157982	145.772086854387	175.270044586265	177.030241880381	142.80341696071	408.901628720007	136.614156254203	196.985135042577	186.109410806494	157.835167684609	66.3761260044606	165.666829058081	125.487581213293	97.2047634803477	151.483256909983	141.752553333145	188.033319933138	48.215146883021	113.105525905089	148.041181980106	145.567725679676	188.639199496809	170.973504911686	131.799299243188	166.647627560719	153.793289824749	129.29453516992	147.257693619062	184.093923060294	132.193595906037	514.048400036878	173.789651215238
1	904568	904968	255.079044277372	385.082260588101	279.942251135713	195.757164338783	271.24933725631	247.418514557177	297.499322493865	251.766097023779	288.449635761975	549.865990672592	264.82658889764	231.649986539692	230.197927231238	276.142429970772	289.999980355322	209.697916359936	261.354688265558	275.29326374806	275.891286047347	210.324597806263	645.87870900092	187.356557148622	323.550463354958	313.988269765558	324.332021400691	99.5641890066909	242.978015951852	176.969665813618	200.581257975321	267.119330887069	180.921022017303	303.203728392186	115.71635251925	265.169621844154	222.551975559497	269.673543086067	334.494250654135	223.215409190257	210.8788787891	257.051242511959	258.153022205828	189.469350280449	248.374643237484	342.225882612085	268.518241684139	918.992649861847	325.510775292034
1	912815	913215	0.907754605969295	8.867025737226	11.9355223352436	10.2669841436425	18.8617088820613	8.75817750644873	6.19790255195553	8.06368282282567	7.86680824805386	23.1744287256648	7.28880519901761	12.2916319388408	5.27170825720392	10.2697597923014	15.425530869964	11.1626267263845	6.03789708864326	7.34115369994825	18.3927524031564	10.8654773774453	2.3233047086364	19.5163080363148	11.4194281184103	5.70887763210106	7.69927647241997	0.87337007900606	8.28334145290404	6.43526057504066	4.62879826096894	9.25088591816688	11.1909910526167	9.40166599665691	1.20537867207552	12.567280656121	16.6668880374954	14.9300231466335	20.4197071620257	15.1976448810388	3.51464797981833	21.7840036027084	7.84659641963003	8.94490494886239	1.96343591492082	10.6208032534785	8.26209974412734	27.2760375529772	6.89641473076342
1	919588	919988	9.07754605969295	38.0015388738257	39.0617094607972	23.9562963351658	37.7234177641226	8.75817750644873	19.8332881662577	22.3991189522935	33.2154126028941	40.0285587079665	18.6269466197117	17.9646928336904	29.8730134574889	11.4108442136683	16.4538995946282	19.1359315309448	18.1136912659298	9.17644212493532	19.5422994283537	20.1787437009699	20.9097423777276	11.7097848217889	18.0807611874829	28.5443881605053	19.2481911810499	12.2271811060848	15.1861259969907	14.4793362938415	12.3434620292505	17.3454110965629	14.9213214034889	23.5041649916423	12.0537867207552	12.567280656121	19.608103573524	18.6625289332919	20.4197071620257	24.696172931688	16.6945779041371	8.71360144108335	27.4630874687051	20.3293294292327	28.4698207663519	29.5022312596625	24.786299232382	35.6686644923548	34.4820736538171
1	923032	923432	9.07754605969295	12.6671796246086	8.68037988017716	8.89805292449015	7.18541290745193	5.47386094153046	1.23958051039111	9.85561233900915	10.4890776640718	9.4804481150447	6.47893795468232	0.945510149141599	5.27170825720392	17.1162663205024	8.22694979731411	7.97330480456032	8.62556726949038	8.25879791244179	13.7945643023673	9.31326632352456	2.3233047086364	2.60217440484197	11.4194281184103	11.4177552642021	6.73686691336748	4.3668503950303	8.9736199073127	11.2617060063212	6.17173101462525	9.25088591816688	1.86516517543612	3.52562474874634	1.20537867207552	6.28364032806052	0.9804051786762	9.33126446664593	13.6131381080171	13.2979392709089	5.2719719697275	7.62440126094793	12.5545542714081	8.13173177169308	5.89030774476247	2.360178500773	12.393149616191	8.3926269393776	4.13784883845805
1	924842	925242	42.6644664805569	102.604154959329	69.4430390414173	34.9077460883844	87.1231315028546	47.0752040971619	65.6977670507286	65.4054273406971	67.3049150111275	164.327767327441	49.4019019044527	43.4934668605135	58.8674088721104	60.4774743324417	73.0141794511627	48.637159307818	42.2652796205028	48.6351432621572	54.028710184272	44.2380150367417	113.841930723184	48.1402264895765	61.855235641389	86.7749400079361	62.5566213384123	18.3407716591273	45.5583779909722	37.8071558783639	38.5733188414078	62.4434799476264	44.7639642104668	71.687703224509	30.1344668018881	45.2422103620357	36.2749916110194	36.3919314199191	44.7288823549134	62.6902851342849	45.6904237376383	53.3708088266355	40.8023013820762	57.7352955790208	38.287000340956	70.8053550231899	51.6381234007959	153.165441643641	63.4470155230235
1	925498	925898	37.2179388447411	93.7371292221034	26.0411396405315	28.7475556021989	68.2614226207933	32.8431656491827	47.104059394862	43.9022731464953	53.3194781256984	96.9112473982347	46.1624329271115	42.5479567113719	30.7516315003562	22.8216884273365	45.2482238852276	41.4611849837137	43.1278363474519	38.5410569247283	36.7855048063129	32.596432132336	78.9923600936377	31.2260928581036	42.8228554440385	55.9470007945904	37.5339728030474	9.60707086906666	30.3722519939815	41.8291937377643	21.6010585511884	28.9090184942715	26.1123124561056	42.3074969849561	10.8484080486797	20.1076490497937	29.412155360286	33.5925520799253	47.6459833780599	34.1947009823372	25.4811978536829	26.14080432325	37.6636628142242	28.4610612009258	28.4698207663519	29.5022312596625	26.8518241684139	86.0244261286204	35.8613565999698
1	926093	926493	7.26203684775436	16.4673335119911	20.6159022154207	10.9514497532186	20.6580621089243	1.09477218830609	9.91664408312884	12.5435066132844	16.607706301447	30.5481105929218	20.2466811083822	10.4006116405576	17.5723608573464	14.8340974777687	18.5106370439567	12.7572876872965	8.62556726949038	10.0940863374289	11.4954702519728	13.1937939583265	30.2029612122732	19.5163080363148	15.2259041578804	20.5519594755638	14.4361433857875	6.98696063204848	19.3277967234427	20.9145968688821	24.686924058501	18.5017718363338	12.1235736403348	5.87604124791057	10.8484080486797	16.3374648529573	11.7648621441144	12.1306438066397	14.5855051157326	14.2477920759738	17.5732398990917	7.62440126094793	12.5545542714081	16.2634635433862	10.7988975320645	17.7013387557975	19.6224868923024	10.490783674222	13.7928294615268
1	931532	931932	12.7085644835701	1.26671796246086	4.34018994008858	4.10679365745699	13.4726492014724	10.9477218830609	13.6353856143022	8.95964758091741	12.2372572747505	11.5872143628324	12.9578759093646	6.61857104399119	9.66479847154051	2.28216884273365	6.17021234798558	13.5546181677525	0.862556726949037	8.25879791244179	1.14954702519728	6.98494974264342	2.3233047086364	5.20434880968394	3.80647603947009	6.85065315852127	3.84963823620999	2.62011023701818	11.7347337249474	8.84848329068091	6.17173101462525	9.25088591816688	6.52807811402641	9.40166599665691	1.20537867207552	1.2567280656121	5.8824310720572	5.59875867998756	10.6960370848706	12.348086465844	3.51464797981833	3.26760054040626	5.49261749374102	9.75807812603169	0.981717957460411	3.5402677511595	7.22933727611142	12.5889404090664	17.9306782999849
1	938076	938476	108.022798110346	160.873181232529	134.545888142746	114.990222408796	152.690024283353	108.382446642303	126.437212059893	137.082607988036	186.181128537275	201.196176663726	137.677431536999	104.951626554717	96.6479847154051	143.77663709222	156.312046148968	136.343512157982	103.506807233885	131.223122386575	142.543831124462	137.370678271987	153.338110770003	117.097848217889	135.129899401188	133.587736591165	135.699747826402	55.0223149773818	101.470932798074	106.986207060051	103.376494494973	123.730599155482	109.112162763013	115.170408459047	69.9119629803804	71.6334997398899	132.354699121287	135.303334766366	145.855051157326	170.023652106621	114.226059344096	128.525621255979	102.00575345519	114.657417980872	101.116949618422	140.430620795993	142.521220586197	253.876964916172	125.514748099894
1	940178	940578	20.8783559372938	30.4012310990606	3.25514245506643	12.320380972371	23.3525919492188	12.042494071367	17.3541271454755	24.191048468477	18.3558859121257	58.9894549380559	25.105884574394	13.2371420879824	16.6937428144791	14.8340974777687	15.425530869964	17.5412705700327	22.426474900675	14.6823073998965	22.9909405039455	19.4026381740095	48.7893988813644	22.1184824411567	15.2259041578804	23.9772860548244	10.5865051495775	6.11359055304242	13.8055690881734	14.4793362938415	12.3434620292505	19.6581325761046	13.9887388157709	9.40166599665691	14.4645440649063	12.567280656121	17.6472932161716	21.4619082732856	15.5578721234481	12.348086465844	14.0585919192733	10.8920018013542	16.4778524812231	17.8898098977248	13.7440514044458	16.521249505411	17.5569619562706	77.6317991892428	12.4135465153742
1	951372	951772	37.2179388447411	44.33512868613	40.1467569458194	47.2281270607554	62.8723629402044	37.2222544024071	35.9478348013421	43.9022731464953	54.1935679310377	72.683435548676	46.1624329271115	56.7306089484959	48.3239923577026	36.5147014837384	37.0212740879135	47.0424983469059	43.1278363474519	40.3763453497154	47.1314280330884	38.0291708210586	23.233047086364	40.3337032750505	39.0163794045684	39.9621434247074	32.7219250077849	42.7951338712969	38.6555934468855	48.264454312805	32.4015878267826	32.3781007135841	40.1010512718765	39.9570804857919	24.1075734415105	56.5527629525447	45.0986382191052	42.9238165465713	37.9223133009048	42.7433762279215	57.9916916670025	53.3708088266355	29.0324067526311	51.2299101616664	30.4332566812727	30.682320510049	36.1466863805571	33.5705077575104	28.9649418692064
1	984120	984520	167.93460210432	228.009233242954	241.965589159938	175.223196051498	287.416516298077	167.500144810832	163.624627371626	231.158907587669	294.56826439935	336.02921652214	179.790528242434	176.810397889479	175.723608573464	182.573507418692	219.042538353488	164.250078973943	151.809983943031	200.04643832359	250.601251493007	174.623743566086	276.473260327732	182.152208338938	220.775610289265	199.810717123537	178.045768424712	84.7168976635878	171.879335147759	175.360850669858	141.949813336381	157.265060608837	184.651352368176	195.084569430631	47.0097682109454	126.929534626822	204.904682343326	232.348485219484	203.224704612541	228.914526020646	152.008525127143	213.483235306542	183.610356219343	171.579540382724	133.513642214616	193.534637063386	182.798956838817	484.674205749056	208.271724869055
1	998465	998865	10.8930552716315	27.8677951741389	13.0205698202657	15.0582434106756	24.2507685626503	6.56863312983655	13.6353856143022	12.5435066132844	19.229975717465	36.8684093362849	15.3874776423705	7.56408119313279	13.1792706430098	15.9751818991355	22.6241119426138	14.3519486482086	7.76301054254134	15.59995161239	18.3927524031564	13.9698994852868	34.849570629546	9.1076104169469	24.7420942565556	25.1190615812447	25.0226485353649	0.87337007900606	15.1861259969907	12.0661135782012	13.8863947829068	13.8763288772503	8.39324328946252	12.9272907454033	1.20537867207552	13.8240087217331	15.6864828588192	17.7294024866273	17.5026061388792	8.5486752455843	8.78661994954584	15.2488025218959	17.2625121231861	11.3844244803703	14.7257693619062	22.4216957573435	15.4914370202388	46.1594481665768	19.3099612461376
1	1000145	1000545	8.16979145372366	11.4004616621477	13.0205698202657	6.16019048618549	22.4544153357873	16.4215828245914	19.8332881662577	6.27175330664218	14.8595266907684	36.8684093362849	17.0072121310411	11.3461217896992	7.90756238580587	12.5519286350351	16.4538995946282	10.3652962459284	18.1136912659298	15.59995161239	10.3459232267755	6.20884421568304	67.3758365504557	6.50543601210493	13.3226661381453	18.2684084227234	20.2106007401024	1.74674015801212	8.9736199073127	12.8705211500813	12.3434620292505	20.8144933158755	3.73033035087223	18.8033319933138	1.20537867207552	7.54036839367262	10.7844569654382	13.9968966999689	13.6131381080171	11.3982336607791	4.39330997477292	11.9812019814896	17.2625121231861	5.69221224018515	17.6709232342874	20.0615172565705	11.3603871481751	73.435485719554	12.4135465153742
1	1001805	1002205	152.502773802842	211.541899730963	224.604829399584	160.164952640823	262.267571121995	139.036067914874	177.260012985928	206.967859119192	221.144720750848	332.869067150458	142.536635003011	150.336113713514	153.758157501781	165.45724109819	230.354594324795	153.087452247558	170.786231935909	172.517111948784	185.077071056762	157.549421972957	313.646135665914	156.130464290518	217.920753259663	160.99034922525	173.233720629449	69.8696063204848	164.286272149263	144.793362938415	124.977553046161	168.828668006545	154.808709561198	149.251447696929	59.0635549317007	128.186262692435	172.551311447011	187.558415779583	214.893108705127	168.123946496491	152.008525127143	186.253230803157	153.793289824749	152.063384130661	148.239411576522	177.013387557975	202.42144373112	516.146556771722	222.064554330582
1	1015354	1015754	54.4652763581577	55.7355903482777	74.868276466528	50.6504551086362	72.7523056879508	44.8856597205497	35.9478348013421	58.2377092759631	73.4235436485027	64.2563705575252	58.3104415921409	27.4197943251064	55.3529367006411	49.0666301187735	70.9574420018342	56.6104641123783	48.3031767091461	55.9762969621054	59.7764453102584	60.5362311029096	65.0525318418193	46.8391392871555	63.758473661124	37.678592371867	41.3836110392574	21.8342519751515	57.9833901703282	57.1129376034859	38.5733188414078	25.4399362749589	57.8201204385196	43.4827052345382	38.5721175064168	37.7018419683631	50.9810692911624	55.9875867998756	68.0656905400856	54.1416098887006	57.9916916670025	42.4788070252813	49.4335574436692	52.856256516005	44.1773080857185	56.6442840185519	71.2606102930983	75.5336424543984	48.274903115344
1	1032903	1033303	11.8008098776008	27.8677951741389	29.2962820955979	17.7961058489803	21.5562387223558	14.2320384479792	16.1145466350844	22.3991189522935	16.607706301447	29.4947274690279	17.8170793753764	16.0736725354072	12.3006526001425	11.4108442136683	28.7943242905994	21.5279229723129	12.0757941772865	16.5175958248836	18.3927524031564	11.6415829044057	27.8796565036368	16.9141336314728	15.2259041578804	18.2684084227234	14.4361433857875	13.1005511850909	20.0180751778514	16.8925590094817	9.25759652193788	8.09452517839602	13.0561562280528	16.4529154941496	4.82151468830209	10.0538245248968	12.7452673227906	26.1275405066086	15.5578721234481	18.9970561012985	14.9372539142279	13.070402161625	19.6164910490751	13.0107708347089	7.85374365968329	20.0615172565705	32.0156365084934	88.1225828634648	27.5856589230537
1	1040611	1041011	9.07754605969295	13.9338975870694	11.9355223352436	15.7427090202518	17.9635322686298	16.4215828245914	13.6353856143022	16.1273656456513	20.1040655228043	52.6691561946928	11.3381414206941	9.45510149141599	14.9365067287444	18.2573507418692	17.4822683192925	11.9599572068405	18.9762479928788	15.59995161239	18.3927524031564	8.53716079656418	30.2029612122732	18.2152208338938	17.1291421776154	22.8355105284042	20.2106007401024	4.3668503950303	9.66389836172137	12.0661135782012	6.17173101462525	12.7199681374795	6.52807811402641	25.8545814908065	6.02689336037762	15.0807367873452	15.6864828588192	13.9968966999689	22.3644411774567	17.0973504911686	11.4226059344096	11.9812019814896	9.41591570355604	13.8239440118782	20.6160771066686	16.521249505411	17.5569619562706	65.0428587801764	17.9306782999849
1	1051064	1051464	7.26203684775436	10.1337436996869	14.1056173052879	6.84465609576165	17.0653556551983	3.28431656491827	3.71874153117332	7.16771806473392	13.1113470800898	10.5338312389386	3.23946897734116	8.50959134227439	4.3930902143366	1.14108442136682	2.05673744932853	7.97330480456032	1.72511345389807	7.34115369994825	12.6450172771701	4.65663316176228	13.9398282518184	5.20434880968394	10.4678091085428	13.7013063170425	5.77445735431498	3.49348031602424	12.4250121793561	5.63085300316058	12.3434620292505	3.46908221931258	3.73033035087223	3.52562474874634	1.20537867207552	1.2567280656121	0.9804051786762	5.59875867998756	6.80656905400856	11.3982336607791	3.51464797981833	1.08920018013542	4.70795785177802	8.94490494886239	8.8354616171437	2.360178500773	8.26209974412734	25.1778808181328	9.65498062306879
1	1059217	1059617	89.8677059909602	177.34051474452	130.205698202657	87.6115980257491	140.115551695313	90.8660916294056	110.322665424808	131.706819439486	152.965715934381	207.51647540709	117.430750428617	92.6599946158767	93.1335125439358	107.261935608482	126.489353133704	88.5036833306196	93.1561265104961	101.858507586782	95.412403091374	108.654773774453	232.33047086364	81.9684937525221	126.565328312381	131.304185538324	128.000471353982	20.0875118171394	107.683438887752	87.680425334929	72.5178394218467	78.6325303044184	92.3256761840878	116.345616708629	37.3667388343412	72.890227805502	86.2756557235056	116.640805833074	126.407711003016	97.834838921687	67.6569736115029	117.633619454625	114.560307726598	93.5149153744704	114.861001022868	125.089460540969	130.128070970006	367.17742859777	126.894031046047
1	1063784	1064184	167.93460210432	240.676412867563	215.924449519407	152.635830935485	233.525919492188	177.353094505587	213.20784778727	206.967859119192	254.360133353742	330.762300902671	195.98787312914	151.281623862656	181.873934873535	180.291338575958	222.127644527481	137.140842638438	166.473448301164	194.540573048629	195.422994283537	166.862688296482	355.46562042137	158.73263869536	198.888373062312	187.251186332915	187.669864015237	96.9440787696727	175.330727419802	140.771325079014	180.523132177789	178.079553924712	178.123274254149	196.259777680213	98.8410511101929	153.320824004677	191.179009841859	193.157174459571	233.368081851722	192.820119428179	155.523173106961	182.98563026275	181.256377293454	172.392713559893	156.093155236205	206.515618817637	169.37304475461	436.416600847635	213.788856653666
1	1122073	1122473	201.521522525184	301.478875065684	247.390826585049	182.752317756836	291.009222751803	215.6701210963	240.478619015874	238.326625652403	311.175970700797	403.445736451347	200.037209350817	225.976925644842	218.775892673962	216.806040059697	262.234024789387	202.521942035832	210.463841375565	244.093360523279	228.759858014258	209.548492279303	383.345276925006	187.356557148622	240.759609496483	255.757717918127	251.188894912702	111.791370112776	192.587688780019	171.338812810458	143.492746090037	222.021262036005	181.853604605021	251.494565410573	87.9926430615132	175.941929185695	192.159415020535	217.41846207285	260.594358067756	211.817175529478	210.000216794146	215.661635666813	218.135380465715	197.601082052142	224.813412258434	251.359010332324	209.650781007231	532.931810650477	256.546627984399
1	1123152	1123552	6.35428224178507	15.2006155495303	14.1056173052879	8.89805292449015	8.08358952088342	5.47386094153046	13.6353856143022	12.5435066132844	10.4890776640718	20.0142793539832	12.1480086650293	10.4006116405576	11.4220345572751	3.42325326410047	5.14184362332132	7.17597432410429	10.3506807233885	6.42350948745472	19.5422994283537	10.0893718504849	11.616523543182	10.4086976193679	9.51619009867523	7.99242868494148	11.54891470863	10.4804409480727	7.59306299849537	9.65289086256099	6.17173101462525	16.189050356792	6.52807811402641	3.52562474874634	1.20537867207552	7.54036839367262	19.608103573524	24.2612876132794	15.5578721234481	10.4483808557141	7.90795795459125	17.4272028821667	9.41591570355604	4.06586588584654	8.8354616171437	9.44071400309199	16.5241994882547	50.3557616362656	31.7235077615118
1	1132787	1133187	3.63101842387718	20.2674873993737	9.7654273651993	12.320380972371	12.5744725880409	14.2320384479792	16.1145466350844	15.2314008875596	13.9854368854291	23.1744287256648	8.90853968768819	8.50959134227439	11.4220345572751	15.9751818991355	16.4538995946282	7.17597432410429	14.6634643581336	12.8470189749094	13.7945643023673	5.43273868872266	16.2631329604548	10.4086976193679	11.4194281184103	19.4101839491436	12.5113242676825	2.62011023701818	8.28334145290404	8.84848329068091	12.3434620292505	6.93816443862516	9.32582587718058	18.8033319933138	6.02689336037762	10.0538245248968	12.7452673227906	7.46501157331674	12.6407711003016	7.59882244051938	15.8159159091825	8.71360144108335	9.41591570355604	6.50538541735446	4.90858978730205	12.9809817542515	14.4586745522228	18.8834106135996	11.0342635692215
1	1206023	1206423	8.16979145372366	16.4673335119911	11.9355223352436	9.58251853406631	15.2690024283354	6.56863312983655	7.43748306234663	9.85561233900915	9.6149878587325	20.0142793539832	12.9578759093646	8.50959134227439	14.0578886858771	3.42325326410047	9.25531852197837	7.97330480456032	6.9004538155923	6.42350948745472	5.74773512598639	5.43273868872266	41.8194847554552	11.7097848217889	3.80647603947009	1.14177552642021	19.2481911810499	0.87337007900606	7.59306299849537	9.65289086256099	10.8005292755942	3.46908221931258	6.52807811402641	21.1537484924781	8.43765070452867	1.2567280656121	10.7844569654382	8.39813801998133	13.6131381080171	10.4483808557141	9.66528194450042	4.35680072054167	3.92329820981502	13.0107708347089	2.94515387238123	11.800892503865	9.29486221214326	39.8649779620436	6.89641473076342
1	1206927	1207327	1.81550921193859	10.1337436996869	8.68037988017716	1.36893121915233	23.3525919492188	13.1372662596731	1.23958051039111	3.58385903236696	6.11862863737523	15.8007468584078	12.9578759093646	10.4006116405576	0.878618042867319	4.5643376854673	15.425530869964	11.9599572068405	4.31278363474519	2.75293263748059	17.2432053779592	6.98494974264342	13.9398282518184	1.30108720242099	4.75809504933761	2.28355105284042	4.81204779526248	1.74674015801212	5.52222763526936	6.43526057504066	1.54293275365631	9.25088591816688	5.59549552630835	3.52562474874634	1.20537867207552	5.02691226244841	5.8824310720572	7.46501157331674	12.6407711003016	8.5486752455843	5.2719719697275	11.9812019814896	3.13863856785201	4.87903906301585	0.981717957460411	3.5402677511595	19.6224868923024	31.472351022666	12.4135465153742
1	1230654	1231054	13.6163190895394	22.8009233242954	29.2962820955979	21.9028995064373	13.4726492014724	28.4640768959584	21.0728686766488	15.2314008875596	21.852245133483	20.0142793539832	16.1973448867058	24.5832638776816	26.3585412860196	17.1162663205024	22.6241119426138	23.919914413681	23.289031627624	20.1881726748577	25.2900345543401	19.4026381740095	25.5563517950004	7.80652321452591	23.7904752466881	10.2759797377819	31.7595154487324	13.1005511850909	16.5666829058081	15.2837438657216	27.7727895658136	20.8144933158755	18.6516517543612	15.2777072445675	24.1075734415105	33.9316577715268	10.7844569654382	26.1275405066086	18.4749731465947	21.8466145164932	25.4811978536829	23.9624039629792	23.5397892588901	21.9556757835713	24.5429489365103	14.161071004638	29.9501115724616	12.5889404090664	34.4820736538171
1	1247029	1247429	5.44652763581577	10.1337436996869	7.59533239515501	13.6893121915233	14.3708258149039	5.47386094153046	4.95832204156442	10.7515770971009	6.99271844271455	25.2811949734525	7.28880519901761	5.67306089484959	8.78618042867319	7.98759094956777	18.5106370439567	3.98665240228016	11.2132374503375	0.917644212493532	4.59818810078911	14.7460050122472	32.5262659209096	6.50543601210493	10.4678091085428	4.56710210568085	8.66168603147247	6.11359055304242	12.4250121793561	4.02203785940041	1.54293275365631	16.189050356792	9.32582587718058	9.40166599665691	1.20537867207552	1.2567280656121	1.9608103573524	9.33126446664593	5.83420204629305	10.4483808557141	6.15063396468209	6.53520108081251	10.985234987482	6.50538541735446	10.7988975320645	10.6208032534785	13.4259120842069	8.3926269393776	15.1721124076795
1	1250207	1250607	16.3395829074473	13.9338975870694	15.19066479031	12.320380972371	13.4726492014724	24.084988142734	9.91664408312884	15.2314008875596	14.8595266907684	25.2811949734525	21.8664155970528	16.0736725354072	9.66479847154051	17.1162663205024	19.539005768621	23.1225839332249	18.1136912659298	12.8470189749094	11.4954702519728	16.298216066168	13.9398282518184	18.2152208338938	22.8388562368206	19.4101839491436	22.1354198582074	12.2271811060848	19.3277967234427	12.8705211500813	16.9722602902194	21.9708540556463	15.853903991207	24.6793732412244	7.23227203245314	15.0807367873452	21.5689139308764	16.7962760399627	17.5026061388792	18.0472032962335	24.6025358587283	9.80280162121877	15.6931928392601	13.8239440118782	13.7440514044458	24.7818742581165	19.6224868923024	25.1778808181328	20.6892441922903
1	1264994	1265394	4.53877302984648	12.6671796246086	8.68037988017716	11.6359153627948	15.2690024283354	2.18954437661218	6.19790255195553	12.5435066132844	8.74089805339318	15.8007468584078	11.3381414206941	13.2371420879824	13.1792706430098	10.2697597923014	8.22694979731411	13.5546181677525	7.76301054254134	8.25879791244179	18.3927524031564	8.53716079656418	6.96991412590921	6.50543601210493	16.1775231677479	2.28355105284042	7.69927647241997	6.98696063204848	9.66389836172137	16.0881514376017	1.54293275365631	5.7818036988543	16.786486578925	14.1024989949854	4.82151468830209	13.8240087217331	12.7452673227906	13.0637702533043	12.6407711003016	8.5486752455843	7.90795795459125	13.070402161625	9.41591570355604	9.75807812603169	1.96343591492082	5.90044625193249	7.22933727611142	18.8834106135996	9.65498062306879
1	1273866	1274266	12.7085644835701	32.9346670239823	20.6159022154207	8.89805292449015	20.6580621089243	17.5163550128975	35.9478348013421	24.191048468477	24.4745145495009	36.8684093362849	17.8170793753764	15.1281623862656	5.27170825720392	19.398435163236	32.9077991892564	19.1359315309448	21.5639181737259	19.2705284623642	13.7945643023673	17.8504271200887	60.4059224245465	9.1076104169469	10.4678091085428	23.9772860548244	32.7219250077849	0.87337007900606	11.7347337249474	13.6749287219614	4.62879826096894	17.3454110965629	12.1235736403348	34.0810392378813	1.20537867207552	17.5941929185695	18.6276983948478	18.6625289332919	8.75130306943958	15.1976448810388	3.51464797981833	4.35680072054167	25.1091085428161	12.1975976575396	17.6709232342874	21.241606506957	11.3603871481751	69.2391722498652	26.206375976901
1	1283847	1284247	4.53877302984648	2.53343592492171	9.7654273651993	8.89805292449015	7.18541290745193	6.56863312983655	1.23958051039111	2.68789427427522	12.2372572747505	9.4804481150447	8.0986724433529	9.45510149141599	7.90756238580587	4.5643376854673	8.22694979731411	12.7572876872965	4.31278363474519	5.50586527496119	10.3459232267755	12.4176884313661	4.6466094172728	10.4086976193679	8.56457108880771	10.2759797377819	5.77445735431498	6.11359055304242	7.59306299849537	4.02203785940041	1.54293275365631	9.25088591816688	9.32582587718058	2.35041649916423	1.20537867207552	3.77018419683631	7.8432414294096	8.39813801998133	14.5855051157326	6.64896963545446	12.3012679293642	14.1596023417604	4.70795785177802	0.813173177169308	4.90858978730205	4.72035700154599	10.3276246801592	31.472351022666	1.37928294615268
1	1290145	1290545	75.3436322954515	101.337436996869	103.079511077104	88.2960636353253	114.966606519231	81.0131419346507	84.2914747065952	112.891559519559	135.483919827594	116.925526752218	95.5643348315642	93.6055047650183	89.6190403724666	84.4402471811451	93.581553944448	87.7063528501635	85.3931159679547	95.4349980993273	132.197907897687	84.5955024386814	134.751673100911	96.2804529791529	113.242662174235	98.1926952721382	82.7672220785147	37.5549133972606	87.665363709901	79.6363496161282	55.5455791316272	69.3816443862516	95.1234239472419	83.4397857203301	34.9559814901902	72.890227805502	100.981733403649	132.503955426372	101.126168802413	117.78174782805	83.4728895206855	113.276818734084	83.1739220480784	80.5041445397615	63.8116672349267	82.6062475270549	99.1451969295281	178.343322461774	115.859767476826
1	1301931	1302331	38.1256934507104	44.33512868613	57.5075167061737	41.0679365745699	56.5851266461839	41.6013431556315	38.4269958221243	47.4861321788623	51.5712985150198	55.8293055663743	47.7821674157821	34.0383653690975	56.2315547435084	30.8092793769043	33.9361679139207	53.4211421905542	35.3648258049105	44.9645664121831	55.1782572094693	45.7902260906624	51.1127035900009	50.7424008944184	50.4358075229787	38.8203678982872	48.1204779526248	19.2141417381333	29.6819735395728	49.068861884685	35.4874533340952	55.5053155090013	47.561711973621	42.3074969849561	15.6699227369818	23.87783324663	47.0594485764576	49.4557016732234	33.0604782623273	38.9439650076618	39.5397897729563	46.835607745823	31.3863856785201	32.5269270867723	39.2687182984164	29.5022312596625	44.4087861246844	81.8281126589316	48.274903115344
1	1349683	1350083	108.930552716315	171.006924932216	133.460840657724	97.8785821693916	142.810081535607	81.0131419346507	135.11427563263	129.018925165211	164.328883403792	219.103689769922	119.050484917288	94.5510149141599	101.041074929742	95.8510913948133	121.347509510383	102.855631978828	82.8054457871076	108.282017074237	126.450172771701	86.9238190195626	220.713947320458	107.990237800942	119.903995243308	116.461103694862	142.43661473977	56.7690551353939	102.161211252483	90.8980556224493	89.4900997120661	100.603384360065	69.9436940788544	116.345616708629	55.4474189154741	96.768061052132	96.0797075102676	108.242667813093	124.462976987585	110.182925387531	92.2595094702313	108.920018013542	90.2358588257454	89.4490494886239	106.025539405724	130.989906792901	101.21072186556	323.116137166037	143.445426399879
1	1364215	1364615	1.81550921193859	8.867025737226	1.08504748502214	3.42232804788083	2.69452984029447	2.18954437661218	1.23958051039111	3.58385903236696	0.874089805339318	7.37368186725699	8.0986724433529	0.945510149141599	0.878618042867319	2.28216884273365	7.19858107264984	4.78398288273619	9.48812399643941	0.917644212493532	1.14954702519728	11.6415829044057	2.3233047086364	1.30108720242099	5.70971405920514	1.14177552642021	1.92481911810499	0.87337007900606	2.07083536322601	0.804407571880083	1.54293275365631	1.15636073977086	1.86516517543612	1.17520824958211	1.20537867207552	3.77018419683631	12.7452673227906	0.933126446664593	7.77893606172407	0.949852805064923	1.75732398990917	2.17840036027084	3.92329820981502	3.25269270867723	0.981717957460411	12.9809817542515	1.03276246801592	10.490783674222	4.13784883845805
1	1372038	1372438	105.299534292438	154.539591420225	155.161790358167	121.150412894981	170.653556551983	119.330168525364	100.40602134168	136.186643229945	185.307038731935	171.701449194698	132.008360826652	105.897136703859	123.885144044292	114.108442136682	156.312046148968	135.546181677525	130.246065769305	128.470189749094	160.936583527619	114.863617990136	178.894462565003	137.915243456624	135.129899401188	114.177552642021	120.301194881562	82.0967874265696	121.489007975926	110.203837347571	87.9471669584098	102.916105839606	114.707658289321	112.819991959883	56.6527975875496	84.2007803960109	131.374293942611	125.97207029972	156.551088242197	132.029539904024	135.313947223006	141.596023417604	100.436434171264	113.031071626534	95.2266418736599	126.269549791355	152.848845266356	218.208300423817	108.963352746062
1	1376321	1376721	4.53877302984648	5.06687184984343	18.4458072453765	6.16019048618549	12.5744725880409	7.66340531814264	1.23958051039111	10.7515770971009	13.1113470800898	7.37368186725699	10.5282741763588	9.45510149141599	10.5434165144078	2.28216884273365	4.11347489865705	10.3652962459284	6.9004538155923	13.764663187403	13.7945643023673	8.53716079656418	2.3233047086364	1.30108720242099	3.80647603947009	6.85065315852127	6.73686691336748	5.24022047403636	10.35417681613	10.4572984344411	1.54293275365631	11.5636073977086	3.73033035087223	16.4529154941496	1.20537867207552	7.54036839367262	11.7648621441144	16.7962760399627	3.88946803086204	7.59882244051938	11.4226059344096	9.80280162121877	10.985234987482	5.69221224018515	8.8354616171437	5.90044625193249	24.786299232382	37.7668212271992	8.27569767691611
1	1399364	1399764	35.4024296328025	55.7355903482777	62.9327541312844	51.3349207182124	66.4650693939303	43.7908875322436	52.0623814364264	56.4457797597797	63.8085557897702	123.245825495581	59.9301760808114	39.7114262639471	48.3239923577026	87.8635004452455	76.0992856251555	59.0024555537464	69.004538155923	55.9762969621054	90.8142149905849	64.4167587377115	120.811844849093	35.1293544653666	85.6457108880771	61.6558784266914	76.0303551651472	12.2271811060848	53.1514409894676	53.0908997440855	50.9167808706583	52.0362332896887	32.640390570132	57.5852042295236	1.20537867207552	74.1469558711141	52.9418796485148	79.3157479664904	105.015636833275	59.8407267190901	43.9330997477292	74.0656122492085	55.7108345793732	26.0215416694178	69.7019749796892	83.7863367774414	84.6865223773052	195.128576340529	88.2741085537718
1	1401968	1402368	44.4799756924955	64.6026160855037	52.0822792810629	57.4951112043979	56.5851266461839	74.4445088048142	54.5415424572086	65.4054273406971	40.2081310456086	57.936071814162	63.9795123024879	55.7850987993543	44.8095201862333	51.3487989615071	66.8439671031771	55.8131336319222	63.8291977942288	65.1527390870408	70.1223685370339	51.9990703063455	44.1427894640916	65.0543601210493	62.8068546512565	81.066062375835	59.6693926612548	44.5418740293091	44.8680995365635	52.2864921722054	64.8031756535651	56.6616762487721	45.6965467981848	56.4099959799415	55.4474189154741	59.0662190837689	58.824310720572	63.4525983731923	64.1762225092236	66.4896963545446	54.4770436871842	59.906009907448	61.9881117150773	50.4167369844971	56.9396415327038	64.9049087712574	55.7691732728595	50.3557616362656	71.7227131999396
1	1407684	1408084	9.07754605969295	29.1345131365997	31.4663770656422	16.427174629828	24.2507685626503	27.3693047076523	16.1145466350844	17.0233304037431	20.1040655228043	45.2954743274358	20.2466811083822	12.2916319388408	17.5723608573464	21.6806040059697	19.539005768621	11.1626267263845	18.9762479928788	27.529326374806	26.4395815795374	19.4026381740095	44.1427894640916	14.3119592266308	39.0163794045684	26.2608371076649	27.9098772125224	9.60707086906666	11.0444552705387	16.8925590094817	12.3434620292505	17.3454110965629	16.786486578925	28.2049979899707	15.6699227369818	26.3912893778542	28.4317501816098	24.2612876132794	18.4749731465947	27.5457313468828	16.6945779041371	22.8732037828438	16.4778524812231	17.0766367205555	11.7806154895249	17.7013387557975	30.9828740404775	48.2576049014212	48.274903115344
1	1430354	1430754	7.26203684775436	19.0007694369129	15.19066479031	7.52912170533782	22.4544153357873	8.75817750644873	9.91664408312884	7.16771806473392	20.9781553281436	20.0142793539832	9.71840693202348	8.50959134227439	14.9365067287444	14.8340974777687	13.3687934206354	11.9599572068405	6.9004538155923	17.4352400373771	11.4954702519728	7.7610552696038	27.8796565036368	7.80652321452591	13.3226661381453	10.2759797377819	16.3609625038924	10.4804409480727	11.7347337249474	8.04407571880083	7.71466376828156	4.62544295908344	13.0561562280528	1.17520824958211	2.41075734415105	8.79709645928473	14.706077680143	13.9968966999689	11.6684040925861	11.3982336607791	6.15063396468209	18.5164030623021	7.06193677766703	11.3844244803703	4.90858978730205	15.3411602550245	12.393149616191	52.45391837111	6.89641473076342
1	1440886	1441286	103.4840250805	167.206771044833	142.141220537901	140.315449963114	176.940792846004	129.183118220119	110.322665424808	151.418044117504	167.825242625149	172.754832318592	130.388626337982	122.916319388408	110.705873401282	127.801455193084	144.999990177661	128.370207353421	123.345611953712	124.79961289912	144.842925174857	127.281306421502	181.217767273639	127.506545837257	123.710471282778	115.319328168441	110.677099291037	68.1228661624727	120.798729521517	119.052320638252	111.091158263254	129.512402854336	111.909910526167	137.499365201107	72.3227203245314	101.79497331458	140.197940550697	126.905196746385	146.827418165042	126.330423073635	122.134017298687	141.596023417604	110.637009516783	117.09693751238	113.879283065408	94.4071400309199	162.143707478499	214.011986954129	150.341841130643
1	1461766	1462166	9.07754605969295	16.4673335119911	19.5308547303986	4.10679365745699	17.9635322686298	9.85294969475482	16.1145466350844	17.9192951618348	12.2372572747505	28.4413443451341	18.6269466197117	11.3461217896992	3.51447217146928	1.14108442136682	3.08510617399279	7.97330480456032	9.48812399643941	13.764663187403	24.1404875291428	13.1937939583265	16.2631329604548	10.4086976193679	7.61295207894018	19.4101839491436	11.54891470863	7.86033071105454	14.4958475425821	12.0661135782012	3.08586550731262	11.5636073977086	8.39324328946252	10.576874246239	1.20537867207552	1.2567280656121	7.8432414294096	6.53188512665215	6.80656905400856	12.348086465844	3.51464797981833	9.80280162121877	5.49261749374102	6.50538541735446	9.81717957460411	14.161071004638	10.3276246801592	12.5889404090664	4.13784883845805
1	1550965	1551365	58.0962947820349	65.8693340479646	61.8477066462623	71.8688890054973	71.8541290745193	72.254964428202	57.0207034779909	79.7408634701649	62.0603761790916	77.9503511681453	67.2189812798291	65.2402002907703	78.1970058151914	74.1704873888436	98.7233975677693	57.4077945928343	75.9049919715153	65.1527390870408	94.2628560661768	65.9689697916323	60.4059224245465	72.8608833355752	71.3714257400642	68.5065315852127	69.2934882517798	55.8956850563878	48.3194918086069	85.2672026192888	49.373848117002	75.1634480851059	72.7414418420085	61.11082897827	53.0366615713231	75.4036839367262	79.4128194727722	96.112024006453	102.098535810128	73.138665989999	57.9916916670025	84.9576140505627	58.8494731472252	53.6694296931743	63.8116672349267	47.2035700154599	90.8830971854007	75.5336424543984	89.6533914999245
1	1573804	1574204	23.6016197552017	27.8677951741389	18.4458072453765	24.6407619447419	31.4361814701022	18.6111272012036	18.5937076558666	25.9829779846605	19.229975717465	32.6548768407095	15.3874776423705	12.2916319388408	14.0578886858771	30.8092793769043	23.6524806672781	26.3119058550491	18.1136912659298	20.1881726748577	18.3927524031564	23.2831658088114	23.233047086364	28.6239184532617	20.9356182170855	33.1114902661861	28.8722867715749	20.9608818961454	29.6819735395728	16.8925590094817	15.4293275365631	18.5017718363338	14.9213214034889	21.1537484924781	24.1075734415105	21.3643771154058	13.7256725014668	27.0606669532732	20.4197071620257	20.8967617114283	18.4519018940463	21.7840036027084	29.0324067526311	16.2634635433862	23.5612309790499	16.521249505411	23.7535367643661	29.3741942878216	33.1027907076644
1	1597623	1598023	19.9706013313245	17.734051474452	34.7215195207086	27.3786243830466	30.5380048566707	31.7483934608766	23.552029697431	43.9022731464953	40.2081310456086	46.3488574513296	34.0144242620822	27.4197943251064	30.7516315003562	30.8092793769043	40.1063802619063	27.1092363355051	35.3648258049105	22.9411053123383	40.2341458819047	24.8353768627322	25.5563517950004	26.0217440484197	43.7744744539061	17.1266328963032	26.9474676534699	9.60707086906666	40.0361503557028	25.7410423001626	16.9722602902194	20.8144933158755	10.2584084648986	38.7818722362098	7.23227203245314	23.87783324663	33.3337760749908	37.3250578665837	50.5630844012065	34.1947009823372	35.1464797981833	32.6760054040626	28.2477471106681	26.8347148465872	29.4515387238123	35.402677511595	30.9828740404775	67.1410155150208	46.8956201691913
1	1599385	1599785	21.7861105432631	21.5342053618346	36.8916144907529	20.533968287285	51.196066965595	19.7058993895096	13.6353856143022	31.3587665332109	32.3413227975548	75.8435849203576	26.7256190630646	24.5832638776816	17.5723608573464	25.1038572700701	27.7659555659351	31.0958887377853	25.0141450815221	31.1999032247801	20.691846453551	23.2831658088114	46.466094172728	24.7206568459987	31.4034273256283	29.6861636869255	23.0978294172599	6.98696063204848	13.8055690881734	18.5013741532419	6.17173101462525	19.6581325761046	23.3145646929515	22.3289567420602	2.41075734415105	20.1076490497937	21.5689139308764	24.2612876132794	24.3091751928877	22.7964673215581	14.0585919192733	30.4976050437917	13.3392139133711	22.7688489607406	19.6343591492082	27.1420527588895	32.0156365084934	92.3188963331536	22.068527138443
1	1620055	1620455	21.7861105432631	34.2013849864431	22.785997185465	27.3786243830466	45.8070072850061	25.1797603310401	24.7916102078221	21.5031541942018	39.3340412402693	47.4022405752235	35.6341587507527	22.6922435793984	21.0868330288157	22.8216884273365	35.9929053632492	21.5279229723129	40.5401661666048	22.0234610998448	19.5422994283537	29.4920100244944	18.5864376690912	35.1293544653666	23.7904752466881	37.678592371867	30.7971058896799	20.0875118171394	33.1333658116161	28.1542650158029	21.6010585511884	37.0035436726675	32.640390570132	38.7818722362098	12.0537867207552	21.3643771154058	28.4317501816098	26.1275405066086	39.8670473163359	23.7463201266231	21.9665498738646	31.5868052239271	28.2477471106681	22.7688489607406	31.4149746387332	20.0615172565705	25.8190617003979	29.3741942878216	34.4820736538171
1	1644832	1645232	5.44652763581577	7.60030777476514	7.59533239515501	8.21358731491398	8.08358952088342	6.56863312983655	7.43748306234663	10.7515770971009	17.4817961067864	5.26691561946928	7.28880519901761	0.945510149141599	6.15032630007123	7.98759094956777	6.17021234798558	7.17597432410429	6.03789708864326	7.34115369994825	6.89728215118367	4.65663316176228	9.29321883454561	6.50543601210493	11.4194281184103	7.99242868494148	8.66168603147247	3.49348031602424	4.83194918086069	6.43526057504066	1.54293275365631	6.93816443862516	2.79774776315417	3.52562474874634	4.82151468830209	10.0538245248968	12.7452673227906	12.1306438066397	15.5578721234481	4.74926402532461	6.15063396468209	14.1596023417604	4.70795785177802	5.69221224018515	4.90858978730205	7.08053550231899	10.3276246801592	12.5889404090664	12.4135465153742
1	1659081	1659481	18.1550921193859	30.4012310990606	16.2757122753322	16.427174629828	17.0653556551983	22.9902159544279	39.6665763325154	19.7112246780183	18.3558859121257	57.936071814162	30.774955284741	21.7467334302568	26.3585412860196	22.8216884273365	17.4822683192925	13.5546181677525	23.289031627624	18.3528842498706	31.0377696803265	16.298216066168	51.1127035900009	9.1076104169469	42.8228554440385	26.2608371076649	39.4587919211524	9.60707086906666	22.7791889954861	11.2617060063212	12.3434620292505	28.9090184942715	13.9887388157709	27.0297897403886	14.4645440649063	32.6749297059147	24.510129466905	27.0606669532732	33.0604782623273	20.8967617114283	12.3012679293642	17.4272028821667	16.4778524812231	8.94490494886239	52.0310517454018	31.8624097604355	24.786299232382	54.5520751059544	64.8262984691762
1	1665673	1666073	22.6938651492324	40.5349747987474	43.4018994008858	41.0679365745699	70.0577758476563	30.6536212725706	26.0311907182132	60.0296387921466	50.6972087096805	44.2420912035419	42.1130967054351	35.9293856673807	43.0522841004986	22.8216884273365	49.3616987838846	44.6505069055378	34.5022690779615	37.6234127122348	44.8323339826938	27.1636934436133	30.2029612122732	37.7315288702086	40.9196174243035	38.8203678982872	27.9098772125224	18.3407716591273	44.1778210821549	37.8071558783639	30.8586550731263	35.8471829328966	40.1010512718765	37.6066639866277	12.0537867207552	23.87783324663	44.118233040429	36.3919314199191	43.7565153471979	49.392345863376	36.9038037880925	45.7464075656876	32.1710453204831	37.4059661497882	23.5612309790499	34.2225882612085	45.4415485927004	37.7668212271992	38.6199224922752
1	1678869	1679269	17.2473375134166	29.1345131365997	46.6570418559522	39.6990053554176	34.1307113103967	33.9379378374888	33.4686737805598	42.1103436303118	35.837682018912	41.0819418318604	46.1624329271115	37.820405965664	38.659193886162	39.9379547478389	35.9929053632492	28.7038972964172	39.6776094396557	38.5410569247283	43.6827869574965	36.4769597671379	4.6466094172728	37.7315288702086	32.3550463354958	38.8203678982872	39.4587919211524	25.3277322911757	33.8236442660248	31.3718953033232	40.1162515950641	43.9417081112927	27.0448950438237	56.4099959799415	16.8753014090573	31.4182016403026	23.5297242882288	50.388828119888	55.424919439784	32.2949953722074	36.0251417931379	34.8544057643334	32.1710453204831	27.6478880237565	27.4881028088915	33.042499010822	37.179448848573	33.5705077575104	48.274903115344
1	1692973	1693373	1.81550921193859	20.2674873993737	3.25514245506643	6.16019048618549	6.28723629402044	8.75817750644873	12.3958051039111	1.79192951618348	8.74089805339318	27.3879612212402	8.90853968768819	2.8365304474248	7.02894434293855	9.1286753709346	12.3404246959712	5.58131336319223	10.3506807233885	3.67057684997413	3.44864107559183	8.53716079656418	11.616523543182	2.60217440484197	15.2259041578804	9.13420421136169	10.5865051495775	1.74674015801212	5.52222763526936	4.02203785940041	6.17173101462525	11.5636073977086	5.59549552630835	15.2777072445675	1.20537867207552	6.28364032806052	6.8628362507334	3.73250578665837	11.6684040925861	4.74926402532461	5.2719719697275	8.71360144108335	7.84659641963003	4.06586588584654	11.7806154895249	12.9809817542515	9.29486221214326	16.7852538787552	12.4135465153742
1	1693752	1694152	4.53877302984648	1.26671796246086	2.17009497004429	2.0533968287285	1.79635322686298	1.09477218830609	1.23958051039111	4.4798237904587	4.37044902669659	3.16014937168157	3.23946897734116	0.945510149141599	2.63585412860196	4.5643376854673	5.14184362332132	3.98665240228016	2.58767018084711	0.917644212493532	2.29909405039455	0.77610552696038	11.616523543182	1.30108720242099	1.90323801973505	3.42532657926063	3.84963823620999	5.24022047403636	2.76111381763468	2.41322271564025	4.62879826096894	1.15636073977086	0.932582587718058	5.87604124791057	1.20537867207552	1.2567280656121	0.9804051786762	0.933126446664593	4.86183503857754	3.79941122025969	1.75732398990917	3.26760054040626	3.13863856785201	3.25269270867723	1.96343591492082	1.1800892503865	3.09828740404775	6.2944702045332	6.89641473076342
1	1694924	1695324	0.907754605969295	1.26671796246086	1.08504748502214	1.36893121915233	0.898176613431491	1.09477218830609	1.23958051039111	0.895964758091741	0.874089805339318	1.05338312389386	0.80986724433529	0.945510149141599	0.878618042867319	1.14108442136682	1.02836872466426	0.797330480456032	0.862556726949037	0.917644212493532	1.14954702519728	0.77610552696038	2.3233047086364	1.30108720242099	0.951619009867523	1.14177552642021	0.962409559052497	0.87337007900606	0.69027845440867	0.804407571880083	1.54293275365631	1.15636073977086	0.932582587718058	1.17520824958211	1.20537867207552	1.2567280656121	0.9804051786762	0.933126446664593	0.972367007715509	0.949852805064923	0.878661994954584	1.08920018013542	0.784659641963003	0.813173177169308	1.96343591492082	1.1800892503865	1.03276246801592	2.0981567348444	2.75856589230537
1	1712035	1712435	4.53877302984648	19.0007694369129	14.1056173052879	5.47572487660932	13.4726492014724	5.47386094153046	8.67706357273774	9.85561233900915	20.9781553281436	17.9075131061955	9.71840693202348	5.67306089484959	5.27170825720392	2.28216884273365	12.3404246959712	9.56796576547239	10.3506807233885	6.42350948745472	9.19637620157822	8.53716079656418	13.9398282518184	1.30108720242099	7.61295207894018	4.56710210568085	7.69927647241997	5.24022047403636	8.28334145290404	10.4572984344411	3.08586550731262	6.93816443862516	13.9887388157709	10.576874246239	4.82151468830209	3.77018419683631	7.8432414294096	11.1975173599751	9.72367007715509	5.69911683038953	6.15063396468209	10.8920018013542	4.70795785177802	8.13173177169308	15.7074873193666	5.90044625193249	8.26209974412734	18.8834106135996	8.27569767691611
1	1724328	1724728	21.7861105432631	48.1352825735126	26.0411396405315	13.0048465819471	30.5380048566707	37.2222544024071	35.9478348013421	22.3991189522935	34.9635922135727	89.5375655309777	33.2045570177469	28.365304474248	21.0868330288157	33.0914482196379	30.8510617399279	22.3252534527689	31.0520421701653	24.7763937373254	18.3927524031564	18.6265326470491	53.4360082986372	14.3119592266308	45.6777124736411	35.3950413190266	49.0828875116773	6.98696063204848	34.5139227204335	12.8705211500813	35.4874533340952	32.3781007135841	22.3819821052334	47.0083299832846	10.8484080486797	56.5527629525447	12.7452673227906	26.1275405066086	45.7012493626289	32.2949953722074	25.4811978536829	20.694803422573	25.1091085428161	22.7688489607406	41.2321542133373	48.3836592658464	23.7535367643661	98.6133665376868	62.0677325768708
1	1746010	1746680	24.509374361171	60.8024621981211	26.0411396405315	21.9028995064373	29.6398282432392	37.2222544024071	49.5832204156442	38.5264845979448	27.9708737708582	71.6300524247822	37.2538932394233	26.4742841759648	26.3585412860196	36.5147014837384	41.1347489865705	26.3119058550491	37.9524959857577	34.8704800747542	35.6359577811156	23.2831658088114	69.6991412590921	23.4195696435777	34.2582843552308	61.6558784266914	64.4814404565173	13.1005511850909	28.3014166307555	13.6749287219614	52.4597136243146	52.0362332896887	18.6516517543612	49.3587464824488	20.4914374252839	27.6480174434663	25.4905346455812	32.6594256332607	36.9499462931893	33.2448481772723	25.4811978536829	19.6056032424375	37.6636628142242	30.0874075552644	52.0310517454018	49.5637485162329	27.8845866364298	111.202306946753	56.5506007922601
1	1747076	1747476	0.907754605969295	2.53343592492171	4.34018994008858	2.0533968287285	0.898176613431491	1.09477218830609	1.23958051039111	0.895964758091741	0.874089805339318	1.05338312389386	0.80986724433529	0.945510149141599	0.878618042867319	1.14108442136682	1.02836872466426	0.797330480456032	0.862556726949037	0.917644212493532	1.14954702519728	1.55221105392076	2.3233047086364	1.30108720242099	0.951619009867523	1.14177552642021	0.962409559052497	2.62011023701818	0.69027845440867	0.804407571880083	1.54293275365631	1.15636073977086	0.932582587718058	1.17520824958211	2.41075734415105	1.2567280656121	0.9804051786762	0.933126446664593	0.972367007715509	0.949852805064923	1.75732398990917	1.08920018013542	2.35397892588901	1.62634635433862	4.90858978730205	5.90044625193249	1.03276246801592	2.0981567348444	1.37928294615268
1	1753297	1753697	62.6350678118814	69.6694879353472	55.3374217361294	67.0776297384642	97.003074250601	54.7386094153046	52.0623814364264	78.8448987120732	104.016686835379	130.619507362838	77.7472554561878	66.1857104399119	61.5032630007123	59.3363899110749	93.581553944448	76.5437261237791	54.3410737977894	59.6468738120796	82.767385814204	57.4318089950681	118.488540140457	59.8500113113653	60.9036166315215	91.3420421136169	67.3686691336748	45.4152441083151	56.6028332615109	57.1129376034859	40.1162515950641	67.0689229067098	58.7527030262377	62.2860372278521	28.9290881298126	59.0662190837689	62.7459314352768	89.5801388798009	88.4853977021113	66.4896963545446	69.4142976014121	86.0468142306981	55.7108345793732	60.1748151105288	62.8299492774663	75.5257120247359	76.4244226331779	121.693090620975	89.6533914999245
1	1764217	1764617	73.5281230835129	86.1368214473383	57.5075167061737	82.820338758716	81.7340718222657	58.0229259802228	68.1769280715108	89.5964758091741	83.9126213125746	111.658611132749	93.9446003428936	81.3138728261775	70.2894434293855	45.643376854673	50.3900675085489	80.5303785260593	80.2177756062605	84.4232675494049	67.8232744866394	63.6406532107512	116.16523543182	52.0434880968394	59.951997621654	62.7976539531116	60.6318022203073	54.1489448983757	66.2667316232323	64.3526057504066	70.9749066681904	75.1634480851059	57.8201204385196	56.4099959799415	42.1882535226433	70.3767716742778	43.1378278617528	80.248874413155	84.5959296712493	64.5899907444147	71.1716215913213	69.7088115286668	51.0028767275952	80.5041445397615	62.8299492774663	53.1040162673924	54.7364108048436	144.772814704264	74.481279092245
1	1778093	1778493	11.8008098776008	34.2013849864431	13.0205698202657	4.10679365745699	14.3708258149039	13.1372662596731	17.3541271454755	17.9192951618348	20.9781553281436	43.1887080796481	10.5282741763588	11.3461217896992	20.2082149859483	17.1162663205024	8.22694979731411	9.56796576547239	7.76301054254134	12.8470189749094	14.9441113275646	16.298216066168	53.4360082986372	6.50543601210493	20.9356182170855	17.1266328963032	21.1730102991549	0.87337007900606	6.21250608967803	12.8705211500813	16.9722602902194	18.5017718363338	3.73033035087223	25.8545814908065	1.20537867207552	2.51345613122421	3.9216207147048	13.0637702533043	15.5578721234481	19.9469089063634	7.90795795459125	14.1596023417604	10.985234987482	17.0766367205555	19.6343591492082	29.5022312596625	13.4259120842069	46.1594481665768	24.8270930307483
1	1778940	1779340	44.4799756924955	92.4704112596426	72.6981814964837	47.2281270607554	74.5486589148138	52.5490650386924	68.1769280715108	69.8852511311558	64.6826455951095	129.566124238944	41.3032294610998	52.9485683519295	50.0812284434372	79.8759094956777	84.3262354224696	60.5971165146584	64.6917545211778	56.893941174599	88.5151209401904	59.7601255759493	132.428368392275	62.4521857162073	78.0327588091369	73.0736336908935	68.3310786927273	34.0614330812363	49.0097702630155	50.6776770284452	35.4874533340952	40.4726258919801	51.2920423244932	66.9868702261805	18.0806800811329	51.5258506900962	71.5695780433626	62.5194719265277	90.4301317175423	58.8908739140252	57.1130296720479	72.976412069073	63.5574309990033	45.5376979214812	53.9944876603226	86.1465152782144	74.358897697146	132.183874295197	68.9641473076342
1	1789017	1789417	51.7420125402498	41.8016927612083	52.0822792810629	49.9659894990601	65.5668927804989	50.3595206620802	52.0623814364264	66.3013920987888	57.689927152395	54.7759224424805	49.4019019044527	39.7114262639471	63.260499086447	43.3612080119393	60.6737547551915	54.2184726710102	61.2415276133817	54.1410085371184	44.8323339826938	65.1928642646719	30.2029612122732	35.1293544653666	49.4841885131112	51.3798986889095	55.8197544250448	57.6424252144	56.6028332615109	57.917345175366	43.2021171023767	54.3489547692304	59.6852856139557	52.8843712311952	38.5721175064168	56.5527629525447	65.6871469713054	50.388828119888	53.480185424353	49.392345863376	51.8410577023204	47.9248079259584	43.9409399499282	49.6035638073278	53.9944876603226	57.8243732689384	53.7036483368277	54.5520751059544	62.0677325768708
1	1796452	1796852	13.6163190895394	30.4012310990606	18.4458072453765	21.9028995064373	27.8434750163762	19.7058993895096	16.1145466350844	33.1506960493944	22.7263349388223	20.0142793539832	29.9650880404057	24.5832638776816	17.5723608573464	14.8340974777687	20.5673744932853	25.514575374593	23.289031627624	19.2705284623642	35.6359577811156	19.4026381740095	23.233047086364	18.2152208338938	30.4518083157607	19.4101839491436	19.2481911810499	16.5940315011151	20.7083536322601	16.0881514376017	20.0581257975321	23.1272147954172	19.5842343420792	17.6281237437317	8.43765070452867	21.3643771154058	22.5493191095526	20.528781826621	24.3091751928877	21.8466145164932	27.2385218435921	28.3192046835209	18.8318314071121	17.0766367205555	12.7623334469853	23.60178500773	27.8845866364298	25.1778808181328	23.4478100845956
1	1841726	1842126	13.6163190895394	7.60030777476514	2.17009497004429	8.89805292449015	6.28723629402044	4.37908875322436	8.67706357273774	5.37578854855044	4.37044902669659	5.26691561946928	10.5282741763588	4.72755074570799	8.78618042867319	7.98759094956777	4.11347489865705	7.97330480456032	4.31278363474519	1.83528842498706	4.59818810078911	4.65663316176228	13.9398282518184	1.30108720242099	7.61295207894018	11.4177552642021	12.5113242676825	13.973921264097	8.28334145290404	6.43526057504066	3.08586550731262	11.5636073977086	7.46066070174446	5.87604124791057	14.4645440649063	11.3105525905089	6.8628362507334	4.66563223332296	6.80656905400856	5.69911683038953	11.4226059344096	1.08920018013542	5.49261749374102	5.69221224018515	11.7806154895249	8.26062475270549	3.09828740404775	2.0981567348444	4.13784883845805
1	1855612	1856012	44.4799756924955	43.0684107236692	30.3813295806201	34.2232804788083	25.1489451760818	49.2647484737741	47.104059394862	48.382096936954	42.8304004616266	42.1353249557542	46.9723001714468	34.9838755182392	35.1447217146928	44.5022924333062	29.8226930152636	31.0958887377853	48.3031767091461	30.2822590122865	37.9350518315102	27.9397989705737	37.1728753381824	46.8391392871555	44.7260934637736	38.8203678982872	44.2708397164148	41.0483937132848	33.8236442660248	35.3939331627236	38.5733188414078	35.8471829328966	33.5729731578501	42.3074969849561	34.9559814901902	37.7018419683631	26.4709398242574	29.860046293267	33.0604782623273	26.5958785418178	36.0251417931379	19.6056032424375	36.8790031722612	35.7796197954495	32.3966925961936	38.9429452627544	38.2122113165889	29.3741942878216	44.1370542768859
1	1873754	1874154	4.53877302984648	3.80015388738257	4.34018994008858	10.9514497532186	9.8799427477464	13.1372662596731	7.43748306234663	8.06368282282567	20.1040655228043	15.8007468584078	16.1973448867058	13.2371420879824	5.27170825720392	21.6806040059697	7.19858107264984	11.9599572068405	15.5260210850827	11.0117305499224	13.7945643023673	17.0743215931284	4.6466094172728	2.60217440484197	7.61295207894018	6.85065315852127	6.73686691336748	9.60707086906666	13.8055690881734	17.6969665813618	1.54293275365631	12.7199681374795	18.6516517543612	10.576874246239	1.20537867207552	16.3374648529573	4.902025893381	13.0637702533043	20.4197071620257	11.3982336607791	13.1799299243188	21.7840036027084	5.49261749374102	15.4502903662168	1.96343591492082	3.5402677511595	10.3276246801592	29.3741942878216	20.6892441922903
1	1899162	1899562	15.431828301478	34.2013849864431	29.2962820955979	26.6941587734704	28.7416516298077	16.4215828245914	13.6353856143022	31.3587665332109	28.8449635761975	27.3879612212402	26.7256190630646	25.5287740268232	23.7226871574176	25.1038572700701	23.6524806672781	21.5279229723129	25.0141450815221	21.1058168873512	27.5891286047347	23.2831658088114	30.2029612122732	37.7315288702086	20.9356182170855	22.8355105284042	23.0978294172599	23.5809921331636	17.2569613602167	25.7410423001626	32.4015878267826	20.8144933158755	23.3145646929515	5.87604124791057	12.0537867207552	22.6211051810179	21.5689139308764	28.9269198466024	28.1986432237498	19.9469089063634	20.2092258839554	21.7840036027084	17.2625121231861	17.8898098977248	23.5612309790499	14.161071004638	21.6880118283343	33.5705077575104	38.6199224922752
1	1906210	1906610	154.31828301478	183.674104556824	154.076742873145	174.538730441922	176.042616232572	168.594916999138	163.624627371626	178.296986860256	165.202973209131	207.51647540709	193.558271396134	169.246316696346	178.359462702066	158.610734569989	172.765945743596	156.276774169382	189.762479928788	186.281775136187	159.787036502422	162.98216066168	213.744033194549	131.409807444519	169.388183756419	206.661370282058	137.624566944507	125.765291376873	168.427942875715	155.250661372856	132.692216814443	176.923193184941	159.471622499788	176.281237437317	116.921731191326	194.792850169876	166.668880374954	168.895886846291	185.722098473662	186.171149792725	155.523173106961	154.666425579229	149.085331972971	135.799920587274	161.983462980968	136.890353044834	196.224868923024	276.956688999461	171.031085322933
1	1908934	1909334	197.890504101306	328.079952277362	197.47864227403	164.27174629828	213.766033996695	188.300816388648	292.541000452301	194.424352505908	262.226941601795	544.599075053123	215.424686993187	175.864887740337	193.29596943081	215.66495563833	279.71629310868	195.345967711728	232.027759549291	213.811101510993	221.862575863075	181.608693308729	643.555404292283	154.829377088097	287.388940979992	279.735003972952	258.888171385122	68.1228661624727	187.755739599158	143.988955366535	148.121544351006	222.021262036005	121.235736403348	250.31935716099	65.0904482920783	219.927411482118	152.943207873487	209.020324052869	265.456193106334	222.265556385192	152.008525127143	193.877632064105	218.920040107678	151.250210953491	251.319797109865	316.263919103582	218.945643219375	868.636888225581	307.580096992049
1	1935679	1936079	9.98530066566225	6.33358981230429	9.7654273651993	8.89805292449015	12.5744725880409	6.56863312983655	8.67706357273774	8.95964758091741	9.6149878587325	4.21353249557542	7.28880519901761	6.61857104399119	7.90756238580587	6.84650652820095	3.08510617399279	3.18932192182413	10.3506807233885	7.34115369994825	4.59818810078911	7.7610552696038	9.29321883454561	7.80652321452591	5.70971405920514	7.99242868494148	13.473733826735	6.98696063204848	9.66389836172137	12.0661135782012	9.25759652193788	9.25088591816688	10.2584084648986	5.87604124791057	7.23227203245314	7.54036839367262	9.804051786762	7.46501157331674	10.6960370848706	6.64896963545446	6.15063396468209	14.1596023417604	8.63125606159304	7.31855859452377	7.85374365968329	5.90044625193249	9.29486221214326	2.0981567348444	8.27569767691611
1	1943959	1944359	78.0668961133594	127.938514208547	115.015033412347	84.1892699778683	141.013728308744	110.571991018915	97.9268603208973	106.619806212917	127.61711157954	163.274384203548	100.423538297576	88.8779540193103	92.2548945010685	122.09603308625	106.950347365083	90.8956747719877	95.7437966913432	102.776151799276	131.04836087249	107.878668247493	204.450814360003	79.3663193476801	91.3554249472822	99.3344707985584	98.1657750233547	51.5288346613575	106.302881978935	91.7024631943294	69.4319739145341	94.8215806612105	115.640240877039	111.644783710301	40.9828748505678	96.768061052132	107.844569654382	120.373311619732	117.656407933577	119.68145343818	81.7155655307763	99.1172163923231	87.8818798998564	93.5149153744704	91.2997700438182	103.847854034012	101.21072186556	224.502770628351	114.480484530673
1	1954821	1955221	22.6938651492324	25.3343592492171	32.5514245506643	39.6990053554176	42.2143008312801	19.7058993895096	26.0311907182132	26.8789427427522	42.8304004616266	45.2954743274358	23.4861500857234	23.63775372854	19.329596943081	19.398435163236	38.0496428125778	20.7305924918568	25.8767018084711	39.4587011372219	32.1873167055238	21.7309547548906	25.5563517950004	28.6239184532617	31.4034273256283	41.1039189511276	16.3609625038924	19.2141417381333	18.6375182690341	35.3939331627236	23.1439913048447	28.9090184942715	20.5168169297973	25.8545814908065	4.82151468830209	27.6480174434663	28.4317501816098	27.9937933999378	32.0881112546118	38.9439650076618	34.2678178032288	43.5680072054168	25.1091085428161	25.2083684922485	8.8354616171437	17.7013387557975	39.2449737846049	58.7483885756432	27.5856589230537
1	1960018	1960418	153.410528408811	173.540360857137	150.821600418078	146.475640449299	164.366320257963	141.225612291486	131.395534101457	170.233304037431	194.047936785329	194.875877920363	166.022785088734	155.063664459222	148.486449244577	128.942539614451	186.134739164232	133.951520716613	130.246065769305	160.587737186368	140.244737074068	157.549421972957	232.33047086364	162.635900302623	143.694470489996	175.833431068713	144.361433857875	106.551149638739	147.719589243455	144.793362938415	138.863947829068	167.672307266775	160.404205087506	138.67457345069	121.743245879628	123.159350429986	158.825638945544	149.300231466335	140.020849111033	168.123946496491	140.585919192733	136.150022516927	148.300672331008	145.557998713306	136.458796086997	142.790799296766	145.619507990244	279.054845734305	162.755387646017
1	2043358	2043758	16.3395829074473	19.0007694369129	11.9355223352436	10.9514497532186	20.6580621089243	7.66340531814264	7.43748306234663	15.2314008875596	19.229975717465	25.2811949734525	11.3381414206941	5.67306089484959	17.5723608573464	10.2697597923014	19.539005768621	10.3652962459284	9.48812399643941	12.8470189749094	20.691846453551	15.5221105392076	30.2029612122732	15.6130464290518	19.0323801973505	20.5519594755638	18.2857816219974	11.3538110270788	14.4958475425821	20.1101892970021	1.54293275365631	28.9090184942715	15.853903991207	11.7520824958211	7.23227203245314	15.0807367873452	17.6472932161716	15.8631495932981	15.5578721234481	12.348086465844	13.1799299243188	21.7840036027084	10.200575345519	20.3293294292327	4.90858978730205	11.800892503865	20.6552493603183	35.6686644923548	23.4478100845956
1	2044794	2045194	184.274185011767	255.877028417093	223.519781914562	173.854264832346	250.591275147386	162.026283869301	199.572462172968	211.447682909651	251.737863937724	379.217924601788	178.980660998099	174.919377591196	149.365067287444	174.585916469124	228.297856875466	161.858087532575	183.724582840145	216.564034148473	257.49853364419	141.251205906789	381.02197221637	170.442423517149	229.340181378073	211.228472387739	184.782635338079	78.6033071105454	169.808499784533	166.512367379177	121.891687538849	179.235914664483	159.471622499788	212.712693174363	90.4034004056643	180.968841448143	200.002656449945	201.555312479552	252.815422006032	208.967617114283	160.795145076689	227.642837648303	184.395015861306	161.821462256692	159.038309108587	192.354547812999	207.585256071199	646.232274332075	205.51315897675
1	2046450	2046850	148.871755378964	215.342053618346	203.988927184163	162.902815079127	238.016802559345	140.13084010318	183.457915537884	210.551718151559	223.766990166865	227.530754761073	172.501723043417	170.191826845488	180.995316830668	174.585916469124	211.843957280838	174.615375219871	159.572994485572	191.787640411148	164.385224603211	157.549421972957	290.41308857955	169.141336314728	183.662468904432	168.982777910191	193.444321369552	96.9440787696727	169.808499784533	159.272699232256	152.750342611975	185.017718363337	159.471622499788	182.157278685228	113.305595175099	158.347736267125	190.198604663183	181.026530652931	210.03127366655	201.368794673764	163.431131061553	196.056032424375	163.993865170268	162.634635433862	145.294257704141	173.473119806815	155.947132670404	316.821666961504	213.788856653666
1	2049406	2049806	49.9265033283112	78.5365136725732	58.5925641911958	62.286370471431	71.8541290745193	63.4967869217533	57.0207034779909	72.573145405431	76.0458130645207	127.459357991156	57.5005743478056	38.7659161148055	69.4108253865182	62.7596431751754	71.9858107264984	56.6104641123783	62.9666410672797	77.0821138494567	81.6178387890067	59.7601255759493	65.0525318418193	59.8500113113653	73.2746637597993	61.6558784266914	60.6318022203073	35.8081732392485	63.5056178055976	57.917345175366	63.2602428999088	50.8798725499178	55.0223726753654	52.8843712311952	18.0806800811329	65.3498594118294	80.3932246514484	70.917609946509	77.7893606172407	76.9380772102587	43.9330997477292	77.3332127896147	58.8494731472252	60.1748151105288	50.067615830481	93.2270507805334	77.4571851011938	111.202306946753	70.3434302537869
1	2049867	2050267	18.1550921193859	22.8009233242954	21.7009497004429	6.84465609576165	18.8617088820613	16.4215828245914	27.2707712286043	16.1273656456513	12.2372572747505	50.562389946905	20.2466811083822	3.78204059656639	15.8151247716117	19.398435163236	15.425530869964	14.3519486482086	13.8009076311846	10.0940863374289	10.3459232267755	7.7610552696038	37.1728753381824	9.1076104169469	24.7420942565556	22.8355105284042	21.1730102991549	0.87337007900606	11.7347337249474	11.2617060063212	9.25759652193788	10.4072466579377	13.0561562280528	25.8545814908065	1.20537867207552	15.0807367873452	3.9216207147048	11.1975173599751	17.5026061388792	25.6460257367529	8.78661994954584	13.070402161625	13.3392139133711	7.31855859452377	14.7257693619062	20.0615172565705	13.4259120842069	46.1594481665768	13.7928294615268
1	2054634	2055034	19.9706013313245	20.2674873993737	11.9355223352436	17.7961058489803	12.5744725880409	9.85294969475482	17.3541271454755	19.7112246780183	20.9781553281436	25.2811949734525	11.3381414206941	17.0191826845488	11.4220345572751	11.4108442136683	14.3971621452997	5.58131336319223	17.2511345389808	16.5175958248836	17.2432053779592	13.1937939583265	18.5864376690912	18.2152208338938	8.56457108880771	19.4101839491436	19.2481911810499	10.4804409480727	13.8055690881734	16.0881514376017	15.4293275365631	10.4072466579377	15.853903991207	31.7306227387171	12.0537867207552	8.79709645928473	9.804051786762	8.39813801998133	14.5855051157326	11.3982336607791	11.4226059344096	19.6056032424375	10.200575345519	17.8898098977248	8.8354616171437	17.7013387557975	11.3603871481751	18.8834106135996	12.4135465153742
1	2055895	2056295	4.53877302984648	5.06687184984343	9.7654273651993	8.89805292449015	9.8799427477464	10.9477218830609	2.47916102078221	7.16771806473392	11.3631674694111	15.8007468584078	7.28880519901761	3.78204059656639	4.3930902143366	6.84650652820095	9.25531852197837	8.77063528501635	3.45022690779615	0.917644212493532	6.89728215118367	4.65663316176228	4.6466094172728	1.30108720242099	5.70971405920514	5.70887763210106	4.81204779526248	2.62011023701818	6.21250608967803	7.23966814692074	4.62879826096894	8.09452517839602	9.32582587718058	2.35041649916423	2.41075734415105	5.02691226244841	5.8824310720572	3.73250578665837	6.80656905400856	5.69911683038953	2.63598598486375	8.71360144108335	3.13863856785201	7.31855859452377	5.89030774476247	2.360178500773	5.16381234007959	18.8834106135996	5.51713178461074
1	2091593	2091993	1.81550921193859	6.33358981230429	8.68037988017716	3.42232804788083	4.49088306715746	5.47386094153046	3.71874153117332	4.4798237904587	8.74089805339318	6.32029874336313	8.0986724433529	9.45510149141599	6.15032630007123	1.14108442136682	2.05673744932853	7.97330480456032	2.58767018084711	6.42350948745472	10.3459232267755	4.65663316176228	9.29321883454561	11.7097848217889	9.51619009867523	3.42532657926063	3.84963823620999	4.3668503950303	6.21250608967803	7.23966814692074	1.54293275365631	4.62544295908344	5.59549552630835	1.17520824958211	2.41075734415105	2.51345613122421	7.8432414294096	11.1975173599751	3.88946803086204	2.84955841519477	4.39330997477292	2.17840036027084	3.13863856785201	9.75807812603169	1.96343591492082	5.90044625193249	11.3603871481751	12.5889404090664	6.89641473076342
1	2108597	2108997	33.5869204208639	54.4688723858169	50.9972317960408	43.8057990128746	53.8905968058895	45.9804319088558	38.4269958221243	45.6942026626788	52.4453883203591	66.3631368053129	31.5848225290763	40.6569364130887	33.3874856289581	46.7844612760398	39.078011537242	39.8665240228016	37.0899392588086	38.5410569247283	65.5241804362448	39.5813818749794	72.0224459677285	24.7206568459987	59.0003786117864	52.5216742153297	40.4212014802049	28.8212126072	36.5847580836595	47.4600467409249	12.3434620292505	34.6908221931258	47.561711973621	34.0810392378813	12.0537867207552	25.1345613122421	43.1378278617528	49.4557016732234	35.0052122777583	40.8436706177917	35.1464797981833	38.1220063047397	33.7403646044091	29.2742343780951	26.5063848514311	36.5827667619815	41.3104987206367	83.926269393776	57.9298837384128
1	2131020	2131420	5.44652763581577	6.33358981230429	9.7654273651993	8.89805292449015	8.08358952088342	3.28431656491827	4.95832204156442	6.27175330664218	13.1113470800898	9.4804481150447	4.85920346601174	4.72755074570799	9.66479847154051	6.84650652820095	9.25531852197837	9.56796576547239	6.03789708864326	5.50586527496119	11.4954702519728	10.8654773774453	11.616523543182	1.30108720242099	3.80647603947009	6.85065315852127	0.962409559052497	6.11359055304242	7.59306299849537	6.43526057504066	3.08586550731262	8.09452517839602	5.59549552630835	1.17520824958211	1.20537867207552	3.77018419683631	3.9216207147048	13.9968966999689	4.86183503857754	9.49852805064923	5.2719719697275	13.070402161625	4.70795785177802	3.25269270867723	0.981717957460411	5.90044625193249	13.4259120842069	4.1963134696888	1.37928294615268
1	2139809	2140209	118.008098776008	148.20600160792	147.566457963012	158.79602142167	171.551733165415	147.794245421322	137.593436653413	155.897867907963	169.573422235828	146.420254221246	133.628095315323	155.063664459222	135.307178601567	126.660370771718	141.914884003668	151.492791286646	157.847881031674	135.811343449043	173.581600804789	124.952989840621	146.368196644093	160.033725897781	146.549327519599	147.289042908207	128.000471353982	132.752252008921	131.843184792056	157.663884088496	111.091158263254	132.981485073649	152.010961798043	131.623323953197	143.440061976987	125.67280656121	135.295914657316	166.096507506297	149.744519188188	146.277331979998	162.552469066598	155.755625759365	131.822819849785	136.613093764444	123.696462640012	127.449639041742	138.390170714133	205.619360014751	147.583275238337
1	2174270	2174670	120.731362593916	141.872411795616	154.076742873145	127.995068990743	151.791847669922	101.813813512466	118.999728997546	137.978572746128	155.587985350399	136.939806106201	121.480086650293	105.897136703859	111.58449144415	122.09603308625	134.716302931019	113.220928224757	112.994931230324	126.634901324107	132.197907897687	104.774246139651	111.518626014547	92.3771913718899	132.275042371586	111.894001589181	109.714689731985	80.3500472685575	121.489007975926	120.661135782012	94.1188979730351	126.043320635024	109.112162763013	119.871241457376	47.0097682109454	104.308429445805	123.531052513201	128.771449639714	130.297179033878	127.2802758787	130.920637248233	140.506823237469	108.283030590894	111.404725272195	95.2266418736599	97.9474077820794	118.767683821831	199.324889810218	124.135465153742
1	2212736	2213136	29.0481473910174	51.9354364608952	44.4869468859079	30.8009524309274	54.788773419321	36.127482214101	32.2290932701687	53.7578854855044	63.8085557897702	75.8435849203576	38.0637604837586	33.092855219956	32.5088675860908	37.6557859051052	53.4751736825417	39.8665240228016	35.3648258049105	38.5410569247283	57.4773512598639	24.8353768627322	46.466094172728	28.6239184532617	48.5325695032437	52.5216742153297	50.0452970707298	19.2141417381333	28.9916950851641	21.7190044407622	43.2021171023767	34.6908221931258	38.2358860964404	50.5339547320309	10.8484080486797	35.1883858371389	33.3337760749908	46.6563223332296	40.8394143240514	32.2949953722074	30.7531698234104	41.3896068451459	43.1562803079652	28.4610612009258	31.4149746387332	40.1230345131409	29.9501115724616	83.926269393776	46.8956201691913
1	2227436	2227836	18.1550921193859	31.6679490615214	11.9355223352436	10.9514497532186	11.6762959746094	17.5163550128975	34.708254290951	19.7112246780183	20.9781553281436	50.562389946905	21.0565483527175	11.3461217896992	14.0578886858771	23.9627728487033	11.3120559713069	22.3252534527689	18.9762479928788	12.8470189749094	18.3927524031564	9.31326632352456	55.7593130072736	14.3119592266308	26.6453322762906	22.8355105284042	19.2481911810499	6.11359055304242	13.8055690881734	6.43526057504066	13.8863947829068	18.5017718363338	7.46066070174446	19.9785402428959	3.61613601622657	12.567280656121	17.6472932161716	15.8631495932981	23.3368081851722	17.0973504911686	7.90795795459125	11.9812019814896	18.8318314071121	6.50538541735446	22.5795130215895	31.8624097604355	23.7535367643661	56.6502318407988	38.6199224922752
1	2229090	2229490	9.98530066566225	27.8677951741389	20.6159022154207	22.5873651160135	28.7416516298077	9.85294969475482	18.5937076558666	26.8789427427522	31.4672329922155	53.7225393185866	19.436813864047	26.4742841759648	19.329596943081	19.398435163236	21.5957432179495	20.7305924918568	19.8388047198279	19.2705284623642	16.0936583527619	18.6265326470491	46.466094172728	18.2152208338938	17.1291421776154	15.984857369883	24.0602389763124	11.3538110270788	21.3986320866688	15.2837438657216	12.3434620292505	16.189050356792	15.853903991207	18.8033319933138	1.20537867207552	21.3643771154058	15.6864828588192	10.2643909133105	15.5578721234481	31.3451425671424	19.3305638890008	20.694803422573	12.5545542714081	23.5820221379099	23.5612309790499	24.7818742581165	16.5241994882547	25.1778808181328	12.4135465153742
1	2237677	2238077	12.7085644835701	20.2674873993737	14.1056173052879	21.2184338968611	25.1489451760818	13.1372662596731	18.5937076558666	20.60718943611	18.3558859121257	33.7082599646034	18.6269466197117	12.2916319388408	14.0578886858771	12.5519286350351	14.3971621452997	19.9332620114008	14.6634643581336	14.6823073998965	21.8413934787483	14.7460050122472	25.5563517950004	27.3228312508407	19.983999207218	17.1266328963032	13.473733826735	8.7337007900606	14.4958475425821	12.8705211500813	20.0581257975321	21.9708540556463	23.3145646929515	17.6281237437317	12.0537867207552	17.5941929185695	24.510129466905	12.1306438066397	11.6684040925861	15.1976448810388	12.3012679293642	15.2488025218959	15.6931928392601	14.6371171890475	7.85374365968329	14.161071004638	20.6552493603183	33.5705077575104	9.65498062306879
1	2248408	2248808	9.98530066566225	26.601077211678	21.7009497004429	10.2669841436425	15.2690024283354	13.1372662596731	26.0311907182132	20.60718943611	21.852245133483	17.9075131061955	16.1973448867058	25.5287740268232	22.8440691145503	14.8340974777687	16.4538995946282	11.9599572068405	12.0757941772865	17.4352400373771	13.7945643023673	12.4176884313661	16.2631329604548	9.1076104169469	19.983999207218	17.1266328963032	20.2106007401024	17.4674015801212	13.8055690881734	14.4793362938415	18.5151930438758	12.7199681374795	15.853903991207	15.2777072445675	6.02689336037762	10.0538245248968	16.6668880374954	13.0637702533043	23.3368081851722	23.7463201266231	11.4226059344096	9.80280162121877	10.200575345519	8.13173177169308	10.7988975320645	24.7818742581165	8.26209974412734	10.490783674222	9.65498062306879
1	2276027	2276427	16.3395829074473	15.2006155495303	11.9355223352436	10.9514497532186	17.0653556551983	9.85294969475482	11.1562245935199	8.06368282282567	11.3631674694111	20.0142793539832	19.436813864047	19.8557131319736	13.1792706430098	10.2697597923014	9.25531852197837	11.1626267263845	12.9383509042356	13.764663187403	5.74773512598639	9.31326632352456	11.616523543182	13.0108720242099	16.1775231677479	9.13420421136169	13.473733826735	4.3668503950303	7.59306299849537	11.2617060063212	6.17173101462525	6.93816443862516	13.0561562280528	4.70083299832846	15.6699227369818	6.28364032806052	3.9216207147048	11.1975173599751	12.6407711003016	16.1474976861037	10.543943939455	8.71360144108335	12.5545542714081	14.6371171890475	6.87202570222288	15.3411602550245	7.22933727611142	16.7852538787552	5.51713178461074
1	2311458	2311858	23.6016197552017	43.0684107236692	46.6570418559522	32.8543492596559	38.6215943775541	40.5065709673254	28.5103517389954	46.5901674207705	39.3340412402693	50.562389946905	40.4933622167645	34.9838755182392	29.8730134574889	30.8092793769043	31.8794304645922	39.8665240228016	37.9524959857577	39.4587011372219	51.7296161338775	34.9247487132171	65.0525318418193	32.5271800605246	34.2582843552308	43.387470003968	29.8346963306274	13.973921264097	23.4694674498948	19.305781725122	30.8586550731263	25.4399362749589	27.9774776315417	38.7818722362098	4.82151468830209	43.9854822964236	29.412155360286	50.388828119888	40.8394143240514	43.6932290329864	42.17577575782	42.4788070252813	29.0324067526311	21.142502606402	25.5246668939707	40.1230345131409	41.3104987206367	44.0612914317324	42.7577713307332
1	2315107	2315507	189.720712647583	268.544208041702	257.156253950248	165.640677517432	250.591275147386	135.751751349955	177.260012985928	212.343647667743	308.553701284779	369.737476486743	187.889200685787	166.409786248921	166.937428144791	173.444832047757	241.666650296102	161.858087532575	175.099015570655	171.59946773629	219.56348181268	163.75826618864	418.194847554552	187.356557148622	229.340181378073	191.818288438596	192.481911810499	48.9087244243394	172.569613602167	155.250661372856	114.177023770567	200.050407980359	176.258109078713	206.836651926452	49.4205255550965	135.726631086107	178.433742519068	209.953450499533	197.390502566248	194.719825038309	177.489722980826	198.234432784646	176.548419441676	142.305306004629	161.001745023507	218.316511321502	202.42144373112	839.26269393776	260.684476822858
1	2373944	2374344	12.7085644835701	15.2006155495303	19.5308547303986	10.2669841436425	27.8434750163762	13.1372662596731	16.1145466350844	12.5435066132844	24.4745145495009	23.1744287256648	11.3381414206941	6.61857104399119	16.6937428144791	18.2573507418692	10.2836872466426	14.3519486482086	7.76301054254134	11.0117305499224	19.5422994283537	12.4176884313661	30.2029612122732	9.1076104169469	8.56457108880771	18.2684084227234	12.5113242676825	7.86033071105454	19.3277967234427	10.4572984344411	4.62879826096894	17.3454110965629	19.5842343420792	11.7520824958211	7.23227203245314	5.02691226244841	10.7844569654382	11.1975173599751	9.72367007715509	12.348086465844	10.543943939455	8.71360144108335	10.985234987482	14.6371171890475	15.7074873193666	15.3411602550245	13.4259120842069	31.472351022666	17.9306782999849
1	2381723	2382123	146.148491561057	203.941591956198	234.370256764783	160.164952640823	238.016802559345	152.173334174547	197.093301152186	206.0718943611	218.52245133483	269.666079716827	190.318802418793	186.265499380895	152.000921416046	188.278929525526	202.58863875886	149.898130325734	169.92367520896	202.799370961071	205.768917510313	183.93700988961	274.149955619095	140.517417861466	184.614087914299	214.653798967	194.406730928604	70.7429763994909	173.950170510985	127.096396357053	138.863947829068	176.923193184941	168.797448376969	193.909361181049	90.4034004056643	142.010271414168	182.355363233773	171.695266186285	211.003640674265	209.917469919348	160.795145076689	163.380027020313	174.194440515787	164.2609817882	147.257693619062	198.254994064932	169.37304475461	348.29401798417	190.341046569071
1	2406704	2407104	13.6163190895394	36.7348209113649	13.0205698202657	18.4805714585565	38.6215943775541	22.9902159544279	29.7499322493865	34.9426255655779	27.0967839655189	42.1353249557542	38.8736277280939	27.4197943251064	28.9943954146215	28.5271105341706	45.2482238852276	26.3119058550491	12.9383509042356	21.1058168873512	34.4864107559183	23.2831658088114	20.9097423777276	27.3228312508407	19.983999207218	39.9621434247074	27.9098772125224	20.0875118171394	22.7791889954861	26.5454498720427	23.1439913048447	24.283575535188	30.7752253946959	24.6793732412244	16.8753014090573	20.1076490497937	27.4513450029336	29.860046293267	35.9775792854738	20.8967617114283	28.1171838385467	37.0328061246042	32.1710453204831	31.713753909603	26.5063848514311	23.60178500773	27.8845866364298	44.0612914317324	20.6892441922903
1	2414366	2414766	153.410528408811	240.676412867563	167.09731269341	149.89796849718	242.507685626503	172.974005752362	185.937076558666	175.609092585981	218.52245133483	258.078865353995	182.22012997544	168.300806547205	185.388407045004	165.45724109819	234.468069223452	158.66876561075	185.449696294043	206.469947811045	181.62842998117	171.519321458244	276.473260327732	156.130464290518	202.694849101782	197.527166070697	188.632273574289	96.9440787696727	174.640448965393	159.272699232256	182.066064931445	193.112243541734	160.404205087506	176.281237437317	124.154003223779	173.42847305447	184.316173591126	181.959657099596	210.03127366655	188.070855402855	167.824441036325	181.896430082615	169.486482664009	166.700501319708	147.257693619062	173.473119806815	151.81608279834	306.330883287282	159.996821753711
1	2430036	2430436	23.6016197552017	34.2013849864431	52.0822792810629	30.1164868213513	43.1124774447116	24.084988142734	27.2707712286043	35.8385903236696	41.082220850948	38.9751755840726	39.6834949724292	24.5832638776816	22.8440691145503	36.5147014837384	33.9361679139207	37.4745325814335	30.1894854432163	41.2939895622089	49.4305220834829	36.4769597671379	32.5262659209096	31.2260928581036	27.5969512861582	30.8279392133457	21.1730102991549	21.8342519751515	23.4694674498948	28.958672587683	27.7727895658136	17.3454110965629	34.5055557455681	22.3289567420602	12.0537867207552	21.3643771154058	39.216207147048	38.2581843132483	45.7012493626289	49.392345863376	27.2385218435921	45.7464075656876	31.3863856785201	32.5269270867723	14.7257693619062	18.881428006184	46.4743110607163	44.0612914317324	35.8613565999698
1	2491984	2492384	9.07754605969295	19.0007694369129	14.1056173052879	11.6359153627948	15.2690024283354	6.56863312983655	13.6353856143022	16.1273656456513	19.229975717465	15.8007468584078	17.0072121310411	10.4006116405576	14.0578886858771	18.2573507418692	13.3687934206354	9.56796576547239	12.0757941772865	11.0117305499224	10.3459232267755	10.0893718504849	9.29321883454561	6.50543601210493	16.1775231677479	21.693735001984	21.1730102991549	6.11359055304242	7.59306299849537	11.2617060063212	9.25759652193788	10.4072466579377	6.52807811402641	7.05124949749269	2.41075734415105	11.3105525905089	14.706077680143	13.0637702533043	8.75130306943958	21.8466145164932	13.1799299243188	5.44600090067709	15.6931928392601	17.0766367205555	11.7806154895249	16.521249505411	15.4914370202388	33.5705077575104	17.9306782999849
1	2515179	2515579	5.44652763581577	10.1337436996869	15.19066479031	15.0582434106756	17.9635322686298	15.3268106362853	21.0728686766488	17.9192951618348	13.1113470800898	12.6405974867263	17.8170793753764	10.4006116405576	15.8151247716117	9.1286753709346	13.3687934206354	19.1359315309448	14.6634643581336	13.764663187403	17.2432053779592	19.4026381740095	9.29321883454561	9.1076104169469	17.1291421776154	19.4101839491436	22.1354198582074	10.4804409480727	13.1152906337647	16.0881514376017	7.71466376828156	15.0326896170212	15.853903991207	9.40166599665691	1.20537867207552	7.54036839367262	13.7256725014668	13.9968966999689	11.6684040925861	15.1976448810388	7.90795795459125	16.3380027020313	12.5545542714081	6.50538541735446	10.7988975320645	10.6208032534785	18.5897244242865	29.3741942878216	26.206375976901
1	2530978	2531378	24.509374361171	41.8016927612083	23.8710446704872	17.7961058489803	21.5562387223558	22.9902159544279	17.3541271454755	24.191048468477	21.852245133483	37.9217924601788	20.2466811083822	25.5287740268232	18.4509789002137	28.5271105341706	24.6808493919423	23.1225839332249	27.6018152623692	24.7763937373254	22.9909405039455	13.1937939583265	39.4961800468188	16.9141336314728	11.4194281184103	15.984857369883	26.9474676534699	10.4804409480727	19.3277967234427	18.5013741532419	7.71466376828156	34.6908221931258	18.6516517543612	27.0297897403886	20.4914374252839	12.567280656121	25.4905346455812	20.528781826621	12.6407711003016	31.3451425671424	17.5732398990917	17.4272028821667	18.8318314071121	28.4610612009258	20.6160771066686	11.800892503865	21.6880118283343	31.472351022666	24.8270930307483
1	2539324	2539724	2.72326381790789	8.867025737226	11.9355223352436	11.6359153627948	21.5562387223558	17.5163550128975	7.43748306234663	17.0233304037431	20.9781553281436	12.6405974867263	12.9578759093646	12.2916319388408	12.3006526001425	7.98759094956777	19.539005768621	8.77063528501635	12.9383509042356	8.25879791244179	14.9441113275646	18.6265326470491	2.3233047086364	6.50543601210493	20.9356182170855	14.8430818434627	7.69927647241997	4.3668503950303	6.9027845440867	8.04407571880083	6.17173101462525	15.0326896170212	10.2584084648986	7.05124949749269	7.23227203245314	11.3105525905089	8.8236466080858	13.9968966999689	15.5578721234481	13.2979392709089	8.78661994954584	13.070402161625	8.63125606159304	12.1975976575396	7.85374365968329	16.521249505411	17.5569619562706	23.0797240832884	11.0342635692215
1	2546722	2547122	7.26203684775436	22.8009233242954	23.8710446704872	12.320380972371	24.2507685626503	10.9477218830609	32.2290932701687	17.9192951618348	34.9635922135727	49.5090068230112	17.0072121310411	9.45510149141599	7.90756238580587	23.9627728487033	27.7659555659351	15.1492791286646	15.5260210850827	7.34115369994825	25.2900345543401	17.0743215931284	41.8194847554552	6.50543601210493	29.5001893058932	21.693735001984	20.2106007401024	0.87337007900606	20.0180751778514	15.2837438657216	16.9722602902194	9.25088591816688	2.79774776315417	11.7520824958211	1.20537867207552	22.6211051810179	25.4905346455812	16.7962760399627	29.1710102314653	22.7964673215581	14.0585919192733	28.3192046835209	16.4778524812231	9.75807812603169	8.8354616171437	28.322142009276	19.6224868923024	62.944702045332	33.1027907076644
1	2547994	2548394	165.211338286412	249.543438604789	208.329117124252	161.533883859975	235.322272719051	194.869449518484	215.687008808052	201.592070570642	220.270630945508	272.826229088509	191.938536907464	177.755908038621	205.596622030953	180.291338575958	246.808493919423	173.818044739415	177.686685751502	189.952351986161	193.123900233143	170.743215931284	257.886822658641	160.033725897781	222.678848309	206.661370282058	204.993236078182	114.411480349794	162.215436786037	160.077106804136	165.093804641225	191.955882801963	174.392943903277	236.216858166005	106.073323142646	160.861192398349	191.179009841859	186.625289332919	245.036485944308	176.672621742076	159.916483081734	211.304834946271	156.931928392601	166.700501319708	175.727514385414	215.956332820729	183.831719306833	339.901391044793	223.443837276735
1	2554857	2555257	63.5428224178507	114.004616621477	123.695413292525	86.927132416173	151.791847669922	63.4967869217533	86.7706357273774	101.244017664367	123.246662552844	146.420254221246	104.472874519252	85.0959134227439	114.220345572751	86.7224160238787	107.978716089748	94.0849966938118	69.867094882872	88.093844399379	94.2628560661768	101.66982403181	69.6991412590921	81.9684937525221	91.3554249472822	105.043348430659	83.7296316375672	55.0223149773818	69.027845440867	86.0716101911688	78.6895704364719	86.7270554828144	108.179580175295	89.3158269682407	50.625904227172	31.4182016403026	102.942543761001	98.9114033464468	121.545875964439	88.3363108710378	79.9582415408671	87.1360144108335	76.1119852704113	101.646647146163	76.5740006819121	92.0469615301469	111.538346545719	136.380187764886	70.3434302537869
1	2557190	2557590	0.907754605969295	11.4004616621477	16.2757122753322	1.36893121915233	6.28723629402044	1.09477218830609	1.23958051039111	8.06368282282567	14.8595266907684	10.5338312389386	8.0986724433529	3.78204059656639	5.27170825720392	5.70542210683413	10.2836872466426	7.97330480456032	3.45022690779615	4.58822106246766	11.4954702519728	10.8654773774453	13.9398282518184	3.90326160726296	3.80647603947009	9.13420421136169	7.69927647241997	1.74674015801212	0.69027845440867	4.8264454312805	1.54293275365631	4.62544295908344	7.46066070174446	4.70083299832846	1.20537867207552	1.2567280656121	10.7844569654382	16.7962760399627	6.80656905400856	13.2979392709089	7.02929595963667	13.070402161625	4.70795785177802	2.43951953150792	6.87202570222288	8.26062475270549	10.3276246801592	16.7852538787552	9.65498062306879
1	2561887	2562287	15.431828301478	22.8009233242954	27.1261871255536	31.4854180405036	52.992420192458	25.1797603310401	16.1145466350844	36.7345550817614	51.5712985150198	52.6691561946928	36.444025995088	38.7659161148055	31.6302495432235	34.2325326410048	51.4184362332132	30.2985582573292	26.7392585354202	24.7763937373254	48.2809750582856	37.2530652940982	23.233047086364	24.7206568459987	33.3066653453633	30.8279392133457	31.7595154487324	29.694582686206	29.6819735395728	33.7851180189635	9.25759652193788	28.9090184942715	43.8313816227487	25.8545814908065	7.23227203245314	18.8509209841816	32.3533708963146	30.7931727399316	24.3091751928877	31.3451425671424	35.1464797981833	29.4084048636563	25.8937681847791	30.9005807324337	18.6526411917478	31.8624097604355	39.2449737846049	58.7483885756432	31.7235077615118
1	2583786	2584186	3.63101842387718	13.9338975870694	11.9355223352436	6.84465609576165	8.98176613431491	13.1372662596731	11.1562245935199	4.4798237904587	4.37044902669659	21.0676624778771	8.0986724433529	11.3461217896992	8.78618042867319	7.98759094956777	7.19858107264984	6.37864384364826	14.6634643581336	4.58822106246766	6.89728215118367	15.5221105392076	27.8796565036368	11.7097848217889	3.80647603947009	13.7013063170425	6.73686691336748	12.2271811060848	13.1152906337647	9.65289086256099	9.25759652193788	23.1272147954172	8.39324328946252	3.52562474874634	10.8484080486797	8.79709645928473	9.804051786762	5.59875867998756	19.4473401543102	18.9970561012985	14.0585919192733	5.44600090067709	8.63125606159304	11.3844244803703	9.81717957460411	5.90044625193249	8.26209974412734	8.3926269393776	13.7928294615268
1	2598501	2598901	18.1550921193859	21.5342053618346	16.2757122753322	25.3252275543181	26.0471217895132	15.3268106362853	12.3958051039111	25.0870132265687	26.2226941601795	17.9075131061955	21.0565483527175	17.0191826845488	25.4799232431523	10.2697597923014	21.5957432179495	31.0958887377853	23.289031627624	21.1058168873512	18.3927524031564	17.8504271200887	9.29321883454561	23.4195696435777	14.2742851480128	20.5519594755638	9.62409559052497	20.9608818961454	21.3986320866688	22.5234120126423	32.4015878267826	28.9090184942715	19.5842343420792	25.8545814908065	22.902194769435	15.0807367873452	15.6864828588192	17.7294024866273	17.5026061388792	13.2979392709089	20.2092258839554	15.2488025218959	12.5545542714081	31.713753909603	6.87202570222288	18.881428006184	28.9173491044457	14.6870971439108	23.4478100845956
1	2642563	2642963	9.07754605969295	20.2674873993737	9.7654273651993	4.79125926703316	11.6762959746094	7.66340531814264	9.91664408312884	20.60718943611	10.4890776640718	25.2811949734525	10.5282741763588	6.61857104399119	11.4220345572751	6.84650652820095	11.3120559713069	11.9599572068405	6.03789708864326	15.59995161239	6.89728215118367	5.43273868872266	23.233047086364	1.30108720242099	17.1291421776154	13.7013063170425	22.1354198582074	0.87337007900606	4.83194918086069	7.23966814692074	1.54293275365631	8.09452517839602	13.9887388157709	11.7520824958211	1.20537867207552	1.2567280656121	4.902025893381	9.33126446664593	11.6684040925861	14.2477920759738	10.543943939455	10.8920018013542	10.985234987482	11.3844244803703	11.7806154895249	4.72035700154599	16.5241994882547	20.981567348444	11.0342635692215
1	2643145	2643545	7.26203684775436	17.734051474452	13.0205698202657	15.0582434106756	17.9635322686298	6.56863312983655	14.8749661246933	13.4394713713761	20.9781553281436	30.5481105929218	11.3381414206941	9.45510149141599	10.5434165144078	19.398435163236	12.3404246959712	23.1225839332249	10.3506807233885	20.1881726748577	8.04682917638094	13.9698994852868	48.7893988813644	3.90326160726296	15.2259041578804	23.9772860548244	25.0226485353649	3.49348031602424	10.35417681613	4.8264454312805	7.71466376828156	19.6581325761046	9.32582587718058	14.1024989949854	1.20537867207552	6.28364032806052	12.7452673227906	13.0637702533043	12.6407711003016	14.2477920759738	7.90795795459125	9.80280162121877	13.3392139133711	8.94490494886239	7.85374365968329	15.3411602550245	14.4586745522228	31.472351022666	11.0342635692215
1	2768598	2768998	0.907754605969295	3.80015388738257	1.08504748502214	0.684465609576165	0.898176613431491	1.09477218830609	1.23958051039111	0.895964758091741	0.874089805339318	3.16014937168157	0.80986724433529	0.945510149141599	0.878618042867319	1.14108442136682	1.02836872466426	0.797330480456032	0.862556726949037	0.917644212493532	1.14954702519728	0.77610552696038	2.3233047086364	1.30108720242099	0.951619009867523	2.28355105284042	0.962409559052497	0.87337007900606	0.69027845440867	0.804407571880083	1.54293275365631	1.15636073977086	0.932582587718058	1.17520824958211	1.20537867207552	1.2567280656121	0.9804051786762	0.933126446664593	0.972367007715509	0.949852805064923	0.878661994954584	1.08920018013542	0.784659641963003	0.813173177169308	0.981717957460411	1.1800892503865	1.03276246801592	2.0981567348444	1.37928294615268
1	2770366	2770766	0.907754605969295	1.26671796246086	1.08504748502214	0.684465609576165	0.898176613431491	1.09477218830609	1.23958051039111	0.895964758091741	0.874089805339318	1.05338312389386	0.80986724433529	0.945510149141599	0.878618042867319	1.14108442136682	1.02836872466426	0.797330480456032	0.862556726949037	0.917644212493532	1.14954702519728	0.77610552696038	2.3233047086364	1.30108720242099	0.951619009867523	1.14177552642021	0.962409559052497	0.87337007900606	0.69027845440867	0.804407571880083	1.54293275365631	1.15636073977086	0.932582587718058	1.17520824958211	1.20537867207552	1.2567280656121	0.9804051786762	0.933126446664593	0.972367007715509	0.949852805064923	0.878661994954584	1.08920018013542	0.784659641963003	0.813173177169308	0.981717957460411	1.1800892503865	1.03276246801592	2.0981567348444	1.37928294615268
1	2772253	2772653	0.907754605969295	1.26671796246086	1.08504748502214	0.684465609576165	0.898176613431491	1.09477218830609	1.23958051039111	0.895964758091741	0.874089805339318	1.05338312389386	0.80986724433529	0.945510149141599	0.878618042867319	1.14108442136682	1.02836872466426	0.797330480456032	0.862556726949037	0.917644212493532	1.14954702519728	0.77610552696038	2.3233047086364	1.30108720242099	0.951619009867523	1.14177552642021	0.962409559052497	0.87337007900606	0.69027845440867	0.804407571880083	1.54293275365631	1.15636073977086	0.932582587718058	1.17520824958211	1.20537867207552	1.2567280656121	0.9804051786762	0.933126446664593	0.972367007715509	0.949852805064923	0.878661994954584	1.08920018013542	0.784659641963003	0.813173177169308	0.981717957460411	1.1800892503865	1.03276246801592	2.0981567348444	1.37928294615268
1	2773759	2774159	0.907754605969295	6.33358981230429	2.17009497004429	0.684465609576165	2.69452984029447	1.09477218830609	1.23958051039111	3.58385903236696	0.874089805339318	1.05338312389386	2.42960173300587	3.78204059656639	7.02894434293855	1.14108442136682	1.02836872466426	1.59466096091206	0.862556726949037	1.83528842498706	3.44864107559183	1.55221105392076	2.3233047086364	1.30108720242099	0.951619009867523	3.42532657926063	0.962409559052497	2.62011023701818	2.07083536322601	0.804407571880083	1.54293275365631	2.31272147954172	2.79774776315417	2.35041649916423	1.20537867207552	2.51345613122421	1.9608103573524	0.933126446664593	1.94473401543102	2.84955841519477	1.75732398990917	4.35680072054167	3.92329820981502	6.50538541735446	3.92687182984164	2.360178500773	4.13104987206367	2.0981567348444	4.13784883845805
1	2776431	2776831	0.907754605969295	1.26671796246086	1.08504748502214	0.684465609576165	0.898176613431491	1.09477218830609	1.23958051039111	0.895964758091741	0.874089805339318	2.10676624778771	0.80986724433529	0.945510149141599	0.878618042867319	1.14108442136682	1.02836872466426	0.797330480456032	0.862556726949037	0.917644212493532	1.14954702519728	0.77610552696038	2.3233047086364	1.30108720242099	0.951619009867523	1.14177552642021	1.92481911810499	0.87337007900606	0.69027845440867	0.804407571880083	1.54293275365631	1.15636073977086	0.932582587718058	1.17520824958211	1.20537867207552	1.2567280656121	0.9804051786762	0.933126446664593	0.972367007715509	0.949852805064923	0.878661994954584	1.08920018013542	0.784659641963003	0.813173177169308	0.981717957460411	1.1800892503865	1.03276246801592	2.0981567348444	1.37928294615268
1	2786607	2787007	85.3289329611138	117.80477050886	132.375793172702	104.038772655577	167.060850098257	90.8660916294056	95.4476993001151	138.87453750422	161.706613987774	149.580403592927	123.099821138964	124.807339686691	127.399616215761	79.8759094956777	115.177297162397	90.8956747719877	87.9807861488018	115.623170774185	141.394284099265	78.3866582229984	151.014806061366	107.990237800942	123.710471282778	132.445961064745	105.865051495775	64.6293858464484	108.373717342161	97.33331619749	72.5178394218467	108.697909538461	117.505406052475	88.1406187186586	66.2958269641538	92.9978768552957	109.805380011734	105.443288473099	99.1814347869819	103.533955752077	94.0168334601404	118.722819634761	98.8671148873384	106.525686209179	83.4460263841349	96.7673185316929	113.603871481751	136.380187764886	96.5498062306879
1	2801585	2801985	124.362381017793	172.273642894677	184.458072453765	146.475640449299	218.256917063852	142.320384479792	142.551758694977	189.048563957357	220.270630945508	252.811949734525	200.037209350817	198.557131319736	166.937428144791	150.623143620421	190.248214062889	177.007366661239	163.885778120317	140.39956451151	208.068011560707	171.519321458244	290.41308857955	160.033725897781	206.501325141253	175.833431068713	155.910348566504	81.2234173475636	171.879335147759	127.096396357053	118.805822031536	163.046864307691	165.999700613814	185.682903433974	96.4302937660419	113.105525905089	174.512121804364	190.357795119577	235.312815867153	178.572327352205	153.765849117052	188.431631163427	152.223970540823	139.052613295952	119.76959081017	152.231513299858	182.798956838817	390.257152681058	199.996027192139
1	2821968	2822368	167.93460210432	262.210618229397	261.496443890337	182.06785214726	285.620163071214	181.732183258811	203.291203704141	217.719436216293	279.708737708582	286.520209699129	187.889200685787	160.736725354072	180.1166987878	173.444832047757	271.489343311366	177.007366661239	176.824129024553	201.881726748577	210.367105611102	181.608693308729	311.322830957278	188.657644351043	196.03351603271	188.392961859335	182.857816219974	98.6908189276848	208.464093231418	180.187296101139	197.495392468008	145.701453211128	180.921022017303	199.785402428959	89.1980217335888	153.320824004677	218.630354844793	188.491542226248	223.644411774567	205.168205894023	157.28049709687	205.858834045594	186.748994787195	169.140020851216	146.275975661601	187.634190811453	208.618018539215	440.612914317324	186.203197730612
1	2861792	2862192	8.16979145372366	25.3343592492171	10.8504748502214	19.8495026777088	20.6580621089243	5.47386094153046	6.19790255195553	24.191048468477	22.7263349388223	13.6939806106201	12.9578759093646	16.0736725354072	17.5723608573464	9.1286753709346	9.25531852197837	8.77063528501635	13.8009076311846	9.17644212493532	19.5422994283537	11.6415829044057	9.29321883454561	9.1076104169469	16.1775231677479	12.5595307906223	21.1730102991549	6.11359055304242	8.9736199073127	14.4793362938415	16.9722602902194	5.7818036988543	10.2584084648986	4.70083299832846	6.02689336037762	5.02691226244841	15.6864828588192	4.66563223332296	17.5026061388792	12.348086465844	10.543943939455	27.2300045033855	8.63125606159304	17.8898098977248	8.8354616171437	10.6208032534785	16.5241994882547	27.2760375529772	2.75856589230537
1	2867839	2868239	11.8008098776008	22.8009233242954	19.5308547303986	17.1116402394041	25.1489451760818	1.09477218830609	2.47916102078221	19.7112246780183	20.1040655228043	20.0142793539832	12.9578759093646	14.182652237124	13.1792706430098	14.8340974777687	8.22694979731411	13.5546181677525	7.76301054254134	11.0117305499224	11.4954702519728	12.4176884313661	13.9398282518184	13.0108720242099	14.2742851480128	19.4101839491436	21.1730102991549	10.4804409480727	10.35417681613	18.5013741532419	1.54293275365631	16.189050356792	14.9213214034889	15.2777072445675	19.2860587532084	15.0807367873452	11.7648621441144	10.2643909133105	16.5302391311637	15.1976448810388	14.0585919192733	9.80280162121877	10.985234987482	17.8898098977248	9.81717957460411	12.9809817542515	12.393149616191	29.3741942878216	8.27569767691611
1	2875909	2876309	4.53877302984648	32.9346670239823	33.6364720356865	21.2184338968611	42.2143008312801	17.5163550128975	16.1145466350844	25.0870132265687	37.5858616295907	34.7616430884972	24.2960173300587	17.0191826845488	26.3585412860196	18.2573507418692	23.6524806672781	28.7038972964172	36.2273825318596	20.1881726748577	33.336863730721	15.5221105392076	30.2029612122732	19.5163080363148	18.0807611874829	26.2608371076649	21.1730102991549	13.1005511850909	18.6375182690341	28.1542650158029	7.71466376828156	23.1272147954172	13.0561562280528	30.555414489135	10.8484080486797	7.54036839367262	14.706077680143	27.9937933999378	26.2539092083187	21.8466145164932	15.8159159091825	13.070402161625	17.2625121231861	32.5269270867723	23.5612309790499	8.26062475270549	39.2449737846049	37.7668212271992	17.9306782999849
1	2913206	2913606	12.7085644835701	7.60030777476514	9.7654273651993	15.7427090202518	19.7598854954928	4.37908875322436	4.95832204156442	13.4394713713761	17.4817961067864	16.8541299823017	14.5776103980352	15.1281623862656	8.78618042867319	7.98759094956777	12.3404246959712	15.9466096091206	9.48812399643941	10.0940863374289	14.9441113275646	7.7610552696038	13.9398282518184	11.7097848217889	9.51619009867523	9.13420421136169	18.2857816219974	11.3538110270788	10.35417681613	14.4793362938415	10.8005292755942	4.62544295908344	8.39324328946252	3.52562474874634	7.23227203245314	8.79709645928473	5.8824310720572	18.6625289332919	9.72367007715509	17.0973504911686	7.02929595963667	13.070402161625	18.0471717651491	11.3844244803703	3.92687182984164	5.90044625193249	11.3603871481751	16.7852538787552	13.7928294615268
1	2914693	2915093	40.8489572686183	43.0684107236692	44.4869468859079	41.0679365745699	33.2325346969652	50.3595206620802	34.708254290951	47.4861321788623	54.1935679310377	62.1496043097375	60.7400433251467	45.3844871587967	50.9598464863045	54.7720522256076	46.2765926098919	61.3944469951145	55.2036305247384	41.2939895622089	40.2341458819047	55.103492414187	34.849570629546	53.3445752992604	40.9196174243035	58.2305518474308	54.8573448659923	41.9217637922909	50.3903271718329	40.2203785940041	47.8309153633457	33.5344614533549	52.2246249122113	48.1835382328667	19.2860587532084	50.2691226244841	59.8047158992482	55.9875867998756	57.369653455215	50.3421986684409	51.8410577023204	41.3896068451459	52.5721960115212	35.7796197954495	46.1407440006393	70.8053550231899	61.965748080955	54.5520751059544	52.412751953802
1	2922017	2922417	86.2366875670831	108.937744771634	137.801030597812	93.7717885119346	155.384554123648	82.1079141229568	88.0102162377685	122.747171858568	142.476638270309	150.633786716821	114.191281451276	104.951626554717	98.4052208011397	100.415429080281	141.914884003668	94.0849966938118	104.369363960834	128.470189749094	148.291566250449	95.4609798161268	153.338110770003	119.700022622731	120.855614253175	110.752226062761	89.5040889918822	42.7951338712969	93.1875913451704	106.986207060051	78.6895704364719	105.228827319148	102.584084648986	84.6149939699122	53.0366615713231	116.875710101926	124.511457691877	126.905196746385	136.131381080171	123.48086465844	100.167467424823	128.525621255979	101.221093813227	104.086166677671	69.7019749796892	108.568211035558	140.455695650165	209.81567348444	102.066938015299
1	2946237	2946637	0.907754605969295	7.60030777476514	17.3607597603543	13.0048465819471	26.0471217895132	1.09477218830609	1.23958051039111	21.5031541942018	19.229975717465	6.32029874336313	14.5776103980352	10.4006116405576	3.51447217146928	14.8340974777687	13.3687934206354	13.5546181677525	6.03789708864326	7.34115369994825	12.6450172771701	10.0893718504849	6.96991412590921	5.20434880968394	16.1775231677479	11.4177552642021	5.77445735431498	10.4804409480727	13.1152906337647	7.23966814692074	4.62879826096894	8.09452517839602	16.786486578925	8.2264577470748	1.20537867207552	10.0538245248968	13.7256725014668	11.1975173599751	14.5855051157326	8.5486752455843	11.4226059344096	11.9812019814896	10.985234987482	7.31855859452377	3.92687182984164	1.1800892503865	15.4914370202388	25.1778808181328	8.27569767691611
1	3012451	3012851	42.6644664805569	69.6694879353472	54.2523742511072	49.2815238894839	71.8541290745193	49.2647484737741	55.7811229675997	65.4054273406971	62.0603761790916	73.7368186725699	51.8315036374585	40.6569364130887	55.3529367006411	46.7844612760398	67.8723358278414	62.9891079560265	38.8150527127067	69.7409601495084	55.1782572094693	38.0291708210586	97.5787977627289	54.6456625016814	64.7100926709916	59.372327373851	48.1204779526248	43.668503950303	42.7972641733375	49.8732694565651	30.8586550731263	41.6289866317509	43.8313816227487	47.0083299832846	38.5721175064168	69.1200436086657	51.9614744698386	45.723195886565	70.9827915632321	50.3421986684409	28.9958458335013	43.5680072054168	62.7727713570403	47.1640442758198	37.3052823834956	47.2035700154599	45.4415485927004	117.496777151286	45.5163372230386
1	3024006	3024406	12.7085644835701	8.867025737226	15.19066479031	12.320380972371	9.8799427477464	13.1372662596731	13.6353856143022	8.95964758091741	10.4890776640718	10.5338312389386	6.47893795468232	8.50959134227439	9.66479847154051	10.2697597923014	13.3687934206354	12.7572876872965	6.9004538155923	11.9293747624159	3.44864107559183	13.9698994852868	2.3233047086364	27.3228312508407	13.3226661381453	10.2759797377819	7.69927647241997	13.973921264097	9.66389836172137	15.2837438657216	15.4293275365631	15.0326896170212	14.9213214034889	7.05124949749269	14.4645440649063	13.8240087217331	11.7648621441144	8.39813801998133	14.5855051157326	7.59882244051938	7.02929595963667	16.3380027020313	12.5545542714081	8.13173177169308	5.89030774476247	9.44071400309199	11.3603871481751	10.490783674222	12.4135465153742
1	3066146	3066546	59.9118039939735	35.468102948904	56.4224692211515	59.5485080331264	71.8541290745193	39.4117987790193	42.1457373532976	60.9256035502384	60.312196568413	73.7368186725699	41.3032294610998	45.3844871587967	38.659193886162	45.643376854673	54.503542407206	62.1917774755705	41.4027228935538	44.9645664121831	57.4773512598639	40.3574874019398	76.6690553850013	35.1293544653666	66.6133306907266	50.2381231624893	41.3836110392574	41.9217637922909	51.7708840806502	40.2203785940041	38.5733188414078	54.3489547692304	56.8875378508015	45.8331217337025	28.9290881298126	37.7018419683631	56.8635003632196	47.5894487798942	57.369653455215	54.1416098887006	41.2971137628654	40.3004066650105	43.9409399499282	45.5376979214812	46.1407440006393	44.8433915146869	58.8674606769073	94.417053067998	63.4470155230235
1	3069577	3069977	71.7126138715743	114.004616621477	84.6337038317273	79.3980107108352	100.595780704327	79.9183697463447	86.7706357273774	93.180334841541	104.016686835379	151.687169840715	80.1768571891937	94.5510149141599	80.8328599437934	67.3239808606427	95.6382913937765	90.0983442915316	76.7675486984643	59.6468738120796	86.2160268897958	74.5061305881965	148.69150135273	62.4521857162073	88.5005679176796	107.3268994835	120.301194881562	59.3891653724121	92.4973128907617	86.8760177630489	58.6314446389399	100.603384360065	75.5391896051627	99.8927012144797	75.938856340758	75.4036839367262	70.5891728646864	77.4494950731612	71.9551585709477	99.7345445318169	75.5649315660942	72.976412069073	76.8966449123743	99.2071276146555	74.6105647669912	89.6867830293739	80.5554725052416	201.423046545062	91.0326744460772
1	3119821	3120221	15.431828301478	8.867025737226	19.5308547303986	13.0048465819471	9.8799427477464	3.28431656491827	8.67706357273774	9.85561233900915	17.4817961067864	16.8541299823017	12.1480086650293	11.3461217896992	20.2082149859483	7.98759094956777	8.22694979731411	5.58131336319223	14.6634643581336	6.42350948745472	17.2432053779592	19.4026381740095	11.616523543182	10.4086976193679	3.80647603947009	9.13420421136169	15.3985529448399	4.3668503950303	13.8055690881734	15.2837438657216	12.3434620292505	15.0326896170212	13.0561562280528	19.9785402428959	3.61613601622657	10.0538245248968	13.7256725014668	15.8631495932981	16.5302391311637	18.9970561012985	5.2719719697275	14.1596023417604	7.84659641963003	17.0766367205555	5.89030774476247	8.26062475270549	22.7207742963502	25.1778808181328	9.65498062306879
1	3283957	3284357	110.746061928254	133.00538605839	158.416932813233	111.567894360915	168.85720332512	97.4347247592421	95.4476993001151	133.498748955669	167.825242625149	171.701449194698	127.959024604976	115.352238195275	128.278234258629	107.261935608482	126.489353133704	95.6796576547239	117.307714865069	105.529084436756	136.796095998476	119.520251151899	181.217767273639	130.108720242099	126.565328312381	126.737083432643	121.263604440615	83.8435275845818	119.4181726127	114.225875206972	78.6895704364719	114.479713237315	101.651502061268	125.747282705286	55.4474189154741	79.1738681335625	113.727000726439	126.905196746385	118.628774941292	125.38057026857	108.075425379414	130.70402161625	101.221093813227	121.162803398227	71.66541089461	118.00892503865	119.800446289846	205.619360014751	108.963352746062
1	3319930	3320330	71.7126138715743	89.9369753347209	58.5925641911958	62.9708360810072	59.2796564864784	66.7811034866716	70.656089092293	64.5094625826053	78.6680824805386	70.5766693008883	74.5077864788467	82.2593829753191	78.1970058151914	77.5937406529441	86.3829728717981	78.1383870846912	103.506807233885	74.3291812119761	85.0664798645985	75.2822361151569	88.2855789281833	74.1619705379962	88.5005679176796	83.3496134286754	76.9927647241997	64.6293858464484	79.382022256997	69.9834587535672	89.4900997120661	89.0397769623562	67.1459463157002	92.8414517169871	67.5012056362293	106.821885577029	92.1580867955628	86.7807595398071	79.7340946326717	80.7374884305184	81.7155655307763	64.2628106279897	72.9733467025593	71.5592395908991	58.9030774476247	79.0659797758954	72.2933727611142	79.7299559240872	77.2398449845504
1	3357182	3357582	7.26203684775436	1.26671796246086	5.42523742511072	4.79125926703316	0.898176613431491	8.75817750644873	1.23958051039111	4.4798237904587	9.6149878587325	22.121045601771	4.85920346601174	6.61857104399119	4.3930902143366	1.14108442136682	5.14184362332132	7.17597432410429	3.45022690779615	4.58822106246766	6.89728215118367	6.98494974264342	2.3233047086364	3.90326160726296	7.61295207894018	3.42532657926063	0.962409559052497	0.87337007900606	11.0444552705387	7.23966814692074	1.54293275365631	1.15636073977086	0.932582587718058	1.17520824958211	1.20537867207552	2.51345613122421	6.8628362507334	13.0637702533043	5.83420204629305	4.74926402532461	7.02929595963667	6.53520108081251	3.92329820981502	3.25269270867723	0.981717957460411	8.26062475270549	1.03276246801592	20.981567348444	6.89641473076342
1	3362512	3362912	5.44652763581577	13.9338975870694	8.68037988017716	13.0048465819471	14.3708258149039	12.042494071367	13.6353856143022	14.3354361294678	5.24453883203591	18.9608962300894	5.66907071034703	10.4006116405576	4.3930902143366	6.84650652820095	10.2836872466426	14.3519486482086	6.03789708864326	6.42350948745472	6.89728215118367	11.6415829044057	9.29321883454561	13.0108720242099	4.75809504933761	10.2759797377819	25.0226485353649	7.86033071105454	10.35417681613	4.8264454312805	7.71466376828156	10.4072466579377	8.39324328946252	10.576874246239	7.23227203245314	2.51345613122421	5.8824310720572	8.39813801998133	4.86183503857754	8.5486752455843	13.1799299243188	2.17840036027084	11.769894629445	15.4502903662168	4.90858978730205	15.3411602550245	9.29486221214326	12.5889404090664	8.27569767691611
1	3403348	3403748	15.431828301478	21.5342053618346	35.8065670057308	26.0096931638943	30.5380048566707	19.7058993895096	13.6353856143022	30.4628017751192	25.3486043548402	35.8150262123911	21.8664155970528	15.1281623862656	21.965451071683	22.8216884273365	23.6524806672781	16.7439400895767	15.5260210850827	19.2705284623642	31.0377696803265	26.3875879166529	39.4961800468188	29.9250056556827	15.2259041578804	15.984857369883	25.9850580944174	13.973921264097	26.9208597219381	19.305781725122	15.4293275365631	15.0326896170212	20.5168169297973	24.6793732412244	19.2860587532084	22.6211051810179	23.5297242882288	28.9269198466024	28.1986432237498	37.044259397532	28.1171838385467	28.3192046835209	19.6164910490751	23.5820221379099	14.7257693619062	16.521249505411	30.9828740404775	54.5520751059544	28.9649418692064
1	3410126	3410526	149.779509984934	177.34051474452	158.416932813233	130.732931429048	169.755379938552	151.078561986241	123.958051039111	165.753480246972	157.336164961077	222.263839141603	152.255041935034	150.336113713514	142.336122944506	152.905312463155	154.255308699639	142.72215600163	151.809983943031	172.517111948784	166.684318653605	152.892788811195	167.277939021821	130.108720242099	163.678469697214	129.020634485484	142.43661473977	110.91800003377	135.294577064099	118.247913066372	128.063418553474	146.857813950899	138.954805569991	155.127488944839	87.9926430615132	148.293911742228	141.178345729373	153.965863699658	187.666832489093	160.525124055972	130.041975253278	163.380027020313	149.085331972971	127.668188815581	135.477078129537	166.392584304496	161.110945010483	300.036413082749	146.203992292185
1	3414040	3414440	7.26203684775436	5.06687184984343	23.8710446704872	6.84465609576165	17.0653556551983	9.85294969475482	6.19790255195553	17.9192951618348	20.1040655228043	20.0142793539832	8.90853968768819	13.2371420879824	11.4220345572751	11.4108442136683	17.4822683192925	17.5412705700327	13.8009076311846	7.34115369994825	29.8882226551292	12.4176884313661	4.6466094172728	13.0108720242099	14.2742851480128	12.5595307906223	5.77445735431498	8.7337007900606	12.4250121793561	8.84848329068091	6.17173101462525	9.25088591816688	15.853903991207	8.2264577470748	3.61613601622657	6.28364032806052	21.5689139308764	16.7962760399627	15.5578721234481	13.2979392709089	12.3012679293642	15.2488025218959	9.41591570355604	7.31855859452377	5.89030774476247	11.800892503865	17.5569619562706	12.5889404090664	9.65498062306879
1	3417090	3417490	16.3395829074473	8.867025737226	18.4458072453765	14.3737778010995	20.6580621089243	16.4215828245914	9.91664408312884	5.37578854855044	19.229975717465	16.8541299823017	8.90853968768819	17.9646928336904	17.5723608573464	12.5519286350351	19.539005768621	23.1225839332249	18.9762479928788	16.5175958248836	18.3927524031564	21.7309547548906	2.3233047086364	20.8173952387358	16.1775231677479	10.2759797377819	19.2481911810499	21.8342519751515	11.7347337249474	13.6749287219614	10.8005292755942	23.1272147954172	17.7190691666431	7.05124949749269	20.4914374252839	11.3105525905089	26.4709398242574	11.1975173599751	10.6960370848706	18.9970561012985	14.0585919192733	18.5164030623021	9.41591570355604	9.75807812603169	18.6526411917478	1.1800892503865	16.5241994882547	14.6870971439108	9.65498062306879
1	3424681	3425081	168.842356710289	202.674873993737	164.927217723366	134.839725086505	211.969680769832	166.405372622526	146.27050022615	166.649445005064	195.796116396007	216.996923522134	155.494510912376	156.954684757505	151.122303373179	156.328565727255	187.163107888896	141.924825521174	116.44515813812	183.528842498706	171.282506754394	139.698994852868	204.450814360003	157.431551492939	153.210660588671	147.289042908207	138.58697650356	69.8696063204848	164.976550603672	136.749287219614	86.4042342047535	142.232370991816	150.145796622607	137.499365201107	73.5280989966069	124.416078495598	155.884423409516	170.76213973962	157.523455249912	185.22129698766	133.556623233097	152.488025218959	135.7461180596	130.107708347089	125.659898554933	156.951870301404	153.881607734372	272.760375529772	136.549011669116
1	3431242	3431642	45.3877302984648	48.1352825735126	69.4430390414173	64.3397673001595	77.2431887551082	50.3595206620802	45.8644788844709	75.2610396797062	80.4162620912173	69.5232861769944	51.8315036374585	50.1120379045047	42.1736660576313	62.7596431751754	71.9858107264984	51.8264812296421	47.4406199821971	50.4704316871442	75.8701036630203	49.6707537254643	62.7292271331829	54.6456625016814	51.3874265328462	58.2305518474308	58.7069831022023	30.5679527652121	52.4611625350589	53.0908997440855	35.4874533340952	46.2544295908344	55.0223726753654	55.2347877303594	9.64302937660419	33.9316577715268	49.02025893381	59.7200925865339	68.0656905400856	62.6902851342849	50.9623957073659	62.0844102677189	48.6488978017062	41.4718320356347	38.287000340956	49.5637485162329	65.0640354850028	88.1225828634648	49.6541860614967
1	3454483	3454883	43.5722210865262	67.1360520104254	42.3168519158637	34.9077460883844	39.5197709909856	45.9804319088558	53.3019619468175	49.2780616950457	58.5640169577343	161.16761795576	46.1624329271115	46.3299973079383	45.6881382291006	66.1828964392758	57.5886485811987	40.6638545032576	54.3410737977894	30.2822590122865	45.9818810078911	41.9096984558605	141.721587226821	39.0326160726296	84.6940918782095	63.9394294795318	59.6693926612548	2.62011023701818	38.6555934468855	40.2203785940041	35.4874533340952	69.3816443862516	31.707807982414	72.8629114740911	1.20537867207552	43.9854822964236	30.3925605389622	53.1882074598818	70.9827915632321	72.1888131849341	35.1464797981833	41.3896068451459	43.1562803079652	30.0874075552644	59.8847954050851	88.5066937789874	52.6708858688118	279.054845734305	74.481279092245
1	3483846	3484246	107.115043504377	135.538821983312	138.886078082835	118.412550456677	167.959026711689	101.813813512466	112.801826445591	139.770502262312	173.069781457185	172.754832318592	113.381414206941	110.624687449567	144.971977073108	119.813864243517	136.773040380347	126.775546392509	106.094477414732	121.129036049146	143.69337814966	109.430879301414	209.097423777276	102.785888991258	125.613709302513	132.445961064745	107.78987061388	61.1359055304242	112.515388068613	102.964169200651	98.747696234004	137.606928032732	112.842493113885	122.22165795654	54.2420402433986	111.848797839477	112.746595547763	129.704576086378	141.965583126464	128.230128683765	102.803453409686	139.417623057334	102.790413097153	106.525686209179	99.1535137035015	118.00892503865	148.717795394292	220.306457158662	122.756182207589
1	3491195	3491595	187.905203435644	247.010002679867	234.370256764783	186.859111414293	289.21286952494	191.585132953566	200.812042683359	238.326625652403	293.694174594011	307.587872177006	179.790528242434	168.300806547205	234.591017445574	192.843267210993	261.205656064723	172.223383778503	198.388047198279	234.916918398344	234.507593140245	179.280376727848	381.02197221637	186.055469946201	232.195038407676	214.653798967	204.993236078182	81.2234173475636	194.658524143245	201.906300541901	126.520485799818	197.737686500817	174.392943903277	257.370606658483	78.349613684909	177.198657251307	209.806708236707	197.822806692894	234.340448859438	209.917469919348	181.883032955599	212.394035126407	202.442187626455	163.447808611031	188.489847832399	212.41606506957	201.388681263104	402.846093090125	244.133081469025
1	3518176	3518576	33.5869204208639	54.4688723858169	75.9533239515501	63.6553016905834	88.9194847297176	51.4542928503863	40.9061568429065	61.8215683083301	67.3049150111275	44.2420912035419	40.4933622167645	51.0575480536463	57.9887908292431	28.5271105341706	58.617017305863	58.2051250732904	32.7771556240634	38.5410569247283	68.9728215118367	48.8946481985039	88.2855789281833	61.1510985137863	46.6293314835086	44.5292455303882	30.7971058896799	43.668503950303	51.7708840806502	59.5261603191261	38.5733188414078	52.0362332896887	67.1459463157002	50.5339547320309	33.7506028181147	35.1883858371389	54.9026900058672	43.8569429932359	46.6736163703444	56.0413154988304	43.0544377527746	67.530411168396	49.4335574436692	43.0981783899733	35.3418464685748	34.2225882612085	66.0967979530187	88.1225828634648	57.9298837384128
1	3524819	3525219	0.907754605969295	5.06687184984343	1.08504748502214	4.79125926703316	17.9635322686298	2.18954437661218	9.91664408312884	0.895964758091741	9.6149878587325	21.0676624778771	8.0986724433529	0.945510149141599	2.63585412860196	3.42325326410047	1.02836872466426	15.1492791286646	7.76301054254134	0.917644212493532	11.4954702519728	4.65663316176228	2.3233047086364	3.90326160726296	10.4678091085428	11.4177552642021	6.73686691336748	1.74674015801212	7.59306299849537	0.804407571880083	4.62879826096894	3.46908221931258	0.932582587718058	2.35041649916423	1.20537867207552	1.2567280656121	5.8824310720572	1.86625289332919	4.86183503857754	6.64896963545446	2.63598598486375	3.26760054040626	5.49261749374102	4.06586588584654	0.981717957460411	4.72035700154599	2.06552493603183	2.0981567348444	4.13784883845805
1	3530403	3530803	14.5240736955087	17.734051474452	19.5308547303986	15.7427090202518	17.0653556551983	7.66340531814264	23.552029697431	9.85561233900915	25.3486043548402	28.4413443451341	17.8170793753764	12.2916319388408	29.8730134574889	15.9751818991355	27.7659555659351	23.919914413681	13.8009076311846	26.6116821623124	41.383692907102	22.507060281851	27.8796565036368	19.5163080363148	30.4518083157607	34.2532657926063	25.9850580944174	7.86033071105454	18.6375182690341	18.5013741532419	20.0581257975321	13.8763288772503	15.853903991207	18.8033319933138	6.02689336037762	31.4182016403026	26.4709398242574	29.860046293267	25.2815422006032	21.8466145164932	14.0585919192733	33.765205584198	22.7551296169271	15.4502903662168	12.7623334469853	14.161071004638	27.8845866364298	39.8649779620436	27.5856589230537
1	3551709	3552109	19.0628467253552	48.1352825735126	19.5308547303986	14.3737778010995	23.3525919492188	8.75817750644873	22.3124491870399	17.0233304037431	22.7263349388223	29.4947274690279	30.774955284741	19.8557131319736	25.4799232431523	23.9627728487033	19.539005768621	17.5412705700327	20.7013614467769	11.9293747624159	13.7945643023673	15.5221105392076	9.29321883454561	6.50543601210493	10.4678091085428	28.5443881605053	25.9850580944174	9.60707086906666	8.9736199073127	12.8705211500813	27.7727895658136	21.9708540556463	11.1909910526167	14.1024989949854	8.43765070452867	17.5941929185695	7.8432414294096	25.194414059944	23.3368081851722	14.2477920759738	10.543943939455	11.9812019814896	13.3392139133711	28.4610612009258	15.7074873193666	16.521249505411	16.5241994882547	23.0797240832884	15.1721124076795
1	3565213	3565613	142.517473137179	149.472719570381	182.28797748372	140.99991557269	192.209795274339	132.467434785037	115.280987466373	172.921198311706	202.788834838722	185.395429805319	149.015572957693	148.445093415231	153.758157501781	119.813864243517	162.482258496954	125.978215912053	139.734189765744	145.905429786472	156.33839542683	137.370678271987	264.85673678455	153.528289885676	157.968755638009	148.430818434627	138.58697650356	91.7038582956363	140.12652624496	134.336064503974	126.520485799818	161.89050356792	156.673874736634	152.777072445675	110.894837830948	147.037183676616	164.708070017602	134.370208319701	179.887896427369	162.424829666102	139.707257197779	163.380027020313	126.330202356044	118.723283866719	130.568488342235	161.67222730295	142.521220586197	268.564062060083	124.135465153742
1	3591463	3591863	2.72326381790789	12.6671796246086	26.0411396405315	12.320380972371	24.2507685626503	12.042494071367	4.95832204156442	15.2314008875596	15.7336164961077	23.1744287256648	19.436813864047	13.2371420879824	15.8151247716117	2.28216884273365	13.3687934206354	16.7439400895767	11.2132374503375	8.25879791244179	19.5422994283537	17.0743215931284	20.9097423777276	13.0108720242099	9.51619009867523	17.1266328963032	5.77445735431498	11.3538110270788	6.9027845440867	16.0881514376017	10.8005292755942	8.09452517839602	19.5842343420792	15.2777072445675	9.64302937660419	1.2567280656121	13.7256725014668	8.39813801998133	14.5855051157326	12.348086465844	7.90795795459125	9.80280162121877	7.84659641963003	13.8239440118782	2.94515387238123	9.44071400309199	13.4259120842069	14.6870971439108	8.27569767691611
1	3615128	3615528	68.9893500536664	102.604154959329	111.759890957281	95.8251853406631	105.086663771484	87.5817750644873	79.3331526650308	108.411735729101	128.49120138488	129.566124238944	97.9939365645701	89.8234641684519	92.2548945010685	84.4402471811451	120.319140785719	98.868979576548	80.2177756062605	111.952593924211	123.001531696109	97.7892963970079	85.9622742195469	89.775016967048	106.581329105163	92.4838176400371	98.1657750233547	61.1359055304242	80.7625791658143	97.33331619749	84.8613014510972	90.196137702127	108.179580175295	85.7902022194944	57.8581762596251	92.9978768552957	96.0797075102676	94.2457711131239	86.5406636866803	110.182925387531	97.5314814399588	91.4928151313752	94.1591570355604	87.0095299571159	79.5191545542933	105.027943284398	97.0796719934962	163.656225317863	125.514748099894
1	3618986	3619386	115.2848349581	139.338975870694	121.52531832248	105.407703874729	128.439255720703	122.614485090282	118.999728997546	151.418044117504	151.217536323702	135.886422982307	125.52942287197	124.807339686691	117.734817744221	123.237117507617	143.971621452997	106.842284381108	136.283962857948	132.140766599069	119.552890620517	114.863617990136	171.924548439094	123.603284229994	125.613709302513	107.3268994835	118.376375763457	105.677779559733	142.887640062595	114.225875206972	118.805822031536	141.076010252045	119.370571227911	115.170408459047	86.7872643894377	145.780455611004	116.668216262468	135.303334766366	126.407711003016	154.826007225582	110.711411364278	133.971622156657	120.837584862303	121.975976575396	143.33082178922	106.208032534785	120.833208757862	123.79124735582	135.169728722963
1	3621128	3621528	39.941202662649	48.1352825735126	48.8271368259965	44.4902646224507	55.6869500327525	39.4117987790193	52.0623814364264	42.1103436303118	45.4526698776446	46.3488574513296	36.444025995088	47.2755074570799	56.2315547435084	50.2077145401403	64.7872296538486	41.4611849837137	49.1657334360951	49.5527874746507	49.4305220834829	49.6707537254643	90.6088836368197	42.9358776798925	53.2906645525813	49.0963476360691	40.4212014802049	39.3016535552727	49.0097702630155	39.415971022124	35.4874533340952	48.5671510703761	58.7527030262377	52.8843712311952	34.9559814901902	49.012394558872	53.922284827191	45.723195886565	53.480185424353	37.9941122025969	44.8117617426838	51.1924084663647	52.5721960115212	33.3401002639416	55.9579235752434	31.8624097604355	43.3760236566685	60.8465453104876	49.6541860614967
1	3625600	3626000	15.431828301478	17.734051474452	5.42523742511072	10.2669841436425	22.4544153357873	12.042494071367	27.2707712286043	8.06368282282567	7.86680824805386	28.4413443451341	20.2466811083822	8.50959134227439	17.5723608573464	13.6930130564019	11.3120559713069	4.78398288273619	12.9383509042356	11.9293747624159	13.7945643023673	14.7460050122472	2.3233047086364	15.6130464290518	11.4194281184103	19.4101839491436	16.3609625038924	5.24022047403636	10.35417681613	16.0881514376017	20.0581257975321	5.7818036988543	2.79774776315417	14.1024989949854	6.02689336037762	13.8240087217331	5.8824310720572	14.9300231466335	12.6407711003016	13.2979392709089	12.3012679293642	19.6056032424375	8.63125606159304	18.7029830748941	4.90858978730205	18.881428006184	15.4914370202388	14.6870971439108	12.4135465153742
1	3649830	3650230	36.3101842387718	43.0684107236692	30.3813295806201	25.3252275543181	44.0106540581431	39.4117987790193	39.6665763325154	31.3587665332109	41.9563106562873	82.1638836637207	38.0637604837586	34.0383653690975	23.7226871574176	35.3736170623716	39.078011537242	24.717244894137	28.4643719893182	32.1175474372736	29.8882226551292	21.7309547548906	60.4059224245465	24.7206568459987	33.3066653453633	30.8279392133457	32.7219250077849	8.7337007900606	28.9916950851641	38.611563450244	46.2879826096894	39.3162651522092	35.4381383332862	43.4827052345382	8.43765070452867	32.6749297059147	29.412155360286	31.7262991865962	22.3644411774567	26.5958785418178	25.4811978536829	33.765205584198	34.5250242463721	26.0215416694178	41.2321542133373	37.7628560123679	23.7535367643661	75.5336424543984	34.4820736538171
1	3689859	3690259	0.907754605969295	5.06687184984343	1.08504748502214	2.0533968287285	7.18541290745193	1.09477218830609	1.23958051039111	5.37578854855044	2.62226941601795	12.6405974867263	12.1480086650293	3.78204059656639	5.27170825720392	1.14108442136682	2.05673744932853	1.59466096091206	2.58767018084711	3.67057684997413	13.7945643023673	3.8805276348019	11.616523543182	2.60217440484197	0.951619009867523	4.56710210568085	0.962409559052497	0.87337007900606	2.07083536322601	3.21763028752033	1.54293275365631	2.31272147954172	3.73033035087223	1.17520824958211	1.20537867207552	1.2567280656121	1.9608103573524	0.933126446664593	8.75130306943958	4.74926402532461	6.15063396468209	3.26760054040626	3.13863856785201	2.43951953150792	0.981717957460411	1.1800892503865	8.26209974412734	2.0981567348444	1.37928294615268
1	3695593	3695993	92.5909698088681	125.405078283625	134.545888142746	97.1941165598155	153.588200896785	104.003357889079	91.7289577689418	133.498748955669	152.091626129041	150.633786716821	126.339290116305	107.788157002142	99.2838388440071	94.7100069734465	150.141833800982	119.599572068405	86.2556726949038	108.282017074237	156.33839542683	108.654773774453	162.631329604548	102.785888991258	120.855614253175	105.043348430659	80.8424029604097	65.5027559254545	111.825109614204	101.35535405689	126.520485799818	106.385188058919	107.246997587577	104.593534212808	50.625904227172	81.6873242647867	132.354699121287	112.908300046416	135.159014072456	133.929245514154	114.226059344096	142.68522359774	98.8671148873384	105.71251303201	111.915847150487	102.667764783625	118.767683821831	220.306457158662	100.687655069146
1	3724392	3724792	138.886454713302	143.139129758077	152.991695388122	130.732931429048	168.85720332512	131.372662596731	130.155953591066	146.042255568954	157.336164961077	167.487916699123	127.959024604976	140.881012222098	147.60783120171	127.801455193084	186.134739164232	120.396902548861	126.795838861508	131.223122386575	137.945643023673	147.460050122472	157.984720187275	127.506545837257	134.178280391321	133.587736591165	121.263604440615	120.525070902836	145.648753880229	139.162509935254	145.035678843693	137.606928032732	133.359310043682	141.024989949854	100.046429782268	148.293911742228	159.806044124221	154.898990146322	131.269546041594	156.725712835712	156.401835101916	145.952824138146	141.238735553341	137.426266941613	124.678180597472	129.809817542515	141.488458118181	174.147008992085	128.2733139922
1	3727277	3727677	35.4024296328025	38.0015388738257	44.4869468859079	40.3834709649937	39.5197709909856	48.169976285468	21.0728686766488	55.5498150016879	50.6972087096805	56.8826886902682	41.3032294610998	32.1473450708144	39.5378119290294	37.6557859051052	49.3616987838846	41.4611849837137	35.3648258049105	34.8704800747542	49.4305220834829	31.0442210784152	81.3156648022741	36.4304416677876	37.1131413848334	41.1039189511276	32.7219250077849	15.7206614221091	35.2042011748421	36.1983407346037	15.4293275365631	30.0653792340423	31.707807982414	36.4314557370455	27.723709457737	27.6480174434663	40.1966123257242	30.7931727399316	30.1433772391808	36.0944065924671	39.5397897729563	45.7464075656876	42.3716206660022	30.0874075552644	31.4149746387332	30.682320510049	29.9501115724616	58.7483885756432	45.5163372230386
1	3785434	3785834	57.1885401760656	41.8016927612083	57.5075167061737	58.179576813974	64.6687161670674	54.7386094153046	54.5415424572086	56.4457797597797	57.689927152395	54.7759224424805	51.8315036374585	60.5126495450623	54.4743186577738	62.7596431751754	58.617017305863	59.7997860342024	69.867094882872	56.893941174599	63.2250863858503	53.5512813602662	58.0826177159101	63.7532729186283	65.6617116808591	70.7900826380531	54.8573448659923	62.8826456884363	47.6292133541982	61.9393830347664	49.373848117002	58.9743977283138	61.5504507893918	54.0595794807773	71.1173416524559	66.6065874774415	65.6871469713054	53.1882074598818	73.8998925863787	58.8908739140252	72.0502835862759	70.7980117088022	61.2034520731143	56.1089492246822	48.1041799155601	51.9239270170059	52.6708858688118	94.417053067998	56.5506007922601
1	3801448	3801848	27.2326381790789	17.734051474452	26.0411396405315	25.3252275543181	39.5197709909856	20.8006715778157	17.3541271454755	20.60718943611	25.3486043548402	40.0285587079665	24.2960173300587	21.7467334302568	28.9943954146215	27.3860261128038	27.7659555659351	25.514575374593	21.5639181737259	31.1999032247801	13.7945643023673	31.8203266053756	34.849570629546	26.0217440484197	30.4518083157607	22.8355105284042	29.8346963306274	23.5809921331636	20.0180751778514	18.5013741532419	38.5733188414078	18.5017718363338	32.640390570132	30.555414489135	26.5183307856615	32.6749297059147	31.3729657176384	29.860046293267	24.3091751928877	34.1947009823372	21.08788787891	35.9436059444688	18.8318314071121	24.3951953150792	30.4332566812727	25.961963508503	28.9173491044457	50.3557616362656	23.4478100845956
1	3827712	3828112	12.7085644835701	13.9338975870694	19.5308547303986	16.427174629828	8.98176613431491	6.56863312983655	12.3958051039111	17.9192951618348	20.1040655228043	12.6405974867263	9.71840693202348	8.50959134227439	5.27170825720392	4.5643376854673	15.425530869964	10.3652962459284	6.9004538155923	16.5175958248836	13.7945643023673	14.7460050122472	4.6466094172728	2.60217440484197	1.90323801973505	6.85065315852127	15.3985529448399	8.7337007900606	8.9736199073127	7.23966814692074	9.25759652193788	5.7818036988543	13.9887388157709	18.8033319933138	7.23227203245314	3.77018419683631	8.8236466080858	11.1975173599751	14.5855051157326	17.0973504911686	5.2719719697275	8.71360144108335	8.63125606159304	26.0215416694178	8.8354616171437	9.44071400309199	13.4259120842069	16.7852538787552	5.51713178461074
1	3856667	3857067	16.3395829074473	22.8009233242954	15.19066479031	11.6359153627948	21.5562387223558	14.2320384479792	26.0311907182132	12.5435066132844	15.7336164961077	33.7082599646034	21.0565483527175	11.3461217896992	19.329596943081	11.4108442136683	11.3120559713069	11.9599572068405	1.72511345389807	10.0940863374289	2.29909405039455	9.31326632352456	16.2631329604548	10.4086976193679	13.3226661381453	20.5519594755638	27.9098772125224	1.74674015801212	4.14167072645202	11.2617060063212	4.62879826096894	12.7199681374795	9.32582587718058	16.4529154941496	1.20537867207552	7.54036839367262	6.8628362507334	8.39813801998133	12.6407711003016	14.2477920759738	7.90795795459125	4.35680072054167	10.985234987482	11.3844244803703	12.7623334469853	33.042499010822	18.5897244242865	37.7668212271992	20.6892441922903
1	3857135	3857535	64.45057702382	127.938514208547	64.0178016163065	57.4951112043979	73.6504823013823	82.1079141229568	74.3748306234663	58.2377092759631	83.9126213125746	194.875877920363	96.3742020758995	81.3138728261775	82.590096029528	95.8510913948133	55.5319111318702	77.3410566042351	87.9807861488018	77.9997580619502	52.8791631590748	58.9840200489889	167.277939021821	50.7424008944184	56.1455215821839	116.461103694862	142.43661473977	30.5679527652121	51.0806056262415	44.2424164534045	86.4042342047535	89.0397769623562	54.0897900876474	97.5422847153155	27.723709457737	57.8094910181568	60.7851210779244	72.7838628398382	103.070902817844	58.8908739140252	49.2050717174567	57.7276095471772	77.6813045543373	75.6251054767456	83.4460263841349	135.710263794447	54.7364108048436	176.24516572693	82.7569767691611
1	3858193	3858593	11.8008098776008	12.6671796246086	27.1261871255536	15.7427090202518	16.1671790417668	14.2320384479792	14.8749661246933	15.2314008875596	13.9854368854291	20.0142793539832	14.5776103980352	16.0736725354072	9.66479847154051	9.1286753709346	12.3404246959712	19.9332620114008	10.3506807233885	11.9293747624159	10.3459232267755	14.7460050122472	23.233047086364	11.7097848217889	17.1291421776154	10.2759797377819	23.0978294172599	5.24022047403636	8.9736199073127	13.6749287219614	12.3434620292505	8.09452517839602	7.46066070174446	8.2264577470748	2.41075734415105	1.2567280656121	14.706077680143	14.9300231466335	11.6684040925861	12.348086465844	8.78661994954584	11.9812019814896	6.27727713570403	17.0766367205555	13.7440514044458	10.6208032534785	16.5241994882547	14.6870971439108	13.7928294615268
1	3899563	3899963	17.2473375134166	29.1345131365997	19.5308547303986	17.7961058489803	24.2507685626503	16.4215828245914	17.3541271454755	17.0233304037431	23.6004247441616	37.9217924601788	11.3381414206941	16.0736725354072	17.5723608573464	15.9751818991355	18.5106370439567	18.3386010504887	21.5639181737259	19.2705284623642	21.8413934787483	17.8504271200887	30.2029612122732	14.3119592266308	20.9356182170855	18.2684084227234	22.1354198582074	13.1005511850909	20.0180751778514	15.2837438657216	18.5151930438758	19.6581325761046	20.5168169297973	19.9785402428959	6.02689336037762	20.1076490497937	18.6276983948478	19.5956553799564	21.3920741697412	25.6460257367529	21.08788787891	26.14080432325	14.1238735553341	13.8239440118782	19.6343591492082	23.60178500773	20.6552493603183	54.5520751059544	31.7235077615118
1	3907194	3907594	37.2179388447411	50.6687184984343	48.8271368259965	38.3300741362653	47.603360511869	52.5490650386924	43.3853178636887	60.0296387921466	68.1790048164668	64.2563705575252	41.3032294610998	44.4389770096551	55.3529367006411	51.3487989615071	50.3900675085489	51.8264812296421	53.4785170708403	50.4704316871442	51.7296161338775	50.4468592524247	85.9622742195469	48.1402264895765	43.7744744539061	60.5141029002712	48.1204779526248	63.7560157674424	36.5847580836595	42.6336013096444	47.8309153633457	47.4107903306052	44.7639642104668	36.4314557370455	45.8043895388699	79.1738681335625	43.1378278617528	60.6532190331985	50.5630844012065	50.3421986684409	45.6904237376383	38.1220063047397	43.9409399499282	41.4718320356347	36.3235644260352	31.8624097604355	40.2777362526208	44.0612914317324	48.274903115344
1	3910763	3911163	179.73541198192	209.008463806041	188.798262393853	140.99991557269	217.358740450421	145.60470104471	161.145466350844	180.08891637644	179.18841009456	229.63752100886	171.691855799081	164.518765950638	149.365067287444	162.033987834089	188.19147661356	145.114147442998	130.246065769305	166.093602461329	162.086130552816	154.444999865116	211.420728485913	147.022853873571	163.678469697214	170.124553436612	176.120949306607	92.5772283746424	160.144601422811	143.184547794655	148.121544351006	158.421421348608	171.595196140123	153.952280695257	87.9926430615132	119.38916623315	145.099966444078	127.838323193049	185.722098473662	169.073799301556	151.129863132188	143.774423777875	127.89952163997	174.019059914232	153.148001363824	172.293030556429	135.291883310085	209.81567348444	150.341841130643
1	4060787	4061187	19.9706013313245	11.4004616621477	16.2757122753322	11.6359153627948	28.7416516298077	6.56863312983655	24.7916102078221	18.8152599199266	34.9635922135727	22.121045601771	25.105884574394	22.6922435793984	13.1792706430098	17.1162663205024	24.6808493919423	11.9599572068405	14.6634643581336	22.9411053123383	14.9441113275646	15.5221105392076	18.5864376690912	11.7097848217889	19.0323801973505	19.4101839491436	20.2106007401024	14.847291343103	15.8764044513994	20.9145968688821	15.4293275365631	5.7818036988543	16.786486578925	22.3289567420602	7.23227203245314	2.51345613122421	20.5885087522002	17.7294024866273	14.5855051157326	16.1474976861037	14.0585919192733	28.3192046835209	18.8318314071121	17.8898098977248	16.689205276827	12.9809817542515	12.393149616191	14.6870971439108	20.6892441922903
1	4173151	4173551	34.4946750268332	24.0676412867563	28.2112346105758	32.8543492596559	37.7234177641226	33.9379378374888	30.9895127597776	29.5668370170274	37.5858616295907	34.7616430884972	37.2538932394233	31.2018349216728	23.7226871574176	33.0914482196379	38.0496428125778	35.0825411400654	31.9145988971144	33.9528358622607	29.8882226551292	27.1636934436133	39.4961800468188	24.7206568459987	24.7420942565556	31.9697147397659	31.7595154487324	25.3277322911757	20.7083536322601	28.958672587683	21.6010585511884	18.5017718363338	34.5055557455681	17.6281237437317	25.312952113586	23.87783324663	37.2553967896956	25.194414059944	17.5026061388792	35.1445537874021	28.9958458335013	23.9624039629792	32.9557049624461	38.2191393269575	32.3966925961936	30.682320510049	35.1139239125412	35.6686644923548	33.1027907076644
1	4317199	4317599	9.98530066566225	1.26671796246086	10.8504748502214	12.320380972371	8.98176613431491	6.56863312983655	4.95832204156442	8.95964758091741	8.74089805339318	8.42706499115084	20.2466811083822	16.0736725354072	14.9365067287444	9.1286753709346	9.25531852197837	12.7572876872965	8.62556726949038	13.764663187403	17.2432053779592	8.53716079656418	9.29321883454561	13.0108720242099	8.56457108880771	14.8430818434627	9.62409559052497	14.847291343103	7.59306299849537	18.5013741532419	6.17173101462525	17.3454110965629	5.59549552630835	10.576874246239	1.20537867207552	5.02691226244841	14.706077680143	19.5956553799564	6.80656905400856	9.49852805064923	7.90795795459125	16.3380027020313	14.9085331972971	15.4502903662168	1.96343591492082	3.5402677511595	8.26209974412734	4.1963134696888	13.7928294615268
1	4422508	4422908	4.53877302984648	10.1337436996869	3.25514245506643	5.47572487660932	5.38905968058895	3.28431656491827	7.43748306234663	10.7515770971009	10.4890776640718	4.21353249557542	7.28880519901761	5.67306089484959	7.90756238580587	9.1286753709346	11.3120559713069	7.17597432410429	3.45022690779615	4.58822106246766	9.19637620157822	6.98494974264342	2.3233047086364	9.1076104169469	4.75809504933761	3.42532657926063	9.62409559052497	6.98696063204848	2.76111381763468	9.65289086256099	1.54293275365631	8.09452517839602	9.32582587718058	5.87604124791057	1.20537867207552	10.0538245248968	5.8824310720572	6.53188512665215	5.83420204629305	5.69911683038953	4.39330997477292	8.71360144108335	7.06193677766703	5.69221224018515	4.90858978730205	7.08053550231899	5.16381234007959	6.2944702045332	2.75856589230537
1	4494552	4494952	24.509374361171	21.5342053618346	34.7215195207086	37.6456085266891	38.6215943775541	29.5588490842645	29.7499322493865	36.7345550817614	33.2154126028941	37.9217924601788	29.1552207960704	24.5832638776816	23.7226871574176	23.9627728487033	24.6808493919423	29.5012277768732	25.0141450815221	29.364614799793	37.9350518315102	20.9548492279303	18.5864376690912	26.0217440484197	26.6453322762906	36.5368168454468	40.4212014802049	20.0875118171394	27.6111381763468	29.7630801595631	23.1439913048447	26.5962970147298	27.0448950438237	21.1537484924781	19.2860587532084	36.445113902751	35.2945864323432	33.5925520799253	30.1433772391808	38.9439650076618	27.2385218435921	27.2300045033855	30.6017260365571	29.2742343780951	34.3601285111144	18.881428006184	36.1466863805571	29.3741942878216	22.068527138443
1	4555538	4555938	12.7085644835701	6.33358981230429	8.68037988017716	10.9514497532186	10.7781193611779	13.1372662596731	14.8749661246933	12.5435066132844	7.86680824805386	13.6939806106201	8.0986724433529	7.56408119313279	12.3006526001425	6.84650652820095	9.25531852197837	11.1626267263845	11.2132374503375	3.67057684997413	8.04682917638094	4.65663316176228	4.6466094172728	10.4086976193679	15.2259041578804	11.4177552642021	8.66168603147247	7.86033071105454	7.59306299849537	6.43526057504066	16.9722602902194	11.5636073977086	15.853903991207	5.87604124791057	6.02689336037762	17.5941929185695	8.8236466080858	10.2643909133105	6.80656905400856	9.49852805064923	7.90795795459125	8.71360144108335	10.200575345519	11.3844244803703	6.87202570222288	10.6208032534785	14.4586745522228	8.3926269393776	8.27569767691611
1	4585199	4585599	17.2473375134166	19.0007694369129	27.1261871255536	22.5873651160135	37.7234177641226	20.8006715778157	4.95832204156442	20.60718943611	29.7190533815368	21.0676624778771	11.3381414206941	14.182652237124	11.4220345572751	15.9751818991355	23.6524806672781	24.717244894137	20.7013614467769	22.0234610998448	33.336863730721	23.2831658088114	18.5864376690912	18.2152208338938	34.2582843552308	15.984857369883	8.66168603147247	6.98696063204848	19.3277967234427	16.0881514376017	16.9722602902194	19.6581325761046	22.3819821052334	12.9272907454033	1.20537867207552	16.3374648529573	22.5493191095526	24.2612876132794	23.3368081851722	19.9469089063634	17.5732398990917	25.0516041431146	12.5545542714081	11.3844244803703	10.7988975320645	12.9809817542515	32.0156365084934	16.7852538787552	17.9306782999849
1	4594330	4594730	42.6644664805569	70.936205897808	71.6131340114616	56.8106455948217	78.1413653685397	49.2647484737741	42.1457373532976	60.9256035502384	84.7867111179139	83.2172667876146	63.9795123024879	50.1120379045047	53.5957006149065	54.7720522256076	62.7304922045201	66.9757603583067	44.85294980135	57.8115853870925	75.8701036630203	56.6557034681078	55.7593130072736	72.8608833355752	46.6293314835086	60.5141029002712	51.0077066297823	34.0614330812363	64.1958962600063	68.374643609807	41.6591843487204	49.723511810147	55.9549552630835	47.0083299832846	28.9290881298126	45.2422103620357	56.8635003632196	60.6532190331985	65.1485895169391	71.2389603798692	59.7490156569117	56.6384093670418	43.9409399499282	60.1748151105288	48.1041799155601	41.3031237635274	54.7364108048436	104.90783674222	34.4820736538171
1	4627322	4627722	10.8930552716315	10.1337436996869	16.2757122753322	13.6893121915233	15.2690024283354	15.3268106362853	7.43748306234663	12.5435066132844	19.229975717465	10.5338312389386	8.90853968768819	9.45510149141599	14.9365067287444	6.84650652820095	14.3971621452997	19.1359315309448	14.6634643581336	14.6823073998965	19.5422994283537	5.43273868872266	11.616523543182	14.3119592266308	12.3710471282778	4.56710210568085	8.66168603147247	3.49348031602424	5.52222763526936	13.6749287219614	6.17173101462525	5.7818036988543	14.9213214034889	1.17520824958211	12.0537867207552	7.54036839367262	13.7256725014668	21.4619082732856	17.5026061388792	11.3982336607791	19.3305638890008	18.5164030623021	14.9085331972971	12.1975976575396	8.8354616171437	8.26062475270549	7.22933727611142	16.7852538787552	4.13784883845805
1	4652553	4652953	107.115043504377	173.540360857137	179.032835028654	149.89796849718	213.766033996695	113.856307583833	110.322665424808	188.152599199266	202.788834838722	200.142793539832	143.346502247346	142.772032520381	153.758157501781	132.365792878552	176.879420642253	151.492791286646	112.132374503375	167.011246673823	187.376165107156	140.475100379829	260.210127367277	147.022853873571	122.75885227291	127.878858959064	131.850109590192	83.8435275845818	138.745969336143	152.033031085336	104.919427248629	124.886959895253	171.595196140123	133.973740452361	79.5549923569846	86.7142365272351	147.06077680143	157.698369486316	157.523455249912	174.772916131946	143.221905177597	164.469227200448	116.914286652488	134.173574232936	99.1535137035015	132.169996043288	160.078182542467	247.582494711639	142.066143453727
1	4654991	4655391	18.1550921193859	32.9346670239823	14.1056173052879	13.6893121915233	30.5380048566707	10.9477218830609	21.0728686766488	16.1273656456513	23.6004247441616	42.1353249557542	9.71840693202348	5.67306089484959	8.78618042867319	20.5395195846028	13.3687934206354	9.56796576547239	8.62556726949038	12.8470189749094	18.3927524031564	12.4176884313661	30.2029612122732	9.1076104169469	11.4194281184103	23.9772860548244	24.0602389763124	1.74674015801212	14.4958475425821	13.6749287219614	9.25759652193788	6.93816443862516	13.9887388157709	11.7520824958211	1.20537867207552	6.28364032806052	8.8236466080858	13.9968966999689	10.6960370848706	14.2477920759738	14.9372539142279	8.71360144108335	6.27727713570403	13.0107708347089	13.7440514044458	14.161071004638	15.4914370202388	46.1594481665768	9.65498062306879
1	4656266	4656666	148.871755378964	177.34051474452	159.501980298255	151.266899716333	171.551733165415	117.140624148752	140.072597674195	176.505057344073	201.040655228043	195.929261044257	152.255041935034	156.009174608364	144.09335903024	158.610734569989	171.737577018932	157.074104649838	157.847881031674	145.905429786472	208.068011560707	149.012261176393	167.277939021821	127.506545837257	161.775231677479	151.856145013888	133.774928708297	111.791370112776	164.976550603672	126.291988785173	131.149284060787	130.668763594107	138.954805569991	136.324156951525	79.5549923569846	160.861192398349	162.747259660249	155.832116592987	150.716886195904	168.123946496491	139.707257197779	189.520831343563	153.008630182786	146.371171890475	121.733026725091	140.430620795993	174.53685709469	281.153002469149	165.513953538322
1	4694524	4694924	19.0628467253552	22.8009233242954	24.9560921555093	16.427174629828	35.0288879238282	9.85294969475482	9.91664408312884	23.2950837103853	31.4672329922155	24.2278118495587	14.5776103980352	20.8012232811152	21.965451071683	18.2573507418692	13.3687934206354	21.5279229723129	12.9383509042356	12.8470189749094	19.5422994283537	20.1787437009699	11.616523543182	14.3119592266308	17.1291421776154	18.2684084227234	16.3609625038924	17.4674015801212	10.35417681613	20.1101892970021	16.9722602902194	8.09452517839602	13.0561562280528	12.9272907454033	10.8484080486797	10.0538245248968	29.412155360286	19.5956553799564	31.1157442468963	19.9469089063634	24.6025358587283	27.2300045033855	15.6931928392601	19.5161562520634	8.8354616171437	12.9809817542515	23.7535367643661	8.3926269393776	19.3099612461376
1	4742026	4742426	14.5240736955087	19.0007694369129	13.0205698202657	10.2669841436425	11.6762959746094	5.47386094153046	6.19790255195553	9.85561233900915	15.7336164961077	10.5338312389386	8.90853968768819	4.72755074570799	13.1792706430098	12.5519286350351	11.3120559713069	7.17597432410429	7.76301054254134	6.42350948745472	9.19637620157822	3.8805276348019	2.3233047086364	19.5163080363148	13.3226661381453	7.99242868494148	14.4361433857875	11.3538110270788	6.21250608967803	16.8925590094817	12.3434620292505	4.62544295908344	7.46066070174446	7.05124949749269	14.4645440649063	3.77018419683631	14.706077680143	12.1306438066397	7.77893606172407	12.348086465844	10.543943939455	13.070402161625	6.27727713570403	30.0874075552644	8.8354616171437	12.9809817542515	13.4259120842069	2.0981567348444	6.89641473076342
1	4777960	4778360	60.8195585999428	34.2013849864431	77.0383714365723	47.2281270607554	52.0942435790265	48.169976285468	33.4686737805598	38.5264845979448	49.8231189043411	37.9217924601788	51.0216363931233	61.4581596942039	52.7170825720392	44.5022924333062	49.3616987838846	54.2184726710102	57.7913007055855	55.9762969621054	54.028710184272	48.8946481985039	67.3758365504557	49.4413136919974	39.0163794045684	51.3798986889095	53.8949353069398	48.9087244243394	57.2931117159196	59.5261603191261	41.6591843487204	60.1307584680847	48.494294561339	59.9356207286878	54.2420402433986	26.3912893778542	51.9614744698386	41.9906900999067	44.7288823549134	59.8407267190901	48.3264097225021	67.530411168396	60.4187924311513	64.2406809963753	42.2138721707977	46.0234807650734	44.4087861246844	52.45391837111	56.5506007922601
1	4826069	4826469	48.1109941163726	59.5357442356603	56.4224692211515	59.5485080331264	54.788773419321	43.7908875322436	49.5832204156442	59.1336740340549	55.9417475417164	60.0428380619498	55.880839859135	50.1120379045047	62.3818810435797	57.0542210683412	47.3049613345561	64.5837689169386	58.6538574325346	64.2350948745472	56.3278042346666	49.6707537254643	20.9097423777276	53.3445752992604	61.855235641389	45.6710210568085	53.8949353069398	67.2494960834666	51.0806056262415	53.8953073159655	70.9749066681904	56.6616762487721	50.3594597367751	43.4827052345382	57.8581762596251	62.8364032806052	66.6675521499816	52.2550810132172	55.424919439784	52.2419042785707	47.4477477275475	64.2628106279897	52.5721960115212	53.6694296931743	43.1955901282581	56.6442840185519	51.6381234007959	46.1594481665768	55.1713178461074
1	5099608	5100008	23.6016197552017	30.4012310990606	31.4663770656422	32.1698836500798	21.5562387223558	36.127482214101	22.3124491870399	25.9829779846605	20.1040655228043	44.2420912035419	30.774955284741	30.2563247725312	31.6302495432235	33.0914482196379	25.7092181166066	36.6772021009775	43.1278363474519	21.1058168873512	24.1404875291428	35.7008542401775	13.9398282518184	35.1293544653666	27.5969512861582	27.4026126340851	37.5339728030474	37.5549133972606	23.4694674498948	29.7630801595631	20.0581257975321	23.1272147954172	25.1797298683876	47.0083299832846	44.5990108667944	42.7287542308115	21.5689139308764	33.5925520799253	23.3368081851722	31.3451425671424	32.5104938133196	20.694803422573	27.4630874687051	24.3951953150792	19.6343591492082	27.1420527588895	24.786299232382	27.2760375529772	34.4820736538171
1	5119502	5119902	9.07754605969295	8.867025737226	20.6159022154207	16.427174629828	11.6762959746094	22.9902159544279	11.1562245935199	20.60718943611	25.3486043548402	12.6405974867263	19.436813864047	20.8012232811152	15.8151247716117	6.84650652820095	12.3404246959712	24.717244894137	12.0757941772865	15.59995161239	27.5891286047347	20.1787437009699	20.9097423777276	6.50543601210493	20.9356182170855	12.5595307906223	12.5113242676825	14.847291343103	10.35417681613	11.2617060063212	7.71466376828156	11.5636073977086	19.5842343420792	14.1024989949854	3.61613601622657	13.8240087217331	13.7256725014668	16.7962760399627	21.3920741697412	14.2477920759738	14.9372539142279	21.7840036027084	11.769894629445	15.4502903662168	9.81717957460411	8.26062475270549	16.5241994882547	12.5889404090664	8.27569767691611
1	5161349	5161749	4.53877302984648	1.26671796246086	9.7654273651993	6.16019048618549	1.79635322686298	2.18954437661218	6.19790255195553	0.895964758091741	9.6149878587325	5.26691561946928	5.66907071034703	9.45510149141599	7.90756238580587	6.84650652820095	2.05673744932853	4.78398288273619	10.3506807233885	9.17644212493532	1.14954702519728	9.31326632352456	4.6466094172728	11.7097848217889	6.66133306907266	1.14177552642021	3.84963823620999	4.3668503950303	4.83194918086069	0.804407571880083	1.54293275365631	1.15636073977086	4.66291293859029	1.17520824958211	4.82151468830209	3.77018419683631	11.7648621441144	6.53188512665215	4.86183503857754	8.5486752455843	6.15063396468209	7.62440126094793	1.56931928392601	3.25269270867723	7.85374365968329	9.44071400309199	3.09828740404775	6.2944702045332	4.13784883845805
1	5286249	5286649	14.5240736955087	35.468102948904	36.8916144907529	21.2184338968611	26.0471217895132	16.4215828245914	13.6353856143022	41.2143788722201	27.0967839655189	16.8541299823017	25.105884574394	12.2916319388408	21.0868330288157	10.2697597923014	28.7943242905994	19.1359315309448	18.9762479928788	21.1058168873512	19.5422994283537	27.1636934436133	4.6466094172728	26.0217440484197	14.2742851480128	22.8355105284042	22.1354198582074	21.8342519751515	24.1597459043034	17.6969665813618	29.3157223194699	18.5017718363338	22.3819821052334	14.1024989949854	20.4914374252839	21.3643771154058	21.5689139308764	23.3281611666148	22.3644411774567	21.8466145164932	28.9958458335013	25.0516041431146	10.200575345519	24.3951953150792	19.6343591492082	15.3411602550245	18.5897244242865	10.490783674222	22.068527138443
1	5340766	5341166	9.98530066566225	27.8677951741389	9.7654273651993	8.21358731491398	22.4544153357873	8.75817750644873	13.6353856143022	13.4394713713761	17.4817961067864	14.747363734514	12.1480086650293	10.4006116405576	10.5434165144078	13.6930130564019	8.22694979731411	17.5412705700327	15.5260210850827	10.0940863374289	14.9441113275646	17.8504271200887	18.5864376690912	14.3119592266308	10.4678091085428	10.2759797377819	6.73686691336748	8.7337007900606	20.0180751778514	19.305781725122	13.8863947829068	10.4072466579377	15.853903991207	11.7520824958211	19.2860587532084	7.54036839367262	12.7452673227906	9.33126446664593	18.4749731465947	6.64896963545446	9.66528194450042	15.2488025218959	15.6931928392601	17.0766367205555	7.85374365968329	8.26062475270549	10.3276246801592	14.6870971439108	5.51713178461074
1	5394127	5394527	46.2954849044341	32.9346670239823	45.5719943709301	51.3349207182124	54.788773419321	27.3693047076523	23.552029697431	60.0296387921466	43.7044902669659	37.9217924601788	42.1130967054351	50.1120379045047	57.1101727863757	35.3736170623716	29.8226930152636	49.434489788274	39.6776094396557	36.7057684997413	41.383692907102	45.7902260906624	32.5262659209096	48.1402264895765	40.9196174243035	33.1114902661861	48.1204779526248	34.0614330812363	35.2042011748421	41.8291937377643	40.1162515950641	42.7853473715218	42.8987990350307	36.4314557370455	36.1613601622657	31.4182016403026	34.314181253667	43.8569429932359	31.1157442468963	48.4424930583111	48.3264097225021	43.5680072054168	30.6017260365571	47.9772174529892	22.5795130215895	35.402677511595	33.0483989765094	18.8834106135996	15.1721124076795
1	5427221	5427621	0.907754605969295	2.53343592492171	7.59533239515501	8.89805292449015	0.898176613431491	9.85294969475482	1.23958051039111	5.37578854855044	10.4890776640718	7.37368186725699	4.04933622167645	7.56408119313279	5.27170825720392	2.28216884273365	8.22694979731411	3.18932192182413	6.03789708864326	2.75293263748059	3.44864107559183	6.20884421568304	6.96991412590921	2.60217440484197	3.80647603947009	2.28355105284042	1.92481911810499	4.3668503950303	2.76111381763468	6.43526057504066	9.25759652193788	3.46908221931258	1.86516517543612	4.70083299832846	1.20537867207552	3.77018419683631	10.7844569654382	1.86625289332919	4.86183503857754	4.74926402532461	0.878661994954584	1.08920018013542	3.13863856785201	6.50538541735446	0.981717957460411	1.1800892503865	7.22933727611142	6.2944702045332	1.37928294615268
1	5444398	5444798	29.0481473910174	36.7348209113649	28.2112346105758	23.9562963351658	35.9270645372596	28.4640768959584	27.2707712286043	31.3587665332109	29.7190533815368	31.6014937168157	32.3946897734116	32.1473450708144	30.7516315003562	26.244941691437	21.5957432179495	34.2852106596094	25.8767018084711	25.6940379498189	39.0845988567074	39.5813818749794	51.1127035900009	23.4195696435777	30.4518083157607	33.1114902661861	35.6091536849424	27.9478425281939	27.6111381763468	29.7630801595631	37.0303860877515	39.3162651522092	32.640390570132	28.2049979899707	15.6699227369818	23.87783324663	31.3729657176384	14.9300231466335	21.3920741697412	37.9941122025969	29.8745078284558	38.1220063047397	31.3863856785201	29.2742343780951	18.6526411917478	29.5022312596625	26.8518241684139	29.3741942878216	12.4135465153742
1	5448484	5448884	15.431828301478	12.6671796246086	16.2757122753322	15.0582434106756	16.1671790417668	13.1372662596731	6.19790255195553	20.60718943611	18.3558859121257	10.5338312389386	15.3874776423705	18.910202982832	11.4220345572751	11.4108442136683	23.6524806672781	13.5546181677525	16.3885778120317	8.25879791244179	12.6450172771701	13.1937939583265	11.616523543182	10.4086976193679	9.51619009867523	5.70887763210106	13.473733826735	12.2271811060848	13.8055690881734	9.65289086256099	12.3434620292505	16.189050356792	16.786486578925	10.576874246239	8.43765070452867	15.0807367873452	17.6472932161716	20.528781826621	12.6407711003016	18.0472032962335	14.0585919192733	15.2488025218959	9.41591570355604	18.7029830748941	12.7623334469853	12.9809817542515	20.6552493603183	8.3926269393776	11.0342635692215
1	5481908	5482308	7.26203684775436	16.4673335119911	7.59533239515501	6.84465609576165	16.1671790417668	14.2320384479792	4.95832204156442	10.7515770971009	6.99271844271455	14.747363734514	4.85920346601174	10.4006116405576	9.66479847154051	13.6930130564019	8.22694979731411	9.56796576547239	16.3885778120317	14.6823073998965	9.19637620157822	11.6415829044057	18.5864376690912	3.90326160726296	8.56457108880771	6.85065315852127	9.62409559052497	11.3538110270788	6.21250608967803	9.65289086256099	6.17173101462525	9.25088591816688	13.0561562280528	2.35041649916423	12.0537867207552	8.79709645928473	14.706077680143	13.9968966999689	6.80656905400856	13.2979392709089	10.543943939455	5.44600090067709	10.985234987482	4.87903906301585	7.85374365968329	9.44071400309199	9.29486221214326	14.6870971439108	9.65498062306879
1	5509851	5510251	134.347681683456	144.405847720538	160.587027783277	122.519344114134	197.598854954928	98.5294969475482	122.718470528719	168.441374521247	175.692050873203	172.754832318592	135.247829803993	138.044481774673	142.336122944506	131.224708457185	157.340414873632	133.951520716613	133.696292677101	144.070141361484	155.188848401632	145.131733541591	167.277939021821	176.947859529254	138.936375440658	123.311756853383	104.902641936722	89.0837480586181	138.055690881734	133.531656932094	121.891687538849	113.323352497544	159.471622499788	119.871241457376	84.3765070452867	111.848797839477	159.806044124221	122.239564513062	148.772152180473	162.424829666102	130.920637248233	161.201626660042	110.637009516783	139.865786473121	131.550206299695	121.549192789809	143.553983054213	203.521203279907	129.652596938352
1	5514532	5514932	93.4987244148374	84.8701034848774	123.695413292525	122.519344114134	145.504611375902	89.7713194410995	64.4581865403375	115.579453793835	131.987560606237	116.925526752218	85.0360606552054	98.3330555107263	105.434165144078	87.8635004452455	141.914884003668	95.6796576547239	102.644250506935	116.540814986679	134.497001948081	97.7892963970079	102.225407180002	135.313069051782	106.581329105163	83.3496134286754	88.5416794328297	96.0707086906666	113.205666523022	114.225875206972	74.060772175503	79.7888910441893	113.775075701603	82.264577470748	72.3227203245314	96.768061052132	125.491862870554	130.637702533043	109.877471871852	120.631306243245	111.590073359232	151.398825038823	103.575072739116	98.3939544374862	89.3363341288974	73.1655335239629	121.865971225878	151.067284908797	75.8605620383977
1	5599389	5599789	9.98530066566225	10.1337436996869	4.34018994008858	12.320380972371	15.2690024283354	14.2320384479792	6.19790255195553	9.85561233900915	8.74089805339318	12.6405974867263	4.04933622167645	8.50959134227439	15.8151247716117	3.42325326410047	9.25531852197837	19.9332620114008	6.9004538155923	8.25879791244179	8.04682917638094	11.6415829044057	18.5864376690912	9.1076104169469	11.4194281184103	2.28355105284042	16.3609625038924	9.60707086906666	14.4958475425821	10.4572984344411	7.71466376828156	12.7199681374795	12.1235736403348	19.9785402428959	9.64302937660419	3.77018419683631	9.804051786762	10.2643909133105	8.75130306943958	7.59882244051938	4.39330997477292	10.8920018013542	3.92329820981502	15.4502903662168	10.7988975320645	22.4216957573435	12.393149616191	2.0981567348444	8.27569767691611
1	5620421	5620821	7.26203684775436	10.1337436996869	14.1056173052879	10.2669841436425	10.7781193611779	12.042494071367	12.3958051039111	9.85561233900915	6.99271844271455	8.42706499115084	6.47893795468232	7.56408119313279	4.3930902143366	1.14108442136682	5.14184362332132	7.17597432410429	3.45022690779615	0.917644212493532	17.2432053779592	5.43273868872266	11.616523543182	6.50543601210493	8.56457108880771	6.85065315852127	9.62409559052497	11.3538110270788	11.0444552705387	3.21763028752033	7.71466376828156	16.189050356792	6.52807811402641	2.35041649916423	6.02689336037762	8.79709645928473	5.8824310720572	2.79937933999378	0.972367007715509	10.4483808557141	3.51464797981833	3.26760054040626	5.49261749374102	6.50538541735446	10.7988975320645	10.6208032534785	12.393149616191	10.490783674222	5.51713178461074
1	5621023	5621423	118.008098776008	120.338206433781	121.52531832248	112.252359970491	124.846549266977	112.761535395527	100.40602134168	117.371383310018	111.009405278093	97.9646305221285	111.76167971827	120.079788940983	115.977581658486	141.494468249486	132.65956548169	118.802241587949	125.07072540761	105.529084436756	120.702437645714	108.654773774453	95.2554930540925	123.603284229994	109.436186134765	118.744654747702	106.827461054827	98.6908189276848	114.586223431839	97.33331619749	112.634091016911	108.697909538461	108.179580175295	97.5422847153155	91.6087790777398	96.768061052132	114.707405905115	119.440185173068	135.159014072456	130.129834293894	115.10472133905	131.793221796386	112.206328800709	106.525686209179	106.025539405724	87.3266045286009	95.0141470574644	157.36175511333	115.859767476826
1	5637169	5637569	56.2807855700963	53.202154423356	49.9121843110187	63.6553016905834	70.9559524610878	52.5490650386924	34.708254290951	61.8215683083301	63.8085557897702	44.2420912035419	53.4512381261291	38.7659161148055	61.5032630007123	62.7596431751754	49.3616987838846	43.8531764250818	44.85294980135	60.5645180245731	60.9259923354557	52.7751758333059	60.4059224245465	48.1402264895765	48.5325695032437	61.6558784266914	36.5715632439949	54.1489448983757	51.0806056262415	54.6997148878456	47.8309153633457	43.9417081112927	49.4268771490571	39.9570804857919	42.1882535226433	52.7825787557084	53.922284827191	60.6532190331985	52.5078184166375	57.9410211089603	64.1423256316846	57.7276095471772	49.4335574436692	51.2299101616664	35.3418464685748	42.4832130139139	61.965748080955	88.1225828634648	70.3434302537869
1	5640859	5641259	15.431828301478	41.8016927612083	28.2112346105758	29.4320212117751	35.9270645372596	28.4640768959584	27.2707712286043	29.5668370170274	24.4745145495009	17.9075131061955	32.3946897734116	26.4742841759648	14.9365067287444	18.2573507418692	30.8510617399279	30.2985582573292	19.8388047198279	37.6234127122348	20.691846453551	20.1787437009699	13.9398282518184	36.4304416677876	21.887237226953	30.8279392133457	26.9474676534699	23.5809921331636	24.1597459043034	28.958672587683	20.0581257975321	24.283575535188	40.1010512718765	18.8033319933138	12.0537867207552	20.1076490497937	26.4709398242574	21.4619082732856	17.5026061388792	40.8436706177917	18.4519018940463	27.2300045033855	19.6164910490751	31.713753909603	22.5795130215895	21.241606506957	30.9828740404775	8.3926269393776	22.068527138443
1	5719176	5719576	7.26203684775436	38.0015388738257	30.3813295806201	14.3737778010995	23.3525919492188	15.3268106362853	13.6353856143022	16.1273656456513	18.3558859121257	31.6014937168157	25.105884574394	13.2371420879824	22.8440691145503	18.2573507418692	17.4822683192925	18.3386010504887	13.8009076311846	19.2705284623642	11.4954702519728	14.7460050122472	20.9097423777276	23.4195696435777	9.51619009867523	19.4101839491436	21.1730102991549	13.973921264097	14.4958475425821	16.0881514376017	24.686924058501	11.5636073977086	13.9887388157709	17.6281237437317	13.2591653928308	22.6211051810179	24.510129466905	10.2643909133105	18.4749731465947	11.3982336607791	15.8159159091825	11.9812019814896	12.5545542714081	17.8898098977248	13.7440514044458	18.881428006184	24.786299232382	29.3741942878216	15.1721124076795
1	5745782	5746182	168.842356710289	216.608771580807	231.115114309717	178.645524099379	254.183981601112	163.121056057608	145.030919715759	215.927506700109	248.241504716366	243.331501619481	191.938536907464	164.518765950638	187.145643130739	193.98435163236	219.042538353488	184.183340985343	179.4117992054	181.693554073719	206.91846453551	162.206055134719	327.585963917733	213.378301197042	185.565706924167	188.392961859335	174.196130188502	107.424519717745	171.879335147759	173.752035526098	166.636737394882	164.203225047462	179.988439429585	196.259777680213	124.154003223779	164.631376595186	209.806708236707	183.825909992925	228.506246813145	194.719825038309	184.519018940463	190.610031523698	153.793289824749	187.84300392611	159.038309108587	194.714726313772	203.454206199136	297.938256347905	205.51315897675
1	5752310	5752710	19.0628467253552	30.4012310990606	16.2757122753322	26.6941587734704	27.8434750163762	25.1797603310401	14.8749661246933	27.774907500844	26.2226941601795	21.0676624778771	19.436813864047	22.6922435793984	22.8440691145503	34.2325326410048	21.5957432179495	18.3386010504887	17.2511345389808	17.4352400373771	21.8413934787483	22.507060281851	13.9398282518184	13.0108720242099	21.887237226953	29.6861636869255	29.8346963306274	17.4674015801212	27.6111381763468	28.1542650158029	21.6010585511884	26.5962970147298	27.9774776315417	15.2777072445675	27.723709457737	12.567280656121	10.7844569654382	26.1275405066086	23.3368081851722	19.9469089063634	29.8745078284558	17.4272028821667	18.0471717651491	26.8347148465872	25.5246668939707	25.961963508503	24.786299232382	18.8834106135996	19.3099612461376
1	5767985	5768385	7.26203684775436	13.9338975870694	13.0205698202657	17.1116402394041	18.8617088820613	15.3268106362853	13.6353856143022	8.95964758091741	17.4817961067864	28.4413443451341	13.7677431536999	9.45510149141599	12.3006526001425	14.8340974777687	16.4538995946282	15.1492791286646	12.0757941772865	14.6823073998965	25.2900345543401	23.2831658088114	16.2631329604548	10.4086976193679	18.0807611874829	18.2684084227234	15.3985529448399	13.1005511850909	16.5666829058081	21.7190044407622	18.5151930438758	16.189050356792	16.786486578925	15.2777072445675	8.43765070452867	11.3105525905089	7.8432414294096	12.1306438066397	14.5855051157326	16.1474976861037	14.9372539142279	14.1596023417604	14.9085331972971	17.0766367205555	8.8354616171437	18.881428006184	18.5897244242865	12.5889404090664	13.7928294615268
1	5830738	5831138	9.07754605969295	31.6679490615214	16.2757122753322	15.0582434106756	26.9452984029447	18.6111272012036	18.5937076558666	20.60718943611	33.2154126028941	12.6405974867263	14.5776103980352	10.4006116405576	7.90756238580587	22.8216884273365	22.6241119426138	15.1492791286646	12.0757941772865	22.9411053123383	18.3927524031564	23.2831658088114	23.233047086364	16.9141336314728	15.2259041578804	22.8355105284042	10.5865051495775	7.86033071105454	15.1861259969907	18.5013741532419	16.9722602902194	12.7199681374795	26.1123124561056	11.7520824958211	15.6699227369818	16.3374648529573	18.6276983948478	15.8631495932981	25.2815422006032	12.348086465844	22.8452118688192	21.7840036027084	12.5545542714081	20.3293294292327	8.8354616171437	17.7013387557975	16.5241994882547	31.472351022666	20.6892441922903
1	5888588	5888988	4.53877302984648	19.0007694369129	22.785997185465	19.1650370681326	20.6580621089243	10.9477218830609	12.3958051039111	20.60718943611	13.9854368854291	18.9608962300894	19.436813864047	18.910202982832	16.6937428144791	11.4108442136683	14.3971621452997	17.5412705700327	17.2511345389808	17.4352400373771	27.5891286047347	14.7460050122472	11.616523543182	16.9141336314728	14.2742851480128	20.5519594755638	25.0226485353649	13.1005511850909	9.66389836172137	7.23966814692074	4.62879826096894	9.25088591816688	7.46066070174446	12.9272907454033	2.41075734415105	7.54036839367262	14.706077680143	12.1306438066397	20.4197071620257	18.9970561012985	16.6945779041371	9.80280162121877	10.200575345519	14.6371171890475	8.8354616171437	7.08053550231899	11.3603871481751	12.5889404090664	4.13784883845805
1	5893660	5894060	23.6016197552017	39.2682568362866	30.3813295806201	21.9028995064373	25.1489451760818	19.7058993895096	11.1562245935199	19.7112246780183	20.1040655228043	20.0142793539832	24.2960173300587	24.5832638776816	21.0868330288157	15.9751818991355	23.6524806672781	18.3386010504887	31.0520421701653	23.8587495248318	22.9909405039455	19.4026381740095	20.9097423777276	26.0217440484197	18.0807611874829	17.1266328963032	18.2857816219974	21.8342519751515	25.5403028131208	22.5234120126423	26.2298568121573	25.4399362749589	17.7190691666431	19.9785402428959	13.2591653928308	20.1076490497937	16.6668880374954	27.9937933999378	14.5855051157326	18.0472032962335	21.9665498738646	27.2300045033855	25.8937681847791	17.0766367205555	15.7074873193666	7.08053550231899	18.5897244242865	31.472351022666	15.1721124076795
1	5915980	5916380	85.3289329611138	84.8701034848774	65.1028491013287	67.7620953480403	74.5486589148138	78.8235975580386	66.9373475611197	69.8852511311558	48.9490290990018	64.2563705575252	59.9301760808114	75.6408119313279	77.3183877723241	61.6185587538085	56.5602798565345	66.1784298778507	69.867094882872	62.3998064495602	47.1314280330884	89.2521356004437	53.4360082986372	83.2695809549431	65.6617116808591	61.6558784266914	79.8799934013572	100.437559085697	70.4084023496843	65.9614208941668	77.1466376828156	67.0689229067098	89.5279284209336	48.1835382328667	75.938856340758	69.1200436086657	62.7459314352768	68.1182306065153	68.0656905400856	57.9410211089603	76.4435935610488	82.7792136902918	76.1119852704113	70.7460664137298	75.5922827244516	55.4641947681654	55.7691732728595	46.1594481665768	64.8262984691762
1	5949432	5949832	5.44652763581577	8.867025737226	7.59533239515501	9.58251853406631	8.08358952088342	12.042494071367	14.8749661246933	3.58385903236696	13.1113470800898	12.6405974867263	8.0986724433529	6.61857104399119	7.02894434293855	14.8340974777687	17.4822683192925	13.5546181677525	5.17534036169423	7.34115369994825	14.9441113275646	10.0893718504849	25.5563517950004	13.0108720242099	11.4194281184103	3.42532657926063	7.69927647241997	11.3538110270788	7.59306299849537	16.8925590094817	10.8005292755942	1.15636073977086	12.1235736403348	5.87604124791057	2.41075734415105	5.02691226244841	11.7648621441144	12.1306438066397	5.83420204629305	17.0973504911686	7.02929595963667	7.62440126094793	3.92329820981502	5.69221224018515	6.87202570222288	10.6208032534785	15.4914370202388	4.1963134696888	1.37928294615268
1	5975158	5975558	113.469325746162	110.204462734095	117.185128382392	108.145566313034	126.64290249384	102.908585700773	95.4476993001151	114.683489035743	117.128033915469	101.12477989381	115.001148695611	115.352238195275	122.127907958557	82.1580783384114	116.205665887062	95.6796576547239	97.4689101452412	126.634901324107	121.851984670911	93.1326632352456	125.458454266366	111.893499408205	113.242662174235	111.894001589181	98.1657750233547	82.9701575055757	99.4000974348484	103.768576772531	83.3183686974409	92.5088591816687	106.314414999859	88.1406187186586	69.9119629803804	76.6604120023383	103.922948939677	106.376414919764	108.905104864137	128.230128683765	97.5314814399588	110.009218193677	111.421669158746	100.833473968994	95.2266418736599	103.847854034012	96.0469095254803	121.693090620975	104.825503907604
1	5980362	5980762	6.35428224178507	10.1337436996869	15.19066479031	12.320380972371	15.2690024283354	9.85294969475482	11.1562245935199	14.3354361294678	13.9854368854291	15.8007468584078	19.436813864047	7.56408119313279	14.0578886858771	13.6930130564019	18.5106370439567	16.7439400895767	12.0757941772865	11.0117305499224	8.04682917638094	12.4176884313661	13.9398282518184	6.50543601210493	15.2259041578804	7.99242868494148	13.473733826735	13.973921264097	8.28334145290404	20.9145968688821	18.5151930438758	5.7818036988543	17.7190691666431	21.1537484924781	10.8484080486797	20.1076490497937	2.9412155360286	18.6625289332919	12.6407711003016	20.8967617114283	10.543943939455	9.80280162121877	13.3392139133711	7.31855859452377	16.689205276827	10.6208032534785	15.4914370202388	18.8834106135996	9.65498062306879
1	5992518	5992918	18.1550921193859	55.7355903482777	13.0205698202657	13.6893121915233	33.2325346969652	15.3268106362853	28.5103517389954	35.8385903236696	23.6004247441616	63.2029874336313	32.3946897734116	20.8012232811152	25.4799232431523	28.5271105341706	23.6524806672781	23.1225839332249	25.0141450815221	13.764663187403	21.8413934787483	12.4176884313661	78.9923600936377	10.4086976193679	29.5001893058932	30.8279392133457	29.8346963306274	5.24022047403636	28.3014166307555	13.6749287219614	15.4293275365631	24.283575535188	21.4493995175153	23.5041649916423	1.20537867207552	23.87783324663	13.7256725014668	16.7962760399627	28.1986432237498	25.6460257367529	13.1799299243188	17.4272028821667	18.8318314071121	16.2634635433862	18.6526411917478	28.322142009276	20.6552493603183	39.8649779620436	24.8270930307483
1	5993000	5993400	7.26203684775436	24.0676412867563	8.68037988017716	9.58251853406631	16.1671790417668	10.9477218830609	13.6353856143022	10.7515770971009	13.1113470800898	20.0142793539832	9.71840693202348	8.50959134227439	7.90756238580587	1.14108442136682	3.08510617399279	9.56796576547239	5.17534036169423	9.17644212493532	11.4954702519728	3.8805276348019	2.3233047086364	9.1076104169469	12.3710471282778	7.99242868494148	5.77445735431498	0.87337007900606	12.4250121793561	16.0881514376017	1.54293275365631	4.62544295908344	4.66291293859029	15.2777072445675	1.20537867207552	12.567280656121	9.804051786762	3.73250578665837	13.6131381080171	3.79941122025969	6.15063396468209	1.08920018013542	12.5545542714081	0.813173177169308	9.81717957460411	4.72035700154599	7.22933727611142	6.2944702045332	2.75856589230537
1	6034425	6034825	36.3101842387718	62.069180160582	59.677611676218	54.072783156517	76.3450121416767	68.9706478632837	38.4269958221243	62.7175330664219	80.4162620912173	63.2029874336313	62.3597778138173	53.8940785010711	57.9887908292431	62.7596431751754	63.7588609291843	67.7730908387627	57.7913007055855	55.0586527496119	79.3187447386121	58.2079145220285	51.1127035900009	59.8500113113653	59.951997621654	55.9470007945904	41.3836110392574	24.4543622121697	57.2931117159196	52.2864921722054	35.4874533340952	37.0035436726675	65.2807811402641	35.2562474874634	24.1075734415105	37.7018419683631	75.4911987580674	75.583242179832	75.8446266018097	61.74043232922	55.3557056821388	82.7792136902918	46.2949188758172	65.0538541735446	33.378410553654	49.5637485162329	60.9329856129391	81.8281126589316	51.0334690076494
1	6035678	6036078	19.0628467253552	41.8016927612083	48.8271368259965	39.0145397458414	33.2325346969652	36.127482214101	24.7916102078221	51.0699912112292	39.3340412402693	38.9751755840726	46.9723001714468	30.2563247725312	28.9943954146215	38.796870326472	31.8794304645922	40.6638545032576	40.5401661666048	31.1999032247801	47.1314280330884	35.7008542401775	32.5262659209096	36.4304416677876	35.2099033650983	27.4026126340851	34.6467441258899	30.5679527652121	40.0361503557028	42.6336013096444	30.8586550731263	24.283575535188	41.0336338595946	43.4827052345382	36.1613601622657	23.87783324663	42.1574226830766	35.4588049732545	47.6459833780599	50.3421986684409	39.5397897729563	41.3896068451459	36.0943435302982	42.285005212804	26.5063848514311	27.1420527588895	59.9002231449232	33.5705077575104	31.7235077615118
1	6041432	6041832	58.0962947820349	76.0030777476514	103.079511077104	73.2378202246497	99.6976040908955	72.254964428202	59.4998644987731	115.579453793835	92.6535193659677	95.8578642743408	75.3176537231819	67.1312205890535	73.8039156008548	77.5937406529441	80.2127605238125	66.9757603583067	62.9666410672797	64.2350948745472	70.1223685370339	73.7300250612361	76.6690553850013	71.5597961331542	71.3714257400642	83.3496134286754	81.8048125194622	43.668503950303	76.6209084393623	69.9834587535672	60.1743773925962	63.5998406873973	72.7414418420085	62.2860372278521	37.3667388343412	59.0662190837689	73.530388400715	72.7838628398382	67.0933235323701	88.3363108710378	61.5063396468209	76.2440126094793	73.7580063445223	78.0646250082535	57.9213594901642	54.2841055177789	66.0967979530187	100.711523272531	73.1019961460923
1	6052901	6053301	81.6979145372366	86.1368214473383	50.9972317960408	79.3980107108352	76.3450121416767	99.6242691358543	80.5727331754219	82.4287577444401	73.4235436485027	90.5909486548716	93.9446003428936	90.7689743175935	86.1045682009973	81.0169939170446	87.4113415964624	70.9624127605869	88.8433428757509	92.6820654618467	78.1691977134149	79.1627637499588	53.4360082986372	79.3663193476801	96.1135199966198	79.9242868494148	97.2033654643022	88.2103779796121	82.1431360746317	76.4187193286078	103.376494494973	72.8507266055641	80.202102543753	136.324156951525	91.6087790777398	81.6873242647867	68.628362507334	72.7838628398382	79.7340946326717	86.436605260908	76.4435935610488	69.7088115286668	84.7432413320044	72.3724127680684	92.2814880012786	87.3266045286009	82.6209974412734	94.417053067998	92.4119573922299
1	6059000	6059400	4.53877302984648	15.2006155495303	1.08504748502214	7.52912170533782	4.49088306715746	10.9477218830609	8.67706357273774	8.95964758091741	6.99271844271455	13.6939806106201	5.66907071034703	4.72755074570799	7.02894434293855	11.4108442136683	3.08510617399279	5.58131336319223	5.17534036169423	8.25879791244179	9.19637620157822	7.7610552696038	18.5864376690912	5.20434880968394	17.1291421776154	21.693735001984	8.66168603147247	2.62011023701818	9.66389836172137	4.02203785940041	9.25759652193788	13.8763288772503	10.2584084648986	5.87604124791057	1.20537867207552	18.8509209841816	4.902025893381	11.1975173599751	16.5302391311637	12.348086465844	5.2719719697275	11.9812019814896	7.84659641963003	4.06586588584654	3.92687182984164	15.3411602550245	15.4914370202388	16.7852538787552	17.9306782999849
1	6080575	6080975	52.6497671462191	68.4027699728863	56.4224692211515	66.393164128888	70.9559524610878	54.7386094153046	45.8644788844709	63.6134978245136	49.8231189043411	65.309753681419	63.9795123024879	49.1665277553631	58.8674088721104	46.7844612760398	61.7021234798558	49.434489788274	45.715506528299	58.729229599586	51.7296161338775	48.1185426715436	51.1127035900009	68.9576217283122	57.0971405920514	71.9318581644733	51.9701161888348	42.7951338712969	51.0806056262415	41.8291937377643	54.0026463779709	58.9743977283138	56.8875378508015	43.4827052345382	50.625904227172	45.2422103620357	51.9614744698386	69.0513570531799	53.480185424353	65.5398435494797	57.9916916670025	65.3520108081251	53.3568556534842	56.1089492246822	45.1590260431789	46.0234807650734	58.8674606769073	73.435485719554	60.6884496307181
1	6082294	6082694	43.5722210865262	32.9346670239823	34.7215195207086	37.6456085266891	44.9088306715746	30.6536212725706	22.3124491870399	44.798237904587	52.4453883203591	32.6548768407095	37.2538932394233	34.9838755182392	43.930902143366	35.3736170623716	39.078011537242	43.8531764250818	42.2652796205028	34.8704800747542	44.8323339826938	37.2530652940982	46.466094172728	36.4304416677876	36.1615223749659	51.3798986889095	36.5715632439949	32.3146929232242	40.0361503557028	41.0247861658842	41.6591843487204	39.3162651522092	38.2358860964404	28.2049979899707	53.0366615713231	26.3912893778542	48.0398537551338	34.5256785265899	35.0052122777583	47.4926402532461	42.17577575782	40.3004066650105	37.6636628142242	50.4167369844971	29.4515387238123	22.4216957573435	26.8518241684139	48.2576049014212	44.1370542768859
1	6099724	6100124	73.5281230835129	136.805539945773	105.249606047148	80.7669419299875	127.541079107272	94.1504081943238	79.3331526650308	91.3884053253576	111.009405278093	129.566124238944	112.571546962605	85.0959134227439	82.590096029528	96.9921758161801	107.978716089748	83.7197004478834	88.8433428757509	75.2468254244696	109.206967393741	90.0282411274041	95.2554930540925	93.6782785743109	98.0167580163549	119.886430274122	139.549386062612	39.3016535552727	95.2584267083964	82.0495723317684	78.6895704364719	87.8834162225853	76.4717721928808	113.995200209465	30.1344668018881	51.5258506900962	78.432414294096	87.7138859864717	119.601141949008	103.533955752077	74.6862695711396	90.4036149512398	72.9733467025593	76.4382786539149	69.7019749796892	102.667764783625	107.407296673655	146.870971439108	108.963352746062
1	6105159	6105559	50.8342579342805	63.3358981230429	46.6570418559522	40.3834709649937	42.2143008312801	37.2222544024071	43.3853178636887	46.5901674207705	40.2081310456086	52.6691561946928	47.7821674157821	44.4389770096551	33.3874856289581	42.2201235905725	45.2482238852276	51.8264812296421	38.8150527127067	34.8704800747542	49.4305220834829	52.7751758333059	72.0224459677285	37.7315288702086	49.4841885131112	42.2456944775478	51.0077066297823	31.4413228442182	39.3458719012942	41.8291937377643	47.8309153633457	37.0035436726675	47.561711973621	48.1835382328667	44.5990108667944	38.9585700339752	39.216207147048	38.2581843132483	49.5907173934909	43.6932290329864	36.9038037880925	49.0140081060938	46.2949188758172	41.4718320356347	35.3418464685748	30.682320510049	43.3760236566685	58.7483885756432	38.6199224922752
1	6105676	6106076	8.16979145372366	30.4012310990606	17.3607597603543	19.8495026777088	18.8617088820613	16.4215828245914	18.5937076558666	15.2314008875596	19.229975717465	22.121045601771	22.6762828413881	19.8557131319736	11.4220345572751	14.8340974777687	21.5957432179495	24.717244894137	13.8009076311846	11.0117305499224	13.7945643023673	19.4026381740095	20.9097423777276	10.4086976193679	19.983999207218	21.693735001984	28.8722867715749	12.2271811060848	17.2569613602167	16.0881514376017	9.25759652193788	23.1272147954172	17.7190691666431	18.8033319933138	1.20537867207552	6.28364032806052	17.6472932161716	11.1975173599751	13.6131381080171	23.7463201266231	16.6945779041371	6.53520108081251	26.6784278267421	19.5161562520634	16.689205276827	16.521249505411	26.8518241684139	33.5705077575104	26.206375976901
1	6108815	6109215	126.177890229732	182.407386594363	150.821600418078	130.732931429048	189.515265434045	137.941295726567	151.228822267715	161.273656456513	189.677487758632	178.021747938062	132.008360826652	127.643870134116	135.307178601567	151.764228041788	158.368783598297	132.356859755701	127.658395588458	134.893699236549	150.590660300843	148.236155649433	155.661415478639	137.915243456624	147.500946529466	134.729512117585	155.910348566504	75.1098267945212	142.197361608186	116.639097922612	129.60635130713	127.199681374795	138.954805569991	133.973740452361	77.1442350128335	94.2546049209078	138.237130193344	153.032737252993	159.468189265343	157.675565640777	141.464581187688	135.060822336792	128.684181281933	129.29453516992	134.495360172076	134.530174544061	148.717795394292	146.870971439108	146.203992292185
1	6141601	6142001	10.8930552716315	22.8009233242954	11.9355223352436	22.5873651160135	23.3525919492188	20.8006715778157	17.3541271454755	13.4394713713761	20.1040655228043	28.4413443451341	22.6762828413881	14.182652237124	16.6937428144791	15.9751818991355	33.9361679139207	27.1092363355051	26.7392585354202	16.5175958248836	18.3927524031564	24.0592713357718	2.3233047086364	20.8173952387358	21.887237226953	26.2608371076649	30.7971058896799	16.5940315011151	14.4958475425821	17.6969665813618	18.5151930438758	25.4399362749589	19.5842343420792	22.3289567420602	13.2591653928308	23.87783324663	23.5297242882288	24.2612876132794	39.8670473163359	29.4454369570126	20.2092258839554	17.4272028821667	18.8318314071121	16.2634635433862	19.6343591492082	11.800892503865	29.9501115724616	23.0797240832884	26.206375976901
1	6154761	6155161	4.53877302984648	5.06687184984343	5.42523742511072	5.47572487660932	2.69452984029447	4.37908875322436	4.95832204156442	4.4798237904587	11.3631674694111	8.42706499115084	4.85920346601174	1.8910202982832	3.51447217146928	4.5643376854673	12.3404246959712	7.97330480456032	7.76301054254134	3.67057684997413	4.59818810078911	4.65663316176228	4.6466094172728	5.20434880968394	12.3710471282778	6.85065315852127	3.84963823620999	2.62011023701818	3.45139227204335	8.84848329068091	4.62879826096894	5.7818036988543	11.1909910526167	4.70083299832846	2.41075734415105	2.51345613122421	6.8628362507334	4.66563223332296	6.80656905400856	5.69911683038953	4.39330997477292	6.53520108081251	0.784659641963003	0.813173177169308	0.981717957460411	8.26062475270549	7.22933727611142	6.2944702045332	8.27569767691611
1	6162732	6163132	0.907754605969295	2.53343592492171	11.9355223352436	4.79125926703316	7.18541290745193	4.37908875322436	1.23958051039111	5.37578854855044	10.4890776640718	9.4804481150447	4.85920346601174	7.56408119313279	3.51447217146928	4.5643376854673	10.2836872466426	9.56796576547239	6.9004538155923	7.34115369994825	5.74773512598639	9.31326632352456	4.6466094172728	5.20434880968394	15.2259041578804	3.42532657926063	4.81204779526248	5.24022047403636	3.45139227204335	7.23966814692074	4.62879826096894	6.93816443862516	2.79774776315417	1.17520824958211	1.20537867207552	5.02691226244841	4.902025893381	11.1975173599751	6.80656905400856	5.69911683038953	11.4226059344096	8.71360144108335	10.200575345519	2.43951953150792	2.94515387238123	1.1800892503865	10.3276246801592	14.6870971439108	8.27569767691611
1	6171513	6171913	44.4799756924955	92.4704112596426	77.0383714365723	63.6553016905834	84.4286016625602	60.212470356835	58.2602839883819	84.2206872606236	70.8012742324848	94.804481150447	71.2683175015055	83.2048931244607	82.590096029528	86.7224160238787	81.2411292484768	54.2184726710102	61.2415276133817	65.1527390870408	68.9728215118367	55.8795979411474	90.6088836368197	81.9684937525221	60.9036166315215	86.7749400079361	76.9927647241997	55.0223149773818	66.2667316232323	61.1349754628863	64.8031756535651	65.912562166939	71.8088592542905	61.11082897827	73.5280989966069	65.3498594118294	74.5107935793912	75.583242179832	71.9551585709477	83.5870468457132	57.9916916670025	64.2628106279897	63.5574309990033	82.1304908941001	54.976205617783	71.9854442735764	71.2606102930983	125.889404090664	68.9641473076342
1	6180255	6180655	28.1403927850481	29.1345131365997	24.9560921555093	19.1650370681326	38.6215943775541	15.3268106362853	30.9895127597776	26.8789427427522	36.7117718242514	57.936071814162	17.8170793753764	29.3108146233896	21.965451071683	22.8216884273365	33.9361679139207	23.1225839332249	19.8388047198279	29.364614799793	31.0377696803265	20.9548492279303	48.7893988813644	14.3119592266308	31.4034273256283	35.3950413190266	27.9098772125224	11.3538110270788	16.5666829058081	16.0881514376017	20.0581257975321	21.9708540556463	16.786486578925	27.0297897403886	8.43765070452867	18.8509209841816	23.5297242882288	32.6594256332607	24.3091751928877	29.4454369570126	23.7238738637738	22.8732037828438	18.0471717651491	26.8347148465872	20.6160771066686	23.60178500773	24.786299232382	83.926269393776	33.1027907076644
1	6183470	6183870	8.16979145372366	21.5342053618346	11.9355223352436	17.1116402394041	12.5744725880409	10.9477218830609	22.3124491870399	11.6475418551926	11.3631674694111	26.3345780973464	9.71840693202348	13.2371420879824	18.4509789002137	28.5271105341706	17.4822683192925	11.9599572068405	18.9762479928788	14.6823073998965	31.0377696803265	17.8504271200887	9.29321883454561	28.6239184532617	12.3710471282778	21.693735001984	12.5113242676825	16.5940315011151	13.1152906337647	16.0881514376017	7.71466376828156	15.0326896170212	13.9887388157709	4.70083299832846	12.0537867207552	7.54036839367262	17.6472932161716	19.5956553799564	20.4197071620257	10.4483808557141	14.9372539142279	15.2488025218959	10.200575345519	10.571251303201	17.6709232342874	16.521249505411	18.5897244242865	16.7852538787552	30.3442248153591
1	6185771	6186171	53.5575217521884	39.2682568362866	55.3374217361294	47.2281270607554	58.3814798730469	60.212470356835	52.0623814364264	57.3417445178714	40.2081310456086	54.7759224424805	55.880839859135	48.2210176062215	48.3239923577026	42.2201235905725	60.6737547551915	51.8264812296421	46.578063255248	39.4587011372219	58.6268982850612	46.5663316176228	51.1127035900009	63.7532729186283	44.7260934637736	58.2305518474308	47.1580683935723	62.8826456884363	48.3194918086069	50.6776770284452	40.1162515950641	50.8798725499178	57.8201204385196	42.3074969849561	34.9559814901902	60.322947149381	63.726336613953	41.9906900999067	56.3972864474995	43.6932290329864	44.8117617426838	50.1032082862293	44.7255995918912	48.7903906301585	53.9944876603226	51.9239270170059	53.7036483368277	58.7483885756432	49.6541860614967
1	6209643	6210043	5.44652763581577	13.9338975870694	40.1467569458194	16.427174629828	20.6580621089243	24.084988142734	18.5937076558666	23.2950837103853	33.2154126028941	45.2954743274358	20.2466811083822	24.5832638776816	13.1792706430098	18.2573507418692	20.5673744932853	27.1092363355051	13.8009076311846	20.1881726748577	32.1873167055238	17.0743215931284	23.233047086364	15.6130464290518	16.1775231677479	26.2608371076649	8.66168603147247	6.11359055304242	22.0889105410774	16.0881514376017	1.54293275365631	16.189050356792	12.1235736403348	11.7520824958211	1.20537867207552	21.3643771154058	21.5689139308764	18.6625289332919	25.2815422006032	18.0472032962335	18.4519018940463	25.0516041431146	14.9085331972971	18.7029830748941	11.7806154895249	18.881428006184	30.9828740404775	29.3741942878216	16.5513953538322
1	6238617	6239017	30.863656602956	38.0015388738257	35.8065670057308	32.1698836500798	57.4833032596154	38.3170265907132	34.708254290951	36.7345550817614	41.082220850948	37.9217924601788	34.0144242620822	31.2018349216728	42.1736660576313	31.9503637982711	30.8510617399279	38.2718630618895	33.6397123510125	41.2939895622089	44.8323339826938	40.3574874019398	32.5262659209096	37.7315288702086	38.0647603947009	50.2381231624893	36.5715632439949	20.0875118171394	26.2305812675294	34.5895255908436	26.2298568121573	25.4399362749589	42.8987990350307	55.2347877303594	30.1344668018881	35.1883858371389	37.2553967896956	41.9906900999067	28.1986432237498	35.1445537874021	33.3891558082742	32.6760054040626	25.8937681847791	39.0323125041268	35.3418464685748	40.1230345131409	36.1466863805571	35.6686644923548	37.2406395461225
1	6245035	6245435	180.64316658789	259.677182304476	198.563689759053	177.961058489803	222.74780013101	177.353094505587	223.124491870399	227.575048555302	215.026092113472	364.470560867274	183.029997219775	169.246316696346	165.180192059056	199.689773739194	226.241119426138	145.114147442998	179.4117992054	202.799370961071	213.815746686694	175.399849093046	367.082143964552	162.635900302623	227.436943358338	234.063982916143	211.730102991549	65.5027559254545	187.755739599158	156.055068944736	141.949813336381	186.174079103108	165.067118026096	247.968940661826	67.5012056362293	139.496815282943	166.668880374954	174.494645526279	215.865475712843	217.516292359867	160.795145076689	189.520831343563	178.902398367565	156.129250016507	185.544693960018	234.837760826913	201.388681263104	614.759923309409	244.133081469025
1	6246694	6247094	177.012148164013	241.943130830024	236.540351734828	164.27174629828	246.99856869366	179.542638882199	185.937076558666	188.152599199266	217.64836152949	254.918715982313	183.029997219775	189.10202982832	167.816046187658	167.739409940923	203.617007483524	154.68211320847	169.061118482011	228.493408910889	198.871635359129	190.145854105293	267.180041493186	162.635900302623	222.678848309	220.362676599101	211.730102991549	75.9831968735272	178.782119691845	174.556443097978	146.57861159735	158.421421348608	191.179430482202	223.289567420602	95.2249150939664	157.091008201513	194.120225377888	183.825909992925	216.837842720558	208.017764309218	147.61521515237	198.234432784646	167.917163380083	157.755596370846	142.34910383176	217.136422071116	198.290393859056	321.017980431193	213.788856653666
1	6272836	6273236	7.26203684775436	13.9338975870694	9.7654273651993	12.320380972371	17.0653556551983	9.85294969475482	4.95832204156442	11.6475418551926	6.99271844271455	11.5872143628324	12.9578759093646	10.4006116405576	6.15032630007123	6.84650652820095	12.3404246959712	9.56796576547239	11.2132374503375	5.50586527496119	19.5422994283537	13.1937939583265	16.2631329604548	7.80652321452591	7.61295207894018	6.85065315852127	5.77445735431498	3.49348031602424	13.1152906337647	8.04407571880083	9.25759652193788	13.8763288772503	10.2584084648986	8.2264577470748	4.82151468830209	10.0538245248968	16.6668880374954	15.8631495932981	8.75130306943958	17.0973504911686	10.543943939455	5.44600090067709	7.84659641963003	13.0107708347089	4.90858978730205	8.26062475270549	18.5897244242865	10.490783674222	11.0342635692215
1	6280792	6281192	25.4171289671403	43.0684107236692	37.9766619757751	43.1213334032984	46.7051838984375	33.9379378374888	26.0311907182132	47.4861321788623	48.0749392936625	65.309753681419	55.880839859135	41.6024465622303	27.2371593288869	22.8216884273365	62.7304922045201	43.0558459446257	36.2273825318596	31.1999032247801	31.0377696803265	42.6858039828209	39.4961800468188	42.9358776798925	35.2099033650983	50.2381231624893	43.3084301573624	17.4674015801212	45.5583779909722	38.611563450244	26.2298568121573	43.9417081112927	37.3033035087223	29.3802062395529	26.5183307856615	30.1614735746905	31.3729657176384	31.7262991865962	41.8117813317669	40.8436706177917	28.9958458335013	41.3896068451459	39.2329820981502	46.3508710986505	43.1955901282581	36.5827667619815	43.3760236566685	94.417053067998	46.8956201691913
1	6347914	6348314	137.978700107333	168.473489007294	159.501980298255	131.417397038624	194.006148501202	137.941295726567	127.676792570284	165.753480246972	170.447512041167	194.875877920363	136.867564292664	152.227134011797	136.185796644434	118.67277982215	129.574459307697	124.383554951141	117.307714865069	138.564276086523	148.291566250449	140.475100379829	209.097423777276	149.625028278413	142.742851480128	157.565022645989	135.699747826402	108.297889796751	120.108451067109	120.661135782012	120.348754785192	114.479713237315	149.213214034889	125.747282705286	84.3765070452867	120.645894298762	151.962802694811	132.503955426372	138.076115095602	168.123946496491	129.163313258324	150.309624858688	121.622244504266	121.975976575396	111.915847150487	140.430620795993	152.848845266356	193.030419605685	159.996821753711
1	6357240	6357640	9.98530066566225	15.2006155495303	23.8710446704872	17.1116402394041	19.7598854954928	6.56863312983655	7.43748306234663	17.0233304037431	18.3558859121257	18.9608962300894	11.3381414206941	10.4006116405576	7.90756238580587	10.2697597923014	3.08510617399279	12.7572876872965	12.0757941772865	8.25879791244179	10.3459232267755	11.6415829044057	13.9398282518184	11.7097848217889	13.3226661381453	13.7013063170425	12.5113242676825	10.4804409480727	10.35417681613	14.4793362938415	10.8005292755942	13.8763288772503	14.9213214034889	5.87604124791057	12.0537867207552	11.3105525905089	13.7256725014668	13.0637702533043	10.6960370848706	15.1976448810388	10.543943939455	17.4272028821667	6.27727713570403	15.4502903662168	14.7257693619062	9.44071400309199	21.6880118283343	10.490783674222	15.1721124076795
1	6363050	6363450	47.2032395104033	44.33512868613	32.5514245506643	33.5388148692321	53.8905968058895	37.2222544024071	50.8228009260353	34.9426255655779	43.7044902669659	53.7225393185866	34.8242915064175	40.6569364130887	42.1736660576313	41.0790391692057	53.4751736825417	46.2451678664499	44.85294980135	38.5410569247283	47.1314280330884	42.6858039828209	60.4059224245465	45.5380520847345	46.6293314835086	46.8127965832287	42.3460205983099	29.694582686206	47.6292133541982	29.7630801595631	37.0303860877515	46.2544295908344	42.8987990350307	44.6579134841203	22.902194769435	51.5258506900962	32.3533708963146	45.723195886565	43.7565153471979	49.392345863376	58.8703536619571	42.4788070252813	49.4335574436692	34.9664466182802	53.0127697028622	23.60178500773	46.4743110607163	62.944702045332	48.274903115344
1	6378080	6378480	15.431828301478	17.734051474452	24.9560921555093	13.0048465819471	30.5380048566707	17.5163550128975	8.67706357273774	20.60718943611	25.3486043548402	20.0142793539832	17.8170793753764	17.0191826845488	23.7226871574176	18.2573507418692	30.8510617399279	14.3519486482086	17.2511345389808	14.6823073998965	11.4954702519728	17.0743215931284	25.5563517950004	16.9141336314728	23.7904752466881	21.693735001984	17.3233720629449	11.3538110270788	19.3277967234427	28.1542650158029	7.71466376828156	20.8144933158755	9.32582587718058	9.40166599665691	9.64302937660419	10.0538245248968	26.4709398242574	15.8631495932981	18.4749731465947	28.4955841519477	14.9372539142279	26.14080432325	10.200575345519	24.3951953150792	9.81717957460411	20.0615172565705	17.5569619562706	44.0612914317324	15.1721124076795
1	6393893	6394293	9.07754605969295	17.734051474452	15.19066479031	8.89805292449015	10.7781193611779	7.66340531814264	14.8749661246933	11.6475418551926	11.3631674694111	28.4413443451341	13.7677431536999	4.72755074570799	9.66479847154051	23.9627728487033	14.3971621452997	11.1626267263845	14.6634643581336	13.764663187403	10.3459232267755	9.31326632352456	25.5563517950004	3.90326160726296	20.9356182170855	11.4177552642021	17.3233720629449	6.11359055304242	5.52222763526936	7.23966814692074	6.17173101462525	12.7199681374795	8.39324328946252	23.5041649916423	8.43765070452867	6.28364032806052	11.7648621441144	3.73250578665837	17.5026061388792	17.0973504911686	12.3012679293642	7.62440126094793	9.41591570355604	16.2634635433862	15.7074873193666	12.9809817542515	14.4586745522228	20.981567348444	8.27569767691611
1	6397005	6397405	45.3877302984648	48.1352825735126	35.8065670057308	37.6456085266891	47.603360511869	38.3170265907132	28.5103517389954	32.2547312913027	47.2008494883232	50.562389946905	37.2538932394233	34.0383653690975	45.6881382291006	39.9379547478389	43.1914864358991	31.0958887377853	36.2273825318596	34.8704800747542	28.7386756299319	41.9096984558605	32.5262659209096	42.9358776798925	23.7904752466881	38.8203678982872	42.3460205983099	30.5679527652121	29.6819735395728	32.1763028752033	46.2879826096894	37.0035436726675	28.9100602192598	44.6579134841203	53.0366615713231	33.9316577715268	31.3729657176384	42.9238165465713	35.9775792854738	39.8938178127268	38.6611277780017	23.9624039629792	35.3096838883352	32.5269270867723	30.4332566812727	50.7438377666194	40.2777362526208	41.963134696888	22.068527138443
1	6404656	6405056	125.270135623763	92.4704112596426	129.120650717635	105.407703874729	123.948372653546	112.761535395527	78.0935721546396	96.764193873908	122.372572747505	115.872143628324	99.6136710532406	80.3683626770359	95.7693666725378	83.2991627597782	137.801409105011	91.6930052524437	102.644250506935	132.140766599069	103.459232267755	121.072462205819	151.014806061366	118.39893542031	114.194281184103	99.3344707985584	78.9175838423047	83.8435275845818	98.7098189804397	97.33331619749	89.4900997120661	114.479713237315	113.775075701603	101.067909464062	59.0635549317007	87.9709645928473	115.687811083792	100.777656239776	111.822205887284	113.982336607791	99.2888054298679	132.882421976521	107.498370948931	99.2071276146555	66.7568211073079	69.6252657728034	90.8830971854007	174.147008992085	100.687655069146
1	6409054	6409454	8.16979145372366	15.2006155495303	11.9355223352436	13.6893121915233	3.59270645372596	26.2745325193462	13.6353856143022	9.85561233900915	13.1113470800898	11.5872143628324	23.4861500857234	3.78204059656639	16.6937428144791	9.1286753709346	15.425530869964	15.1492791286646	16.3885778120317	5.50586527496119	11.4954702519728	18.6265326470491	2.3233047086364	9.1076104169469	19.0323801973505	10.2759797377819	15.3985529448399	20.9608818961454	12.4250121793561	16.0881514376017	20.0581257975321	10.4072466579377	16.786486578925	12.9272907454033	34.9559814901902	17.5941929185695	7.8432414294096	10.2643909133105	15.5578721234481	14.2477920759738	11.4226059344096	10.8920018013542	10.200575345519	16.2634635433862	15.7074873193666	17.7013387557975	14.4586745522228	10.490783674222	24.8270930307483
1	6414290	6414690	46.2954849044341	54.4688723858169	44.4869468859079	52.7038519373647	57.4833032596154	51.4542928503863	44.6248983740798	58.2377092759631	50.6972087096805	63.2029874336313	51.8315036374585	51.0575480536463	46.5667562719679	59.3363899110749	60.6737547551915	55.8131336319222	48.3031767091461	54.1410085371184	67.8232744866394	48.1185426715436	44.1427894640916	54.6456625016814	50.4358075229787	53.6634497417499	55.8197544250448	35.8081732392485	54.5319978982849	53.8953073159655	64.8031756535651	49.723511810147	55.9549552630835	43.4827052345382	40.9828748505678	55.2960348869326	50.0006641124862	46.6563223332296	73.8998925863787	55.0914626937655	48.3264097225021	46.835607745823	37.6636628142242	57.7352955790208	57.9213594901642	43.6633022643004	54.7364108048436	71.3373289847096	38.6199224922752
1	6423417	6423817	104.391779686469	173.540360857137	145.396362992967	110.198963141763	159.875437190805	119.330168525364	136.353856143022	135.290678471853	172.195691651846	205.409709159302	131.198493582317	120.079788940983	126.520998172894	127.801455193084	177.907789366918	153.884782728014	128.520952315407	155.9995161239	139.095190048871	122.62467325974	192.834290816821	145.72176667115	147.500946529466	131.304185538324	142.43661473977	82.0967874265696	135.294577064099	113.421467635092	109.548225509598	138.763288772503	151.078379210325	128.09769920445	77.1442350128335	126.929534626822	131.374293942611	146.500852126341	184.749731465947	158.625418445842	121.255355303733	120.901219995031	131.822819849785	130.107708347089	119.76959081017	127.449639041742	135.291883310085	205.619360014751	147.583275238337
1	6437002	6437402	82.6056691432059	119.071488471321	99.8243686220373	79.3980107108352	95.2067210237381	84.297458499569	58.2602839883819	106.619806212917	114.505764499451	131.672890486732	102.853140030582	70.9132611856199	79.0756238580587	89.0045848666123	98.7233975677693	86.1116918892515	72.4547650637192	81.6703349119243	108.057420368544	71.401708480355	106.872016597274	83.2695809549431	90.4038059374147	97.050919745718	113.564327968195	36.6815433182545	82.1431360746317	74.8099041848477	64.8031756535651	83.2579732635019	82.0672677191891	77.5637444724196	34.9559814901902	71.6334997398899	86.2756557235056	97.9782768997822	104.043269825559	108.283219777401	79.0795795459125	90.4036149512398	82.3892624061153	97.5807812603169	72.6471288520704	96.7673185316929	93.9813845894485	134.282031030042	75.8605620383977
1	6438005	6438405	107.115043504377	152.006155495303	145.396362992967	127.310603381167	148.199141216196	125.8988016552	116.520567976764	129.914889923302	137.232099438273	136.939806106201	123.909688383299	123.861829537549	116.856199701353	107.261935608482	139.85814655434	132.356859755701	119.895385045916	137.64663187403	124.151078721306	128.057411948463	127.781758975002	134.011981849361	133.226661381453	110.752226062761	115.4891470863	68.1228661624727	130.462627883239	100.55094648501	98.747696234004	92.5088591816687	124.96606675422	105.76874246239	60.2689336037762	109.335341708253	133.335104299963	125.038943853055	153.63398721905	149.126890395193	128.284651263369	138.328422877198	106.713711306968	126.855015638412	109.952411235566	133.350085293674	123.93149616191	142.674657969419	135.169728722963
1	6440122	6440522	5.44652763581577	10.1337436996869	7.59533239515501	3.42232804788083	3.59270645372596	2.18954437661218	7.43748306234663	8.06368282282567	2.62226941601795	8.42706499115084	0.80986724433529	2.8365304474248	2.63585412860196	6.84650652820095	6.17021234798558	3.18932192182413	1.72511345389807	4.58822106246766	8.04682917638094	2.32831658088114	11.616523543182	7.80652321452591	3.80647603947009	6.85065315852127	5.77445735431498	0.87337007900606	2.76111381763468	6.43526057504066	1.54293275365631	1.15636073977086	0.932582587718058	5.87604124791057	4.82151468830209	7.54036839367262	6.8628362507334	3.73250578665837	6.80656905400856	0.949852805064923	3.51464797981833	5.44600090067709	4.70795785177802	0.813173177169308	7.85374365968329	3.5402677511595	3.09828740404775	41.963134696888	5.51713178461074
1	6440626	6441026	0.907754605969295	10.1337436996869	5.42523742511072	2.73786243830466	6.28723629402044	1.09477218830609	1.23958051039111	5.37578854855044	11.3631674694111	15.8007468584078	3.23946897734116	2.8365304474248	4.3930902143366	1.14108442136682	7.19858107264984	3.98665240228016	0.862556726949037	4.58822106246766	5.74773512598639	6.98494974264342	13.9398282518184	7.80652321452591	4.75809504933761	3.42532657926063	2.88722867715749	0.87337007900606	4.14167072645202	3.21763028752033	1.54293275365631	4.62544295908344	3.73033035087223	7.05124949749269	1.20537867207552	1.2567280656121	1.9608103573524	0.933126446664593	0.972367007715509	1.89970561012985	1.75732398990917	3.26760054040626	3.92329820981502	5.69221224018515	0.981717957460411	7.08053550231899	7.22933727611142	37.7668212271992	9.65498062306879
1	6445091	6445491	57.1885401760656	102.604154959329	80.2935138916387	60.9174392522787	87.1231315028546	100.71904132416	63.2186060299464	84.2206872606236	72.5494538431634	107.445078637173	67.2189812798291	59.5671393959207	72.9252975579875	68.4650652820095	98.7233975677693	70.1650822801308	72.4547650637192	62.3998064495602	81.6178387890067	69.0733918994738	74.3457506763649	65.0543601210493	77.0811397992694	59.372327373851	72.1807169289373	50.6554645823515	75.240351530545	69.9834587535672	57.0885118852836	65.912562166939	77.4043547805988	52.8843712311952	30.1344668018881	69.1200436086657	77.4520091154198	84.9145066464779	87.5130306943958	71.2389603798692	73.807607576185	88.2252145909689	61.2034520731143	62.6143346420367	69.7019749796892	81.4261582766684	86.7520473133371	117.496777151286	68.9641473076342
1	6448118	6448518	2.72326381790789	6.33358981230429	5.42523742511072	2.73786243830466	1.79635322686298	1.09477218830609	6.19790255195553	3.58385903236696	6.11862863737523	4.21353249557542	1.61973448867058	1.8910202982832	1.75723608573464	1.14108442136682	2.05673744932853	3.18932192182413	3.45022690779615	3.67057684997413	4.59818810078911	0.77610552696038	16.2631329604548	1.30108720242099	0.951619009867523	4.56710210568085	4.81204779526248	0.87337007900606	0.69027845440867	3.21763028752033	1.54293275365631	3.46908221931258	1.86516517543612	1.17520824958211	1.20537867207552	1.2567280656121	2.9412155360286	4.66563223332296	3.88946803086204	1.89970561012985	4.39330997477292	1.08920018013542	3.92329820981502	1.62634635433862	1.96343591492082	4.72035700154599	2.06552493603183	16.7852538787552	4.13784883845805
1	6456833	6457233	3.63101842387718	13.9338975870694	8.68037988017716	7.52912170533782	6.28723629402044	5.47386094153046	7.43748306234663	8.06368282282567	13.1113470800898	10.5338312389386	3.23946897734116	9.45510149141599	0.878618042867319	14.8340974777687	5.14184362332132	3.98665240228016	2.58767018084711	5.50586527496119	5.74773512598639	9.31326632352456	4.6466094172728	3.90326160726296	0.951619009867523	5.70887763210106	7.69927647241997	2.62011023701818	4.83194918086069	4.8264454312805	4.62879826096894	2.31272147954172	2.79774776315417	5.87604124791057	4.82151468830209	10.0538245248968	6.8628362507334	5.59875867998756	2.91710102314653	3.79941122025969	0.878661994954584	1.08920018013542	7.06193677766703	8.13173177169308	5.89030774476247	8.26062475270549	6.1965748080955	4.1963134696888	2.75856589230537
1	6464504	6464904	20.8783559372938	40.5349747987474	36.8916144907529	21.2184338968611	28.7416516298077	25.1797603310401	34.708254290951	31.3587665332109	38.45995143493	28.4413443451341	31.5848225290763	28.365304474248	33.3874856289581	26.244941691437	26.7375868412708	26.3119058550491	25.0141450815221	24.7763937373254	29.8882226551292	17.0743215931284	13.9398282518184	31.2260928581036	27.5969512861582	33.1114902661861	27.9098772125224	24.4543622121697	36.5847580836595	31.3718953033232	32.4015878267826	26.5962970147298	32.640390570132	16.4529154941496	36.1613601622657	25.1345613122421	17.6472932161716	18.6625289332919	35.9775792854738	24.696172931688	29.8745078284558	30.4976050437917	21.9704699749641	26.8347148465872	21.597795064129	22.4216957573435	26.8518241684139	50.3557616362656	16.5513953538322
1	6475481	6475881	147.964000772995	174.807078819598	154.076742873145	132.1018626482	189.515265434045	117.140624148752	142.551758694977	179.192951618348	156.462075155738	202.24955978762	129.578759093646	141.82652237124	153.758157501781	134.647961721285	148.085096351654	128.370207353421	142.321859946591	160.587737186368	168.983412704	132.714045110225	248.593603824095	149.625028278413	149.404184549201	151.856145013888	135.699747826402	75.1098267945212	142.197361608186	132.727249360214	129.60635130713	146.857813950899	162.269370262942	133.973740452361	65.0904482920783	106.821885577029	125.491862870554	139.968966999689	148.772152180473	159.575271250907	133.556623233097	142.68522359774	127.89952163997	135.799920587274	136.458796086997	148.691245548699	143.553983054213	274.858532264616	144.824709346032
1	6485800	6486200	9.98530066566225	12.6671796246086	9.7654273651993	14.3737778010995	13.4726492014724	7.66340531814264	3.71874153117332	12.5435066132844	14.8595266907684	24.2278118495587	17.0072121310411	11.3461217896992	19.329596943081	10.2697597923014	22.6241119426138	12.7572876872965	9.48812399643941	3.67057684997413	6.89728215118367	10.8654773774453	4.6466094172728	11.7097848217889	12.3710471282778	21.693735001984	13.473733826735	7.86033071105454	10.35417681613	16.8925590094817	9.25759652193788	10.4072466579377	13.0561562280528	12.9272907454033	10.8484080486797	8.79709645928473	10.7844569654382	11.1975173599751	9.72367007715509	16.1474976861037	11.4226059344096	16.3380027020313	6.27727713570403	10.571251303201	11.7806154895249	15.3411602550245	12.393149616191	23.0797240832884	12.4135465153742
1	6486442	6486842	149.779509984934	177.34051474452	143.226268022923	136.208656305657	202.089738022086	133.562206973343	148.749661246933	164.85751548888	184.432948926596	173.808215442486	150.635307446364	137.098971625532	137.943032730169	156.328565727255	156.312046148968	123.586224470685	132.833735950152	149.576006636446	160.936583527619	144.355628014631	206.77411906864	114.495673813047	157.017136628141	171.266328963032	164.572034597977	92.5772283746424	140.12652624496	120.661135782012	138.863947829068	163.046864307691	135.224475219118	126.922490954868	77.1442350128335	153.320824004677	150.001992337459	139.968966999689	184.749731465947	164.324535276232	135.313947223006	143.774423777875	140.454075911378	139.865786473121	154.129719321285	143.970888547153	149.750557862308	174.147008992085	150.341841130643
1	6489850	6490250	144.332982349118	233.076105092798	206.159022154207	158.79602142167	244.304038853366	185.016499823729	166.103788392408	172.921198311706	199.292475617365	284.413443451341	177.360926509428	156.009174608364	180.995316830668	209.959533531496	235.496437948116	140.330164560262	166.473448301164	180.775909861226	198.871635359129	155.997210919036	311.322830957278	166.539161909886	201.743230091915	221.504452125521	182.857816219974	81.2234173475636	157.383487605177	160.077106804136	120.348754785192	161.89050356792	164.134535438378	190.383736432303	81.9657497011356	153.320824004677	176.472932161716	168.895886846291	171.13659335793	170.023652106621	151.129863132188	202.591233505188	163.993865170268	167.513674496877	152.166283406364	210.055886568797	190.028294114929	400.74793635528	215.168139599819
1	6523598	6523998	53.5575217521884	58.2690262731994	47.7420893409744	49.9659894990601	44.9088306715746	61.3072425451411	53.3019619468175	61.8215683083301	52.4453883203591	52.6691561946928	44.5426984384409	60.5126495450623	68.5322073436509	43.3612080119393	56.5602798565345	40.6638545032576	47.4406199821971	54.1410085371184	40.2341458819047	60.5362311029096	27.8796565036368	53.3445752992604	46.6293314835086	54.8052252681701	51.9701161888348	64.6293858464484	55.9125548071022	58.721752747246	52.4597136243146	61.2871192078555	49.4268771490571	47.0083299832846	78.349613684909	67.8633155430536	60.7851210779244	53.1882074598818	61.259121486077	47.4926402532461	63.26366363673	38.1220063047397	40.0176417401132	46.3508710986505	38.287000340956	47.2035700154599	52.6708858688118	39.8649779620436	30.3442248153591
1	6547280	6547680	19.0628467253552	5.06687184984343	8.68037988017716	13.6893121915233	8.08358952088342	21.8954437661218	6.19790255195553	6.27175330664218	2.62226941601795	20.0142793539832	7.28880519901761	13.2371420879824	15.8151247716117	10.2697597923014	13.3687934206354	19.1359315309448	18.9762479928788	0.917644212493532	4.59818810078911	8.53716079656418	16.2631329604548	6.50543601210493	7.61295207894018	6.85065315852127	7.69927647241997	20.9608818961454	11.7347337249474	8.84848329068091	9.25759652193788	9.25088591816688	10.2584084648986	10.576874246239	15.6699227369818	6.28364032806052	8.8236466080858	9.33126446664593	9.72367007715509	9.49852805064923	10.543943939455	6.53520108081251	11.769894629445	12.1975976575396	11.7806154895249	4.72035700154599	12.393149616191	2.0981567348444	12.4135465153742
1	6554395	6554795	192.443976465491	367.348209113649	226.774924369628	184.805714585565	254.183981601112	222.238754226137	244.197360547048	207.863823877284	262.226941601795	428.726931424799	229.192430146887	219.358354600851	240.741343745645	227.075799851998	289.999980355322	205.711263957656	239.790770091832	242.258072098292	211.516652636299	210.324597806263	471.63085585319	163.936987505044	275.969512861582	280.876779499372	289.685277274802	109.171259875758	187.065461144749	182.600518816779	270.013231889855	240.523033872339	191.179430482202	311.43018613926	113.305595175099	233.751420203851	209.806708236707	241.679749686129	268.37329412948	214.666733944673	161.673807071643	222.196836747625	202.442187626455	195.974735697803	237.575745705419	280.861241591987	233.404317771597	602.170982900343	313.09722877666
1	6601713	6602113	10.8930552716315	39.2682568362866	27.1261871255536	13.6893121915233	34.1307113103967	9.85294969475482	35.9478348013421	33.1506960493944	37.5858616295907	44.2420912035419	22.6762828413881	17.9646928336904	20.2082149859483	18.2573507418692	19.539005768621	15.1492791286646	20.7013614467769	15.59995161239	25.2900345543401	17.8504271200887	51.1127035900009	23.4195696435777	30.4518083157607	28.5443881605053	25.0226485353649	9.60707086906666	19.3277967234427	21.7190044407622	15.4293275365631	24.283575535188	24.2471472806695	27.0297897403886	3.61613601622657	12.567280656121	22.5493191095526	19.5956553799564	26.2539092083187	25.6460257367529	16.6945779041371	9.80280162121877	17.2625121231861	10.571251303201	11.7806154895249	20.0615172565705	25.8190617003979	54.5520751059544	19.3099612461376
1	6609595	6609995	9.98530066566225	17.734051474452	7.59533239515501	15.0582434106756	8.08358952088342	9.85294969475482	26.0311907182132	14.3354361294678	6.99271844271455	13.6939806106201	12.1480086650293	9.45510149141599	9.66479847154051	18.2573507418692	9.25531852197837	8.77063528501635	6.9004538155923	10.0940863374289	3.44864107559183	12.4176884313661	16.2631329604548	2.60217440484197	19.0323801973505	3.42532657926063	6.73686691336748	16.5940315011151	9.66389836172137	7.23966814692074	4.62879826096894	13.8763288772503	7.46066070174446	7.05124949749269	6.02689336037762	12.567280656121	10.7844569654382	12.1306438066397	9.72367007715509	9.49852805064923	11.4226059344096	15.2488025218959	9.41591570355604	12.1975976575396	9.81717957460411	12.9809817542515	15.4914370202388	2.0981567348444	15.1721124076795
1	6624918	6625318	16.3395829074473	41.8016927612083	27.1261871255536	11.6359153627948	21.5562387223558	17.5163550128975	22.3124491870399	18.8152599199266	28.8449635761975	47.4022405752235	28.3453535517351	20.8012232811152	20.2082149859483	26.244941691437	34.964536638585	14.3519486482086	21.5639181737259	34.8704800747542	24.1404875291428	13.9698994852868	53.4360082986372	5.20434880968394	19.983999207218	25.1190615812447	37.5339728030474	5.24022047403636	22.0889105410774	19.305781725122	16.9722602902194	16.189050356792	9.32582587718058	25.8545814908065	1.20537867207552	12.567280656121	15.6864828588192	11.1975173599751	27.2262762160342	14.2477920759738	14.0585919192733	13.070402161625	21.9704699749641	24.3951953150792	26.5063848514311	25.961963508503	38.2122113165889	75.5336424543984	16.5513953538322
1	6634590	6634990	80.7901599312673	140.605693833155	96.5692261669709	95.140719731087	112.272076678936	90.8660916294056	99.1664408312884	124.539101374752	152.091626129041	142.20672172567	115.001148695611	104.951626554717	113.341727529884	86.7224160238787	117.234034611726	90.0983442915316	93.1561265104961	104.611440224263	126.450172771701	85.3716079656418	134.751673100911	107.990237800942	99.9199960360899	103.901572904239	100.09059414146	46.2886141873212	98.0195405260311	97.33331619749	92.5759652193788	107.54154879869	113.775075701603	116.345616708629	47.0097682109454	79.1738681335625	108.824974833058	97.9782768997822	101.126168802413	114.932189412856	85.2302135105946	108.920018013542	94.1591570355604	95.141261728809	86.3911802565162	87.3266045286009	109.472821609687	153.165441643641	95.1705232845353
1	6646491	6646891	81.6979145372366	74.7363597851906	42.3168519158637	68.4465609576165	40.4179476044171	74.4445088048142	45.8644788844709	58.2377092759631	72.5494538431634	68.4699030531006	62.3597778138173	59.5671393959207	58.8674088721104	76.4526562315773	71.9858107264984	55.8131336319222	65.5543112481269	63.3174506620537	56.3278042346666	65.1928642646719	18.5864376690912	54.6456625016814	65.6617116808591	61.6558784266914	67.3686691336748	72.489716557503	65.5764531688236	70.7878663254473	69.4319739145341	56.6616762487721	60.6178682016738	79.9141609715838	71.1173416524559	62.8364032806052	71.5695780433626	58.7869661398693	66.1209565246546	62.6902851342849	59.7490156569117	55.5492091869064	77.6813045543373	56.1089492246822	65.7751031498475	71.9854442735764	59.9002231449232	56.6502318407988	73.1019961460923
1	6688268	6688668	3.63101842387718	1.26671796246086	11.9355223352436	8.21358731491398	0.898176613431491	10.9477218830609	19.8332881662577	7.16771806473392	8.74089805339318	12.6405974867263	0.80986724433529	6.61857104399119	2.63585412860196	7.98759094956777	9.25531852197837	13.5546181677525	7.76301054254134	7.34115369994825	11.4954702519728	11.6415829044057	2.3233047086364	11.7097848217889	8.56457108880771	4.56710210568085	2.88722867715749	17.4674015801212	7.59306299849537	4.8264454312805	6.17173101462525	2.31272147954172	6.52807811402641	10.576874246239	13.2591653928308	17.5941929185695	4.902025893381	9.33126446664593	15.5578721234481	6.64896963545446	14.9372539142279	5.44600090067709	7.06193677766703	6.50538541735446	17.6709232342874	11.800892503865	8.26209974412734	2.0981567348444	16.5513953538322
1	6701702	6702102	305.005547605683	469.952364072978	290.792725985935	224.504719940982	373.6414711875	286.830313336196	374.353314138114	286.708722589357	363.621359021156	649.937387442509	312.608756313422	279.871004145913	282.915009803277	352.595086202349	341.418416588535	251.15910134365	312.245535155552	322.09311858523	300.031773576489	250.682085208203	824.773171565923	218.582650006725	369.228175828599	375.64414819225	383.039004502894	125.765291376873	259.54469885766	205.928338401301	276.18496290448	301.810153080194	206.100751885691	441.878301842875	100.046429782268	273.966718303439	266.670208599927	292.068577806017	350.052122777583	278.306871884022	216.150850758828	264.675643772907	269.13825719331	226.062143253068	300.405694982886	369.367935370974	295.370065852552	975.642881702646	405.509186168889
1	6719984	6720384	130.716663259579	101.337436996869	108.504748502214	110.198963141763	114.068429905799	104.003357889079	111.562245935199	106.619806212917	120.624393136826	106.391695513279	111.76167971827	119.134278791841	112.463109487017	90.1456692879792	109.007084814412	86.9090223697075	107.81959086863	111.952593924211	95.412403091374	114.087512463176	137.074977809548	118.39893542031	115.14590019397	123.311756853383	90.4664985509347	121.398440981842	110.444552705387	102.964169200651	140.406880582724	100.603384360065	104.449249824423	111.644783710301	127.770139240006	100.538245248968	103.922948939677	111.042047153087	127.380078010732	98.7846917267519	130.920637248233	110.009218193677	116.914286652488	98.3939544374862	81.4825904692141	100.307586282852	104.309009269608	92.3188963331536	97.9290891768406
1	6727456	6727856	86.2366875670831	74.7363597851906	79.2084664066166	95.8251853406631	94.3085444103066	71.1601922398959	71.8956696026841	86.0126167768071	81.2903518965566	68.4699030531006	80.986724433529	58.6216292467791	78.1970058151914	78.7348250743109	107.978716089748	90.0983442915316	103.506807233885	78.9174022744437	68.9728215118367	98.5654019239683	72.0224459677285	94.9793657767319	90.4038059374147	89.0584910607765	58.7069831022023	105.677779559733	81.452857620223	90.0936480505693	81.7754359437846	78.6325303044184	106.314414999859	86.9654104690765	145.850819321138	92.9978768552957	80.3932246514484	77.4494950731612	87.5130306943958	73.138665989999	101.046129419777	116.54441927449	89.4511991837824	89.4490494886239	64.7933851923871	53.1040162673924	89.8503347173848	60.8465453104876	60.6884496307181
1	6785976	6786376	8.16979145372366	27.8677951741389	28.2112346105758	11.6359153627948	27.8434750163762	12.042494071367	11.1562245935199	21.5031541942018	26.2226941601795	32.6548768407095	12.9578759093646	19.8557131319736	16.6937428144791	11.4108442136683	21.5957432179495	15.9466096091206	7.76301054254134	8.25879791244179	10.3459232267755	13.9698994852868	23.233047086364	16.9141336314728	25.6937132664231	13.7013063170425	23.0978294172599	0.87337007900606	12.4250121793561	16.8925590094817	1.54293275365631	17.3454110965629	18.6516517543612	17.6281237437317	13.2591653928308	3.77018419683631	13.7256725014668	16.7962760399627	22.3644411774567	29.4454369570126	14.9372539142279	22.8732037828438	17.2625121231861	13.0107708347089	12.7623334469853	22.4216957573435	17.5569619562706	44.0612914317324	16.5513953538322
1	6794144	6794544	41.7567118745876	31.6679490615214	40.1467569458194	34.2232804788083	21.5562387223558	42.6961153439375	32.2290932701687	23.2950837103853	22.7263349388223	28.4413443451341	34.0144242620822	44.4389770096551	38.659193886162	38.796870326472	31.8794304645922	37.4745325814335	34.5022690779615	23.8587495248318	25.2900345543401	36.4769597671379	16.2631329604548	48.1402264895765	35.2099033650983	41.1039189511276	33.6843345668374	73.363086636509	33.1333658116161	25.7410423001626	21.6010585511884	35.8471829328966	42.8987990350307	50.5339547320309	72.3227203245314	50.2691226244841	32.3533708963146	34.5256785265899	26.2539092083187	21.8466145164932	37.7824657830471	30.4976050437917	45.5102592338542	32.5269270867723	46.1407440006393	43.6633022643004	22.7207742963502	16.7852538787552	53.7920348999547
1	6868003	6868403	17.2473375134166	1.26671796246086	4.34018994008858	6.16019048618549	2.69452984029447	3.28431656491827	4.95832204156442	5.37578854855044	5.24453883203591	4.21353249557542	8.90853968768819	5.67306089484959	7.02894434293855	2.28216884273365	3.08510617399279	6.37864384364826	6.9004538155923	4.58822106246766	10.3459232267755	4.65663316176228	4.6466094172728	2.60217440484197	4.75809504933761	4.56710210568085	8.66168603147247	5.24022047403636	8.28334145290404	11.2617060063212	6.17173101462525	6.93816443862516	3.73033035087223	8.2264577470748	4.82151468830209	1.2567280656121	11.7648621441144	4.66563223332296	5.83420204629305	1.89970561012985	4.39330997477292	6.53520108081251	10.985234987482	4.06586588584654	5.89030774476247	1.1800892503865	2.06552493603183	2.0981567348444	4.13784883845805
1	6889874	6890274	93.4987244148374	60.8024621981211	62.9327541312844	81.4514075395637	78.1413653685397	62.4020147334472	58.2602839883819	74.3650749216145	69.0530946218061	76.8969680442514	68.0288485241643	76.5863220804695	72.9252975579875	73.0294029674768	82.2694979731411	71.7597432410429	80.2177756062605	106.44672864925	70.1223685370339	66.7450753185927	67.3758365504557	88.473929764627	69.4681877203292	84.4913889550956	77.9551742832522	93.4505984536484	73.169516167319	81.2451647598883	83.3183686974409	77.4761695646476	73.6740244297266	88.1406187186586	89.1980217335888	75.4036839367262	77.4520091154198	57.8538396932047	82.6511956558183	76.9380772102587	66.7783116165484	72.976412069073	81.6046027641523	67.4933737050525	87.3728982139766	69.6252657728034	57.8346982088914	54.5520751059544	73.1019961460923
1	6963226	6963626	29.9559019969867	44.33512868613	16.2757122753322	30.8009524309274	34.1307113103967	26.2745325193462	32.2290932701687	28.6708722589357	20.9781553281436	46.3488574513296	28.3453535517351	40.6569364130887	22.8440691145503	21.6806040059697	25.7092181166066	24.717244894137	37.9524959857577	28.4469705872995	33.336863730721	32.596432132336	23.233047086364	32.5271800605246	29.5001893058932	29.6861636869255	29.8346963306274	16.5940315011151	26.9208597219381	19.305781725122	23.1439913048447	19.6581325761046	20.5168169297973	35.2562474874634	24.1075734415105	25.1345613122421	29.412155360286	36.3919314199191	34.0328452700428	34.1947009823372	21.08788787891	25.0516041431146	34.5250242463721	15.4502903662168	17.6709232342874	34.2225882612085	24.786299232382	37.7668212271992	34.4820736538171
1	6998268	6998668	95.314233626776	129.205232171007	101.994463592082	104.723238265153	103.290310544621	96.339952570936	109.083084914417	108.411735729101	93.5276091713071	126.405974867263	118.240617672952	108.733667151284	108.07001927268	122.09603308625	111.06382226374	112.423597744301	127.658395588458	93.5997096743402	108.057420368544	117.191934571017	120.811844849093	100.183714586416	103.72647207556	110.752226062761	113.564327968195	89.9571181376242	113.205666523022	108.595022203811	126.520485799818	106.385188058919	94.1908413595239	89.3158269682407	81.9657497011356	72.890227805502	93.138491974239	95.1788975597884	114.73930691043	111.132778192596	129.163313258324	90.4036149512398	111.421669158746	106.525686209179	118.78787285271	114.46865728749	121.865971225878	125.889404090664	111.721918638367
1	7042695	7043095	88.9599513849909	59.5357442356603	67.272944071373	62.286370471431	59.2796564864784	62.4020147334472	58.2602839883819	69.8852511311558	74.2976334538421	69.5232861769944	59.9301760808114	73.7497916330447	77.3183877723241	81.0169939170446	54.503542407206	69.3677517996748	58.6538574325346	66.9880275120278	54.028710184272	72.1778140073153	58.0826177159101	76.7641449428381	59.0003786117864	89.0584910607765	55.8197544250448	98.6908189276848	79.382022256997	66.7658284660469	49.373848117002	85.5706947430436	69.9436940788544	76.3885362228374	90.4034004056643	75.4036839367262	59.8047158992482	64.3857248198569	70.9827915632321	62.6902851342849	73.807607576185	53.3708088266355	65.1267502829293	61.8011614648674	70.6836929371496	77.8858905255089	46.4743110607163	71.3373289847096	79.9984108768557
1	7070388	7070788	88.9599513849909	96.2705651470252	106.33465353217	95.8251853406631	122.152019426683	106.192902265691	75.6144111338574	109.307700487192	128.49120138488	106.391695513279	106.902476252258	104.006116405576	110.705873401282	100.415429080281	110.035453539076	80.5303785260593	104.369363960834	103.693796011769	118.40334359532	97.0131908700475	116.16523543182	91.076104169469	102.774853065692	107.3268994835	92.3913176690397	96.0707086906666	96.6389836172138	103.768576772531	98.747696234004	98.290662880523	96.05600653496	118.696033207794	83.1711283732111	104.308429445805	100.001328224972	99.8445297931114	103.070902817844	119.68145343818	102.803453409686	113.276818734084	91.0205184677084	103.272993500502	92.2814880012786	88.5066937789874	106.374534205639	123.79124735582	95.1705232845353
1	7117435	7117835	40.8489572686183	48.1352825735126	58.5925641911958	51.3349207182124	61.0760097133414	53.6438372269985	40.9061568429065	45.6942026626788	48.0749392936625	53.7225393185866	55.880839859135	37.820405965664	42.1736660576313	59.3363899110749	59.6453860305273	47.0424983469059	78.4926621523624	54.1410085371184	56.3278042346666	76.0583416421173	53.4360082986372	50.7424008944184	54.2422835624488	49.0963476360691	51.9701161888348	40.1750236342788	51.0806056262415	63.5481981785265	44.7450498560331	69.3816443862516	44.7639642104668	52.8843712311952	30.1344668018881	51.5258506900962	57.8439055418958	70.917609946509	66.1209565246546	61.74043232922	56.2343676770934	45.7464075656876	55.7108345793732	41.4718320356347	46.1407440006393	64.9049087712574	64.0312730169869	88.1225828634648	57.9298837384128
1	7120865	7121265	9.07754605969295	11.4004616621477	18.4458072453765	16.427174629828	15.2690024283354	7.66340531814264	12.3958051039111	12.5435066132844	10.4890776640718	12.6405974867263	13.7677431536999	19.8557131319736	11.4220345572751	15.9751818991355	21.5957432179495	16.7439400895767	13.8009076311846	7.34115369994825	13.7945643023673	13.9698994852868	6.96991412590921	15.6130464290518	10.4678091085428	9.13420421136169	10.5865051495775	9.60707086906666	9.66389836172137	9.65289086256099	20.0581257975321	12.7199681374795	14.9213214034889	7.05124949749269	8.43765070452867	10.0538245248968	21.5689139308764	16.7962760399627	8.75130306943958	13.2979392709089	21.08788787891	11.9812019814896	13.3392139133711	13.8239440118782	12.7623334469853	9.44071400309199	21.6880118283343	6.2944702045332	9.65498062306879
1	7127335	7127735	9.98530066566225	15.2006155495303	9.7654273651993	9.58251853406631	13.4726492014724	7.66340531814264	1.23958051039111	9.85561233900915	9.6149878587325	8.42706499115084	12.1480086650293	8.50959134227439	11.4220345572751	11.4108442136683	8.22694979731411	11.1626267263845	6.9004538155923	2.75293263748059	5.74773512598639	8.53716079656418	9.29321883454561	10.4086976193679	9.51619009867523	9.13420421136169	11.54891470863	9.60707086906666	6.9027845440867	4.02203785940041	3.08586550731262	10.4072466579377	2.79774776315417	12.9272907454033	13.2591653928308	10.0538245248968	5.8824310720572	7.46501157331674	0.972367007715509	17.0973504911686	12.3012679293642	7.62440126094793	6.27727713570403	14.6371171890475	8.8354616171437	15.3411602550245	13.4259120842069	8.3926269393776	11.0342635692215
1	7186699	7187099	15.431828301478	15.2006155495303	15.19066479031	19.8495026777088	32.3343580835337	13.1372662596731	7.43748306234663	27.774907500844	25.3486043548402	9.4804481150447	19.436813864047	16.0736725354072	24.6013052002849	18.2573507418692	23.6524806672781	19.9332620114008	12.9383509042356	22.9411053123383	21.8413934787483	21.7309547548906	11.616523543182	24.7206568459987	19.0323801973505	11.4177552642021	14.4361433857875	20.0875118171394	12.4250121793561	23.3278195845224	13.8863947829068	13.8763288772503	13.9887388157709	16.4529154941496	13.2591653928308	13.8240087217331	11.7648621441144	20.528781826621	27.2262762160342	20.8967617114283	22.8452118688192	18.5164030623021	15.6931928392601	13.0107708347089	10.7988975320645	17.7013387557975	28.9173491044457	10.490783674222	8.27569767691611
1	7207888	7208288	116.19258956407	172.273642894677	144.311315507945	119.097016066253	128.439255720703	141.225612291486	114.041406955982	131.706819439486	159.084344571756	133.77965673452	146.585971224687	136.15346147639	160.787101844719	141.494468249486	153.226939974975	141.924825521174	163.023221393368	149.576006636446	141.394284099265	159.877738553838	137.074977809548	140.517417861466	179.855992864962	130.162410011904	125.113242676825	137.119102403951	150.48070306109	118.247913066372	171.265535655851	143.388731731587	142.685135920863	132.798532202779	144.645440649063	144.523727545392	156.864828588192	157.698369486316	156.551088242197	159.575271250907	153.765849117052	159.023226299771	155.362609108675	121.162803398227	129.586770384774	130.989906792901	124.964258629926	180.441479196618	137.928294615268
1	7218234	7218634	124.362381017793	93.7371292221034	96.5692261669709	125.257206552438	96.1048976371696	107.287674453997	107.843504404026	125.435066132844	114.505764499451	102.178163017704	85.0360606552054	103.060606256434	118.613435787088	109.544104451215	114.148928437733	90.8956747719877	100.919137053037	119.293747624159	110.356514418939	100.893718504849	106.872016597274	113.194586610626	131.323423361718	117.602879221282	89.5040889918822	112.664740191782	102.851489706892	121.465543353892	151.207409858319	87.8834162225853	113.775075701603	105.76874246239	118.127109863401	104.308429445805	109.805380011734	107.309541366428	94.3195997484043	103.533955752077	120.376693308778	105.652417473136	104.359732381079	99.2071276146555	101.116949618422	99.1274970324659	95.0141470574644	69.2391722498652	103.446220961451
1	7245920	7246320	12.7085644835701	8.867025737226	9.7654273651993	5.47572487660932	13.4726492014724	3.28431656491827	6.19790255195553	6.27175330664218	11.3631674694111	1.05338312389386	4.04933622167645	6.61857104399119	4.3930902143366	6.84650652820095	1.02836872466426	5.58131336319223	1.72511345389807	3.67057684997413	3.44864107559183	0.77610552696038	2.3233047086364	3.90326160726296	0.951619009867523	1.14177552642021	2.88722867715749	3.49348031602424	2.07083536322601	0.804407571880083	7.71466376828156	6.93816443862516	0.932582587718058	1.17520824958211	3.61613601622657	1.2567280656121	4.902025893381	3.73250578665837	2.91710102314653	0.949852805064923	7.02929595963667	1.08920018013542	0.784659641963003	8.13173177169308	6.87202570222288	1.1800892503865	2.06552493603183	2.0981567348444	1.37928294615268
1	7261501	7261901	7.26203684775436	1.26671796246086	4.34018994008858	8.89805292449015	8.98176613431491	1.09477218830609	1.23958051039111	8.95964758091741	6.99271844271455	5.26691561946928	5.66907071034703	8.50959134227439	2.63585412860196	1.14108442136682	7.19858107264984	6.37864384364826	4.31278363474519	3.67057684997413	8.04682917638094	7.7610552696038	2.3233047086364	2.60217440484197	3.80647603947009	6.85065315852127	2.88722867715749	5.24022047403636	2.76111381763468	2.41322271564025	6.17173101462525	8.09452517839602	0.932582587718058	11.7520824958211	3.61613601622657	6.28364032806052	4.902025893381	7.46501157331674	3.88946803086204	7.59882244051938	5.2719719697275	8.71360144108335	6.27727713570403	6.50538541735446	2.94515387238123	10.6208032534785	7.22933727611142	2.0981567348444	2.75856589230537
1	7302860	7303260	19.9706013313245	10.1337436996869	24.9560921555093	20.533968287285	7.18541290745193	22.9902159544279	16.1145466350844	19.7112246780183	18.3558859121257	14.747363734514	21.0565483527175	21.7467334302568	21.965451071683	23.9627728487033	21.5957432179495	18.3386010504887	29.3269287162673	15.59995161239	16.0936583527619	14.7460050122472	37.1728753381824	11.7097848217889	21.887237226953	18.2684084227234	19.2481911810499	28.8212126072	14.4958475425821	17.6969665813618	18.5151930438758	25.4399362749589	17.7190691666431	14.1024989949854	26.5183307856615	20.1076490497937	21.5689139308764	23.3281611666148	20.4197071620257	17.0973504911686	33.3891558082742	19.6056032424375	29.0324067526311	21.142502606402	17.6709232342874	12.9809817542515	20.6552493603183	23.0797240832884	17.9306782999849
1	7454052	7454452	70.804859265605	122.871642358703	115.015033412347	77.3446138821067	108.67937022521	99.6242691358543	71.8956696026841	111.099630003376	104.890776640718	88.4841824070838	122.289953894629	74.6953017821863	101.919692972609	81.0169939170446	105.921978640419	71.7597432410429	91.431013056598	108.282017074237	121.851984670911	97.0131908700475	55.7593130072736	81.9684937525221	103.72647207556	100.476246324979	132.812519149245	70.7429763994909	86.2848068010837	74.8099041848477	115.719956524223	85.5706947430436	92.3256761840878	77.5637444724196	75.938856340758	69.1200436086657	110.785785190411	86.7807595398071	92.3748657329733	82.6371940406483	94.0168334601404	104.563217293	79.2506238382633	70.7460664137298	66.7568211073079	84.9664260278279	99.1451969295281	104.90783674222	77.2398449845504
1	7475094	7475494	32.6791658148946	25.3343592492171	36.8916144907529	48.5970582799077	30.5380048566707	28.4640768959584	22.3124491870399	39.4224493560366	25.3486043548402	44.2420912035419	47.7821674157821	36.8748958165223	36.9019578004274	39.9379547478389	33.9361679139207	32.6905496986973	43.1278363474519	38.5410569247283	40.2341458819047	36.4769597671379	37.1728753381824	36.4304416677876	30.4518083157607	21.693735001984	30.7971058896799	33.1880630022303	37.9653149924768	38.611563450244	21.6010585511884	30.0653792340423	39.1684686841584	54.0595794807773	31.3398454739636	15.0807367873452	25.4905346455812	37.3250578665837	43.7565153471979	21.8466145164932	36.9038037880925	22.8732037828438	36.0943435302982	34.1532734411109	29.4515387238123	27.1420527588895	42.3432611886526	50.3557616362656	30.3442248153591
1	7539709	7540109	98.0374974446839	155.806309382685	142.141220537901	110.883428751339	176.940792846004	137.941295726567	153.707983288497	110.203665245284	123.246662552844	130.619507362838	136.867564292664	99.2785656598679	113.341727529884	143.77663709222	113.120559713069	98.868979576548	123.345611953712	130.305478174082	125.300625746503	108.654773774453	144.044891935457	85.871755359785	117.049138213705	125.595307906223	132.812519149245	82.9701575055757	136.675133972917	103.768576772531	109.548225509598	115.636073977086	107.246997587577	108.119158961555	63.8850696200028	98.0247891177441	127.452673227906	124.105817406391	135.159014072456	129.179981488829	110.711411364278	113.276818734084	101.221093813227	111.404725272195	126.641616512393	121.549192789809	122.898733693894	144.772814704264	133.79044577681
1	7561411	7561811	29.9559019969867	38.0015388738257	62.9327541312844	41.7524021841461	60.1778330999099	40.5065709673254	23.552029697431	45.6942026626788	64.6826455951095	43.1887080796481	41.3032294610998	31.2018349216728	29.8730134574889	33.0914482196379	39.078011537242	48.637159307818	25.8767018084711	32.1175474372736	41.383692907102	38.0291708210586	18.5864376690912	35.1293544653666	30.4518083157607	22.8355105284042	31.7595154487324	17.4674015801212	40.7264288101115	37.0027483064838	27.7727895658136	31.2217399738132	35.4381383332862	24.6793732412244	6.02689336037762	18.8509209841816	37.2553967896956	26.1275405066086	37.9223133009048	26.5958785418178	28.1171838385467	50.1032082862293	29.0324067526311	45.5376979214812	27.4881028088915	29.5022312596625	33.0483989765094	46.1594481665768	28.9649418692064
1	7577235	7577635	32.6791658148946	21.5342053618346	34.7215195207086	21.9028995064373	33.2325346969652	25.1797603310401	27.2707712286043	25.9829779846605	27.9708737708582	20.0142793539832	28.3453535517351	17.0191826845488	17.5723608573464	18.2573507418692	16.4538995946282	20.7305924918568	23.289031627624	24.7763937373254	24.1404875291428	19.4026381740095	16.2631329604548	24.7206568459987	19.0323801973505	20.5519594755638	29.8346963306274	20.9608818961454	15.8764044513994	21.7190044407622	9.25759652193788	26.5962970147298	23.3145646929515	18.8033319933138	25.312952113586	17.5941929185695	33.3337760749908	17.7294024866273	16.5302391311637	27.5457313468828	21.9665498738646	23.9624039629792	28.2477471106681	35.7796197954495	33.378410553654	15.3411602550245	20.6552493603183	31.472351022666	11.0342635692215
1	7641637	7642037	8.16979145372366	3.80015388738257	16.2757122753322	8.89805292449015	12.5744725880409	5.47386094153046	3.71874153117332	10.7515770971009	20.9781553281436	16.8541299823017	15.3874776423705	7.56408119313279	5.27170825720392	15.9751818991355	14.3971621452997	19.1359315309448	13.8009076311846	10.0940863374289	19.5422994283537	12.4176884313661	11.616523543182	13.0108720242099	19.0323801973505	15.984857369883	4.81204779526248	3.49348031602424	17.2569613602167	17.6969665813618	4.62879826096894	8.09452517839602	11.1909910526167	17.6281237437317	3.61613601622657	11.3105525905089	17.6472932161716	11.1975173599751	12.6407711003016	17.0973504911686	7.90795795459125	15.2488025218959	17.2625121231861	7.31855859452377	6.87202570222288	9.44071400309199	19.6224868923024	25.1778808181328	11.0342635692215
1	7647214	7647614	183.366430405798	228.009233242954	190.968357363897	177.961058489803	219.155093677284	182.826955447117	148.749661246933	198.904176296366	211.529732892115	193.822494796469	181.410262731105	173.973867442054	184.509789002137	163.175072255456	200.531901309531	143.519486482086	156.985324304725	178.022977223745	200.021182384326	184.71311541657	234.653775572277	174.345685124412	207.45294415112	175.833431068713	162.647215479872	131.878881929915	173.950170510985	142.380140222775	154.293275365631	165.359585787233	181.853604605021	156.302697194421	113.305595175099	179.712113382531	179.414147697745	180.093404206266	188.639199496809	210.867322724413	159.916483081734	191.699231703834	163.993865170268	151.250210953491	144.31253974668	180.553655309134	154.914370202388	394.453466150747	193.099612461376
1	7667525	7667925	203.337031737122	273.611079891545	244.135684129983	217.660063845221	294.601929205529	215.6701210963	237.999457995092	248.182237991412	288.449635761975	289.68035907081	255.918049209952	213.685293706001	218.775892673962	225.934715430631	251.950337542745	217.671221164497	226.852419187597	238.587495248318	234.507593140245	226.622813872431	364.758839255915	218.582650006725	254.082275634629	238.631085021824	192.481911810499	145.852803194012	223.650219228409	205.123930829421	246.86924058501	231.272147954172	217.291742938307	245.618524162662	141.029304632836	217.413955350894	246.081699847726	226.749726539496	252.815422006032	245.06202370675	186.276342930372	223.286036927761	232.259254021049	218.743584658544	193.398437619701	217.136422071116	245.797467387788	388.158995946214	262.06375976901
1	7669452	7669852	136.163190895394	171.006924932216	168.182360178432	128.679534600319	191.311618660908	143.415156668098	126.437212059893	154.105938391779	204.5370144494	183.288663557531	155.494510912376	144.663052818665	125.642380130027	150.623143620421	155.283677424304	129.964868314333	124.208168680661	144.070141361484	159.787036502422	119.520251151899	243.946994406822	130.108720242099	152.259041578804	134.729512117585	109.714689731985	89.0837480586181	130.462627883239	143.988955366535	123.434620292505	131.825124333878	136.157057806836	118.696033207794	77.1442350128335	113.105525905089	136.276319835992	138.10271410636	156.551088242197	143.427773564803	141.464581187688	153.577225399094	124.760883072118	120.349630221058	108.970693278106	130.989906792901	144.586745522228	266.465905325239	144.824709346032
1	7752804	7753204	106.207288898408	64.6026160855037	74.868276466528	80.7669419299875	80.8358952088342	91.9608638177117	91.7289577689418	82.4287577444401	82.1644417018959	48.4556236991173	80.986724433529	99.2785656598679	85.22595015813	76.4526562315773	96.6666601184408	84.5170309283394	92.293569783547	86.258555974392	77.0196506882176	83.819396911721	88.2855789281833	71.5597961331542	93.2586629670173	101.618021851399	82.7672220785147	101.310929164703	76.6209084393623	87.680425334929	108.005292755942	85.5706947430436	53.1572074999293	101.067909464062	131.386275256232	114.362253970701	76.4716039367436	70.917609946509	82.6511956558183	75.0383716001289	87.8661994954584	87.1360144108335	80.8199431221893	84.570010425608	97.1900777885807	100.307586282852	73.3261352291301	92.3188963331536	114.480484530673
1	7755447	7755847	15.431828301478	17.734051474452	20.6159022154207	13.6893121915233	10.7781193611779	17.5163550128975	24.7916102078221	23.2950837103853	23.6004247441616	12.6405974867263	15.3874776423705	20.8012232811152	18.4509789002137	12.5519286350351	14.3971621452997	13.5546181677525	18.9762479928788	18.3528842498706	18.3927524031564	13.9698994852868	20.9097423777276	16.9141336314728	21.887237226953	15.984857369883	11.54891470863	20.0875118171394	11.7347337249474	20.9145968688821	10.8005292755942	18.5017718363338	21.4493995175153	17.6281237437317	22.902194769435	21.3643771154058	22.5493191095526	17.7294024866273	22.3644411774567	19.9469089063634	12.3012679293642	14.1596023417604	10.200575345519	21.9556757835713	18.6526411917478	12.9809817542515	28.9173491044457	10.490783674222	22.068527138443
1	7808243	7808643	36.3101842387718	32.9346670239823	40.1467569458194	28.7475556021989	23.3525919492188	29.5588490842645	38.4269958221243	37.6305198398531	19.229975717465	22.121045601771	29.9650880404057	37.820405965664	32.5088675860908	39.9379547478389	24.6808493919423	43.8531764250818	48.3031767091461	46.7998548371701	32.1873167055238	33.3725376592963	16.2631329604548	32.5271800605246	31.4034273256283	47.9545721096489	42.3460205983099	65.5027559254545	29.6819735395728	41.0247861658842	43.2021171023767	38.1599044124384	42.8987990350307	37.6066639866277	74.7334776686825	47.7556664932599	36.2749916110194	41.0575636532421	34.0328452700428	19.9469089063634	35.1464797981833	31.5868052239271	29.8170663945941	35.7796197954495	24.5429489365103	36.5827667619815	33.0483989765094	10.490783674222	23.4478100845956
1	7856393	7856793	27.2326381790789	45.6018466485909	26.0411396405315	35.5922116979606	35.0288879238282	24.084988142734	34.708254290951	41.2143788722201	36.7117718242514	25.2811949734525	24.2960173300587	22.6922435793984	27.2371593288869	26.244941691437	22.6241119426138	23.919914413681	30.1894854432163	33.0351916497671	24.1404875291428	34.1486431862567	37.1728753381824	18.2152208338938	30.4518083157607	29.6861636869255	38.4963823620999	31.4413228442182	22.0889105410774	30.5674877314431	30.8586550731263	30.0653792340423	25.1797298683876	31.7306227387171	15.6699227369818	25.1345613122421	28.4317501816098	27.9937933999378	30.1433772391808	27.5457313468828	28.9958458335013	33.765205584198	33.7403646044091	33.3401002639416	33.378410553654	30.682320510049	28.9173491044457	23.0797240832884	24.8270930307483
1	7902736	7903486	105.299534292438	144.405847720538	120.440270837458	123.20380972371	131.133785560998	108.382446642303	109.083084914417	128.122960407119	121.498482942165	122.192442371687	120.670219405958	104.951626554717	103.676929058344	128.942539614451	109.007084814412	106.044953900652	133.696292677101	132.140766599069	111.506061444136	103.222035085731	144.044891935457	104.086976193679	111.3394241545	95.9091442192978	96.2409559052497	77.7299370315393	123.559843339152	111.812652491331	84.8613014510972	93.6652199214396	123.100901578784	96.3670764657334	51.8312828992475	64.0931313462173	116.668216262468	107.309541366428	132.241913049309	146.277331979998	113.347397349141	127.436421075844	111.421669158746	101.646647146163	108.970693278106	92.0469615301469	110.505584077703	119.594933886131	106.204786853757
1	7932772	7933172	2.72326381790789	1.26671796246086	3.25514245506643	4.79125926703316	1.79635322686298	1.09477218830609	1.23958051039111	2.68789427427522	5.24453883203591	2.10676624778771	1.61973448867058	4.72755074570799	0.878618042867319	9.1286753709346	7.19858107264984	3.18932192182413	1.72511345389807	1.83528842498706	6.89728215118367	5.43273868872266	2.3233047086364	3.90326160726296	7.61295207894018	4.56710210568085	2.88722867715749	3.49348031602424	2.76111381763468	6.43526057504066	1.54293275365631	1.15636073977086	3.73033035087223	1.17520824958211	1.20537867207552	1.2567280656121	11.7648621441144	10.2643909133105	13.6131381080171	2.84955841519477	9.66528194450042	3.26760054040626	6.27727713570403	0.813173177169308	1.96343591492082	4.72035700154599	11.3603871481751	2.0981567348444	1.37928294615268
1	7942282	7942682	38.1256934507104	55.7355903482777	41.2318044308415	42.4368677937222	64.6687161670674	38.3170265907132	48.3436399052531	67.1973568568805	79.542172285878	81.1105005398268	51.0216363931233	39.7114262639471	40.4164299718967	38.796870326472	49.3616987838846	54.2184726710102	46.578063255248	38.5410569247283	48.2809750582856	42.6858039828209	69.6991412590921	52.0434880968394	44.7260934637736	54.8052252681701	51.0077066297823	31.4413228442182	46.2486564453809	57.917345175366	41.6591843487204	62.4434799476264	45.6965467981848	39.9570804857919	22.902194769435	43.9854822964236	47.0594485764576	53.1882074598818	56.3972864474995	45.5929346431163	50.9623957073659	45.7464075656876	50.2182170856322	43.9113515671426	38.287000340956	48.3836592658464	44.4087861246844	58.7483885756432	34.4820736538171
1	7961277	7961677	26.3248835731096	86.1368214473383	53.1673267660851	37.6456085266891	41.3161242178486	48.169976285468	65.6977670507286	51.0699912112292	44.5785800723052	121.139059247793	57.5005743478056	42.5479567113719	39.5378119290294	60.4774743324417	51.4184362332132	45.4478373859938	67.2794247020249	60.5645180245731	63.2250863858503	36.4769597671379	127.781758975002	41.6347904774715	54.2422835624488	73.0736336908935	74.1055360470422	23.5809921331636	40.0361503557028	43.4380088815245	52.4597136243146	42.7853473715218	38.2358860964404	50.5339547320309	24.1075734415105	42.7287542308115	35.2945864323432	59.7200925865339	87.5130306943958	56.0413154988304	39.5397897729563	47.9248079259584	54.1415152954472	43.9113515671426	53.9944876603226	47.2035700154599	72.2933727611142	121.693090620975	81.3776938230084
1	7975247	7975647	185.181939617736	212.808617693424	212.66930706434	199.86395799624	181.431675913161	205.817171401545	166.103788392408	172.025233553614	165.202973209131	209.623241654877	202.466811083822	175.864887740337	162.544337930454	180.291338575958	177.907789366918	153.884782728014	195.800377017432	200.04643832359	197.722088333932	183.93700988961	223.037252029095	187.356557148622	200.791611082047	195.243615017856	152.060710330294	138.865842561964	170.498778238941	174.556443097978	169.722602902194	161.89050356792	189.314265306766	176.281237437317	104.867944470571	177.198657251307	166.668880374954	176.360898419608	207.114172643403	195.669677843374	169.581765026235	188.431631163427	183.610356219343	157.755596370846	170.818924598112	171.112941306042	190.028294114929	205.619360014751	164.13467059217
1	7982272	7982672	101.668515868561	102.604154959329	92.2290362268823	103.354307046001	81.7340718222657	100.71904132416	114.041406955982	82.4287577444401	89.1571601446105	122.192442371687	107.712343496594	104.006116405576	108.07001927268	103.838682344381	109.007084814412	90.0983442915316	106.957034141681	111.034949711717	101.16013821736	112.535301409255	97.5787977627289	106.689150598521	104.678091085428	107.3268994835	85.6544507556722	103.057669322715	101.470932798074	80.4407571880083	109.548225509598	98.290662880523	108.179580175295	110.469575460719	115.71635251925	113.105525905089	109.805380011734	107.309541366428	98.2090677792664	81.6873412355833	97.5314814399588	86.0468142306981	98.0824552453754	95.9544349059783	92.2814880012786	80.2460690262819	79.5227100372256	90.2207395983092	113.10120158452
1	8014971	8015371	98.9452520506532	95.0038471845643	72.6981814964837	80.0824763204113	48.5015371253005	99.6242691358543	120.239309507937	77.9489339539814	58.5640169577343	86.3774161592961	78.5571227005231	95.4965250633015	97.5266027582724	90.1456692879792	80.2127605238125	74.949065162867	102.644250506935	98.1879307368079	83.9169328394013	86.9238190195626	72.0224459677285	81.9684937525221	99.9199960360899	95.9091442192978	79.8799934013572	100.437559085697	80.0723007114057	79.6363496161282	114.177023770567	102.916105839606	83.9324328946252	112.819991959883	125.359381895854	124.416078495598	77.4520091154198	84.9145066464779	102.098535810128	92.1357220912975	107.196763384459	81.6900135101564	87.8818798998564	74.8119322995763	104.062103490804	102.667764783625	77.4571851011938	81.8281126589316	117.239050422978
1	8016535	8016935	7.26203684775436	6.33358981230429	4.34018994008858	11.6359153627948	6.28723629402044	3.28431656491827	6.19790255195553	5.37578854855044	3.49635922135727	6.32029874336313	4.04933622167645	12.2916319388408	2.63585412860196	10.2697597923014	10.2836872466426	4.78398288273619	7.76301054254134	2.75293263748059	9.19637620157822	6.20884421568304	11.616523543182	3.90326160726296	6.66133306907266	9.13420421136169	4.81204779526248	14.847291343103	7.59306299849537	8.04407571880083	7.71466376828156	9.25088591816688	7.46066070174446	3.52562474874634	12.0537867207552	7.54036839367262	2.9412155360286	5.59875867998756	8.75130306943958	3.79941122025969	7.90795795459125	4.35680072054167	4.70795785177802	2.43951953150792	1.96343591492082	8.26062475270549	3.09828740404775	4.1963134696888	2.75856589230537
1	8031171	8031571	55.373030964127	20.2674873993737	16.2757122753322	39.6990053554176	21.5562387223558	48.169976285468	32.2290932701687	14.3354361294678	20.1040655228043	16.8541299823017	27.5354863073999	56.7306089484959	70.2894434293855	31.9503637982711	59.6453860305273	57.4077945928343	69.867094882872	13.764663187403	17.2432053779592	61.31233662987	55.7593130072736	52.0434880968394	59.0003786117864	43.387470003968	23.0978294172599	60.2625354514181	25.5403028131208	45.0468240252846	23.1439913048447	72.8507266055641	27.0448950438237	50.5339547320309	139.823925960761	32.6749297059147	37.2553967896956	30.7931727399316	28.1986432237498	28.4955841519477	61.5063396468209	39.2112064848751	58.8494731472252	51.2299101616664	53.9944876603226	27.1420527588895	41.3104987206367	6.2944702045332	35.8613565999698
1	8165640	8166040	7.26203684775436	11.4004616621477	18.4458072453765	15.0582434106756	23.3525919492188	12.042494071367	9.91664408312884	18.8152599199266	20.1040655228043	23.1744287256648	12.9578759093646	21.7467334302568	15.8151247716117	11.4108442136683	20.5673744932853	26.3119058550491	23.289031627624	11.0117305499224	19.5422994283537	13.1937939583265	4.6466094172728	22.1184824411567	16.1775231677479	18.2684084227234	19.2481911810499	20.0875118171394	17.2569613602167	10.4572984344411	20.0581257975321	17.3454110965629	14.9213214034889	11.7520824958211	4.82151468830209	16.3374648529573	16.6668880374954	14.9300231466335	16.5302391311637	17.0973504911686	17.5732398990917	18.5164030623021	11.769894629445	16.2634635433862	23.5612309790499	25.961963508503	23.7535367643661	16.7852538787552	31.7235077615118
1	8214727	8215127	4.53877302984648	5.06687184984343	10.8504748502214	2.0533968287285	5.38905968058895	6.56863312983655	7.43748306234663	1.79192951618348	13.1113470800898	2.10676624778771	7.28880519901761	5.67306089484959	3.51447217146928	9.1286753709346	8.22694979731411	5.58131336319223	3.45022690779615	6.42350948745472	6.89728215118367	8.53716079656418	4.6466094172728	6.50543601210493	2.85485702960257	1.14177552642021	5.77445735431498	2.62011023701818	3.45139227204335	3.21763028752033	1.54293275365631	5.7818036988543	2.79774776315417	4.70083299832846	1.20537867207552	3.77018419683631	4.902025893381	9.33126446664593	11.6684040925861	3.79941122025969	8.78661994954584	6.53520108081251	4.70795785177802	4.87903906301585	2.94515387238123	5.90044625193249	6.1965748080955	6.2944702045332	1.37928294615268
1	8238905	8239305	26.3248835731096	13.9338975870694	27.1261871255536	25.3252275543181	19.7598854954928	15.3268106362853	28.5103517389954	19.7112246780183	21.852245133483	38.9751755840726	21.8664155970528	17.9646928336904	24.6013052002849	19.398435163236	14.3971621452997	31.8932192182413	27.6018152623692	19.2705284623642	24.1404875291428	23.2831658088114	20.9097423777276	23.4195696435777	7.61295207894018	25.1190615812447	25.9850580944174	24.4543622121697	24.1597459043034	21.7190044407622	30.8586550731263	20.8144933158755	26.1123124561056	29.3802062395529	15.6699227369818	25.1345613122421	16.6668880374954	26.1275405066086	35.0052122777583	24.696172931688	20.2092258839554	26.14080432325	28.2477471106681	20.3293294292327	30.4332566812727	18.881428006184	21.6880118283343	14.6870971439108	19.3099612461376
1	8314281	8314681	170.657865922228	241.943130830024	163.842170238344	164.956211907856	178.737146072867	192.679905141872	208.249525745706	170.233304037431	192.29975717465	213.836774150453	188.699067930122	173.028357292913	199.446295730881	188.278929525526	186.134739164232	149.100799845278	169.061118482011	210.140524661019	147.142019225252	169.191004877363	176.571157856367	175.646772326833	201.743230091915	194.101839491436	173.233720629449	127.512031534885	167.737664421307	162.490329519777	171.265535655851	182.704996883796	161.336787675224	199.785402428959	137.41316861661	182.225569513755	172.551311447011	165.163381059633	180.860263435085	173.823063326881	164.309793056507	169.915228101125	167.917163380083	171.579540382724	164.928616853349	195.894815564159	134.259120842069	232.895397567728	176.548217107544
1	8315803	8316203	27.2326381790789	17.734051474452	35.8065670057308	30.1164868213513	30.5380048566707	21.8954437661218	27.2707712286043	28.6708722589357	41.9563106562873	32.6548768407095	23.4861500857234	26.4742841759648	28.1157773717542	18.2573507418692	30.8510617399279	27.1092363355051	35.3648258049105	20.1881726748577	44.8323339826938	34.9247487132171	27.8796565036368	31.2260928581036	33.3066653453633	26.2608371076649	17.3233720629449	24.4543622121697	29.6819735395728	24.9366347282826	23.1439913048447	25.4399362749589	25.1797298683876	21.1537484924781	16.8753014090573	18.8509209841816	36.2749916110194	40.1244372065775	48.6183503857754	22.7964673215581	32.5104938133196	46.835607745823	26.6784278267421	18.7029830748941	22.5795130215895	28.322142009276	33.0483989765094	39.8649779620436	42.7577713307332
1	8348968	8349368	99.8530066566225	140.605693833155	154.076742873145	118.412550456677	160.773613804237	132.467434785037	122.718470528719	137.082607988036	134.609830022255	196.982644168151	141.726767758676	118.1887686427	123.006526001425	100.415429080281	144.999990177661	107.639614861564	136.283962857948	111.952593924211	126.450172771701	130.385728529344	225.360556737731	126.205458634836	114.194281184103	145.005491855367	129.925290472087	79.4766771895515	114.586223431839	99.7465389131302	138.863947829068	127.199681374795	138.022222982273	125.747282705286	66.2958269641538	133.213174954883	125.491862870554	111.042047153087	130.297179033878	125.38057026857	127.405989268415	140.506823237469	128.684181281933	104.086166677671	106.025539405724	130.989906792901	136.324645778101	201.423046545062	137.928294615268
1	8351658	8352058	47.2032395104033	64.6026160855037	106.33465353217	61.6019048618549	88.9194847297176	66.7811034866716	48.3436399052531	73.4691101635227	93.5276091713071	95.8578642743408	77.7472554561878	56.7306089484959	61.5032630007123	53.6309678042408	64.7872296538486	78.1383870846912	50.8908468899932	47.7174990496637	88.5151209401904	69.0733918994738	83.6389695109105	89.775016967048	67.5649497005941	74.2154092173137	63.5190308974648	51.5288346613575	68.3375669864583	62.7437906066464	55.5455791316272	62.4434799476264	77.4043547805988	69.3372867253448	31.3398454739636	54.0393068213205	71.5695780433626	82.1151273064841	89.4577647098268	89.2861636761027	66.7783116165484	100.206416572459	56.4954942213362	55.2957760475129	46.1407440006393	60.1845517697114	73.3261352291301	79.7299559240872	49.6541860614967
1	8374787	8375187	37.2179388447411	63.3358981230429	62.9327541312844	58.179576813974	53.8905968058895	61.3072425451411	50.8228009260353	60.0296387921466	65.5567354004489	43.1887080796481	58.3104415921409	63.3491799924871	66.7749712579163	69.6061497033763	50.3900675085489	58.2051250732904	61.2415276133817	65.1527390870408	67.8232744866394	56.6557034681078	53.4360082986372	59.8500113113653	64.7100926709916	60.5141029002712	55.8197544250448	69.8696063204848	68.3375669864583	55.5041224597257	46.2879826096894	46.2544295908344	62.4830333771099	54.0595794807773	86.7872643894377	65.3498594118294	73.530388400715	50.388828119888	65.1485895169391	56.9911683038953	65.8996496215938	54.4600090067709	57.2801538632992	50.4167369844971	52.0310517454018	42.4832130139139	55.7691732728595	56.6502318407988	42.7577713307332
1	8398669	8399069	8.16979145372366	5.06687184984343	5.42523742511072	8.21358731491398	2.69452984029447	7.66340531814264	9.91664408312884	8.06368282282567	6.99271844271455	7.37368186725699	11.3381414206941	7.56408119313279	4.3930902143366	12.5519286350351	11.3120559713069	7.97330480456032	7.76301054254134	10.0940863374289	9.19637620157822	5.43273868872266	4.6466094172728	10.4086976193679	9.51619009867523	3.42532657926063	3.84963823620999	13.973921264097	5.52222763526936	6.43526057504066	1.54293275365631	10.4072466579377	6.52807811402641	2.35041649916423	9.64302937660419	1.2567280656121	7.8432414294096	10.2643909133105	12.6407711003016	6.64896963545446	8.78661994954584	14.1596023417604	4.70795785177802	5.69221224018515	6.87202570222288	8.26062475270549	8.26209974412734	2.0981567348444	11.0342635692215
1	8409150	8409550	32.6791658148946	32.9346670239823	19.5308547303986	29.4320212117751	20.6580621089243	31.7483934608766	34.708254290951	25.0870132265687	18.3558859121257	36.8684093362849	29.1552207960704	28.365304474248	24.6013052002849	50.2077145401403	29.8226930152636	32.6905496986973	34.5022690779615	37.6234127122348	41.383692907102	27.1636934436133	18.5864376690912	28.6239184532617	38.0647603947009	35.3950413190266	37.5339728030474	36.6815433182545	31.7528089027988	33.7851180189635	38.5733188414078	38.1599044124384	39.1684686841584	16.4529154941496	33.7506028181147	37.7018419683631	16.6668880374954	25.194414059944	32.0881112546118	30.3952897620775	26.3598598486375	31.5868052239271	33.7403646044091	27.6478880237565	30.4332566812727	29.5022312596625	30.9828740404775	10.490783674222	19.3099612461376
1	8431032	8431432	4.53877302984648	5.06687184984343	4.34018994008858	9.58251853406631	1.79635322686298	9.85294969475482	6.19790255195553	4.4798237904587	6.11862863737523	3.16014937168157	8.90853968768819	3.78204059656639	4.3930902143366	12.5519286350351	3.08510617399279	7.97330480456032	8.62556726949038	2.75293263748059	1.14954702519728	10.0893718504849	6.96991412590921	2.60217440484197	8.56457108880771	2.28355105284042	9.62409559052497	6.11359055304242	2.76111381763468	8.04407571880083	9.25759652193788	2.31272147954172	8.39324328946252	4.70083299832846	7.23227203245314	10.0538245248968	3.9216207147048	12.1306438066397	0.972367007715509	6.64896963545446	9.66528194450042	5.44600090067709	1.56931928392601	8.94490494886239	1.96343591492082	1.1800892503865	7.22933727611142	2.0981567348444	5.51713178461074
1	8439458	8439858	8.16979145372366	15.2006155495303	8.68037988017716	22.5873651160135	16.1671790417668	17.5163550128975	6.19790255195553	19.7112246780183	9.6149878587325	15.8007468584078	13.7677431536999	16.0736725354072	7.90756238580587	17.1162663205024	17.4822683192925	13.5546181677525	16.3885778120317	10.0940863374289	18.3927524031564	12.4176884313661	4.6466094172728	13.0108720242099	17.1291421776154	11.4177552642021	16.3609625038924	31.4413228442182	12.4250121793561	5.63085300316058	21.6010585511884	11.5636073977086	10.2584084648986	17.6281237437317	25.312952113586	28.9047455090784	11.7648621441144	21.4619082732856	12.6407711003016	13.2979392709089	14.0585919192733	22.8732037828438	13.3392139133711	17.0766367205555	16.689205276827	18.881428006184	12.393149616191	2.0981567348444	9.65498062306879
1	8443504	8444232	9.98530066566225	26.601077211678	28.2112346105758	19.1650370681326	21.5562387223558	20.8006715778157	13.6353856143022	28.6708722589357	27.0967839655189	20.0142793539832	27.5354863073999	17.9646928336904	31.6302495432235	37.6557859051052	20.5673744932853	25.514575374593	14.6634643581336	16.5175958248836	25.2900345543401	24.8353768627322	18.5864376690912	26.0217440484197	30.4518083157607	10.2759797377819	26.9474676534699	17.4674015801212	17.9472398146254	16.0881514376017	29.3157223194699	16.189050356792	17.7190691666431	14.1024989949854	16.8753014090573	21.3643771154058	23.5297242882288	23.3281611666148	24.3091751928877	18.9970561012985	19.3305638890008	23.9624039629792	11.769894629445	17.8898098977248	15.7074873193666	23.60178500773	16.5241994882547	25.1778808181328	13.7928294615268
1	8460161	8460561	23.6016197552017	24.0676412867563	13.0205698202657	8.89805292449015	15.2690024283354	16.4215828245914	13.6353856143022	17.0233304037431	17.4817961067864	26.3345780973464	26.7256190630646	23.63775372854	21.0868330288157	20.5395195846028	20.5673744932853	26.3119058550491	31.0520421701653	13.764663187403	22.9909405039455	26.3875879166529	2.3233047086364	22.1184824411567	19.983999207218	22.8355105284042	15.3985529448399	37.5549133972606	22.0889105410774	20.1101892970021	15.4293275365631	23.1272147954172	30.7752253946959	11.7520824958211	30.1344668018881	33.9316577715268	20.5885087522002	22.3950347199502	23.3368081851722	14.2477920759738	18.4519018940463	22.8732037828438	25.8937681847791	26.8347148465872	14.7257693619062	15.3411602550245	34.0811614445253	18.8834106135996	23.4478100845956
1	8464973	8465373	5.44652763581577	3.80015388738257	11.9355223352436	6.16019048618549	6.28723629402044	12.042494071367	11.1562245935199	8.06368282282567	8.74089805339318	8.42706499115084	4.85920346601174	0.945510149141599	4.3930902143366	14.8340974777687	8.22694979731411	11.1626267263845	8.62556726949038	6.42350948745472	6.89728215118367	7.7610552696038	2.3233047086364	5.20434880968394	8.56457108880771	14.8430818434627	3.84963823620999	11.3538110270788	8.9736199073127	8.04407571880083	7.71466376828156	3.46908221931258	10.2584084648986	7.05124949749269	24.1075734415105	7.54036839367262	6.8628362507334	5.59875867998756	7.77893606172407	6.64896963545446	7.90795795459125	1.08920018013542	7.84659641963003	8.94490494886239	6.87202570222288	14.161071004638	18.5897244242865	2.0981567348444	5.51713178461074
1	8561034	8561434	86.2366875670831	82.3366675599557	68.3579915563951	69.1310265671927	52.0942435790265	95.2451803826299	63.2186060299464	64.5094625826053	56.8158373470557	48.4556236991173	76.9373882118525	62.4036698433455	76.4397697294568	61.6185587538085	68.9007045525056	71.7597432410429	92.293569783547	89.9291328243661	72.4214625874285	78.3866582229984	46.466094172728	68.9576217283122	81.839234848607	67.3647560587925	68.3310786927273	89.9571181376242	77.311186893771	63.5481981785265	109.548225509598	77.4761695646476	75.5391896051627	78.7389527220017	139.823925960761	72.890227805502	86.2756557235056	64.3857248198569	55.424919439784	48.4424930583111	79.0795795459125	92.5820153115106	76.1119852704113	73.998759122407	69.7019749796892	59.0044625193249	62.998510548971	67.1410155150208	85.5155426614665
1	8571128	8571528	32.6791658148946	21.5342053618346	18.4458072453765	36.2766773075368	15.2690024283354	22.9902159544279	40.9061568429065	23.2950837103853	21.852245133483	25.2811949734525	26.7256190630646	15.1281623862656	34.2661036718254	30.8092793769043	32.9077991892564	32.6905496986973	26.7392585354202	19.2705284623642	33.336863730721	36.4769597671379	25.5563517950004	44.2369648823135	27.5969512861582	19.4101839491436	28.8722867715749	59.3891653724121	37.9653149924768	35.3939331627236	50.9167808706583	30.0653792340423	28.9100602192598	23.5041649916423	73.5280989966069	52.7825787557084	23.5297242882288	31.7262991865962	23.3368081851722	26.5958785418178	34.2678178032288	23.9624039629792	28.2477471106681	34.1532734411109	45.1590260431789	24.7818742581165	28.9173491044457	33.5705077575104	9.65498062306879
1	8598035	8598435	14.5240736955087	21.5342053618346	15.19066479031	21.9028995064373	8.08358952088342	13.1372662596731	16.1145466350844	28.6708722589357	9.6149878587325	16.8541299823017	17.0072121310411	18.910202982832	17.5723608573464	19.398435163236	17.4822683192925	16.7439400895767	18.1136912659298	22.0234610998448	29.8882226551292	27.1636934436133	23.233047086364	28.6239184532617	16.1775231677479	18.2684084227234	16.3609625038924	19.2141417381333	15.8764044513994	12.8705211500813	30.8586550731263	17.3454110965629	13.0561562280528	16.4529154941496	27.723709457737	13.8240087217331	17.6472932161716	17.7294024866273	20.4197071620257	16.1474976861037	21.9665498738646	18.5164030623021	25.1091085428161	26.0215416694178	16.689205276827	21.241606506957	16.5241994882547	18.8834106135996	16.5513953538322
1	8616721	8617121	5.44652763581577	1.26671796246086	13.0205698202657	4.10679365745699	5.38905968058895	8.75817750644873	2.47916102078221	9.85561233900915	7.86680824805386	10.5338312389386	10.5282741763588	4.72755074570799	2.63585412860196	9.1286753709346	9.25531852197837	9.56796576547239	1.72511345389807	2.75293263748059	10.3459232267755	7.7610552696038	2.3233047086364	5.20434880968394	9.51619009867523	5.70887763210106	8.66168603147247	7.86033071105454	5.52222763526936	8.84848329068091	1.54293275365631	3.46908221931258	5.59549552630835	11.7520824958211	12.0537867207552	8.79709645928473	0.9804051786762	5.59875867998756	7.77893606172407	5.69911683038953	7.90795795459125	8.71360144108335	7.06193677766703	5.69221224018515	6.87202570222288	1.1800892503865	8.26209974412734	12.5889404090664	15.1721124076795
1	8671299	8671699	65.3583316297893	48.1352825735126	53.1673267660851	48.5970582799077	40.4179476044171	52.5490650386924	30.9895127597776	52.8619207274127	41.082220850948	41.0819418318604	40.4933622167645	49.1665277553631	52.7170825720392	41.0790391692057	51.4184362332132	51.8264812296421	69.004538155923	53.2233643246248	56.3278042346666	59.7601255759493	60.4059224245465	45.5380520847345	55.1939025723163	54.8052252681701	55.8197544250448	78.6033071105454	45.5583779909722	55.5041224597257	61.7173101462525	47.4107903306052	56.8875378508015	50.5339547320309	68.7065843083049	50.2691226244841	44.118233040429	58.7869661398693	64.1762225092236	37.9941122025969	70.2929595963667	63.1736104478543	72.1886870605963	61.8011614648674	52.0310517454018	49.5637485162329	47.5070735287322	46.1594481665768	55.1713178461074
1	8701425	8701825	7.26203684775436	8.867025737226	9.7654273651993	2.73786243830466	0.898176613431491	4.37908875322436	14.8749661246933	8.06368282282567	4.37044902669659	12.6405974867263	6.47893795468232	7.56408119313279	7.02894434293855	13.6930130564019	8.22694979731411	15.9466096091206	8.62556726949038	6.42350948745472	10.3459232267755	6.98494974264342	13.9398282518184	13.0108720242099	16.1775231677479	5.70887763210106	8.66168603147247	16.5940315011151	9.66389836172137	12.0661135782012	6.17173101462525	16.189050356792	9.32582587718058	4.70083299832846	10.8484080486797	10.0538245248968	6.8628362507334	19.5956553799564	13.6131381080171	9.49852805064923	10.543943939455	3.26760054040626	9.41591570355604	5.69221224018515	7.85374365968329	14.161071004638	9.29486221214326	8.3926269393776	12.4135465153742
1	8718875	8719275	28.1403927850481	36.7348209113649	24.9560921555093	23.2718307255896	20.6580621089243	24.084988142734	39.6665763325154	33.1506960493944	22.7263349388223	29.4947274690279	26.7256190630646	32.1473450708144	28.1157773717542	23.9627728487033	30.8510617399279	27.9065668159611	27.6018152623692	30.2822590122865	28.7386756299319	22.507060281851	46.466094172728	27.3228312508407	22.8388562368206	27.4026126340851	30.7971058896799	38.4282834762666	32.4430873572075	28.1542650158029	61.7173101462525	30.0653792340423	36.3707209210043	24.6793732412244	56.6527975875496	26.3912893778542	26.4709398242574	33.5925520799253	27.2262762160342	37.044259397532	34.2678178032288	26.14080432325	33.7403646044091	32.5269270867723	20.6160771066686	24.7818742581165	19.6224868923024	25.1778808181328	17.9306782999849
1	8726481	8726881	103.4840250805	62.069180160582	75.9533239515501	78.0290794916828	62.8723629402044	89.7713194410995	85.5310552169863	63.6134978245136	57.689927152395	72.683435548676	73.6979192345114	74.6953017821863	79.0756238580587	106.120851187115	81.2411292484768	85.3143614087954	94.0186832374451	67.9056717245213	68.9728215118367	87.699924546523	137.074977809548	78.0652321452591	89.4521869275472	81.066062375835	84.6920411966197	95.1973386116605	91.807034436353	65.1570133222867	106.462360002286	84.4143340032727	68.0785289034182	99.8927012144797	142.234683304912	96.768061052132	72.5499832220388	82.1151273064841	81.6788286481027	53.1917570836357	94.0168334601404	82.7792136902918	105.144392023042	94.3280885516397	99.1535137035015	82.6062475270549	76.4244226331779	102.809680007376	103.446220961451
1	8739352	8739752	15.431828301478	16.4673335119911	20.6159022154207	23.2718307255896	16.1671790417668	27.3693047076523	22.3124491870399	14.3354361294678	18.3558859121257	11.5872143628324	21.8664155970528	21.7467334302568	19.329596943081	13.6930130564019	8.22694979731411	19.1359315309448	11.2132374503375	13.764663187403	24.1404875291428	13.9698994852868	9.29321883454561	18.2152208338938	15.2259041578804	28.5443881605053	24.0602389763124	16.5940315011151	22.7791889954861	14.4793362938415	12.3434620292505	24.283575535188	21.4493995175153	19.9785402428959	24.1075734415105	22.6211051810179	17.6472932161716	18.6625289332919	20.4197071620257	22.7964673215581	17.5732398990917	17.4272028821667	19.6164910490751	19.5161562520634	10.7988975320645	17.7013387557975	13.4259120842069	16.7852538787552	11.0342635692215
1	8776133	8776533	19.9706013313245	6.33358981230429	15.19066479031	15.7427090202518	14.3708258149039	16.4215828245914	21.0728686766488	14.3354361294678	6.99271844271455	13.6939806106201	11.3381414206941	21.7467334302568	15.8151247716117	20.5395195846028	11.3120559713069	15.1492791286646	24.1515883545731	12.8470189749094	11.4954702519728	13.9698994852868	13.9398282518184	6.50543601210493	11.4194281184103	15.984857369883	18.2857816219974	19.2141417381333	17.9472398146254	18.5013741532419	3.08586550731262	9.25088591816688	13.0561562280528	18.8033319933138	34.9559814901902	10.0538245248968	14.706077680143	14.9300231466335	14.5855051157326	13.2979392709089	17.5732398990917	13.070402161625	25.1091085428161	7.31855859452377	24.5429489365103	15.3411602550245	15.4914370202388	16.7852538787552	20.6892441922903
1	8794602	8795002	20.8783559372938	21.5342053618346	19.5308547303986	24.6407619447419	12.5744725880409	21.8954437661218	16.1145466350844	14.3354361294678	19.229975717465	26.3345780973464	15.3874776423705	20.8012232811152	21.0868330288157	19.398435163236	17.4822683192925	26.3119058550491	18.9762479928788	21.1058168873512	29.8882226551292	27.9397989705737	37.1728753381824	18.2152208338938	15.2259041578804	14.8430818434627	20.2106007401024	11.3538110270788	18.6375182690341	18.5013741532419	12.3434620292505	24.283575535188	15.853903991207	9.40166599665691	21.6968160973594	20.1076490497937	17.6472932161716	18.6625289332919	34.0328452700428	16.1474976861037	20.2092258839554	27.2300045033855	13.3392139133711	22.7688489607406	20.6160771066686	21.241606506957	24.786299232382	14.6870971439108	15.1721124076795
1	8814878	8815278	9.98530066566225	11.4004616621477	13.0205698202657	15.7427090202518	12.5744725880409	17.5163550128975	4.95832204156442	23.2950837103853	12.2372572747505	8.42706499115084	16.1973448867058	20.8012232811152	7.90756238580587	9.1286753709346	9.25531852197837	11.1626267263845	18.9762479928788	6.42350948745472	9.19637620157822	12.4176884313661	6.96991412590921	10.4086976193679	10.4678091085428	14.8430818434627	12.5113242676825	13.1005511850909	8.28334145290404	15.2837438657216	26.2298568121573	12.7199681374795	20.5168169297973	16.4529154941496	13.2591653928308	21.3643771154058	8.8236466080858	13.9968966999689	8.75130306943958	12.348086465844	9.66528194450042	7.62440126094793	12.5545542714081	17.0766367205555	4.90858978730205	3.5402677511595	10.3276246801592	8.3926269393776	12.4135465153742
1	8817466	8817866	5.44652763581577	5.06687184984343	7.59533239515501	12.320380972371	10.7781193611779	1.09477218830609	12.3958051039111	10.7515770971009	6.99271844271455	32.6548768407095	5.66907071034703	5.67306089484959	7.90756238580587	13.6930130564019	4.11347489865705	2.3919914413681	15.5260210850827	3.67057684997413	26.4395815795374	10.8654773774453	37.1728753381824	1.30108720242099	17.1291421776154	12.5595307906223	9.62409559052497	0.87337007900606	8.9736199073127	8.84848329068091	1.54293275365631	1.15636073977086	2.79774776315417	14.1024989949854	1.20537867207552	1.2567280656121	10.7844569654382	13.9968966999689	25.2815422006032	11.3982336607791	7.02929595963667	10.8920018013542	7.06193677766703	7.31855859452377	9.81717957460411	8.26062475270549	9.29486221214326	39.8649779620436	15.1721124076795
1	8831332	8831732	12.7085644835701	11.4004616621477	6.51028491013287	19.8495026777088	12.5744725880409	17.5163550128975	11.1562245935199	9.85561233900915	17.4817961067864	10.5338312389386	15.3874776423705	9.45510149141599	9.66479847154051	17.1162663205024	16.4538995946282	23.1225839332249	5.17534036169423	20.1881726748577	13.7945643023673	19.4026381740095	25.5563517950004	15.6130464290518	14.2742851480128	2.28355105284042	3.84963823620999	19.2141417381333	17.2569613602167	17.6969665813618	29.3157223194699	1.15636073977086	9.32582587718058	22.3289567420602	19.2860587532084	22.6211051810179	19.608103573524	21.4619082732856	15.5578721234481	25.6460257367529	14.0585919192733	16.3380027020313	16.4778524812231	6.50538541735446	9.81717957460411	1.1800892503865	18.5897244242865	14.6870971439108	11.0342635692215
1	8848873	8849273	134.347681683456	134.272104020851	147.566457963012	140.99991557269	159.875437190805	142.320384479792	135.11427563263	137.978572746128	158.210254766417	170.648066070805	142.536635003011	146.554073116948	144.971977073108	136.930130564019	191.276582787553	153.884782728014	164.748334847266	142.234852936497	151.740207326041	151.340577757274	264.85673678455	141.818505063887	193.178659003107	168.982777910191	139.549386062612	75.9831968735272	132.533463246465	123.074358497653	89.4900997120661	157.265060608837	129.62897969281	124.572074455704	83.1711283732111	119.38916623315	129.413483585258	153.965863699658	144.882684149611	138.678509539479	145.857891162461	174.272028821667	169.486482664009	145.557998713306	143.33082178922	161.67222730295	143.553983054213	293.741942878216	151.721124076795
1	8859395	8859795	49.0187487223419	54.4688723858169	54.2523742511072	50.6504551086362	55.6869500327525	52.5490650386924	55.7811229675997	55.5498150016879	54.1935679310377	51.6157730707989	55.880839859135	47.2755074570799	45.6881382291006	46.7844612760398	52.4468049578774	54.2184726710102	63.8291977942288	62.3998064495602	55.1782572094693	51.2229647793851	62.7292271331829	35.1293544653666	51.3874265328462	51.3798986889095	51.9701161888348	62.8826456884363	49.0097702630155	55.5041224597257	64.8031756535651	52.0362332896887	55.9549552630835	54.0595794807773	69.9119629803804	65.3498594118294	49.02025893381	55.9875867998756	41.8117813317669	42.7433762279215	61.5063396468209	57.7276095471772	43.1562803079652	45.5376979214812	52.0310517454018	35.402677511595	40.2777362526208	27.2760375529772	51.0334690076494
1	8862448	8862848	44.4799756924955	49.4020005359734	69.4430390414173	65.7086985193119	87.1231315028546	61.3072425451411	65.6977670507286	65.4054273406971	81.2903518965566	83.2172667876146	60.7400433251467	69.0222408873367	68.5322073436509	60.4774743324417	75.0709169004912	61.3944469951145	56.9287439786365	60.5645180245731	68.9728215118367	71.401708480355	88.2855789281833	80.6674065501011	82.7908538584745	51.3798986889095	61.5942117793598	64.6293858464484	62.1250608967803	61.9393830347664	49.373848117002	53.1925940294595	58.7527030262377	64.6364537270163	42.1882535226433	54.0393068213205	62.7459314352768	71.8507363931736	68.0656905400856	59.8407267190901	58.8703536619571	62.0844102677189	55.7108345793732	76.4382786539149	52.0310517454018	81.4261582766684	69.1950853570665	60.8465453104876	60.6884496307181
1	8866032	8866432	4.53877302984648	7.60030777476514	5.42523742511072	4.79125926703316	12.5744725880409	7.66340531814264	1.23958051039111	6.27175330664218	8.74089805339318	16.8541299823017	6.47893795468232	1.8910202982832	6.15032630007123	6.84650652820095	12.3404246959712	7.97330480456032	5.17534036169423	5.50586527496119	5.74773512598639	3.8805276348019	16.2631329604548	3.90326160726296	4.75809504933761	9.13420421136169	13.473733826735	6.11359055304242	7.59306299849537	8.84848329068091	4.62879826096894	9.25088591816688	6.52807811402641	4.70083299832846	7.23227203245314	6.28364032806052	5.8824310720572	8.39813801998133	3.88946803086204	5.69911683038953	7.02929595963667	4.35680072054167	0.784659641963003	8.94490494886239	3.92687182984164	4.72035700154599	14.4586745522228	2.0981567348444	5.51713178461074
1	8880160	8880560	15.431828301478	11.4004616621477	11.9355223352436	4.10679365745699	8.08358952088342	10.9477218830609	12.3958051039111	9.85561233900915	7.86680824805386	15.8007468584078	8.90853968768819	5.67306089484959	9.66479847154051	12.5519286350351	9.25531852197837	7.17597432410429	8.62556726949038	8.25879791244179	8.04682917638094	9.31326632352456	4.6466094172728	10.4086976193679	8.56457108880771	17.1266328963032	16.3609625038924	16.5940315011151	15.1861259969907	5.63085300316058	13.8863947829068	11.5636073977086	10.2584084648986	19.9785402428959	8.43765070452867	12.567280656121	11.7648621441144	5.59875867998756	12.6407711003016	8.5486752455843	10.543943939455	7.62440126094793	9.41591570355604	4.06586588584654	9.81717957460411	17.7013387557975	8.26209974412734	6.2944702045332	2.75856589230537
1	8903499	8903899	25.4171289671403	22.8009233242954	10.8504748502214	15.7427090202518	14.3708258149039	10.9477218830609	21.0728686766488	15.2314008875596	20.1040655228043	26.3345780973464	20.2466811083822	23.63775372854	20.2082149859483	21.6806040059697	13.3687934206354	27.1092363355051	12.0757941772865	12.8470189749094	21.8413934787483	20.9548492279303	2.3233047086364	10.4086976193679	14.2742851480128	25.1190615812447	30.7971058896799	20.9608818961454	15.8764044513994	22.5234120126423	3.08586550731262	32.3781007135841	13.9887388157709	7.05124949749269	27.723709457737	30.1614735746905	7.8432414294096	7.46501157331674	24.3091751928877	18.9970561012985	20.2092258839554	16.3380027020313	23.5397892588901	32.5269270867723	18.6526411917478	24.7818742581165	34.0811614445253	29.3741942878216	11.0342635692215
1	8910322	8910722	2.72326381790789	6.33358981230429	4.34018994008858	10.2669841436425	3.59270645372596	2.18954437661218	8.67706357273774	6.27175330664218	6.11862863737523	13.6939806106201	5.66907071034703	4.72755074570799	6.15032630007123	14.8340974777687	11.3120559713069	11.9599572068405	7.76301054254134	8.25879791244179	9.19637620157822	7.7610552696038	13.9398282518184	7.80652321452591	1.90323801973505	6.85065315852127	0.962409559052497	5.24022047403636	4.14167072645202	11.2617060063212	1.54293275365631	9.25088591816688	5.59549552630835	10.576874246239	1.20537867207552	15.0807367873452	9.804051786762	8.39813801998133	6.80656905400856	10.4483808557141	9.66528194450042	4.35680072054167	7.06193677766703	13.0107708347089	2.94515387238123	2.360178500773	11.3603871481751	16.7852538787552	5.51713178461074
1	8918085	8918485	102.57627047453	106.404308846712	92.2290362268823	89.6649948544776	94.3085444103066	88.6765472527934	118.999728997546	97.6601586319997	85.6608009232532	94.804481150447	82.6064589221996	96.4420352124431	107.191401229813	101.556513501647	82.2694979731411	82.9223699674273	108.682147595579	121.129036049146	95.412403091374	100.117612977889	113.841930723184	102.785888991258	110.387805144633	102.759797377819	104.902641936722	103.057669322715	105.612603524526	101.35535405689	140.406880582724	105.228827319148	99.7863368858322	112.819991959883	109.689459158873	128.186262692435	108.824974833058	95.1788975597884	103.070902817844	101.634250141947	113.347397349141	78.4224129697502	111.421669158746	86.1963567799466	100.135231660962	94.4071400309199	72.2933727611142	96.5152098028424	92.4119573922299
1	8928873	8929273	0.907754605969295	1.26671796246086	6.51028491013287	8.89805292449015	6.28723629402044	2.18954437661218	1.23958051039111	7.16771806473392	10.4890776640718	7.37368186725699	9.71840693202348	0.945510149141599	5.27170825720392	3.42325326410047	1.02836872466426	2.3919914413681	4.31278363474519	6.42350948745472	8.04682917638094	2.32831658088114	11.616523543182	3.90326160726296	8.56457108880771	3.42532657926063	1.92481911810499	1.74674015801212	4.83194918086069	4.8264454312805	1.54293275365631	2.31272147954172	11.1909910526167	7.05124949749269	1.20537867207552	5.02691226244841	8.8236466080858	5.59875867998756	7.77893606172407	1.89970561012985	4.39330997477292	8.71360144108335	10.200575345519	5.69221224018515	3.92687182984164	4.72035700154599	3.09828740404775	2.0981567348444	4.13784883845805
1	8962893	8963293	42.6644664805569	43.0684107236692	47.7420893409744	47.2281270607554	59.2796564864784	38.3170265907132	59.4998644987731	47.4861321788623	55.067657736377	43.1887080796481	46.1624329271115	49.1665277553631	42.1736660576313	31.9503637982711	45.2482238852276	53.4211421905542	48.3031767091461	48.6351432621572	49.4305220834829	42.6858039828209	51.1127035900009	37.7315288702086	36.1615223749659	41.1039189511276	36.5715632439949	43.668503950303	46.2486564453809	37.0027483064838	29.3157223194699	52.0362332896887	53.1572074999293	39.9570804857919	18.0806800811329	40.2152980995873	34.314181253667	49.4557016732234	49.5907173934909	45.5929346431163	43.9330997477292	52.2816086465001	32.9557049624461	45.5376979214812	29.4515387238123	36.5827667619815	39.2449737846049	60.8465453104876	41.3784883845806
1	8988030	8988430	95.314233626776	88.67025737226	105.249606047148	107.461100703458	131.133785560998	90.8660916294056	89.2497967481596	111.995594761468	110.135315472754	96.9112473982347	96.3742020758995	93.6055047650183	106.312783186946	85.5813316025119	106.950347365083	106.044953900652	86.2556726949038	100.023219161795	105.75832631815	107.878668247493	111.518626014547	101.484801788837	91.3554249472822	102.759797377819	108.752280172932	84.7168976635878	98.7098189804397	102.964169200651	75.6037049291593	82.101612523731	95.1234239472419	96.3670764657334	81.9657497011356	91.7411487896836	118.62902661982	111.042047153087	107.932737856421	90.2360164811676	99.2888054298679	125.258020715573	87.8818798998564	93.5149153744704	70.6836929371496	73.1655335239629	96.0469095254803	159.459911848174	108.963352746062
1	8993294	8993694	11.8008098776008	8.867025737226	8.68037988017716	7.52912170533782	6.28723629402044	9.85294969475482	12.3958051039111	10.7515770971009	10.4890776640718	13.6939806106201	12.9578759093646	19.8557131319736	21.0868330288157	11.4108442136683	9.25531852197837	9.56796576547239	10.3506807233885	5.50586527496119	12.6450172771701	13.9698994852868	16.2631329604548	13.0108720242099	4.75809504933761	10.2759797377819	9.62409559052497	14.847291343103	14.4958475425821	11.2617060063212	16.9722602902194	11.5636073977086	5.59549552630835	15.2777072445675	14.4645440649063	10.0538245248968	10.7844569654382	14.9300231466335	6.80656905400856	8.5486752455843	7.90795795459125	5.44600090067709	4.70795785177802	8.94490494886239	5.89030774476247	11.800892503865	9.29486221214326	2.0981567348444	13.7928294615268
1	9005097	9005497	100.760761262592	87.4035394097992	122.610365807502	108.83003192261	140.115551695313	102.908585700773	83.0518941962041	118.26734806811	121.498482942165	104.284929265492	98.8038038089053	112.51570774785	94.8907486296705	109.544104451215	106.950347365083	102.058301498372	101.781693779986	100.940863374288	132.197907897687	109.430879301414	139.398282518184	111.893499408205	125.613709302513	92.4838176400371	70.2558978108323	74.2364567155151	94.5681482539877	101.35535405689	67.8890411608778	106.385188058919	96.05600653496	105.76874246239	60.2689336037762	124.416078495598	111.766190369087	135.303334766366	116.684040925861	94.0354277014273	96.6528194450042	121.990420175167	94.9438166775234	93.5149153744704	97.1900777885807	94.4071400309199	120.833208757862	153.165441643641	97.9290891768406
1	9010001	9010401	24.509374361171	41.8016927612083	54.2523742511072	30.1164868213513	55.6869500327525	26.2745325193462	29.7499322493865	32.2547312913027	46.3267596829839	63.2029874336313	25.105884574394	18.910202982832	32.5088675860908	23.9627728487033	38.0496428125778	41.4611849837137	36.2273825318596	40.3763453497154	55.1782572094693	26.3875879166529	34.849570629546	37.7315288702086	32.3550463354958	34.2532657926063	37.5339728030474	13.1005511850909	27.6111381763468	42.6336013096444	26.2298568121573	27.7526577545006	36.3707209210043	37.6066639866277	8.43765070452867	27.6480174434663	30.3925605389622	38.2581843132483	40.8394143240514	35.1445537874021	27.2385218435921	43.5680072054168	29.8170663945941	34.9664466182802	30.4332566812727	21.241606506957	49.572598464764	69.2391722498652	31.7235077615118
1	9021969	9022369	2.72326381790789	6.33358981230429	5.42523742511072	6.84465609576165	9.8799427477464	3.28431656491827	8.67706357273774	1.79192951618348	5.24453883203591	8.42706499115084	3.23946897734116	11.3461217896992	7.02894434293855	7.98759094956777	6.17021234798558	7.97330480456032	2.58767018084711	1.83528842498706	4.59818810078911	4.65663316176228	4.6466094172728	11.7097848217889	7.61295207894018	11.4177552642021	7.69927647241997	6.98696063204848	5.52222763526936	4.02203785940041	4.62879826096894	6.93816443862516	3.73033035087223	8.2264577470748	8.43765070452867	6.28364032806052	0.9804051786762	0.933126446664593	3.88946803086204	4.74926402532461	6.15063396468209	4.35680072054167	12.5545542714081	8.13173177169308	5.89030774476247	3.5402677511595	1.03276246801592	4.1963134696888	4.13784883845805
1	9058489	9058889	45.3877302984648	29.1345131365997	23.8710446704872	45.8591958416031	26.0471217895132	33.9379378374888	24.7916102078221	23.2950837103853	27.9708737708582	27.3879612212402	26.7256190630646	21.7467334302568	26.3585412860196	38.796870326472	25.7092181166066	28.7038972964172	43.1278363474519	36.7057684997413	33.336863730721	31.8203266053756	34.849570629546	16.9141336314728	30.4518083157607	34.2532657926063	26.9474676534699	35.8081732392485	32.4430873572075	31.3718953033232	29.3157223194699	24.283575535188	28.9100602192598	28.2049979899707	27.723709457737	33.9316577715268	24.510129466905	40.1244372065775	33.0604782623273	29.4454369570126	25.4811978536829	31.5868052239271	25.1091085428161	26.8347148465872	30.4332566812727	28.322142009276	29.9501115724616	29.3741942878216	51.0334690076494
1	9101537	9101937	82.6056691432059	63.3358981230429	78.1234189215944	67.7620953480403	68.2614226207933	74.4445088048142	69.4165085819019	63.6134978245136	77.7939926751993	81.1105005398268	80.1768571891937	64.2946901416287	68.5322073436509	71.88831854611	84.3262354224696	59.0024555537464	79.3552188793115	81.6703349119243	72.4214625874285	53.5512813602662	74.3457506763649	68.9576217283122	78.0327588091369	61.6558784266914	50.0452970707298	72.489716557503	78.0014653481797	88.4848329068091	67.8890411608778	77.4761695646476	80.202102543753	86.9654104690765	55.4474189154741	57.8094910181568	71.5695780433626	71.8507363931736	66.1209565246546	75.9882244051938	76.4435935610488	74.0656122492085	80.8199431221893	80.5041445397615	84.4277443415954	73.1655335239629	77.4571851011938	73.435485719554	82.7569767691611
1	9109918	9110318	5.44652763581577	1.26671796246086	7.59533239515501	8.89805292449015	1.79635322686298	7.66340531814264	12.3958051039111	4.4798237904587	10.4890776640718	1.05338312389386	2.42960173300587	7.56408119313279	1.75723608573464	1.14108442136682	14.3971621452997	10.3652962459284	5.17534036169423	5.50586527496119	5.74773512598639	1.55221105392076	2.3233047086364	1.30108720242099	4.75809504933761	9.13420421136169	11.54891470863	4.3668503950303	3.45139227204335	8.04407571880083	10.8005292755942	4.62544295908344	5.59549552630835	16.4529154941496	1.20537867207552	12.567280656121	10.7844569654382	9.33126446664593	12.6407711003016	6.64896963545446	1.75732398990917	1.08920018013542	7.06193677766703	4.87903906301585	0.981717957460411	2.360178500773	8.26209974412734	2.0981567348444	8.27569767691611
1	9110732	9111132	147.964000772995	197.608002143894	147.566457963012	146.475640449299	191.311618660908	146.699473233016	147.510080736542	148.730149843229	179.18841009456	181.181897309743	151.445174690699	151.281623862656	166.058810101923	179.150254154592	163.510627221618	148.303469364822	156.985324304725	178.940621436239	143.69337814966	146.683944595512	216.067337903185	128.807633039678	156.065517618274	155.281471593149	150.135891212189	115.2848504288	151.861259969907	139.966917507134	145.035678843693	150.326896170212	143.617718508581	151.601864196093	103.662565798495	180.968841448143	162.747259660249	171.695266186285	207.114172643403	140.578215149609	154.644511112007	174.272028821667	153.793289824749	137.426266941613	177.690950300334	133.350085293674	152.848845266356	188.834106135996	188.961763622918
1	9117154	9117554	8.16979145372366	16.4673335119911	4.34018994008858	3.42232804788083	5.38905968058895	5.47386094153046	3.71874153117332	11.6475418551926	6.11862863737523	7.37368186725699	5.66907071034703	4.72755074570799	3.51447217146928	3.42325326410047	3.08510617399279	12.7572876872965	3.45022690779615	3.67057684997413	1.14954702519728	2.32831658088114	2.3233047086364	9.1076104169469	4.75809504933761	5.70887763210106	14.4361433857875	6.11359055304242	4.83194918086069	12.0661135782012	9.25759652193788	2.31272147954172	5.59549552630835	1.17520824958211	14.4645440649063	5.02691226244841	5.8824310720572	6.53188512665215	2.91710102314653	10.4483808557141	10.543943939455	8.71360144108335	3.92329820981502	13.0107708347089	6.87202570222288	7.08053550231899	9.29486221214326	6.2944702045332	4.13784883845805
1	9142229	9142629	76.2513869014208	103.87087292179	82.463608861683	78.0290794916828	115.864783132662	73.3497366165081	60.7394450091642	98.5561233900915	81.2903518965566	86.3774161592961	89.0853968768819	89.8234641684519	94.8907486296705	81.0169939170446	89.4680790457909	91.6930052524437	72.4547650637192	78.9174022744437	85.0664798645985	89.2521356004437	120.811844849093	59.8500113113653	81.839234848607	75.357184743734	65.4438500155698	62.8826456884363	97.3292620716224	96.5289086256099	64.8031756535651	86.7270554828144	94.1908413595239	77.5637444724196	57.8581762596251	86.7142365272351	83.334440187477	78.3826215198258	77.7893606172407	80.7374884305184	96.6528194450042	81.6900135101564	65.1267502829293	82.1304908941001	69.7019749796892	89.6867830293739	99.1451969295281	98.6133665376868	77.2398449845504
1	9181254	9181654	116.19258956407	177.34051474452	152.991695388122	121.150412894981	172.449909778846	126.993573843507	120.239309507937	162.169621214605	173.943871262524	160.114234831866	135.247829803993	139.935502072957	146.729213158842	127.801455193084	155.283677424304	128.370207353421	117.307714865069	157.834804548887	167.833865678803	117.968040097978	202.127509651367	152.227202683255	139.887994450526	174.691655542292	138.58697650356	93.4505984536484	142.887640062595	130.314026644573	94.1188979730351	119.105156196399	138.022222982273	138.67457345069	68.7065843083049	139.496815282943	142.158750908049	151.166484359664	152.661620211335	145.327479174933	119.498031313823	149.220424678552	115.344967368561	137.426266941613	107.007257363185	128.629728292128	132.193595906037	214.011986954129	151.721124076795
1	9182227	9182627	42.6644664805569	43.0684107236692	46.6570418559522	36.9611429171129	57.4833032596154	31.7483934608766	38.4269958221243	55.5498150016879	63.8085557897702	119.032293000006	36.444025995088	33.092855219956	39.5378119290294	34.2325326410048	29.8226930152636	32.6905496986973	34.5022690779615	34.8704800747542	51.7296161338775	38.805276348019	120.811844849093	52.0434880968394	38.0647603947009	45.6710210568085	39.4587919211524	7.86033071105454	29.6819735395728	29.7630801595631	29.3157223194699	41.6289866317509	35.4381383332862	37.6066639866277	4.82151468830209	25.1345613122421	30.3925605389622	46.6563223332296	47.6459833780599	40.8436706177917	28.1171838385467	41.3896068451459	35.3096838883352	33.3401002639416	35.3418464685748	42.4832130139139	54.7364108048436	144.772814704264	42.7577713307332
1	9182863	9183263	7.26203684775436	20.2674873993737	16.2757122753322	6.84465609576165	20.6580621089243	3.28431656491827	4.95832204156442	13.4394713713761	13.9854368854291	25.2811949734525	1.61973448867058	6.61857104399119	4.3930902143366	14.8340974777687	19.539005768621	12.7572876872965	8.62556726949038	7.34115369994825	9.19637620157822	7.7610552696038	23.233047086364	15.6130464290518	8.56457108880771	9.13420421136169	10.5865051495775	1.74674015801212	11.0444552705387	12.0661135782012	1.54293275365631	9.25088591816688	9.32582587718058	10.576874246239	1.20537867207552	7.54036839367262	6.8628362507334	13.0637702533043	7.77893606172407	15.1976448810388	2.63598598486375	7.62440126094793	3.92329820981502	4.06586588584654	3.92687182984164	5.90044625193249	5.16381234007959	25.1778808181328	12.4135465153742
1	9196430	9196830	78.0668961133594	108.937744771634	94.3991311969266	85.5582011970207	110.475723452073	97.4347247592421	80.5727331754219	103.931911938642	119.750303331487	101.12477989381	93.1347330985583	102.115096107293	116.856199701353	86.7224160238787	119.290772061055	93.2876662133558	97.4689101452412	89.0114886118726	106.907873343347	84.5955024386814	134.751673100911	106.689150598521	107.53294811503	99.3344707985584	135.699747826402	88.2103779796121	91.807034436353	106.986207060051	128.063418553474	84.4143340032727	109.112162763013	106.943950711972	102.45718712642	74.1469558711141	109.805380011734	84.9145066464779	92.3748657329733	99.7345445318169	91.3808474752767	89.3144147711043	92.5898377516344	112.217898449364	94.2449239161995	99.1274970324659	93.9813845894485	130.085717560353	88.2741085537718
1	9234389	9234789	98.9452520506532	164.673335119911	133.460840657724	93.0873229023585	137.421021855018	119.330168525364	140.072597674195	115.579453793835	143.350728075648	232.797670380542	109.332077985264	104.951626554717	79.0756238580587	111.826273293949	119.290772061055	104.45029293974	119.895385045916	124.79961289912	143.69337814966	106.326457193572	255.563517950004	97.5815401815739	165.581707716949	121.028205800542	122.226013999667	33.1880630022303	98.0195405260311	90.8980556224493	67.8890411608778	91.3524984418979	105.381832412141	149.251447696929	33.7506028181147	96.768061052132	106.864164475706	122.239564513062	142.93795013418	123.48086465844	85.2302135105946	113.276818734084	131.038160207822	82.9436640712694	113.879283065408	138.07044229522	106.374534205639	386.060839211369	180.686065946002
1	9250027	9250427	35.4024296328025	53.202154423356	56.4224692211515	47.9125926703316	62.8723629402044	49.2647484737741	24.7916102078221	45.6942026626788	60.312196568413	66.3631368053129	46.9723001714468	51.0575480536463	35.1447217146928	38.796870326472	44.2198551605633	42.2585154641697	49.1657334360951	39.4587011372219	70.1223685370339	35.7008542401775	37.1728753381824	37.7315288702086	31.4034273256283	43.387470003968	29.8346963306274	27.9478425281939	46.2486564453809	37.8071558783639	20.0581257975321	43.9417081112927	59.6852856139557	35.2562474874634	18.0806800811329	37.7018419683631	42.1574226830766	47.5894487798942	42.7841483394824	44.6430818380514	44.8117617426838	45.7464075656876	36.0943435302982	45.5376979214812	28.4698207663519	31.8624097604355	41.3104987206367	48.2576049014212	37.2406395461225
1	9267084	9267484	162.488074468504	235.609541017719	192.05340484892	169.063005565313	222.74780013101	183.921727635423	173.541271454755	190.840493473541	237.752427052295	282.306677203553	191.938536907464	177.755908038621	159.029865758985	195.125436053727	238.581544122109	173.020714258959	156.985324304725	204.634659386058	190.824806182748	175.399849093046	320.616049791824	157.431551492939	202.694849101782	173.549880015872	182.857816219974	79.4766771895515	169.808499784533	148.010993225935	131.149284060787	151.483256909983	163.20195285066	204.486235427288	89.1980217335888	155.834280135901	191.179009841859	194.090300906235	209.058906658834	190.920413818049	169.581765026235	203.680433685323	169.486482664009	161.821462256692	161.001745023507	188.81428006184	190.028294114929	350.392174719015	197.237461299834
1	9288987	9289387	126.177890229732	115.271334583938	99.8243686220373	123.20380972371	107.781193611779	109.477218830609	88.0102162377685	95.8682291158163	89.1571601446105	71.6300524247822	104.472874519252	107.788157002142	115.977581658486	103.838682344381	118.26240333639	97.2743186156359	127.658395588458	124.79961289912	109.206967393741	117.191934571017	109.195321305911	118.39893542031	103.72647207556	116.461103694862	79.8799934013572	153.713133905067	99.4000974348484	107.790614631931	143.492746090037	121.41787767594	130.561562280528	97.5422847153155	175.985286123026	145.780455611004	109.805380011734	102.643909133105	101.126168802413	86.436605260908	120.376693308778	129.614821436115	130.253500565859	107.338859386349	99.1535137035015	106.208032534785	95.0141470574644	119.594933886131	104.825503907604
1	9292460	9292860	18.1550921193859	20.2674873993737	19.5308547303986	9.58251853406631	11.6762959746094	14.2320384479792	14.8749661246933	9.85561233900915	25.3486043548402	30.5481105929218	14.5776103980352	20.8012232811152	12.3006526001425	20.5395195846028	17.4822683192925	17.5412705700327	16.3885778120317	16.5175958248836	21.8413934787483	13.9698994852868	34.849570629546	5.20434880968394	17.1291421776154	19.4101839491436	14.4361433857875	0.87337007900606	24.8500243587121	11.2617060063212	3.08586550731262	11.5636073977086	15.853903991207	28.2049979899707	1.20537867207552	8.79709645928473	14.706077680143	25.194414059944	23.3368081851722	21.8466145164932	14.9372539142279	9.80280162121877	21.1858103330011	12.1975976575396	18.6526411917478	17.7013387557975	19.6224868923024	60.8465453104876	17.9306782999849
1	9293371	9293771	15.431828301478	25.3343592492171	17.3607597603543	13.6893121915233	27.8434750163762	8.75817750644873	23.552029697431	21.5031541942018	26.2226941601795	36.8684093362849	18.6269466197117	17.0191826845488	13.1792706430098	11.4108442136683	17.4822683192925	15.9466096091206	11.2132374503375	20.1881726748577	13.7945643023673	14.7460050122472	23.233047086364	15.6130464290518	19.983999207218	29.6861636869255	23.0978294172599	5.24022047403636	14.4958475425821	18.5013741532419	9.25759652193788	20.8144933158755	13.0561562280528	17.6281237437317	10.8484080486797	7.54036839367262	13.7256725014668	18.6625289332919	25.2815422006032	20.8967617114283	16.6945779041371	17.4272028821667	16.4778524812231	19.5161562520634	19.6343591492082	16.521249505411	18.5897244242865	48.2576049014212	19.3099612461376
1	9294992	9295392	28.1403927850481	21.5342053618346	31.4663770656422	17.1116402394041	18.8617088820613	24.084988142734	26.0311907182132	42.1103436303118	17.4817961067864	44.2420912035419	29.1552207960704	31.2018349216728	19.329596943081	28.5271105341706	22.6241119426138	36.6772021009775	37.0899392588086	11.0117305499224	29.8882226551292	16.298216066168	37.1728753381824	9.1076104169469	18.0807611874829	25.1190615812447	29.8346963306274	23.5809921331636	20.0180751778514	23.3278195845224	23.1439913048447	12.7199681374795	21.4493995175153	24.6793732412244	31.3398454739636	23.87783324663	28.4317501816098	21.4619082732856	26.2539092083187	19.9469089063634	14.9372539142279	25.0516041431146	22.7551296169271	20.3293294292327	10.7988975320645	25.961963508503	39.2449737846049	44.0612914317324	20.6892441922903
1	9404524	9404924	2.72326381790789	3.80015388738257	8.68037988017716	7.52912170533782	15.2690024283354	1.09477218830609	14.8749661246933	5.37578854855044	6.99271844271455	14.747363734514	12.1480086650293	5.67306089484959	8.78618042867319	6.84650652820095	9.25531852197837	7.17597432410429	5.17534036169423	6.42350948745472	9.19637620157822	2.32831658088114	2.3233047086364	9.1076104169469	8.56457108880771	9.13420421136169	7.69927647241997	11.3538110270788	6.9027845440867	8.84848329068091	7.71466376828156	12.7199681374795	8.39324328946252	7.05124949749269	8.43765070452867	5.02691226244841	4.902025893381	4.66563223332296	7.77893606172407	1.89970561012985	7.02929595963667	5.44600090067709	7.84659641963003	12.1975976575396	7.85374365968329	9.44071400309199	4.13104987206367	6.2944702045332	2.75856589230537
1	9428580	9428980	3.63101842387718	12.6671796246086	1.08504748502214	14.3737778010995	16.1671790417668	17.5163550128975	28.5103517389954	6.27175330664218	3.49635922135727	31.6014937168157	13.7677431536999	3.78204059656639	24.6013052002849	21.6806040059697	17.4822683192925	7.17597432410429	20.7013614467769	7.34115369994825	16.0936583527619	9.31326632352456	16.2631329604548	1.30108720242099	7.61295207894018	19.4101839491436	20.2106007401024	6.11359055304242	15.1861259969907	1.60881514376017	20.0581257975321	11.5636073977086	5.59549552630835	12.9272907454033	2.41075734415105	16.3374648529573	11.7648621441144	5.59875867998756	18.4749731465947	5.69911683038953	7.02929595963667	6.53520108081251	12.5545542714081	11.3844244803703	5.89030774476247	22.4216957573435	1.03276246801592	16.7852538787552	12.4135465153742
1	9448153	9448553	19.9706013313245	19.0007694369129	15.19066479031	26.6941587734704	19.7598854954928	19.7058993895096	9.91664408312884	25.0870132265687	20.9781553281436	27.3879612212402	24.2960173300587	14.182652237124	24.6013052002849	28.5271105341706	22.6241119426138	27.1092363355051	18.9762479928788	13.764663187403	20.691846453551	12.4176884313661	20.9097423777276	19.5163080363148	19.0323801973505	17.1266328963032	28.8722867715749	19.2141417381333	17.2569613602167	20.1101892970021	16.9722602902194	21.9708540556463	19.5842343420792	15.2777072445675	18.0806800811329	18.8509209841816	27.4513450029336	17.7294024866273	28.1986432237498	10.4483808557141	17.5732398990917	20.694803422573	21.9704699749641	21.142502606402	7.85374365968329	18.881428006184	19.6224868923024	27.2760375529772	20.6892441922903
1	9455766	9456166	77.1591415073901	135.538821983312	130.205698202657	86.2426668065968	147.300964602765	96.339952570936	88.0102162377685	125.435066132844	145.098907686327	131.672890486732	114.191281451276	95.4965250633015	109.827255358415	93.5689225520796	105.921978640419	83.7197004478834	112.132374503375	98.1879307368079	120.702437645714	98.5654019239683	157.984720187275	106.689150598521	120.855614253175	94.7673686928775	105.865051495775	75.1098267945212	97.3292620716224	103.768576772531	95.6618307266914	99.4470236202939	129.62897969281	103.418325963226	92.8141577498153	94.2546049209078	122.550647334525	103.57703557977	108.905104864137	118.731600633115	105.43943939455	123.079620355302	99.6517745293014	103.272993500502	97.1900777885807	119.189014289036	104.309009269608	153.165441643641	107.584069799909
1	9465732	9466132	10.8930552716315	12.6671796246086	8.68037988017716	11.6359153627948	13.4726492014724	3.28431656491827	4.95832204156442	9.85561233900915	10.4890776640718	10.5338312389386	9.71840693202348	6.61857104399119	4.3930902143366	5.70542210683413	10.2836872466426	7.17597432410429	10.3506807233885	1.83528842498706	17.2432053779592	10.8654773774453	2.3233047086364	10.4086976193679	12.3710471282778	4.56710210568085	7.69927647241997	5.24022047403636	11.0444552705387	11.2617060063212	1.54293275365631	3.46908221931258	12.1235736403348	1.17520824958211	4.82151468830209	13.8240087217331	15.6864828588192	10.2643909133105	10.6960370848706	15.1976448810388	10.543943939455	9.80280162121877	4.70795785177802	4.06586588584654	5.89030774476247	11.800892503865	16.5241994882547	14.6870971439108	2.75856589230537
1	9466690	9467090	5.44652763581577	6.33358981230429	3.25514245506643	5.47572487660932	8.98176613431491	10.9477218830609	7.43748306234663	8.95964758091741	3.49635922135727	16.8541299823017	12.1480086650293	3.78204059656639	8.78618042867319	7.98759094956777	19.539005768621	8.77063528501635	6.03789708864326	12.8470189749094	5.74773512598639	6.98494974264342	2.3233047086364	1.30108720242099	10.4678091085428	5.70887763210106	7.69927647241997	4.3668503950303	7.59306299849537	11.2617060063212	3.08586550731262	8.09452517839602	5.59549552630835	11.7520824958211	4.82151468830209	5.02691226244841	9.804051786762	9.33126446664593	17.5026061388792	15.1976448810388	5.2719719697275	1.08920018013542	11.769894629445	8.13173177169308	10.7988975320645	11.800892503865	8.26209974412734	6.2944702045332	2.75856589230537
1	9491042	9491442	146.148491561057	177.34051474452	169.267407663455	140.99991557269	186.82073559375	160.931511680995	200.812042683359	155.897867907963	174.817961067864	161.16761795576	132.008360826652	154.118154310081	152.000921416046	156.328565727255	169.680839569603	114.018258705213	126.795838861508	196.375861473616	123.001531696109	127.281306421502	264.85673678455	150.926115480834	178.904373855094	174.691655542292	138.58697650356	100.437559085697	165.666829058081	131.118434216453	151.207409858319	124.886959895253	147.348048859453	175.106029187735	89.1980217335888	130.699718823659	146.080371622754	125.97207029972	134.18664706474	157.675565640777	125.648665278505	135.060822336792	153.793289824749	121.975976575396	141.367385874299	158.131959551791	118.767683821831	201.423046545062	155.858972915253
1	9495212	9495612	165.211338286412	193.807848256511	187.713214908831	142.368846791842	233.525919492188	149.983789797934	187.176657069057	200.69610581255	246.493325105688	296.000657814173	174.121457532087	162.627745652355	154.636775544648	160.892903412722	209.78721983151	146.70880840391	156.122767577776	165.175958248836	198.871635359129	138.146783798948	290.41308857955	152.227202683255	192.22703999324	171.266328963032	181.895406660922	82.9701575055757	136.675133972917	149.619808369695	111.091158263254	169.985028746316	138.954805569991	162.178738442332	54.2420402433986	126.929534626822	169.610095910983	167.962760399627	180.860263435085	159.575271250907	149.372539142279	166.647627560719	164.778524812231	142.305306004629	150.202847491443	178.193476808361	178.667906966754	369.275585332614	166.893236484475
1	9546589	9546989	19.9706013313245	19.0007694369129	20.6159022154207	26.6941587734704	23.3525919492188	21.8954437661218	30.9895127597776	14.3354361294678	24.4745145495009	31.6014937168157	30.774955284741	24.5832638776816	21.965451071683	27.3860261128038	21.5957432179495	23.919914413681	22.426474900675	21.1058168873512	21.8413934787483	25.6114823896925	18.5864376690912	14.3119592266308	27.5969512861582	22.8355105284042	28.8722867715749	20.0875118171394	18.6375182690341	24.9366347282826	15.4293275365631	21.9708540556463	22.3819821052334	16.4529154941496	19.2860587532084	27.6480174434663	21.5689139308764	29.860046293267	15.5578721234481	31.3451425671424	24.6025358587283	21.7840036027084	16.4778524812231	23.5820221379099	25.5246668939707	20.0615172565705	36.1466863805571	8.3926269393776	17.9306782999849
1	9572894	9573294	17.2473375134166	8.867025737226	15.19066479031	14.3737778010995	7.18541290745193	22.9902159544279	23.552029697431	14.3354361294678	11.3631674694111	6.32029874336313	16.1973448867058	19.8557131319736	23.7226871574176	19.398435163236	12.3404246959712	19.1359315309448	24.1515883545731	14.6823073998965	11.4954702519728	30.2681155514548	11.616523543182	16.9141336314728	18.0807611874829	1.14177552642021	18.2857816219974	29.694582686206	20.7083536322601	24.9366347282826	6.17173101462525	12.7199681374795	21.4493995175153	8.2264577470748	56.6527975875496	23.87783324663	7.8432414294096	15.8631495932981	17.5026061388792	3.79941122025969	31.631831818365	20.694803422573	27.4630874687051	20.3293294292327	19.6343591492082	21.241606506957	20.6552493603183	12.5889404090664	23.4478100845956
1	9573714	9574114	39.941202662649	29.1345131365997	19.5308547303986	30.1164868213513	33.2325346969652	42.6961153439375	28.5103517389954	29.5668370170274	25.3486043548402	34.7616430884972	32.3946897734116	25.5287740268232	29.8730134574889	36.5147014837384	23.6524806672781	36.6772021009775	32.7771556240634	27.529326374806	26.4395815795374	32.596432132336	25.5563517950004	35.1293544653666	25.6937132664231	18.2684084227234	31.7595154487324	47.1619842663272	40.0361503557028	41.0247861658842	24.686924058501	32.3781007135841	33.5729731578501	30.555414489135	30.1344668018881	38.9585700339752	28.4317501816098	39.1913107599129	35.9775792854738	29.4454369570126	43.0544377527746	31.5868052239271	29.0324067526311	24.3951953150792	39.2687182984164	29.5022312596625	28.9173491044457	44.0612914317324	42.7577713307332
1	9576903	9577303	0.907754605969295	2.53343592492171	7.59533239515501	15.0582434106756	6.28723629402044	8.75817750644873	8.67706357273774	9.85561233900915	6.99271844271455	7.37368186725699	11.3381414206941	10.4006116405576	5.27170825720392	11.4108442136683	12.3404246959712	11.9599572068405	6.03789708864326	4.58822106246766	14.9441113275646	11.6415829044057	9.29321883454561	7.80652321452591	8.56457108880771	11.4177552642021	8.66168603147247	12.2271811060848	12.4250121793561	9.65289086256099	16.9722602902194	11.5636073977086	12.1235736403348	5.87604124791057	8.43765070452867	3.77018419683631	9.804051786762	0.933126446664593	9.72367007715509	3.79941122025969	13.1799299243188	16.3380027020313	7.84659641963003	15.4502903662168	15.7074873193666	5.90044625193249	8.26209974412734	2.0981567348444	11.0342635692215
1	9588428	9588828	210.599068584877	288.811695441075	220.264639459495	169.063005565313	231.729566265325	206.911943589851	262.791068202914	194.424352505908	219.396541140169	517.211113831883	221.093757703534	190.993050126603	174.844990530597	227.075799851998	248.865231368752	170.628722817591	225.127305733699	231.24634154837	179.329335930775	169.967110404323	631.938880749101	141.818505063887	255.985513654364	258.041268970968	250.226485353649	77.7299370315393	205.012700959375	171.338812810458	138.863947829068	220.864901296234	152.010961798043	266.77227265514	62.6796909479272	199.819762432324	158.825638945544	203.421565372881	253.787789013748	180.472032962335	171.339089016144	189.520831343563	225.981976885345	158.568769548015	200.270463321924	258.439545834643	221.011168155406	717.569603316784	300.683682261285
1	9615569	9615969	63.5428224178507	86.1368214473383	84.6337038317273	79.3980107108352	71.8541290745193	63.4967869217533	65.6977670507286	83.3247225025319	97.8980581980037	82.1638836637207	67.2189812798291	73.7497916330447	67.6535893007836	67.3239808606427	86.3829728717981	71.7597432410429	73.3173217906682	68.8233159370149	80.4682917638094	73.7300250612361	72.0224459677285	70.2587089307332	80.8876158387395	57.0887763210106	76.0303551651472	79.4766771895515	71.7889592585016	70.7878663254473	69.4319739145341	58.9743977283138	71.8088592542905	51.709162981613	49.4205255550965	64.0931313462173	54.9026900058672	82.1151273064841	85.5682966789648	67.4395491596095	61.5063396468209	87.1360144108335	75.3273256284483	66.6802005278832	55.9579235752434	66.0849980216439	76.4244226331779	111.202306946753	77.2398449845504
1	9626955	9627355	356.747560145933	444.618004823761	394.957284548061	313.485249185884	438.310187354568	317.483934608766	368.155411586158	355.698008962421	473.75667449391	570.93365315047	370.919197905563	317.691410111577	332.117620203847	312.65713145451	420.602808387684	314.148209299677	338.984793690972	375.316482909854	398.892817743455	331.397060012082	736.48759263774	336.981585427035	412.051031272637	349.383311084585	347.429850817951	168.56042524817	320.979481300031	292.80435616435	303.957752470294	315.686481957445	284.437689254008	406.622054355412	159.109984713969	304.128191878129	328.435734856527	376.049958005831	383.11260103991	353.345243484151	294.351768309786	358.346859264553	351.527519599425	307.379460969998	290.588515408282	375.268381622906	353.204764061444	1013.40970292984	394.474922599668
1	9691793	9692193	1.81550921193859	6.33358981230429	8.68037988017716	13.6893121915233	8.08358952088342	10.9477218830609	11.1562245935199	10.7515770971009	6.99271844271455	14.747363734514	10.5282741763588	9.45510149141599	9.66479847154051	9.1286753709346	10.2836872466426	11.9599572068405	11.2132374503375	2.75293263748059	13.7945643023673	10.8654773774453	6.96991412590921	1.30108720242099	6.66133306907266	10.2759797377819	12.5113242676825	13.1005511850909	6.21250608967803	10.4572984344411	9.25759652193788	6.93816443862516	9.32582587718058	10.576874246239	3.61613601622657	7.54036839367262	1.9608103573524	9.33126446664593	3.88946803086204	9.49852805064923	13.1799299243188	4.35680072054167	7.84659641963003	6.50538541735446	0.981717957460411	9.44071400309199	13.4259120842069	10.490783674222	8.27569767691611
1	9693785	9694185	0.907754605969295	6.33358981230429	7.59533239515501	6.84465609576165	5.38905968058895	3.28431656491827	1.23958051039111	5.37578854855044	7.86680824805386	8.42706499115084	8.90853968768819	5.67306089484959	1.75723608573464	3.42325326410047	2.05673744932853	2.3919914413681	1.72511345389807	7.34115369994825	5.74773512598639	3.8805276348019	11.616523543182	9.1076104169469	8.56457108880771	10.2759797377819	6.73686691336748	0.87337007900606	2.76111381763468	4.02203785940041	4.62879826096894	1.15636073977086	4.66291293859029	3.52562474874634	1.20537867207552	1.2567280656121	8.8236466080858	4.66563223332296	0.972367007715509	7.59882244051938	5.2719719697275	2.17840036027084	3.13863856785201	7.31855859452377	0.981717957460411	2.360178500773	4.13104987206367	2.0981567348444	1.37928294615268
1	9702212	9702612	77.1591415073901	50.6687184984343	70.5280865264394	63.6553016905834	55.6869500327525	52.5490650386924	38.4269958221243	51.0699912112292	48.0749392936625	44.2420912035419	40.4933622167645	46.3299973079383	56.2315547435084	59.3363899110749	65.8155983785129	62.1917774755705	72.4547650637192	47.7174990496637	45.9818810078911	56.6557034681078	88.2855789281833	68.9576217283122	63.758473661124	51.3798986889095	42.3460205983099	58.515795293406	49.7000487174242	61.9393830347664	38.5733188414078	58.9743977283138	54.0897900876474	52.8843712311952	36.1613601622657	57.8094910181568	50.0006641124862	56.9207132465402	54.4525524320685	57.9410211089603	72.0502835862759	72.976412069073	61.9881117150773	56.9221224018515	36.3235644260352	33.042499010822	47.5070735287322	67.1410155150208	48.274903115344
1	9720339	9720739	3.63101842387718	8.867025737226	11.9355223352436	6.16019048618549	8.08358952088342	1.09477218830609	3.71874153117332	12.5435066132844	18.3558859121257	13.6939806106201	4.85920346601174	6.61857104399119	10.5434165144078	3.42325326410047	3.08510617399279	7.17597432410429	6.9004538155923	7.34115369994825	9.19637620157822	5.43273868872266	30.2029612122732	3.90326160726296	11.4194281184103	10.2759797377819	5.77445735431498	1.74674015801212	6.21250608967803	11.2617060063212	1.54293275365631	8.09452517839602	7.46066070174446	11.7520824958211	1.20537867207552	3.77018419683631	5.8824310720572	10.2643909133105	4.86183503857754	11.3982336607791	8.78661994954584	6.53520108081251	9.41591570355604	8.94490494886239	0.981717957460411	8.26062475270549	7.22933727611142	10.490783674222	5.51713178461074
1	9721758	9722158	52.6497671462191	72.2029238602689	71.6131340114616	60.9174392522787	77.2431887551082	41.6013431556315	55.7811229675997	65.4054273406971	82.1644417018959	95.8578642743408	58.3104415921409	56.7306089484959	54.4743186577738	42.2201235905725	70.9574420018342	55.8131336319222	58.6538574325346	55.0586527496119	68.9728215118367	47.3424371445832	83.6389695109105	55.9467497041024	52.3390455427138	55.9470007945904	48.1204779526248	34.0614330812363	49.7000487174242	42.6336013096444	29.3157223194699	49.723511810147	65.2807811402641	42.3074969849561	18.0806800811329	36.445113902751	55.8830951845434	51.3219545665526	77.7893606172407	65.5398435494797	50.0837337124113	55.5492091869064	36.8790031722612	43.0981783899733	38.287000340956	34.2225882612085	56.8019357408755	119.594933886131	42.7577713307332
1	9725002	9725402	110.746061928254	143.139129758077	126.950555747591	118.412550456677	162.5699670311	114.95107977214	90.4893772585507	112.891559519559	165.202973209131	122.192442371687	111.76167971827	109.679177300425	98.4052208011397	99.2743446589138	121.347509510383	116.410250146581	116.44515813812	111.952593924211	113.80515549453	110.206984828374	167.277939021821	118.39893542031	104.678091085428	119.886430274122	98.1657750233547	91.7038582956363	114.586223431839	104.572984344411	86.4042342047535	79.7888910441893	110.044745350731	86.9654104690765	48.215146883021	100.538245248968	107.844569654382	129.704576086378	139.048482103318	110.182925387531	100.167467424823	108.920018013542	90.2358588257454	125.228669284073	85.4094622990558	103.847854034012	102.243484333576	151.067284908797	75.8605620383977
1	9784530	9784930	66.2660862357586	55.7355903482777	61.8477066462623	52.0193863277886	47.603360511869	60.212470356835	63.2186060299464	53.7578854855044	57.689927152395	54.7759224424805	58.3104415921409	67.1312205890535	71.1680614722529	62.7596431751754	62.7304922045201	57.4077945928343	63.8291977942288	71.5762485744955	63.2250863858503	73.7300250612361	60.4059224245465	58.5489241089443	59.951997621654	57.0887763210106	67.3686691336748	69.8696063204848	64.8861747144149	61.9393830347664	66.3461084072214	48.5671510703761	64.348198552546	65.8116619765984	81.9657497011356	51.5258506900962	61.7655262566006	69.9844834998444	70.9827915632321	64.5899907444147	54.4770436871842	69.7088115286668	74.5426659864853	68.3065468822219	74.6105647669912	49.5637485162329	70.2278478250824	67.1410155150208	68.9641473076342
1	9792178	9792578	33.5869204208639	19.0007694369129	9.7654273651993	27.3786243830466	22.4544153357873	27.3693047076523	12.3958051039111	25.9829779846605	24.4745145495009	23.1744287256648	26.7256190630646	25.5287740268232	20.2082149859483	28.5271105341706	23.6524806672781	27.1092363355051	30.1894854432163	15.59995161239	24.1404875291428	15.5221105392076	27.8796565036368	22.1184824411567	25.6937132664231	14.8430818434627	34.6467441258899	40.1750236342788	20.0180751778514	16.8925590094817	37.0303860877515	31.2217399738132	23.3145646929515	18.8033319933138	39.7774961784923	23.87783324663	16.6668880374954	17.7294024866273	25.2815422006032	24.696172931688	21.9665498738646	19.6056032424375	25.8937681847791	22.7688489607406	16.689205276827	15.3411602550245	25.8190617003979	31.472351022666	23.4478100845956
1	9827865	9828265	9.98530066566225	25.3343592492171	21.7009497004429	19.1650370681326	15.2690024283354	16.4215828245914	13.6353856143022	13.4394713713761	12.2372572747505	23.1744287256648	14.5776103980352	17.9646928336904	20.2082149859483	25.1038572700701	18.5106370439567	13.5546181677525	13.8009076311846	16.5175958248836	21.8413934787483	16.298216066168	20.9097423777276	6.50543601210493	17.1291421776154	14.8430818434627	15.3985529448399	13.973921264097	25.5403028131208	12.8705211500813	12.3434620292505	5.7818036988543	15.853903991207	15.2777072445675	12.0537867207552	27.6480174434663	23.5297242882288	19.5956553799564	27.2262762160342	16.1474976861037	18.4519018940463	28.3192046835209	18.0471717651491	7.31855859452377	12.7623334469853	14.161071004638	19.6224868923024	18.8834106135996	13.7928294615268
1	9842611	9843011	5.44652763581577	22.8009233242954	9.7654273651993	3.42232804788083	15.2690024283354	9.85294969475482	9.91664408312884	12.5435066132844	11.3631674694111	21.0676624778771	12.1480086650293	4.72755074570799	7.02894434293855	5.70542210683413	5.14184362332132	7.97330480456032	6.9004538155923	5.50586527496119	10.3459232267755	13.1937939583265	9.29321883454561	3.90326160726296	13.3226661381453	7.99242868494148	4.81204779526248	2.62011023701818	4.14167072645202	15.2837438657216	1.54293275365631	1.15636073977086	0.932582587718058	5.87604124791057	1.20537867207552	13.8240087217331	8.8236466080858	12.1306438066397	12.6407711003016	8.5486752455843	11.4226059344096	14.1596023417604	3.13863856785201	13.8239440118782	7.85374365968329	7.08053550231899	8.26209974412734	23.0797240832884	16.5513953538322
1	9861371	9861771	2.72326381790789	3.80015388738257	9.7654273651993	4.10679365745699	14.3708258149039	4.37908875322436	1.23958051039111	8.95964758091741	7.86680824805386	16.8541299823017	7.28880519901761	10.4006116405576	6.15032630007123	2.28216884273365	4.11347489865705	9.56796576547239	6.03789708864326	1.83528842498706	3.44864107559183	6.98494974264342	4.6466094172728	2.60217440484197	0.951619009867523	2.28355105284042	2.88722867715749	6.11359055304242	6.21250608967803	1.60881514376017	1.54293275365631	10.4072466579377	0.932582587718058	8.2264577470748	9.64302937660419	10.0538245248968	8.8236466080858	7.46501157331674	10.6960370848706	3.79941122025969	10.543943939455	1.08920018013542	3.13863856785201	13.8239440118782	1.96343591492082	9.44071400309199	5.16381234007959	8.3926269393776	1.37928294615268
1	9867459	9867859	170.657865922228	249.543438604789	209.414164609274	177.961058489803	250.591275147386	155.457650739465	179.73917400671	177.401022102165	216.774271724151	209.623241654877	199.227342106481	193.829580574028	192.417351387943	180.291338575958	211.843957280838	180.994019063519	169.92367520896	194.540573048629	190.824806182748	150.564472230314	243.946994406822	193.861993160727	199.83999207218	202.094268176377	181.895406660922	103.931039401721	174.640448965393	161.685921947897	185.151930438758	166.515946527004	187.44910013133	191.558944681885	91.6087790777398	123.159350429986	202.943871985973	208.087197606204	178.915529419654	192.820119428179	155.523173106961	174.272028821667	174.97910015775	181.337618508756	151.184565448903	202.975351066478	180.733431902786	276.956688999461	177.927500053696
1	9874854	9875254	118.008098776008	144.405847720538	152.991695388122	140.315449963114	161.671790417668	135.751751349955	125.197631549502	154.105938391779	132.861650411576	165.381150451335	151.445174690699	134.262441178107	130.035470344363	149.482059199054	162.482258496954	114.815589185669	148.359757035234	172.517111948784	127.599719796898	135.042361691106	209.097423777276	135.313069051782	158.920374647876	186.109410806494	141.474205180717	101.310929164703	140.12652624496	124.683173641413	141.949813336381	130.668763594107	121.235736403348	150.426655946511	104.867944470571	139.496815282943	134.315509478639	153.032737252993	160.440556273059	151.976448810388	148.493877147325	157.934026119636	160.855226602416	130.107708347089	122.714744682551	154.591691800631	143.553983054213	186.735949401152	144.824709346032
1	9900633	9901033	0.907754605969295	7.60030777476514	6.51028491013287	4.79125926703316	2.69452984029447	7.66340531814264	8.67706357273774	10.7515770971009	8.74089805339318	10.5338312389386	4.85920346601174	9.45510149141599	18.4509789002137	15.9751818991355	4.11347489865705	7.17597432410429	6.03789708864326	4.58822106246766	16.0936583527619	4.65663316176228	2.3233047086364	6.50543601210493	10.4678091085428	3.42532657926063	8.66168603147247	1.74674015801212	2.76111381763468	1.60881514376017	9.25759652193788	3.46908221931258	0.932582587718058	4.70083299832846	7.23227203245314	17.5941929185695	10.7844569654382	5.59875867998756	16.5302391311637	2.84955841519477	1.75732398990917	5.44600090067709	6.27727713570403	4.06586588584654	6.87202570222288	9.44071400309199	8.26209974412734	4.1963134696888	13.7928294615268
1	9910013	9910413	11.8008098776008	21.5342053618346	8.68037988017716	14.3737778010995	14.3708258149039	16.4215828245914	34.708254290951	10.7515770971009	13.9854368854291	55.8293055663743	8.0986724433529	14.182652237124	12.3006526001425	15.9751818991355	8.22694979731411	17.5412705700327	6.03789708864326	8.25879791244179	29.8882226551292	13.9698994852868	81.3156648022741	5.20434880968394	12.3710471282778	19.4101839491436	28.8722867715749	0.87337007900606	12.4250121793561	9.65289086256099	9.25759652193788	5.7818036988543	6.52807811402641	32.9058309882992	2.41075734415105	12.567280656121	10.7844569654382	11.1975173599751	26.2539092083187	18.0472032962335	2.63598598486375	7.62440126094793	14.9085331972971	9.75807812603169	16.689205276827	29.5022312596625	13.4259120842069	90.2207395983092	23.4478100845956
1	9914394	9914794	39.941202662649	24.0676412867563	26.0411396405315	35.5922116979606	30.5380048566707	40.5065709673254	30.9895127597776	29.5668370170274	31.4672329922155	25.2811949734525	46.1624329271115	32.1473450708144	41.295048014764	38.796870326472	35.9929053632492	39.8665240228016	47.4406199821971	40.3763453497154	42.5332399322993	29.4920100244944	18.5864376690912	44.2369648823135	40.9196174243035	54.8052252681701	56.7821639840973	68.1228661624727	35.8944796292508	40.2203785940041	49.373848117002	41.6289866317509	43.8313816227487	48.1835382328667	81.9657497011356	52.7825787557084	32.3533708963146	51.3219545665526	35.0052122777583	31.3451425671424	58.8703536619571	29.4084048636563	43.9409399499282	48.7903906301585	42.2138721707977	44.8433915146869	39.2449737846049	41.963134696888	19.3099612461376
1	9942328	9942728	38.1256934507104	35.468102948904	29.2962820955979	25.3252275543181	23.3525919492188	50.3595206620802	57.0207034779909	30.4628017751192	27.9708737708582	40.0285587079665	38.0637604837586	31.2018349216728	30.7516315003562	43.3612080119393	38.0496428125778	43.0558459446257	33.6397123510125	31.1999032247801	36.7855048063129	41.9096984558605	37.1728753381824	40.3337032750505	48.5325695032437	33.1114902661861	34.6467441258899	57.6424252144	27.6111381763468	36.1983407346037	41.6591843487204	38.1599044124384	45.6965467981848	45.8331217337025	37.3667388343412	40.2152980995873	37.2553967896956	38.2581843132483	47.6459833780599	37.9941122025969	40.4184517679109	33.765205584198	40.0176417401132	29.2742343780951	47.1224619580997	43.6633022643004	42.3432611886526	27.2760375529772	56.5506007922601
1	10032470	10032870	184.274185011767	307.812464877988	190.968357363897	162.902815079127	232.627742878756	208.006715778157	282.624356369172	200.69610581255	226.389259582883	491.92991885843	220.283890459199	182.483458784329	211.746948331024	243.050981751134	266.347499688044	173.818044739415	242.37844027268	233.081629973357	241.404875291428	175.399849093046	480.924074687735	147.022853873571	292.14703602933	286.585657131473	307.971058896799	77.7299370315393	193.968245688836	149.619808369695	183.608997685101	209.301293898526	152.010961798043	323.182268635082	92.8141577498153	252.602341188033	178.433742519068	209.020324052869	262.539092083187	190.920413818049	159.03782108678	174.272028821667	244.029148650494	168.326847674047	246.411207322563	291.482044845465	211.716305943263	730.158543725851	353.096434215087
1	10033527	10033927	5.44652763581577	11.4004616621477	14.1056173052879	7.52912170533782	11.6762959746094	10.9477218830609	8.67706357273774	6.27175330664218	2.62226941601795	14.747363734514	12.1480086650293	8.50959134227439	10.5434165144078	15.9751818991355	7.19858107264984	4.78398288273619	12.9383509042356	11.9293747624159	16.0936583527619	5.43273868872266	4.6466094172728	13.0108720242099	22.8388562368206	6.85065315852127	3.84963823620999	9.60707086906666	7.59306299849537	13.6749287219614	1.54293275365631	8.09452517839602	8.39324328946252	16.4529154941496	10.8484080486797	11.3105525905089	10.7844569654382	12.1306438066397	10.6960370848706	11.3982336607791	10.543943939455	17.4272028821667	10.200575345519	8.94490494886239	7.85374365968329	11.800892503865	27.8845866364298	14.6870971439108	13.7928294615268
1	10034405	10034805	3.63101842387718	24.0676412867563	8.68037988017716	6.84465609576165	7.18541290745193	18.6111272012036	3.71874153117332	14.3354361294678	5.24453883203591	5.26691561946928	9.71840693202348	10.4006116405576	14.0578886858771	14.8340974777687	5.14184362332132	14.3519486482086	7.76301054254134	11.9293747624159	10.3459232267755	14.7460050122472	18.5864376690912	7.80652321452591	15.2259041578804	5.70887763210106	7.69927647241997	13.973921264097	13.8055690881734	13.6749287219614	7.71466376828156	11.5636073977086	8.39324328946252	12.9272907454033	12.0537867207552	6.28364032806052	13.7256725014668	19.5956553799564	14.5855051157326	0.949852805064923	21.9665498738646	14.1596023417604	7.06193677766703	3.25269270867723	12.7623334469853	9.44071400309199	9.29486221214326	2.0981567348444	23.4478100845956
1	10058467	10058867	37.2179388447411	59.5357442356603	65.1028491013287	63.6553016905834	89.8176613431491	64.5915591100594	40.9061568429065	61.8215683083301	87.4089805339318	87.43079928319	63.9795123024879	63.3491799924871	65.0177351721816	55.9131366469744	55.5319111318702	77.3410566042351	51.7534036169423	39.4587011372219	71.2719155622312	65.9689697916323	69.6991412590921	57.2478369065233	52.3390455427138	51.3798986889095	56.7821639840973	45.4152441083151	58.6736686247369	57.917345175366	37.0303860877515	46.2544295908344	55.0223726753654	50.5339547320309	22.902194769435	42.7287542308115	61.7655262566006	58.7869661398693	70.9827915632321	61.74043232922	67.6569736115029	58.8168097273126	44.7255995918912	58.5484687561902	52.0310517454018	63.7248195208709	55.7691732728595	90.2207395983092	89.6533914999245
1	10101952	10102352	14.5240736955087	8.867025737226	9.7654273651993	9.58251853406631	5.38905968058895	4.37908875322436	14.8749661246933	1.79192951618348	7.86680824805386	6.32029874336313	11.3381414206941	9.45510149141599	7.90756238580587	15.9751818991355	9.25531852197837	10.3652962459284	6.9004538155923	8.25879791244179	4.59818810078911	13.1937939583265	9.29321883454561	18.2152208338938	14.2742851480128	5.70887763210106	7.69927647241997	15.7206614221091	11.0444552705387	10.4572984344411	4.62879826096894	8.09452517839602	16.786486578925	4.70083299832846	15.6699227369818	11.3105525905089	10.7844569654382	16.7962760399627	9.72367007715509	20.8967617114283	17.5732398990917	21.7840036027084	9.41591570355604	1.62634635433862	15.7074873193666	12.9809817542515	13.4259120842069	4.1963134696888	15.1721124076795
1	10146367	10146767	6.35428224178507	15.2006155495303	11.9355223352436	7.52912170533782	19.7598854954928	13.1372662596731	19.8332881662577	15.2314008875596	8.74089805339318	6.32029874336313	8.90853968768819	4.72755074570799	7.02894434293855	9.1286753709346	4.11347489865705	9.56796576547239	6.03789708864326	7.34115369994825	19.5422994283537	13.1937939583265	37.1728753381824	15.6130464290518	16.1775231677479	1.14177552642021	8.66168603147247	13.973921264097	11.0444552705387	6.43526057504066	7.71466376828156	8.09452517839602	12.1235736403348	9.40166599665691	4.82151468830209	7.54036839367262	21.5689139308764	17.7294024866273	24.3091751928877	8.5486752455843	5.2719719697275	17.4272028821667	13.3392139133711	6.50538541735446	16.689205276827	2.360178500773	7.22933727611142	16.7852538787552	11.0342635692215
1	10152930	10153330	67.1738408417279	69.6694879353472	61.8477066462623	73.2378202246497	91.6140145700121	74.4445088048142	54.5415424572086	47.4861321788623	62.9344659844309	56.8826886902682	67.2189812798291	52.0030582027879	59.7460269149777	51.3487989615071	55.5319111318702	70.9624127605869	90.5684563296489	66.9880275120278	88.5151209401904	79.1627637499588	58.0826177159101	63.7532729186283	71.3714257400642	68.5065315852127	52.9325257478873	64.6293858464484	64.1958962600063	75.6143117567278	50.9167808706583	58.9743977283138	62.4830333771099	57.5852042295236	71.1173416524559	65.3498594118294	52.9418796485148	84.9145066464779	86.5406636866803	63.6401379393498	72.0502835862759	67.530411168396	69.8347081347073	66.6802005278832	48.1041799155601	68.4451765224169	64.0312730169869	92.3188963331536	67.5848643614816
1	10210171	10210571	246.909252823648	449.684876673604	285.367488560824	203.970751653697	370.048764733774	290.114629901114	347.08254290951	295.668370170274	367.991808047853	571.987036274363	289.932473472034	284.598554891621	294.337044360552	327.491228932279	351.702103835178	214.481899242673	293.269287162673	325.763695435204	280.489474148136	252.234296262124	601.735919536828	215.980475601884	376.841127907539	367.651719507308	330.106478755006	116.158220507806	276.801660217877	246.148716995305	223.725249280165	300.653792340423	199.572673771664	391.344347110844	103.662565798495	270.196534106602	261.768182706546	309.797980292645	343.245553723575	256.460257367529	212.636202779009	267.943244313313	283.262130748644	239.072914087776	292.551951323203	369.367935370974	260.256141940011	824.575596793849	373.785678407378
1	10338034	10338434	112.561571140193	88.67025737226	97.654273651993	114.990222408796	99.6976040908955	98.5294969475482	83.0518941962041	101.244017664367	86.5348907285925	96.9112473982347	94.7544675872289	92.6599946158767	92.2548945010685	94.7100069734465	89.4680790457909	102.855631978828	112.994931230324	85.3409117618985	103.459232267755	97.7892963970079	97.5787977627289	84.570668157364	116.097519203838	100.476246324979	89.5040889918822	103.931039401721	102.851489706892	98.1377237693701	115.719956524223	75.1634480851059	97.9211717103961	82.264577470748	131.386275256232	109.335341708253	91.1776816168866	106.376414919764	112.794572894999	105.433661362206	80.8369035358217	123.079620355302	83.1739220480784	93.5149153744704	83.4460263841349	86.1465152782144	106.374534205639	121.693090620975	79.9984108768557
1	10377387	10377787	119.823607987947	116.538052546399	123.695413292525	124.572740942862	97.9012508640325	118.235396337058	107.843504404026	96.764193873908	114.505764499451	129.566124238944	123.909688383299	109.679177300425	93.1335125439358	114.108442136682	109.007084814412	101.260971017916	131.971179223203	133.058410811562	119.552890620517	97.0131908700475	95.2554930540925	105.3880633961	101.823234055825	106.18512395708	116.451556645352	107.424519717745	102.851489706892	103.768576772531	114.177023770567	115.636073977086	116.572823464757	128.09769920445	110.894837830948	114.362253970701	113.727000726439	131.570828979708	111.822205887284	113.982336607791	109.832749369323	119.812019814896	108.283030590894	97.5807812603169	107.007257363185	102.667764783625	115.669396417783	65.0428587801764	108.963352746062
1	10428024	10428424	176.104393558043	186.207540481746	135.630935627768	143.737778010995	154.486377510216	178.447866693893	182.218335027492	125.435066132844	116.253944110129	191.715728548682	148.205705713358	158.845705055789	168.694664230525	165.45724109819	176.879420642253	138.73550359935	176.824129024553	156.917160336394	148.291566250449	151.340577757274	239.300384989549	128.807633039678	188.42056395377	199.810717123537	163.609625038924	145.852803194012	142.197361608186	142.380140222775	171.265535655851	160.734142828149	132.426727455964	188.033319933138	156.699227369818	197.3063063011	164.708070017602	172.62839263295	183.777364458231	138.678509539479	160.795145076689	166.647627560719	161.639886244379	134.173574232936	153.148001363824	198.254994064932	152.848845266356	193.030419605685	190.341046569071
1	10430179	10430579	191.536221859521	369.88164503857	244.135684129983	182.06785214726	269.452984029447	238.660337050728	249.155682588612	228.471013313394	292.820084788672	499.303600725687	245.389775033593	218.412844451709	185.388407045004	220.229293323797	287.943242905994	199.332620114008	230.302646095393	243.175716310786	218.413934787483	211.100703333223	634.262185457738	169.141336314728	286.437321970124	280.876779499372	280.061181684277	81.2234173475636	207.083536322601	163.294737091657	203.667123482633	240.523033872339	163.20195285066	326.707893383828	86.7872643894377	231.237964072627	221.571570380821	234.214738112813	274.207496175773	241.26261248649	161.673807071643	220.018436387355	222.05867867553	170.766367205555	257.210104854628	296.202401847011	226.174980495486	749.04195433945	318.61436056127
1	10494631	10495031	168.842356710289	178.607232706981	195.308547303986	158.111555812094	223.645976744441	156.552422927771	197.093301152186	171.129268795522	181.810679510578	226.477371637179	143.346502247346	160.736725354072	175.723608573464	173.444832047757	175.851051917589	141.924825521174	172.511345389808	191.787640411148	174.731147829986	152.892788811195	174.24785314773	152.227202683255	177.952754845227	176.975206595133	156.872758125557	115.2848504288	162.215436786037	155.250661372856	118.805822031536	161.89050356792	156.673874736634	213.887901423945	109.689459158873	158.347736267125	167.64928555363	162.364001719639	187.666832489093	163.374682471167	169.581765026235	154.666425579229	157.716588034564	153.689730484999	173.764078470493	169.932852055656	125.997021097942	193.030419605685	183.444631838307
1	10507417	10507817	133.439927077486	131.738668095929	110.674843472259	126.626137771591	113.170253292368	122.614485090282	127.676792570284	126.331030890935	111.009405278093	139.046572353989	142.536635003011	121.025299090125	124.763762087159	133.506877299919	131.631196757026	140.330164560262	133.696292677101	126.634901324107	123.001531696109	131.161834056304	144.044891935457	122.302197027573	121.807233263043	111.894001589181	125.113242676825	114.411480349794	122.179286430335	115.030282778852	169.722602902194	113.323352497544	117.505406052475	119.871241457376	115.71635251925	144.523727545392	119.609431798496	134.370208319701	140.993216118749	130.129834293894	128.284651263369	107.830817833406	122.406904146229	119.536457043888	108.970693278106	127.449639041742	117.734921353815	138.47834449973	146.203992292185
1	10514412	10514812	125.270135623763	112.737898659016	108.504748502214	106.776635093882	83.5304250491287	126.993573843507	101.645601852071	100.348052906275	108.387135862075	94.804481150447	111.76167971827	113.461217896992	113.341727529884	109.544104451215	110.035453539076	103.652962459284	130.246065769305	109.19966128673	112.655608469333	101.66982403181	99.9021024713653	102.785888991258	138.936375440658	97.050919745718	83.7296316375672	94.3239685326545	104.232046615709	101.35535405689	126.520485799818	120.261516936169	97.9211717103961	118.696033207794	110.894837830948	130.699718823659	110.785785190411	138.10271410636	107.932737856421	107.333366972336	130.041975253278	128.525621255979	102.790413097153	95.9544349059783	100.135231660962	90.8668722797604	105.341771737624	136.380187764886	139.307577561421
1	10518908	10519308	5.44652763581577	11.4004616621477	16.2757122753322	8.21358731491398	3.59270645372596	7.66340531814264	2.47916102078221	9.85561233900915	7.86680824805386	9.4804481150447	12.9578759093646	6.61857104399119	4.3930902143366	15.9751818991355	10.2836872466426	15.1492791286646	5.17534036169423	7.34115369994825	8.04682917638094	10.8654773774453	2.3233047086364	3.90326160726296	3.80647603947009	7.99242868494148	3.84963823620999	0.87337007900606	6.9027845440867	6.43526057504066	1.54293275365631	11.5636073977086	5.59549552630835	2.35041649916423	18.0806800811329	11.3105525905089	5.8824310720572	2.79937933999378	2.91710102314653	14.2477920759738	7.90795795459125	10.8920018013542	10.200575345519	1.62634635433862	7.85374365968329	1.1800892503865	12.393149616191	4.1963134696888	1.37928294615268
1	10530249	10530649	5.44652763581577	15.2006155495303	15.19066479031	10.9514497532186	20.6580621089243	9.85294969475482	4.95832204156442	19.7112246780183	17.4817961067864	24.2278118495587	12.1480086650293	7.56408119313279	12.3006526001425	9.1286753709346	14.3971621452997	10.3652962459284	14.6634643581336	14.6823073998965	10.3459232267755	15.5221105392076	9.29321883454561	6.50543601210493	10.4678091085428	5.70887763210106	12.5113242676825	8.7337007900606	5.52222763526936	10.4572984344411	21.6010585511884	11.5636073977086	2.79774776315417	7.05124949749269	7.23227203245314	3.77018419683631	6.8628362507334	13.9968966999689	10.6960370848706	14.2477920759738	11.4226059344096	5.44600090067709	9.41591570355604	12.1975976575396	11.7806154895249	3.5402677511595	23.7535367643661	16.7852538787552	22.068527138443
1	10561967	10562367	9.07754605969295	1.26671796246086	7.59533239515501	4.10679365745699	3.59270645372596	1.09477218830609	3.71874153117332	1.79192951618348	5.24453883203591	3.16014937168157	2.42960173300587	2.8365304474248	7.90756238580587	3.42325326410047	1.02836872466426	7.17597432410429	0.862556726949037	6.42350948745472	3.44864107559183	10.0893718504849	2.3233047086364	3.90326160726296	8.56457108880771	9.13420421136169	4.81204779526248	2.62011023701818	2.76111381763468	4.02203785940041	1.54293275365631	6.93816443862516	2.79774776315417	4.70083299832846	1.20537867207552	1.2567280656121	3.9216207147048	5.59875867998756	3.88946803086204	4.74926402532461	3.51464797981833	2.17840036027084	5.49261749374102	4.87903906301585	9.81717957460411	1.1800892503865	2.06552493603183	2.0981567348444	1.37928294615268
1	10586150	10586550	20.8783559372938	11.4004616621477	7.59533239515501	15.0582434106756	1.79635322686298	12.042494071367	27.2707712286043	6.27175330664218	10.4890776640718	9.4804481150447	3.23946897734116	4.72755074570799	1.75723608573464	19.398435163236	4.11347489865705	5.58131336319223	9.48812399643941	9.17644212493532	22.9909405039455	10.0893718504849	4.6466094172728	7.80652321452591	7.61295207894018	5.70887763210106	3.84963823620999	18.3407716591273	15.8764044513994	3.21763028752033	1.54293275365631	5.7818036988543	17.7190691666431	4.70083299832846	6.02689336037762	21.3643771154058	11.7648621441144	18.6625289332919	16.5302391311637	12.348086465844	7.02929595963667	10.8920018013542	9.41591570355604	4.06586588584654	12.7623334469853	7.08053550231899	20.6552493603183	20.981567348444	9.65498062306879
1	10598307	10598707	7.26203684775436	24.0676412867563	13.0205698202657	22.5873651160135	10.7781193611779	20.8006715778157	8.67706357273774	13.4394713713761	12.2372572747505	18.9608962300894	29.1552207960704	29.3108146233896	16.6937428144791	2.28216884273365	15.425530869964	23.1225839332249	21.5639181737259	8.25879791244179	18.3927524031564	20.1787437009699	9.29321883454561	6.50543601210493	8.56457108880771	6.85065315852127	7.69927647241997	16.5940315011151	17.9472398146254	8.84848329068091	7.71466376828156	15.0326896170212	9.32582587718058	18.8033319933138	28.9290881298126	15.0807367873452	16.6668880374954	22.3950347199502	18.4749731465947	18.0472032962335	21.08788787891	13.070402161625	6.27727713570403	23.5820221379099	10.7988975320645	8.26062475270549	13.4259120842069	20.981567348444	8.27569767691611
1	10629920	10630320	18.1550921193859	32.9346670239823	31.4663770656422	25.3252275543181	26.0471217895132	22.9902159544279	28.5103517389954	34.0466608074861	41.082220850948	41.0819418318604	25.9157518187293	21.7467334302568	25.4799232431523	27.3860261128038	19.539005768621	23.1225839332249	13.8009076311846	18.3528842498706	39.0845988567074	21.7309547548906	48.7893988813644	24.7206568459987	23.7904752466881	31.9697147397659	30.7971058896799	13.1005511850909	15.8764044513994	24.1322271564025	13.8863947829068	25.4399362749589	13.9887388157709	19.9785402428959	6.02689336037762	23.87783324663	24.510129466905	11.1975173599751	32.0881112546118	32.2949953722074	17.5732398990917	28.3192046835209	18.8318314071121	22.7688489607406	16.689205276827	25.961963508503	12.393149616191	54.5520751059544	30.3442248153591
1	10686686	10687086	11.8008098776008	19.0007694369129	20.6159022154207	7.52912170533782	27.8434750163762	14.2320384479792	16.1145466350844	20.60718943611	17.4817961067864	24.2278118495587	12.9578759093646	7.56408119313279	7.90756238580587	18.2573507418692	15.425530869964	15.9466096091206	10.3506807233885	16.5175958248836	20.691846453551	9.31326632352456	6.96991412590921	6.50543601210493	19.0323801973505	26.2608371076649	22.1354198582074	4.3668503950303	20.0180751778514	14.4793362938415	10.8005292755942	4.62544295908344	15.853903991207	10.576874246239	8.43765070452867	8.79709645928473	17.6472932161716	21.4619082732856	9.72367007715509	14.2477920759738	12.3012679293642	22.8732037828438	12.5545542714081	16.2634635433862	10.7988975320645	16.521249505411	15.4914370202388	20.981567348444	16.5513953538322
1	10755707	10756107	9.98530066566225	17.734051474452	18.4458072453765	4.79125926703316	14.3708258149039	6.56863312983655	11.1562245935199	8.06368282282567	14.8595266907684	16.8541299823017	11.3381414206941	11.3461217896992	7.02894434293855	17.1162663205024	16.4538995946282	13.5546181677525	14.6634643581336	7.34115369994825	18.3927524031564	17.0743215931284	18.5864376690912	13.0108720242099	19.983999207218	5.70887763210106	11.54891470863	6.11359055304242	13.1152906337647	13.6749287219614	9.25759652193788	4.62544295908344	7.46066070174446	19.9785402428959	6.02689336037762	2.51345613122421	13.7256725014668	18.6625289332919	16.5302391311637	14.2477920759738	14.0585919192733	11.9812019814896	17.2625121231861	9.75807812603169	9.81717957460411	16.521249505411	16.5241994882547	25.1778808181328	26.206375976901
1	10788727	10789127	23.6016197552017	43.0684107236692	50.9972317960408	30.8009524309274	43.1124774447116	25.1797603310401	23.552029697431	34.9426255655779	41.082220850948	58.9894549380559	32.3946897734116	21.7467334302568	22.8440691145503	28.5271105341706	32.9077991892564	36.6772021009775	31.9145988971144	18.3528842498706	43.6827869574965	27.9397989705737	37.1728753381824	31.2260928581036	29.5001893058932	33.1114902661861	31.7595154487324	18.3407716591273	30.3722519939815	35.3939331627236	32.4015878267826	25.4399362749589	29.8426428069779	32.9058309882992	16.8753014090573	17.5941929185695	27.4513450029336	19.5956553799564	35.9775792854738	37.044259397532	27.2385218435921	35.9436059444688	24.3244489008531	24.3951953150792	31.4149746387332	36.5827667619815	19.6224868923024	50.3557616362656	31.7235077615118
1	10793819	10794219	36.3101842387718	69.6694879353472	65.1028491013287	39.0145397458414	53.8905968058895	45.9804319088558	66.9373475611197	52.8619207274127	62.9344659844309	100.071396769916	55.880839859135	39.7114262639471	38.659193886162	46.7844612760398	55.5319111318702	46.2451678664499	52.6159603438913	38.5410569247283	50.5800691086802	46.5663316176228	104.548711888638	31.2260928581036	52.3390455427138	52.5216742153297	54.8573448659923	25.3277322911757	48.3194918086069	43.4380088815245	27.7727895658136	30.0653792340423	44.7639642104668	57.5852042295236	10.8484080486797	36.445113902751	43.1378278617528	59.7200925865339	67.0933235323701	53.1917570836357	46.5690857325929	59.906009907448	40.8023013820762	34.1532734411109	44.1773080857185	43.6633022643004	61.965748080955	119.594933886131	41.3784883845806
1	10835844	10836244	41.7567118745876	34.2013849864431	16.2757122753322	17.7961058489803	26.9452984029447	21.8954437661218	34.708254290951	25.9829779846605	27.9708737708582	51.6157730707989	31.5848225290763	22.6922435793984	14.0578886858771	31.9503637982711	16.4538995946282	36.6772021009775	21.5639181737259	28.4469705872995	33.336863730721	23.2831658088114	83.6389695109105	15.6130464290518	24.7420942565556	42.2456944775478	24.0602389763124	15.7206614221091	19.3277967234427	25.7410423001626	26.2298568121573	43.9417081112927	22.3819821052334	27.0297897403886	13.2591653928308	16.3374648529573	29.412155360286	30.7931727399316	21.3920741697412	23.7463201266231	23.7238738637738	7.62440126094793	27.4630874687051	23.5820221379099	27.4881028088915	33.042499010822	28.9173491044457	58.7483885756432	28.9649418692064
1	10867094	10867494	191.536221859521	229.275951205415	211.584259579318	153.320296545061	237.118625945914	160.931511680995	192.134979110621	177.401022102165	233.381978025598	406.605885823028	176.551059265093	161.682235503213	193.29596943081	192.843267210993	198.475163860203	157.074104649838	175.961572297604	187.19941934868	206.91846453551	145.131733541591	476.277465270462	134.011981849361	242.662847516218	224.929778704782	209.805283873444	73.363086636509	151.170981515499	148.010993225935	131.149284060787	166.515946527004	155.741292148916	217.413526172691	79.5549923569846	160.861192398349	162.747259660249	197.822806692894	223.644411774567	183.32159137753	150.251201137234	174.272028821667	178.117738725602	143.118479181798	176.709232342874	230.117403825367	177.635144498738	694.489879233496	246.891647361331
1	10909903	10910303	115.2848349581	174.807078819598	173.607597603543	136.893121915233	194.904325114634	132.467434785037	110.322665424808	164.85751548888	184.432948926596	252.811949734525	147.395838469023	148.445093415231	160.787101844719	134.647961721285	174.822683192925	143.519486482086	128.520952315407	141.317208724004	171.282506754394	117.968040097978	209.097423777276	144.420679468729	163.678469697214	152.997920540308	128.962880913035	86.4636378215999	135.294577064099	139.162509935254	134.235149568099	139.919649512274	154.808709561198	151.601864196093	91.6087790777398	131.956446889271	159.806044124221	146.500852126341	152.661620211335	151.026596005323	141.464581187688	159.023226299771	145.162033763156	128.481361992751	120.751308767631	174.653209057202	161.110945010483	260.171435120705	148.96255818449
1	10941940	10942340	108.930552716315	136.805539945773	147.566457963012	106.776635093882	160.773613804237	97.4347247592421	89.2497967481596	142.458396536587	167.825242625149	182.235280433637	102.853140030582	112.51570774785	110.705873401282	102.697597923014	144.999990177661	112.423597744301	96.6063534182922	122.964324474133	165.534771628408	107.878668247493	195.157595525458	123.603284229994	110.387805144633	111.894001589181	120.301194881562	62.0092756094303	122.179286430335	119.052320638252	86.4042342047535	83.2579732635019	128.696397105092	90.4910352178228	49.4205255550965	90.4844207240715	114.707405905115	110.108920706422	131.269546041594	126.330423073635	113.347397349141	135.060822336792	108.283030590894	112.217898449364	106.025539405724	113.288568037104	141.488458118181	237.091711037417	119.997616315284
1	11037582	11037982	185.181939617736	176.073796782059	151.9066479031	163.587280688703	171.551733165415	143.415156668098	153.707983288497	159.48172694033	174.817961067864	170.648066070805	190.318802418793	187.211009530037	185.388407045004	167.739409940923	194.361688961546	169.034061856679	195.800377017432	210.140524661019	166.684318653605	170.743215931284	164.954634313185	171.74351071957	222.678848309	170.124553436612	156.872758125557	188.647937065309	167.737664421307	156.859476516616	175.89433391682	201.20676872013	176.258109078713	185.682903433974	198.887480892461	218.670683416506	181.374958055097	176.360898419608	192.528667527671	175.722768937011	181.883032955599	187.342430983292	182.82569657738	178.084925800078	156.093155236205	139.250531545607	171.438569690642	262.26959185555	172.410368269086
1	11059504	11059904	11.8008098776008	30.4012310990606	16.2757122753322	14.3737778010995	29.6398282432392	24.084988142734	16.1145466350844	25.0870132265687	35.837682018912	53.7225393185866	16.1973448867058	9.45510149141599	7.90756238580587	13.6930130564019	17.4822683192925	17.5412705700327	14.6634643581336	19.2705284623642	25.2900345543401	10.8654773774453	39.4961800468188	11.7097848217889	28.5485702960257	19.4101839491436	12.5113242676825	2.62011023701818	17.9472398146254	7.23966814692074	9.25759652193788	12.7199681374795	17.7190691666431	17.6281237437317	1.20537867207552	17.5941929185695	18.6276983948478	16.7962760399627	13.6131381080171	29.4454369570126	3.51464797981833	27.2300045033855	21.1858103330011	10.571251303201	9.81717957460411	23.60178500773	21.6880118283343	65.0428587801764	16.5513953538322
1	11059974	11060374	15.431828301478	27.8677951741389	21.7009497004429	5.47572487660932	17.9635322686298	13.1372662596731	35.9478348013421	22.3991189522935	19.229975717465	64.2563705575252	17.0072121310411	9.45510149141599	16.6937428144791	26.244941691437	18.5106370439567	16.7439400895767	18.9762479928788	22.9411053123383	26.4395815795374	14.7460050122472	55.7593130072736	6.50543601210493	26.6453322762906	21.693735001984	23.0978294172599	0.87337007900606	17.2569613602167	5.63085300316058	24.686924058501	8.09452517839602	6.52807811402641	24.6793732412244	1.20537867207552	23.87783324663	11.7648621441144	22.3950347199502	28.1986432237498	27.5457313468828	14.9372539142279	23.9624039629792	21.1858103330011	4.06586588584654	24.5429489365103	21.241606506957	19.6224868923024	58.7483885756432	23.4478100845956
1	11063886	11064286	25.4171289671403	31.6679490615214	32.5514245506643	32.1698836500798	35.0288879238282	25.1797603310401	23.552029697431	36.7345550817614	37.5858616295907	48.4556236991173	42.9229639497704	31.2018349216728	18.4509789002137	33.0914482196379	32.9077991892564	42.2585154641697	31.0520421701653	22.9411053123383	47.1314280330884	30.2681155514548	11.616523543182	14.3119592266308	23.7904752466881	20.5519594755638	23.0978294172599	27.0744724491879	42.7972641733375	28.958672587683	15.4293275365631	33.5344614533549	36.3707209210043	24.6793732412244	14.4645440649063	32.6749297059147	21.5689139308764	38.2581843132483	43.7565153471979	31.3451425671424	28.1171838385467	27.2300045033855	30.6017260365571	29.2742343780951	20.6160771066686	17.7013387557975	36.1466863805571	56.6502318407988	23.4478100845956
1	11076266	11076666	15.431828301478	13.9338975870694	16.2757122753322	26.6941587734704	23.3525919492188	18.6111272012036	23.552029697431	30.4628017751192	22.7263349388223	20.0142793539832	20.2466811083822	15.1281623862656	21.965451071683	19.398435163236	24.6808493919423	22.3252534527689	19.8388047198279	15.59995161239	17.2432053779592	16.298216066168	20.9097423777276	27.3228312508407	20.9356182170855	26.2608371076649	24.0602389763124	15.7206614221091	17.9472398146254	27.3498574439228	10.8005292755942	18.5017718363338	28.9100602192598	19.9785402428959	3.61613601622657	22.6211051810179	24.510129466905	31.7262991865962	36.9499462931893	19.9469089063634	24.6025358587283	33.765205584198	18.0471717651491	22.7688489607406	15.7074873193666	21.241606506957	34.0811614445253	16.7852538787552	16.5513953538322
[truncated: 73,644 more rows]
[truncated: 11 more columns]
